# Supplementary material for: Declining methane emissions and steady, high leakage rates observed over multiple years in a western US oil/gas production basin
Source: Sci Rep. 2021 Nov 16;11:22291. doi: 10.1038/s41598-021-01721-5 (PMC8595340; doi:10.1038/s41598-021-01721-5)
Supplement: Supplementary file 2 — Supplementary Data 1. [file 41598_2021_1721_MOESM2_ESM.zip]

Archive with 10 entries (9 files):
- Fch4/
- __MACOSX/._Fch4
- Fch4/Fch4_HPL_NAM12.csv
- __MACOSX/Fch4/._Fch4_HPL_NAM12.csv
- Fch4/README.txt
- __MACOSX/Fch4/._README.txt
- Fch4/Fch4_HPL_HRRR.csv
- __MACOSX/Fch4/._Fch4_HPL_HRRR.csv
- Fch4/Fch4_HPL_WRF27.csv
- __MACOSX/Fch4/._Fch4_HPL_WRF27.csv
