# Supplementary material for: Declining methane emissions and steady, high leakage rates observed over multiple years in a western US oil/gas production basin
Source: Sci Rep. 2021 Nov 16;11:22291. doi: 10.1038/s41598-021-01721-5 (PMC8595340; doi:10.1038/s41598-021-01721-5)
Supplement: Supplementary file 2 — Supplementary Data 1. [file 41598_2021_1721_MOESM2_ESM.zip › Fch4/README.txt]

March 2nd, 2022 by John C. Lin (John.Lin@utah.edu)
Cite the following for these data, which have been included as a Supplement to:
Lin, J.C., Bares, R., Fasoli, B. et al. Declining methane emissions and steady, high leakage rates observed over multiple years in a western US oil/gas production basin. Sci Rep 11, 22291 (2021). https://doi.org/10.1038/s41598-021-01721-5


Hourly-averaged data associated with calculation of CH4 emissions from the Uinta Basin, stored as CSV (Comma-Separated Value) text file.
Each file stores the observations as well as the model output from the Stochastic Time-Inverted Lagrangian Transport (STILT) model, driven by:
1) HRRR (3-km)--stored as Fch4_HPL_HRRR.csv
2) NAM (12-km)--stored as Fch4_HPL_NAM12.csv
3) WRF (27-km)--stored as Fch4_HPL_WRF27.csv
The HRRR, NAM, and WRF meteorological fields are downloaded from NOAA-Air Resources Laboratory (https://www.arl.noaa.gov/hysplit/ready/)


-------DATA COLUMNS-----
Time            Full timestamp in [UTC]
dCH4            Observed hourly-averaged CH4 enhancement, derived from CH4_HPL - CH4_FRU 
YYYYYMM         Year/Month--e.g., "201807" refers to July 2018
YYYYYMMDDHH     Year/Month/Day/Hour--e.g., "2016091223" refers to Sept 12th, 2300 UTC in 2016
CH4_HPL 	Observed hourly-averaged CH4 at HPL site [ppm]
CH4_FRU 	Observed hourly-averaged CH4 at FRU site [ppm]
footsum         Total footprint summed across entire upwiind source region, as simulated by STILT [ppm/(micro-mole/m2/s)]
foot.basin      Total footprint summed across Uinta Basin, as simulated by STILT [ppm/(micro-mole/m2/s)]
Usim.<SITE>     U-wind (west-to-east) extracted from meteorological field at <SITE> to be compared against the observed values [m/s]
Uobs.<SITE>     Observed U-wind (west-to-east) at weather obs <SITE>, close to HP, downloaded from MesoWest (https://mesowest.utah.edu/) [m/s]
Vsim.<SITE>     V-wind (south-to-north) extracted from meteorological field at <SITE> to be compared against the observed values [m/s]
Vobs.<SITE>     Observed V-wind (south-to-north) at weather obs <SITE>, close to HPL, downloaded from MesoWest (https://mesowest.utah.edu/) [m/s]
Tsim.<SITE>     Temperature extracted from meteorological field at <SITE> to be compared against the observed values [deg-C]
Tobs.<SITE>     Observed temperature at weather obs <SITE>, close to HPL, downloaded from MesoWest (https://mesowest.utah.edu/) [deg-C]

<SITE> is either UBHSP or A1633, two of the closest weather stations to HPL.  In fact, UBHSP is co-located with the CH4 measurements but were not avaiilable in 2015.  So comparisons to A1633 were used in lieu of UBHSP to filter out times when HRRR exhibited especially large transport errors (see main text).  

Average CH4 emissions from an unit area in the Uinta Basin are calculated from dividing dCH4 by foot.basin (see Eq. 1 in main text)

The timestamp convention is as follows:  when the Hour is, say, “14”, then this is the average of CH4 values between 2:00pm and 2:59pm UTC.
“NA” indicates missing data.  
