# Supplementary material for: Declining methane emissions and steady, high leakage rates observed over multiple years in a western US oil/gas production basin
Source: Sci Rep. 2021 Nov 16;11:22291. doi: 10.1038/s41598-021-01721-5 (PMC8595340; doi:10.1038/s41598-021-01721-5)
Supplement: Supplementary file 2 — Supplementary Data 1. [file 41598_2021_1721_MOESM2_ESM.zip › Fch4/Fch4_HPL_WRF27.csv]

Time	dCH4	YYYYMM	YYYYMMDDHH	CH4_HPL	CH4_FRU	footsum	foot.basin	Usim.UBHSP	Vsim.UBHSP	Tsim.UBHSP	Uobs.UBHSP	Vobs.UBHSP	Tobs.UBHSP	Usim.A1633	Vsim.A1633	Tsim.A1633	Uobs.A1633	Vobs.A1633	Tobs.A1633
2015-01-01 20:00:00	NA	201501	2015010120	NA	NA	NA	NA	NA	NA	NA	NA	NA	NA	NA	NA	NA	NA	NA	NA
2015-01-01 21:00:00	NA	201501	2015010121	NA	NA	NA	NA	NA	NA	NA	NA	NA	NA	NA	NA	NA	NA	NA	NA
2015-01-01 22:00:00	NA	201501	2015010122	NA	NA	NA	NA	NA	NA	NA	NA	NA	NA	NA	NA	NA	NA	NA	NA
2015-01-01 23:00:00	NA	201501	2015010123	NA	NA	NA	NA	NA	NA	NA	NA	NA	NA	NA	NA	NA	NA	NA	NA
2015-01-02 20:00:00	NA	201501	2015010220	NA	NA	NA	NA	NA	NA	NA	NA	NA	NA	NA	NA	NA	NA	NA	NA
2015-01-02 21:00:00	NA	201501	2015010221	NA	NA	NA	NA	NA	NA	NA	NA	NA	NA	NA	NA	NA	NA	NA	NA
2015-01-02 22:00:00	NA	201501	2015010222	NA	NA	NA	NA	NA	NA	NA	NA	NA	NA	NA	NA	NA	NA	NA	NA
2015-01-02 23:00:00	NA	201501	2015010223	NA	NA	NA	NA	NA	NA	NA	NA	NA	NA	NA	NA	NA	NA	NA	NA
2015-01-03 20:00:00	NA	201501	2015010320	NA	NA	NA	NA	NA	NA	NA	NA	NA	NA	NA	NA	NA	NA	NA	NA
2015-01-03 21:00:00	NA	201501	2015010321	NA	NA	NA	NA	NA	NA	NA	NA	NA	NA	NA	NA	NA	NA	NA	NA
2015-01-03 22:00:00	NA	201501	2015010322	NA	NA	NA	NA	NA	NA	NA	NA	NA	NA	NA	NA	NA	NA	NA	NA
2015-01-03 23:00:00	NA	201501	2015010323	NA	NA	NA	NA	NA	NA	NA	NA	NA	NA	NA	NA	NA	NA	NA	NA
2015-01-04 20:00:00	NA	201501	2015010420	NA	NA	NA	NA	NA	NA	NA	NA	NA	NA	NA	NA	NA	NA	NA	NA
2015-01-04 21:00:00	NA	201501	2015010421	NA	NA	NA	NA	NA	NA	NA	NA	NA	NA	NA	NA	NA	NA	NA	NA
2015-01-04 22:00:00	NA	201501	2015010422	NA	NA	NA	NA	NA	NA	NA	NA	NA	NA	NA	NA	NA	NA	NA	NA
2015-01-04 23:00:00	NA	201501	2015010423	NA	NA	NA	NA	NA	NA	NA	NA	NA	NA	NA	NA	NA	NA	NA	NA
2015-01-05 20:00:00	NA	201501	2015010520	NA	NA	NA	NA	NA	NA	NA	NA	NA	NA	NA	NA	NA	NA	NA	NA
2015-01-05 21:00:00	NA	201501	2015010521	NA	NA	NA	NA	NA	NA	NA	NA	NA	NA	NA	NA	NA	NA	NA	NA
2015-01-05 22:00:00	NA	201501	2015010522	NA	NA	NA	NA	NA	NA	NA	NA	NA	NA	NA	NA	NA	NA	NA	NA
2015-01-05 23:00:00	NA	201501	2015010523	NA	NA	NA	NA	NA	NA	NA	NA	NA	NA	NA	NA	NA	NA	NA	NA
2015-01-06 20:00:00	NA	201501	2015010620	NA	NA	NA	NA	NA	NA	NA	NA	NA	NA	NA	NA	NA	NA	NA	NA
2015-01-06 21:00:00	NA	201501	2015010621	NA	NA	NA	NA	NA	NA	NA	NA	NA	NA	NA	NA	NA	NA	NA	NA
2015-01-06 22:00:00	NA	201501	2015010622	NA	NA	NA	NA	NA	NA	NA	NA	NA	NA	NA	NA	NA	NA	NA	NA
2015-01-06 23:00:00	NA	201501	2015010623	NA	NA	NA	NA	NA	NA	NA	NA	NA	NA	NA	NA	NA	NA	NA	NA
2015-01-07 20:00:00	NA	201501	2015010720	NA	NA	NA	NA	NA	NA	NA	NA	NA	NA	NA	NA	NA	NA	NA	NA
2015-01-07 21:00:00	NA	201501	2015010721	NA	NA	NA	NA	NA	NA	NA	NA	NA	NA	NA	NA	NA	NA	NA	NA
2015-01-07 22:00:00	NA	201501	2015010722	NA	NA	NA	NA	NA	NA	NA	NA	NA	NA	NA	NA	NA	NA	NA	NA
2015-01-07 23:00:00	NA	201501	2015010723	NA	NA	NA	NA	NA	NA	NA	NA	NA	NA	NA	NA	NA	NA	NA	NA
2015-01-08 20:00:00	NA	201501	2015010820	NA	NA	NA	NA	NA	NA	NA	NA	NA	NA	NA	NA	NA	NA	NA	NA
2015-01-08 21:00:00	NA	201501	2015010821	NA	NA	NA	NA	NA	NA	NA	NA	NA	NA	NA	NA	NA	NA	NA	NA
2015-01-08 22:00:00	NA	201501	2015010822	NA	NA	NA	NA	NA	NA	NA	NA	NA	NA	NA	NA	NA	NA	NA	NA
2015-01-08 23:00:00	NA	201501	2015010823	NA	NA	NA	NA	NA	NA	NA	NA	NA	NA	NA	NA	NA	NA	NA	NA
2015-01-09 20:00:00	NA	201501	2015010920	NA	NA	NA	NA	NA	NA	NA	NA	NA	NA	NA	NA	NA	NA	NA	NA
2015-01-09 21:00:00	NA	201501	2015010921	NA	NA	NA	NA	NA	NA	NA	NA	NA	NA	NA	NA	NA	NA	NA	NA
2015-01-09 22:00:00	NA	201501	2015010922	NA	NA	NA	NA	NA	NA	NA	NA	NA	NA	NA	NA	NA	NA	NA	NA
2015-01-09 23:00:00	NA	201501	2015010923	NA	NA	NA	NA	NA	NA	NA	NA	NA	NA	NA	NA	NA	NA	NA	NA
2015-01-10 20:00:00	NA	201501	2015011020	NA	NA	NA	NA	NA	NA	NA	NA	NA	NA	NA	NA	NA	NA	NA	NA
2015-01-10 21:00:00	NA	201501	2015011021	NA	NA	NA	NA	NA	NA	NA	NA	NA	NA	NA	NA	NA	NA	NA	NA
2015-01-10 22:00:00	NA	201501	2015011022	NA	NA	NA	NA	NA	NA	NA	NA	NA	NA	NA	NA	NA	NA	NA	NA
2015-01-10 23:00:00	NA	201501	2015011023	NA	NA	NA	NA	NA	NA	NA	NA	NA	NA	NA	NA	NA	NA	NA	NA
2015-01-11 20:00:00	NA	201501	2015011120	NA	NA	NA	NA	NA	NA	NA	NA	NA	NA	NA	NA	NA	NA	NA	NA
2015-01-11 21:00:00	NA	201501	2015011121	NA	NA	NA	NA	NA	NA	NA	NA	NA	NA	NA	NA	NA	NA	NA	NA
2015-01-11 22:00:00	NA	201501	2015011122	NA	NA	NA	NA	NA	NA	NA	NA	NA	NA	NA	NA	NA	NA	NA	NA
2015-01-11 23:00:00	NA	201501	2015011123	NA	NA	NA	NA	NA	NA	NA	NA	NA	NA	NA	NA	NA	NA	NA	NA
2015-01-12 20:00:00	NA	201501	2015011220	NA	NA	NA	NA	NA	NA	NA	NA	NA	NA	NA	NA	NA	NA	NA	NA
2015-01-12 21:00:00	NA	201501	2015011221	NA	NA	NA	NA	NA	NA	NA	NA	NA	NA	NA	NA	NA	NA	NA	NA
2015-01-12 22:00:00	NA	201501	2015011222	NA	NA	NA	NA	NA	NA	NA	NA	NA	NA	NA	NA	NA	NA	NA	NA
2015-01-12 23:00:00	NA	201501	2015011223	NA	NA	NA	NA	NA	NA	NA	NA	NA	NA	NA	NA	NA	NA	NA	NA
2015-01-13 20:00:00	NA	201501	2015011320	NA	NA	NA	NA	NA	NA	NA	NA	NA	NA	NA	NA	NA	NA	NA	NA
2015-01-13 21:00:00	NA	201501	2015011321	NA	NA	NA	NA	NA	NA	NA	NA	NA	NA	NA	NA	NA	NA	NA	NA
2015-01-13 22:00:00	NA	201501	2015011322	NA	NA	NA	NA	NA	NA	NA	NA	NA	NA	NA	NA	NA	NA	NA	NA
2015-01-13 23:00:00	NA	201501	2015011323	NA	NA	NA	NA	NA	NA	NA	NA	NA	NA	NA	NA	NA	NA	NA	NA
2015-01-14 20:00:00	NA	201501	2015011420	NA	NA	NA	NA	NA	NA	NA	NA	NA	NA	NA	NA	NA	NA	NA	NA
2015-01-14 21:00:00	NA	201501	2015011421	NA	NA	NA	NA	NA	NA	NA	NA	NA	NA	NA	NA	NA	NA	NA	NA
2015-01-14 22:00:00	NA	201501	2015011422	NA	NA	NA	NA	NA	NA	NA	NA	NA	NA	NA	NA	NA	NA	NA	NA
2015-01-14 23:00:00	NA	201501	2015011423	NA	NA	NA	NA	NA	NA	NA	NA	NA	NA	NA	NA	NA	NA	NA	NA
2015-01-15 20:00:00	NA	201501	2015011520	NA	NA	NA	NA	NA	NA	NA	NA	NA	NA	NA	NA	NA	NA	NA	NA
2015-01-15 21:00:00	NA	201501	2015011521	NA	NA	NA	NA	NA	NA	NA	NA	NA	NA	NA	NA	NA	NA	NA	NA
2015-01-15 22:00:00	NA	201501	2015011522	NA	NA	NA	NA	NA	NA	NA	NA	NA	NA	NA	NA	NA	NA	NA	NA
2015-01-15 23:00:00	NA	201501	2015011523	NA	NA	NA	NA	NA	NA	NA	NA	NA	NA	NA	NA	NA	NA	NA	NA
2015-01-16 20:00:00	NA	201501	2015011620	NA	NA	NA	NA	NA	NA	NA	NA	NA	NA	NA	NA	NA	NA	NA	NA
2015-01-20 20:00:00	NA	201501	2015012020	NA	NA	NA	NA	NA	NA	NA	NA	NA	NA	NA	NA	NA	NA	NA	NA
2015-01-20 21:00:00	NA	201501	2015012021	NA	NA	NA	NA	NA	NA	NA	NA	NA	NA	NA	NA	NA	NA	NA	NA
2015-01-20 22:00:00	NA	201501	2015012022	NA	NA	NA	NA	NA	NA	NA	NA	NA	NA	NA	NA	NA	NA	NA	NA
2015-01-20 23:00:00	NA	201501	2015012023	NA	NA	NA	NA	NA	NA	NA	NA	NA	NA	NA	NA	NA	NA	NA	NA
2015-01-21 20:00:00	NA	201501	2015012120	NA	NA	NA	NA	NA	NA	NA	NA	NA	NA	NA	NA	NA	1.5290854908404	2.34561240653723	-3.59
2015-01-21 21:00:00	NA	201501	2015012121	NA	NA	NA	NA	NA	NA	NA	NA	NA	NA	NA	NA	NA	1.5290854908404	2.34561240653723	-3.59
2015-01-21 22:00:00	NA	201501	2015012122	NA	NA	NA	NA	NA	NA	NA	NA	NA	NA	NA	NA	NA	2.24314592418582	1.10376463197936	-3.19
2015-01-21 23:00:00	NA	201501	2015012123	NA	NA	NA	NA	NA	NA	NA	NA	NA	NA	NA	NA	NA	-1.32857299407751	-4.92391041748405	-3.99
2015-01-22 20:00:00	NA	201501	2015012220	NA	NA	NA	NA	NA	NA	NA	NA	NA	NA	NA	NA	NA	-0.0537429327225279	-1.39896808297487	-3.79
2015-01-22 21:00:00	NA	201501	2015012221	NA	NA	NA	NA	NA	NA	NA	NA	NA	NA	NA	NA	NA	0.723471174555496	-0.535340508076207	-2.89
2015-01-22 22:00:00	NA	201501	2015012222	NA	NA	NA	NA	NA	NA	NA	NA	NA	NA	NA	NA	NA	-0.0697245941981265	-0.796955758473397	-1.79
2015-01-22 23:00:00	NA	201501	2015012223	NA	NA	NA	NA	NA	NA	NA	NA	NA	NA	NA	NA	NA	0.312416879174315	-1.05470170835501	-1.39
2015-01-23 20:00:00	NA	201501	2015012320	NA	NA	NA	NA	NA	NA	NA	NA	NA	NA	NA	NA	NA	0.732174196681521	-0.950747572026229	-1.19
2015-01-23 21:00:00	NA	201501	2015012321	NA	NA	NA	NA	NA	NA	NA	NA	NA	NA	NA	NA	NA	-0.22485757750287	-1.17874470087443	-0.79
2015-01-23 22:00:00	NA	201501	2015012322	NA	NA	NA	NA	NA	NA	NA	NA	NA	NA	NA	NA	NA	-0.641222819267792	1.01431419986623	0.41
2015-01-23 23:00:00	NA	201501	2015012323	NA	NA	NA	NA	NA	NA	NA	NA	NA	NA	NA	NA	NA	1.39423815806236	0.126885612276892	0.51
2015-01-24 20:00:00	NA	201501	2015012420	NA	NA	NA	NA	NA	NA	NA	NA	NA	NA	NA	NA	NA	-1.30420447316569	-0.926849875748286	-2.19
2015-01-24 21:00:00	NA	201501	2015012421	NA	NA	NA	NA	NA	NA	NA	NA	NA	NA	NA	NA	NA	-1.23496366698205	-0.406035394065902	0.01
2015-01-24 22:00:00	NA	201501	2015012422	NA	NA	NA	NA	NA	NA	NA	NA	NA	NA	NA	NA	NA	0.55233416783668	1.81794580970945	-0.59
2015-01-24 23:00:00	NA	201501	2015012423	NA	NA	NA	NA	NA	NA	NA	NA	NA	NA	NA	NA	NA	1.49820920601215	0.0732746546934209	0.11
2015-01-25 20:00:00	NA	201501	2015012520	NA	NA	NA	NA	NA	NA	NA	NA	NA	NA	NA	NA	NA	1.00691262567974	-1.24343353833115	1.01
2015-01-25 21:00:00	NA	201501	2015012521	NA	NA	NA	NA	NA	NA	NA	NA	NA	NA	NA	NA	NA	1.24710816690207	-0.367043893895739	2.11
2015-01-25 22:00:00	NA	201501	2015012522	NA	NA	NA	NA	NA	NA	NA	NA	NA	NA	NA	NA	NA	0.899210547088973	0.0376880883562799	3.01
2015-01-25 23:00:00	NA	201501	2015012523	NA	NA	NA	NA	NA	NA	NA	NA	NA	NA	NA	NA	NA	0.899210547088973	0.0376880883562799	3.01
2015-01-26 20:00:00	NA	201501	2015012620	NA	NA	NA	NA	NA	NA	NA	NA	NA	NA	NA	NA	NA	1.4672961190162	-0.637998510280394	3.41
2015-01-26 21:00:00	NA	201501	2015012621	NA	NA	NA	NA	NA	NA	NA	NA	NA	NA	NA	NA	NA	0.607122718422562	-1.26150782985093	4.41
2015-01-26 22:00:00	NA	201501	2015012622	NA	NA	NA	NA	NA	NA	NA	NA	NA	NA	NA	NA	NA	0.399963714366964	-1.34165160425119	5.71
2015-01-26 23:00:00	NA	201501	2015012623	NA	NA	NA	NA	NA	NA	NA	NA	NA	NA	NA	NA	NA	0.819928528416959	-0.876194731944902	6.41
2015-01-27 20:00:00	NA	201501	2015012720	NA	NA	NA	NA	NA	NA	NA	NA	NA	NA	NA	NA	NA	0.728830692932215	-1.07647843500924	2.81
2015-01-27 21:00:00	NA	201501	2015012721	NA	NA	NA	NA	NA	NA	NA	NA	NA	NA	NA	NA	NA	0.786916728992982	1.15791280398439	2.81
2015-01-27 22:00:00	NA	201501	2015012722	NA	NA	NA	NA	NA	NA	NA	NA	NA	NA	NA	NA	NA	-1.26718955244859	-0.290225150814237	4.01
2015-01-27 23:00:00	NA	201501	2015012723	NA	NA	NA	NA	NA	NA	NA	NA	NA	NA	NA	NA	NA	-1.26718955244859	-0.290225150814237	4.01
2015-01-28 20:00:00	NA	201501	2015012820	NA	NA	NA	NA	NA	NA	NA	NA	NA	NA	NA	NA	NA	0.458542957444659	1.42819408911321	7.31
2015-01-28 21:00:00	NA	201501	2015012821	NA	NA	NA	NA	NA	NA	NA	NA	NA	NA	NA	NA	NA	1.16018806632535	-0.306534909522948	8.21
2015-01-28 22:00:00	NA	201501	2015012822	NA	NA	NA	NA	NA	NA	NA	NA	NA	NA	NA	NA	NA	1.16341467008263	-0.580057157042751	8.71
2015-01-28 23:00:00	NA	201501	2015012823	NA	NA	NA	NA	NA	NA	NA	NA	NA	NA	NA	NA	NA	1.45614383937921	-1.51315733452869	9.01
2015-01-29 20:00:00	NA	201501	2015012920	NA	NA	NA	NA	NA	NA	NA	NA	NA	NA	NA	NA	NA	1.94834491232869	1.56650952841115	4.51
2015-01-29 21:00:00	NA	201501	2015012921	NA	NA	NA	NA	NA	NA	NA	NA	NA	NA	NA	NA	NA	1.94834491232869	1.56650952841115	4.51
2015-01-29 22:00:00	NA	201501	2015012922	NA	NA	NA	NA	NA	NA	NA	NA	NA	NA	NA	NA	NA	0.213040122438108	-2.5912572057269	6.21
2015-01-29 23:00:00	NA	201501	2015012923	NA	NA	NA	NA	NA	NA	NA	NA	NA	NA	NA	NA	NA	-0.0383948847993793	-1.99963142424329	6.51
2015-01-30 20:00:00	NA	201501	2015013020	NA	NA	NA	NA	NA	NA	NA	NA	NA	NA	NA	NA	NA	0.278499923078366	-1.47391919481542	2.21
2015-01-30 21:00:00	NA	201501	2015013021	NA	NA	NA	NA	NA	NA	NA	NA	NA	NA	NA	NA	NA	1.13089160291241	-1.26928490988517	2.61
2015-01-30 22:00:00	NA	201501	2015013022	NA	NA	NA	NA	NA	NA	NA	NA	NA	NA	NA	NA	NA	1.65021801868292	0.408387672211347	2.71
2015-01-30 23:00:00	NA	201501	2015013023	NA	NA	NA	NA	NA	NA	NA	NA	NA	NA	NA	NA	NA	1.09986429572983	0.0172780490430028	2.71
2015-01-31 20:00:00	NA	201501	2015013120	NA	NA	NA	NA	NA	NA	NA	NA	NA	NA	NA	NA	NA	-0.425646285295686	1.33372607375502	1.71
2015-01-31 21:00:00	NA	201501	2015013121	NA	NA	NA	NA	NA	NA	NA	NA	NA	NA	NA	NA	NA	NA	NA	NA
2015-01-31 22:00:00	NA	201501	2015013122	NA	NA	NA	NA	NA	NA	NA	NA	NA	NA	NA	NA	NA	0.677203673650858	1.66775153556931	3.51
2015-01-31 23:00:00	NA	201501	2015013123	NA	NA	NA	NA	NA	NA	NA	NA	NA	NA	NA	NA	NA	0.677203673650858	1.66775153556931	3.51
2015-02-01 20:00:00	NA	201502	2015020120	NA	NA	NA	NA	NA	NA	NA	NA	NA	NA	NA	NA	NA	0.228656347138271	1.38120102624976	4.61
2015-02-01 21:00:00	NA	201502	2015020121	NA	NA	NA	NA	NA	NA	NA	NA	NA	NA	NA	NA	NA	0.465123509757204	1.53090173449217	5.41
2015-02-01 22:00:00	NA	201502	2015020122	NA	NA	NA	NA	NA	NA	NA	NA	NA	NA	NA	NA	NA	0.322102990750595	1.46500841750125	5.91
2015-02-01 23:00:00	NA	201502	2015020123	NA	NA	NA	NA	NA	NA	NA	NA	NA	NA	NA	NA	NA	-0.833884521039906	0.997314697359889	6.01
2015-02-02 20:00:00	NA	201502	2015020220	NA	NA	NA	NA	NA	NA	NA	NA	NA	NA	NA	NA	NA	1.18798946679617	3.07874666492411	8.01
2015-02-02 21:00:00	NA	201502	2015020221	NA	NA	NA	NA	NA	NA	NA	NA	NA	NA	NA	NA	NA	2.12209602837893	2.25980274500638	8.71
2015-02-02 22:00:00	NA	201502	2015020222	NA	NA	NA	NA	NA	NA	NA	NA	NA	NA	NA	NA	NA	1.62001631227278	0.992747272960302	9.01
2015-02-02 23:00:00	NA	201502	2015020223	NA	NA	NA	NA	NA	NA	NA	NA	NA	NA	NA	NA	NA	2.1993432775186	0.0537507919358379	8.91
2015-02-03 20:00:00	NA	201502	2015020320	NA	NA	NA	NA	NA	NA	NA	NA	NA	NA	NA	NA	NA	3.16990092413274	1.22952353827911	8.81
2015-02-03 21:00:00	NA	201502	2015020321	NA	NA	NA	NA	NA	NA	NA	NA	NA	NA	NA	NA	NA	NA	NA	NA
2015-02-03 22:00:00	NA	201502	2015020322	NA	NA	NA	NA	NA	NA	NA	NA	NA	NA	NA	NA	NA	3.03958053180725	1.92897646192439	9.71
2015-02-03 23:00:00	NA	201502	2015020323	NA	NA	NA	NA	NA	NA	NA	NA	NA	NA	NA	NA	NA	1.58201020967521	-0.239256549509936	9.61
2015-02-04 20:00:00	NA	201502	2015020420	NA	NA	NA	NA	NA	NA	NA	NA	NA	NA	NA	NA	NA	1.06993783693168	1.92229889067802	9.01
2015-02-04 21:00:00	NA	201502	2015020421	NA	NA	NA	NA	NA	NA	NA	NA	NA	NA	NA	NA	NA	NA	NA	NA
2015-02-04 22:00:00	NA	201502	2015020422	NA	NA	NA	NA	NA	NA	NA	NA	NA	NA	NA	NA	NA	3.15915434185582	0.953804929916755	10.61
2015-02-04 23:00:00	NA	201502	2015020423	NA	NA	NA	NA	NA	NA	NA	NA	NA	NA	NA	NA	NA	7.30300773889002	1.13056533013904	12.31
2015-02-05 20:00:00	NA	201502	2015020520	NA	NA	NA	NA	NA	NA	NA	NA	NA	NA	NA	NA	NA	1.36144173791784	1.46508579757476	8.01
2015-02-05 21:00:00	NA	201502	2015020521	NA	NA	NA	NA	NA	NA	NA	NA	NA	NA	NA	NA	NA	1.49782594322378	1.47190945502969	8.61
2015-02-05 22:00:00	NA	201502	2015020522	NA	NA	NA	NA	NA	NA	NA	NA	NA	NA	NA	NA	NA	0.725635211433172	0.336828650693993	10.11
2015-02-05 23:00:00	NA	201502	2015020523	NA	NA	NA	NA	NA	NA	NA	NA	NA	NA	NA	NA	NA	-0.457284451620329	-1.10945524033478	10.21
2015-02-06 20:00:00	NA	201502	2015020620	NA	NA	NA	NA	NA	NA	NA	NA	NA	NA	NA	NA	NA	1.39258394396404	0.143909551502146	9.01
2015-02-06 21:00:00	NA	201502	2015020621	NA	NA	NA	NA	NA	NA	NA	NA	NA	NA	NA	NA	NA	NA	NA	NA
2015-02-06 22:00:00	NA	201502	2015020622	NA	NA	NA	NA	NA	NA	NA	NA	NA	NA	NA	NA	NA	3.21957518942365	2.37367554641481	12.71
2015-02-06 23:00:00	NA	201502	2015020623	NA	NA	NA	NA	NA	NA	NA	NA	NA	NA	NA	NA	NA	3.7745715097762	2.9490184668099	14.81
2015-02-07 20:00:00	NA	201502	2015020720	NA	NA	NA	NA	NA	NA	NA	NA	NA	NA	NA	NA	NA	2.31660150902257	3.37067611146404	12.61
2015-02-07 21:00:00	NA	201502	2015020721	NA	NA	NA	NA	NA	NA	NA	NA	NA	NA	NA	NA	NA	2.66097551767394	4.5720137023351	13.91
2015-02-07 22:00:00	NA	201502	2015020722	NA	NA	NA	NA	NA	NA	NA	NA	NA	NA	NA	NA	NA	3.8521839006911	3.49294706447955	14.71
2015-02-07 23:00:00	NA	201502	2015020723	NA	NA	NA	NA	NA	NA	NA	NA	NA	NA	NA	NA	NA	2.61979846094519	0.653189118119103	14.91
2015-02-08 20:00:00	NA	201502	2015020820	NA	NA	NA	NA	NA	NA	NA	NA	NA	NA	NA	NA	NA	2.89459091542341	0.177040764651087	12.11
2015-02-08 21:00:00	NA	201502	2015020821	NA	NA	NA	NA	NA	NA	NA	NA	NA	NA	NA	NA	NA	2.37263418053257	1.66751523092551	13.01
2015-02-08 22:00:00	NA	201502	2015020822	NA	NA	NA	NA	NA	NA	NA	NA	NA	NA	NA	NA	NA	1.41389937511703	3.74177612331947	13.61
2015-02-08 23:00:00	NA	201502	2015020823	NA	NA	NA	NA	NA	NA	NA	NA	NA	NA	NA	NA	NA	0.968238247387919	2.94491335972642	14.01
2015-02-09 20:00:00	NA	201502	2015020920	NA	NA	NA	NA	NA	NA	NA	NA	NA	NA	NA	NA	NA	0.941609079848547	2.20757159357217	9.41
2015-02-09 21:00:00	NA	201502	2015020921	NA	NA	NA	NA	NA	NA	NA	NA	NA	NA	NA	NA	NA	NA	NA	NA
2015-02-09 22:00:00	NA	201502	2015020922	NA	NA	NA	NA	NA	NA	NA	NA	NA	NA	NA	NA	NA	1.71418600451788	7.0855956942176	14.11
2015-02-09 23:00:00	NA	201502	2015020923	NA	NA	NA	NA	NA	NA	NA	NA	NA	NA	NA	NA	NA	NA	NA	NA
2015-02-10 20:00:00	NA	201502	2015021020	NA	NA	NA	NA	NA	NA	NA	NA	NA	NA	NA	NA	NA	-1.34206296832979	-1.9896901741321	10.01
2015-02-10 21:00:00	NA	201502	2015021021	NA	NA	NA	NA	NA	NA	NA	NA	NA	NA	NA	NA	NA	-1.34206296832979	-1.9896901741321	10.01
2015-02-10 22:00:00	NA	201502	2015021022	NA	NA	NA	NA	NA	NA	NA	NA	NA	NA	NA	NA	NA	-1.67010525701806	0.671378008636456	9.91
2015-02-10 23:00:00	NA	201502	2015021023	NA	NA	NA	NA	NA	NA	NA	NA	NA	NA	NA	NA	NA	NA	NA	NA
2015-02-11 20:00:00	NA	201502	2015021120	NA	NA	NA	NA	NA	NA	NA	NA	NA	NA	NA	NA	NA	-0.111643009986327	1.99688152836396	7.71
2015-02-11 21:00:00	NA	201502	2015021121	NA	NA	NA	NA	NA	NA	NA	NA	NA	NA	NA	NA	NA	1.1356874901062	1.64627273706888	8.71
2015-02-11 22:00:00	NA	201502	2015021122	NA	NA	NA	NA	NA	NA	NA	NA	NA	NA	NA	NA	NA	1.56952824855871	-0.310774961951954	9.41
2015-02-11 23:00:00	NA	201502	2015021123	NA	NA	NA	NA	NA	NA	NA	NA	NA	NA	NA	NA	NA	1.39378675044431	0.13175163864592	9.91
2015-02-12 20:00:00	NA	201502	2015021220	NA	NA	NA	NA	NA	NA	NA	NA	NA	NA	NA	NA	NA	0.947626357555724	1.03053592196763	7.41
2015-02-12 21:00:00	NA	201502	2015021221	NA	NA	NA	NA	NA	NA	NA	NA	NA	NA	NA	NA	NA	0.947626357555724	1.03053592196763	7.41
2015-02-12 22:00:00	NA	201502	2015021222	NA	NA	NA	NA	NA	NA	NA	NA	NA	NA	NA	NA	NA	-0.223507830363232	1.28064212400121	9.01
2015-02-12 23:00:00	NA	201502	2015021223	NA	NA	NA	NA	NA	NA	NA	NA	NA	NA	NA	NA	NA	-1.55828856416017	1.08707715954648	11.41
2015-02-13 20:00:00	NA	201502	2015021320	NA	NA	NA	NA	NA	NA	NA	NA	NA	NA	NA	NA	NA	-0.0683896777138586	-1.39832859227801	9.51
2015-02-13 21:00:00	NA	201502	2015021321	NA	NA	NA	NA	NA	NA	NA	NA	NA	NA	NA	NA	NA	0.388753029932912	-1.24051242707116	11.21
2015-02-13 22:00:00	NA	201502	2015021322	NA	NA	NA	NA	NA	NA	NA	NA	NA	NA	NA	NA	NA	1.15653761229407	-0.7889364685126	12.71
2015-02-13 23:00:00	NA	201502	2015021323	NA	NA	NA	NA	NA	NA	NA	NA	NA	NA	NA	NA	NA	0.181512984296664	-1.18619266417042	13.41
2015-02-14 20:00:00	NA	201502	2015021420	NA	NA	NA	NA	NA	NA	NA	NA	NA	NA	NA	NA	NA	-0.31224208641593	-0.844100041150708	8.61
2015-02-14 21:00:00	NA	201502	2015021421	NA	NA	NA	NA	NA	NA	NA	NA	NA	NA	NA	NA	NA	-0.256789900241496	-1.06960691243744	9.81
2015-02-14 22:00:00	NA	201502	2015021422	NA	NA	NA	NA	NA	NA	NA	NA	NA	NA	NA	NA	NA	0.216449120632582	-2.28979251858708	10.71
2015-02-14 23:00:00	NA	201502	2015021423	NA	NA	NA	NA	NA	NA	NA	NA	NA	NA	NA	NA	NA	-1.30530015845778	-3.03087305843219	10.91
2015-02-15 20:00:00	NA	201502	2015021520	NA	NA	NA	NA	NA	NA	NA	NA	NA	NA	NA	NA	NA	-2.54013214987836	-8.20584113063093	10.41
2015-02-15 21:00:00	NA	201502	2015021521	NA	NA	NA	NA	NA	NA	NA	NA	NA	NA	NA	NA	NA	-2.83271546107619	-8.32104699641697	9.71
2015-02-15 22:00:00	NA	201502	2015021522	NA	NA	NA	NA	NA	NA	NA	NA	NA	NA	NA	NA	NA	-1.16170630859176	-6.58836386765167	9.01
2015-02-15 23:00:00	NA	201502	2015021523	NA	NA	NA	NA	NA	NA	NA	NA	NA	NA	NA	NA	NA	-2.48782377373825	-5.23934469860714	9.51
2015-02-16 20:00:00	NA	201502	2015021620	NA	NA	NA	NA	NA	NA	NA	NA	NA	NA	NA	NA	NA	-2.35710929571274	-7.00400854997084	3.31
2015-02-16 21:00:00	NA	201502	2015021621	NA	NA	NA	NA	NA	NA	NA	NA	NA	NA	NA	NA	NA	-2.35710929571274	-7.00400854997084	3.31
2015-02-16 22:00:00	NA	201502	2015021622	NA	NA	NA	NA	NA	NA	NA	NA	NA	NA	NA	NA	NA	-2.54019896877631	-7.680852114123	2.71
2015-02-16 23:00:00	NA	201502	2015021623	NA	NA	NA	NA	NA	NA	NA	NA	NA	NA	NA	NA	NA	-2.22449333494591	-5.56163010301667	3.81
2015-02-17 20:00:00	NA	201502	2015021720	NA	NA	NA	NA	NA	NA	NA	NA	NA	NA	NA	NA	NA	1.27484797949738	1.54102648555158	2.01
2015-02-17 21:00:00	NA	201502	2015021721	NA	NA	NA	NA	NA	NA	NA	NA	NA	NA	NA	NA	NA	0.85414602176554	2.1355174018261	3.11
2015-02-17 22:00:00	NA	201502	2015021722	NA	NA	NA	NA	NA	NA	NA	NA	NA	NA	NA	NA	NA	2.79890832211299	0.0781805884259935	4.11
2015-02-17 23:00:00	NA	201502	2015021723	NA	NA	NA	NA	NA	NA	NA	NA	NA	NA	NA	NA	NA	2.27353593965997	-0.347899886568604	4.41
2015-02-18 20:00:00	NA	201502	2015021820	NA	NA	NA	NA	NA	NA	NA	NA	NA	NA	NA	NA	NA	1.3233289188393	0.899333404563409	6.51
2015-02-18 21:00:00	NA	201502	2015021821	NA	NA	NA	NA	NA	NA	NA	NA	NA	NA	NA	NA	NA	1.3233289188393	0.899333404563409	6.51
2015-02-18 22:00:00	NA	201502	2015021822	NA	NA	NA	NA	NA	NA	NA	NA	NA	NA	NA	NA	NA	1.23835379710765	2.39926652816836	8.31
2015-02-18 23:00:00	NA	201502	2015021823	NA	NA	NA	NA	NA	NA	NA	NA	NA	NA	NA	NA	NA	1.23835379710765	2.39926652816836	8.31
2015-02-19 20:00:00	NA	201502	2015021920	NA	NA	NA	NA	NA	NA	NA	NA	NA	NA	NA	NA	NA	0.395723167835107	-1.75596217910254	6.81
2015-02-19 21:00:00	NA	201502	2015021921	NA	NA	NA	NA	NA	NA	NA	NA	NA	NA	NA	NA	NA	NA	NA	NA
2015-02-19 22:00:00	NA	201502	2015021922	NA	NA	NA	NA	NA	NA	NA	NA	NA	NA	NA	NA	NA	0.229478754426057	1.48234257216983	11.51
2015-02-19 23:00:00	NA	201502	2015021923	NA	NA	NA	NA	NA	NA	NA	NA	NA	NA	NA	NA	NA	-0.498159439417642	1.83353133949739	13.31
2015-02-20 20:00:00	NA	201502	2015022020	NA	NA	NA	NA	NA	NA	NA	NA	NA	NA	NA	NA	NA	11.4462770810742	1.00141948417059	10.11
2015-02-20 21:00:00	NA	201502	2015022021	NA	NA	NA	NA	NA	NA	NA	NA	NA	NA	NA	NA	NA	11.8255643624314	-1.97892079426953	10.61
2015-02-20 22:00:00	NA	201502	2015022022	NA	NA	NA	NA	NA	NA	NA	NA	NA	NA	NA	NA	NA	2.41758918733125	-8.65883147551094	10.21
2015-02-20 23:00:00	NA	201502	2015022023	NA	NA	NA	NA	NA	NA	NA	NA	NA	NA	NA	NA	NA	-0.673381582485434	-7.2588330497656	9.41
2015-02-21 20:00:00	NA	201502	2015022120	NA	NA	NA	NA	NA	NA	NA	NA	NA	NA	NA	NA	NA	-1.23955806359028	-1.56955274106617	4.71
2015-02-21 21:00:00	NA	201502	2015022121	NA	NA	NA	NA	NA	NA	NA	NA	NA	NA	NA	NA	NA	0.703477225844073	-4.34339956632115	3.51
2015-02-21 22:00:00	NA	201502	2015022122	NA	NA	NA	NA	NA	NA	NA	NA	NA	NA	NA	NA	NA	-0.412145909048201	-3.17334771962589	4.21
2015-02-21 23:00:00	NA	201502	2015022123	NA	NA	NA	NA	NA	NA	NA	NA	NA	NA	NA	NA	NA	-0.412145909048201	-3.17334771962589	4.21
2015-02-22 20:00:00	NA	201502	2015022220	NA	NA	NA	NA	NA	NA	NA	NA	NA	NA	NA	NA	NA	0.142252333664937	-1.69403786072416	-3.59
2015-02-22 21:00:00	NA	201502	2015022221	NA	NA	NA	NA	NA	NA	NA	NA	NA	NA	NA	NA	NA	1.28582493388032	-0.553763703588151	-3.09
2015-02-22 22:00:00	NA	201502	2015022222	NA	NA	NA	NA	NA	NA	NA	NA	NA	NA	NA	NA	NA	-2.75830611323337	0.481401480782347	-2.79
2015-02-22 23:00:00	NA	201502	2015022223	NA	NA	NA	NA	NA	NA	NA	NA	NA	NA	NA	NA	NA	-3.2951710120765	-0.178460082849759	-2.39
2015-02-23 20:00:00	NA	201502	2015022320	NA	NA	NA	NA	NA	NA	NA	NA	NA	NA	NA	NA	NA	-0.25592562115081	2.08434691844678	-4.69
2015-02-23 21:00:00	NA	201502	2015022321	NA	NA	NA	NA	NA	NA	NA	NA	NA	NA	NA	NA	NA	-0.25592562115081	2.08434691844678	-4.69
2015-02-23 22:00:00	NA	201502	2015022322	NA	NA	NA	NA	NA	NA	NA	NA	NA	NA	NA	NA	NA	0.381192345856804	1.347105190941	-2.39
2015-02-23 23:00:00	NA	201502	2015022323	NA	NA	NA	NA	NA	NA	NA	NA	NA	NA	NA	NA	NA	0.515625112368819	-1.51463881618511	-1.29
2015-02-24 20:00:00	NA	201502	2015022420	NA	NA	NA	NA	NA	NA	NA	NA	NA	NA	NA	NA	NA	1.69068722212606	0.177698387555011	0.61
2015-02-24 21:00:00	NA	201502	2015022421	NA	NA	NA	NA	NA	NA	NA	NA	NA	NA	NA	NA	NA	1.69068722212606	0.177698387555011	0.61
2015-02-24 22:00:00	NA	201502	2015022422	NA	NA	NA	NA	NA	NA	NA	NA	NA	NA	NA	NA	NA	1.93174511365419	1.42420532784888	3.11
2015-02-24 23:00:00	NA	201502	2015022423	NA	NA	NA	NA	NA	NA	NA	NA	NA	NA	NA	NA	NA	1.93174511365419	1.42420532784888	3.11
2015-02-25 20:00:00	NA	201502	2015022520	NA	NA	NA	NA	NA	NA	NA	NA	NA	NA	NA	NA	NA	-1.27127632568832	2.60650273426758	8.01
2015-02-25 21:00:00	NA	201502	2015022521	NA	NA	NA	NA	NA	NA	NA	NA	NA	NA	NA	NA	NA	-2.0999712137196	0.0109955240459808	9.01
2015-02-25 22:00:00	NA	201502	2015022522	NA	NA	NA	NA	NA	NA	NA	NA	NA	NA	NA	NA	NA	-2.39591487075041	-2.55139019597494	8.91
2015-02-25 23:00:00	NA	201502	2015022523	NA	NA	NA	NA	NA	NA	NA	NA	NA	NA	NA	NA	NA	-3.0298933871432	-5.0625829437695	7.91
2015-02-26 20:00:00	NA	201502	2015022620	NA	NA	NA	NA	NA	NA	NA	NA	NA	NA	NA	NA	NA	0.607712380169794	-1.3713809328514	0.51
2015-02-26 21:00:00	NA	201502	2015022621	NA	NA	NA	NA	NA	NA	NA	NA	NA	NA	NA	NA	NA	0.607712380169794	-1.3713809328514	0.51
2015-02-26 22:00:00	NA	201502	2015022622	NA	NA	NA	NA	NA	NA	NA	NA	NA	NA	NA	NA	NA	2.09381077967653	0.161109959066319	3.11
2015-02-26 23:00:00	NA	201502	2015022623	NA	NA	NA	NA	NA	NA	NA	NA	NA	NA	NA	NA	NA	1.03699184170101	-1.21846129205878	3.01
2015-02-27 20:00:00	NA	201502	2015022720	NA	NA	NA	NA	NA	NA	NA	NA	NA	NA	NA	NA	NA	-0.0439779206747764	1.79946268160613	0.01
2015-02-27 21:00:00	NA	201502	2015022721	NA	NA	NA	NA	NA	NA	NA	NA	NA	NA	NA	NA	NA	1.66223150248963	0.356351556936499	0.81
2015-02-27 22:00:00	NA	201502	2015022722	NA	NA	NA	NA	NA	NA	NA	NA	NA	NA	NA	NA	NA	0.966564766510005	1.75092905400004	1.81
2015-02-27 23:00:00	NA	201502	2015022723	NA	NA	NA	NA	NA	NA	NA	NA	NA	NA	NA	NA	NA	1.77881108660379	0.275374505311269	2.21
2015-02-28 20:00:00	NA	201502	2015022820	NA	NA	NA	NA	NA	NA	NA	NA	NA	NA	NA	NA	NA	NA	NA	NA
2015-02-28 21:00:00	NA	201502	2015022821	NA	NA	NA	NA	NA	NA	NA	NA	NA	NA	NA	NA	NA	NA	NA	NA
2015-02-28 22:00:00	NA	201502	2015022822	NA	NA	NA	NA	NA	NA	NA	NA	NA	NA	NA	NA	NA	NA	NA	NA
2015-02-28 23:00:00	NA	201502	2015022823	NA	NA	NA	NA	NA	NA	NA	NA	NA	NA	NA	NA	NA	NA	NA	NA
2015-03-01 20:00:00	NA	201503	2015030120	NA	NA	NA	NA	NA	NA	NA	NA	NA	NA	NA	NA	NA	-3.88434175931219	1.84442107363353	2.21
2015-03-01 21:00:00	NA	201503	2015030121	NA	NA	NA	NA	NA	NA	NA	NA	NA	NA	NA	NA	NA	NA	NA	NA
2015-03-01 22:00:00	NA	201503	2015030122	NA	NA	NA	NA	NA	NA	NA	NA	NA	NA	NA	NA	NA	-0.505453606701568	-2.75400011827748	4.31
2015-03-01 23:00:00	NA	201503	2015030123	NA	NA	NA	NA	NA	NA	NA	NA	NA	NA	NA	NA	NA	-0.505453606701568	-2.75400011827748	4.31
2015-03-02 20:00:00	NA	201503	2015030220	NA	NA	NA	NA	NA	NA	NA	NA	NA	NA	NA	NA	NA	1.6630758866359	-1.86659545571348	-0.09
2015-03-02 21:00:00	NA	201503	2015030221	NA	NA	NA	NA	NA	NA	NA	NA	NA	NA	NA	NA	NA	1.95328674710913	-1.71600433669844	-0.09
2015-03-02 22:00:00	NA	201503	2015030222	NA	NA	NA	NA	NA	NA	NA	NA	NA	NA	NA	NA	NA	3.29577387870781	-0.166956702253152	-0.29
2015-03-02 23:00:00	NA	201503	2015030223	NA	NA	NA	NA	NA	NA	NA	NA	NA	NA	NA	NA	NA	3.86151857577065	1.89173843038044	-0.39
2015-03-03 20:00:00	NA	201503	2015030320	NA	NA	NA	NA	NA	NA	NA	NA	NA	NA	NA	NA	NA	-0.154017573220726	-0.785034131193796	0.71
2015-03-03 21:00:00	NA	201503	2015030321	NA	NA	NA	NA	NA	NA	NA	NA	NA	NA	NA	NA	NA	2.61729331674486	2.32374174428285	2.51
2015-03-03 22:00:00	NA	201503	2015030322	NA	NA	NA	NA	NA	NA	NA	NA	NA	NA	NA	NA	NA	2.61729331674486	2.32374174428285	2.51
2015-03-03 23:00:00	NA	201503	2015030323	NA	NA	NA	NA	NA	NA	NA	NA	NA	NA	NA	NA	NA	-0.163348801724026	-7.19814678712343	-1.79
2015-03-04 20:00:00	NA	201503	2015030420	NA	NA	NA	NA	NA	NA	NA	NA	NA	NA	NA	NA	NA	0.0464172497439368	1.39923030231846	-2.99
2015-03-04 21:00:00	NA	201503	2015030421	NA	NA	NA	NA	NA	NA	NA	NA	NA	NA	NA	NA	NA	NA	NA	NA
2015-03-04 22:00:00	NA	201503	2015030422	NA	NA	NA	NA	NA	NA	NA	NA	NA	NA	NA	NA	NA	-0.431809471448814	-1.22618945533188	-0.19
2015-03-04 23:00:00	NA	201503	2015030423	NA	NA	NA	NA	NA	NA	NA	NA	NA	NA	NA	NA	NA	-1.46023182478213	-0.870472870279972	0.01
2015-03-05 20:00:00	NA	201503	2015030520	NA	NA	NA	NA	NA	NA	NA	NA	NA	NA	NA	NA	NA	0.296486010568688	-1.47040676193258	-0.29
2015-03-05 21:00:00	NA	201503	2015030521	NA	NA	NA	NA	NA	NA	NA	NA	NA	NA	NA	NA	NA	0.296486010568688	-1.47040676193258	-0.29
2015-03-05 22:00:00	NA	201503	2015030522	NA	NA	NA	NA	NA	NA	NA	NA	NA	NA	NA	NA	NA	-0.437125748362984	-1.64283933484626	0.51
2015-03-05 23:00:00	NA	201503	2015030523	NA	NA	NA	NA	NA	NA	NA	NA	NA	NA	NA	NA	NA	-0.356572334263779	-2.47444057726947	2.01
2015-03-06 20:00:00	NA	201503	2015030620	NA	NA	NA	NA	NA	NA	NA	NA	NA	NA	NA	NA	NA	-0.194398840270841	-1.78947173515017	3.01
2015-03-06 21:00:00	NA	201503	2015030621	NA	NA	NA	NA	NA	NA	NA	NA	NA	NA	NA	NA	NA	-0.674455143742401	-1.22682935206141	4.31
2015-03-06 22:00:00	NA	201503	2015030622	NA	NA	NA	NA	NA	NA	NA	NA	NA	NA	NA	NA	NA	-0.12261138568062	-1.89603967471714	5.41
2015-03-06 23:00:00	NA	201503	2015030623	NA	NA	NA	NA	NA	NA	NA	NA	NA	NA	NA	NA	NA	-0.012566313195407	-2.39996710139382	6.21
2015-03-07 20:00:00	NA	201503	2015030720	NA	NA	NA	NA	NA	NA	NA	NA	NA	NA	NA	NA	NA	1.27945429036001	-0.230210162415457	5.91
2015-03-07 21:00:00	NA	201503	2015030721	NA	NA	NA	NA	NA	NA	NA	NA	NA	NA	NA	NA	NA	1.27945429036001	-0.230210162415457	5.91
2015-03-07 22:00:00	NA	201503	2015030722	NA	NA	NA	NA	NA	NA	NA	NA	NA	NA	NA	NA	NA	0.866492211324288	-0.969118799587721	7.31
2015-03-07 23:00:00	NA	201503	2015030723	NA	NA	NA	NA	NA	NA	NA	NA	NA	NA	NA	NA	NA	-0.206933175581455	-1.38462220870668	9.21
2015-03-08 20:00:00	NA	201503	2015030820	NA	NA	NA	NA	NA	NA	NA	NA	NA	NA	NA	NA	NA	0.669296719664714	-1.34240154240304	8.91
2015-03-08 21:00:00	NA	201503	2015030821	NA	NA	NA	NA	NA	NA	NA	NA	NA	NA	NA	NA	NA	-0.299051901625796	-1.46988705693124	10.01
2015-03-08 22:00:00	NA	201503	2015030822	NA	NA	NA	NA	NA	NA	NA	NA	NA	NA	NA	NA	NA	-0.827905477968087	-1.25082873310075	11.01
2015-03-08 23:00:00	NA	201503	2015030823	NA	NA	NA	NA	NA	NA	NA	NA	NA	NA	NA	NA	NA	0.0680444821938821	-1.49845585468607	11.51
2015-03-09 20:00:00	NA	201503	2015030920	NA	NA	NA	NA	NA	NA	NA	NA	NA	NA	NA	NA	NA	0.313274521267134	3.08413019736924	9.71
2015-03-09 21:00:00	NA	201503	2015030921	NA	NA	NA	NA	NA	NA	NA	NA	NA	NA	NA	NA	NA	1.18775838368709	2.53559263723119	10.61
2015-03-09 22:00:00	NA	201503	2015030922	NA	NA	NA	NA	NA	NA	NA	NA	NA	NA	NA	NA	NA	1.19849849213731	1.72441333918078	11.21
2015-03-09 23:00:00	NA	201503	2015030923	NA	NA	NA	NA	NA	NA	NA	NA	NA	NA	NA	NA	NA	1.60834511000683	0.550659610936856	11.71
2015-03-10 20:00:00	NA	201503	2015031020	NA	NA	NA	NA	NA	NA	NA	NA	NA	NA	NA	NA	NA	0.678719076392624	1.44891007841782	10.51
2015-03-10 21:00:00	NA	201503	2015031021	NA	NA	NA	NA	NA	NA	NA	NA	NA	NA	NA	NA	NA	0.69714409464363	1.87456397898378	12.11
2015-03-10 22:00:00	NA	201503	2015031022	NA	NA	NA	NA	NA	NA	NA	NA	NA	NA	NA	NA	NA	0.880888413147923	1.56972469037782	12.91
2015-03-10 23:00:00	NA	201503	2015031023	NA	NA	NA	NA	NA	NA	NA	NA	NA	NA	NA	NA	NA	0.156177890485042	-1.29058454450828	13.51
2015-03-11 20:00:00	NA	201503	2015031120	NA	NA	NA	NA	NA	NA	NA	NA	NA	NA	NA	NA	NA	0.408478847949282	0.568458468824264	7.61
2015-03-11 21:00:00	NA	201503	2015031121	NA	NA	NA	NA	NA	NA	NA	NA	NA	NA	NA	NA	NA	1.12763114494309	0.410424171990803	8.61
2015-03-11 22:00:00	NA	201503	2015031122	NA	NA	NA	NA	NA	NA	NA	NA	NA	NA	NA	NA	NA	1.12763114494309	0.410424171990803	8.61
2015-03-11 23:00:00	NA	201503	2015031123	NA	NA	NA	NA	NA	NA	NA	NA	NA	NA	NA	NA	NA	-0.398749068925246	-0.917060074385124	9.31
2015-03-12 20:00:00	NA	201503	2015031220	NA	NA	NA	NA	NA	NA	NA	NA	NA	NA	NA	NA	NA	-0.0586299339304901	1.59892543004585	10.71
2015-03-12 21:00:00	NA	201503	2015031221	NA	NA	NA	NA	NA	NA	NA	NA	NA	NA	NA	NA	NA	-0.599733170199494	-1.80286442212454	11.21
2015-03-12 22:00:00	NA	201503	2015031222	NA	NA	NA	NA	NA	NA	NA	NA	NA	NA	NA	NA	NA	0.236807936613004	-1.98593101621307	11.61
2015-03-12 23:00:00	NA	201503	2015031223	NA	NA	NA	NA	NA	NA	NA	NA	NA	NA	NA	NA	NA	-0.171593866398446	-2.39385787903427	12.11
2015-03-13 20:00:00	NA	201503	2015031320	NA	NA	NA	NA	NA	NA	NA	NA	NA	NA	NA	NA	NA	-0.348396832620477	-2.87899629159539	12.31
2015-03-13 21:00:00	NA	201503	2015031321	NA	NA	NA	NA	NA	NA	NA	NA	NA	NA	NA	NA	NA	NA	NA	NA
2015-03-13 22:00:00	NA	201503	2015031322	NA	NA	NA	NA	NA	NA	NA	NA	NA	NA	NA	NA	NA	-2.03620040503462	-3.67340276998546	15.31
2015-03-13 23:00:00	NA	201503	2015031323	NA	NA	NA	NA	NA	NA	NA	NA	NA	NA	NA	NA	NA	-2.03620040503462	-3.67340276998546	15.31
2015-03-14 20:00:00	NA	201503	2015031420	NA	NA	NA	NA	NA	NA	NA	NA	NA	NA	NA	NA	NA	0.668499131968933	1.77851311790405	11.61
2015-03-14 21:00:00	NA	201503	2015031421	NA	NA	NA	NA	NA	NA	NA	NA	NA	NA	NA	NA	NA	1.61142548266736	2.04041856338602	15.11
2015-03-14 22:00:00	NA	201503	2015031422	NA	NA	NA	NA	NA	NA	NA	NA	NA	NA	NA	NA	NA	2.40703562677656	1.6174608160411	15.71
2015-03-14 23:00:00	NA	201503	2015031423	NA	NA	NA	NA	NA	NA	NA	NA	NA	NA	NA	NA	NA	2.51315614986132	1.63830588304329	16.11
2015-03-15 20:00:00	NA	201503	2015031520	NA	NA	NA	NA	NA	NA	NA	NA	NA	NA	NA	NA	NA	1.78882167430346	1.28067053434604	16.11
2015-03-15 21:00:00	NA	201503	2015031521	NA	NA	NA	NA	NA	NA	NA	NA	NA	NA	NA	NA	NA	1.79920774821489	-0.0533992393531989	17.41
2015-03-15 22:00:00	NA	201503	2015031522	NA	NA	NA	NA	NA	NA	NA	NA	NA	NA	NA	NA	NA	2.27597677249488	-0.761531175372221	18.61
2015-03-15 23:00:00	NA	201503	2015031523	NA	NA	NA	NA	NA	NA	NA	NA	NA	NA	NA	NA	NA	1.64014757247627	-1.88677395055693	19.21
2015-03-16 20:00:00	NA	201503	2015031620	NA	NA	NA	NA	NA	NA	NA	NA	NA	NA	NA	NA	NA	1.33766068585931	1.20443509144595	17.81
2015-03-16 21:00:00	NA	201503	2015031621	NA	NA	NA	NA	NA	NA	NA	NA	NA	NA	NA	NA	NA	1.78201304837674	0.907980999479094	18.81
2015-03-16 22:00:00	NA	201503	2015031622	NA	NA	NA	NA	NA	NA	NA	NA	NA	NA	NA	NA	NA	1.72679110121354	1.00905524763004	19.31
2015-03-16 23:00:00	NA	201503	2015031623	NA	NA	NA	NA	NA	NA	NA	NA	NA	NA	NA	NA	NA	1.8	3.30654635769785e-16	19.21
2015-03-17 20:00:00	NA	201503	2015031720	NA	NA	NA	NA	NA	NA	NA	NA	NA	NA	NA	NA	NA	-1.0656237218386	-1.45067090804733	17.91
2015-03-17 21:00:00	NA	201503	2015031721	NA	NA	NA	NA	NA	NA	NA	NA	NA	NA	NA	NA	NA	0.610092237265232	-2.11371413914671	19.01
2015-03-17 22:00:00	NA	201503	2015031722	NA	NA	NA	NA	NA	NA	NA	NA	NA	NA	NA	NA	NA	2.2870862894532	-1.23662294358271	19.21
2015-03-17 23:00:00	NA	201503	2015031723	NA	NA	NA	NA	NA	NA	NA	NA	NA	NA	NA	NA	NA	2.53130514747022	-0.593712262287704	19.21
2015-03-18 20:00:00	NA	201503	2015031820	NA	NA	NA	NA	NA	NA	NA	NA	NA	NA	NA	NA	NA	2.07346621328119	4.54980635438272	16.91
2015-03-18 21:00:00	NA	201503	2015031821	NA	NA	NA	NA	NA	NA	NA	NA	NA	NA	NA	NA	NA	3.42182684520014	2.92251621748583	17.41
2015-03-18 22:00:00	NA	201503	2015031822	NA	NA	NA	NA	NA	NA	NA	NA	NA	NA	NA	NA	NA	4.15809936240954	-0.591785174137847	17.51
2015-03-18 23:00:00	NA	201503	2015031823	NA	NA	NA	NA	NA	NA	NA	NA	NA	NA	NA	NA	NA	1.40297159303414	-6.02891123745733	15.71
2015-03-19 20:00:00	NA	201503	2015031920	NA	NA	NA	NA	NA	NA	NA	NA	NA	NA	NA	NA	NA	0.389586428703085	-2.16523033753233	12.71
2015-03-19 21:00:00	NA	201503	2015031921	NA	NA	NA	NA	NA	NA	NA	NA	NA	NA	NA	NA	NA	1.22530300298786	-2.0636454518325	13.51
2015-03-19 22:00:00	NA	201503	2015031922	NA	NA	NA	NA	NA	NA	NA	NA	NA	NA	NA	NA	NA	1.28554905223434	-2.82087993971728	14.31
2015-03-19 23:00:00	NA	201503	2015031923	NA	NA	NA	NA	NA	NA	NA	NA	NA	NA	NA	NA	NA	-0.0635236631968982	-2.59922387343108	14.41
2015-03-20 20:00:00	NA	201503	2015032020	NA	NA	NA	NA	NA	NA	NA	NA	NA	NA	NA	NA	NA	NA	NA	NA
2015-03-20 21:00:00	NA	201503	2015032021	NA	NA	NA	NA	NA	NA	NA	NA	NA	NA	NA	NA	NA	1.38424227291153	-0.802417179455132	13.21
2015-03-20 22:00:00	NA	201503	2015032022	NA	NA	NA	NA	NA	NA	NA	NA	NA	NA	NA	NA	NA	NA	NA	NA
2015-03-20 23:00:00	NA	201503	2015032023	NA	NA	NA	NA	NA	NA	NA	NA	NA	NA	NA	NA	NA	1.54255264677458	-0.424889787978894	15.81
2015-03-21 20:00:00	NA	201503	2015032120	NA	NA	NA	NA	NA	NA	NA	NA	NA	NA	NA	NA	NA	0.502387929547848	1.51908076422705	13.71
2015-03-21 21:00:00	NA	201503	2015032121	NA	NA	NA	NA	NA	NA	NA	NA	NA	NA	NA	NA	NA	2.42467445455366	1.18783575861097	17.61
2015-03-21 22:00:00	NA	201503	2015032122	NA	NA	NA	NA	NA	NA	NA	NA	NA	NA	NA	NA	NA	3.08577177857321	2.38495545672474	18.81
2015-03-21 23:00:00	NA	201503	2015032123	NA	NA	NA	NA	NA	NA	NA	NA	NA	NA	NA	NA	NA	1.80973883724713	3.56719011842086	18.91
2015-03-22 20:00:00	NA	201503	2015032220	NA	NA	NA	NA	NA	NA	NA	NA	NA	NA	NA	NA	NA	0.988195098950067	3.3575989108902	14.51
2015-03-22 21:00:00	NA	201503	2015032221	NA	NA	NA	NA	NA	NA	NA	NA	NA	NA	NA	NA	NA	1.38347887310836	2.08230310177525	15.81
2015-03-22 22:00:00	NA	201503	2015032222	NA	NA	NA	NA	NA	NA	NA	NA	NA	NA	NA	NA	NA	2.36379643899829	0.813920386142892	16.61
2015-03-22 23:00:00	NA	201503	2015032223	NA	NA	NA	NA	NA	NA	NA	NA	NA	NA	NA	NA	NA	1.75596595085596	-0.957383715881213	17.11
2015-03-23 20:00:00	NA	201503	2015032320	NA	NA	NA	NA	NA	NA	NA	NA	NA	NA	NA	NA	NA	6.09907094045399	0.106459679267429	14.11
2015-03-23 21:00:00	NA	201503	2015032321	NA	NA	NA	NA	NA	NA	NA	NA	NA	NA	NA	NA	NA	5.20441925532331	-3.5502141083067	11.31
2015-03-23 22:00:00	NA	201503	2015032322	NA	NA	NA	NA	NA	NA	NA	NA	NA	NA	NA	NA	NA	7.72134487377742	-2.05449101730602	8.81
2015-03-23 23:00:00	NA	201503	2015032323	NA	NA	NA	NA	NA	NA	NA	NA	NA	NA	NA	NA	NA	9.52922521989723	-2.28776456578787	12.31
2015-03-24 20:00:00	NA	201503	2015032420	NA	NA	NA	NA	NA	NA	NA	NA	NA	NA	NA	NA	NA	5.92438215130246	3.51764070441096	11.71
2015-03-24 21:00:00	NA	201503	2015032421	NA	NA	NA	NA	NA	NA	NA	NA	NA	NA	NA	NA	NA	4.68391424451201	5.20201377834176	11.61
2015-03-24 22:00:00	NA	201503	2015032422	NA	NA	NA	NA	NA	NA	NA	NA	NA	NA	NA	NA	NA	6.80283010718599	3.15776860025618	13.41
2015-03-24 23:00:00	NA	201503	2015032423	NA	NA	NA	NA	NA	NA	NA	NA	NA	NA	NA	NA	NA	6.73519702197505	2.54501887521065	13.21
2015-03-25 20:00:00	NA	201503	2015032520	NA	NA	NA	NA	NA	NA	NA	NA	NA	NA	NA	NA	NA	-3.10222511966444	-0.784983634812169	8.81
2015-03-25 21:00:00	NA	201503	2015032521	NA	NA	NA	NA	NA	NA	NA	NA	NA	NA	NA	NA	NA	0.317415336617096	-2.3789172966037	9.31
2015-03-25 22:00:00	NA	201503	2015032522	NA	NA	NA	NA	NA	NA	NA	NA	NA	NA	NA	NA	NA	-0.146488594862663	-2.09488450554563	10.11
2015-03-25 23:00:00	NA	201503	2015032523	NA	NA	NA	NA	NA	NA	NA	NA	NA	NA	NA	NA	NA	3.05658771491857	0.516983114819918	10.41
2015-03-26 20:00:00	NA	201503	2015032620	NA	NA	NA	NA	NA	NA	NA	NA	NA	NA	NA	NA	NA	0.543397827990035	2.13183460909511	9.71
2015-03-26 21:00:00	NA	201503	2015032621	NA	NA	NA	NA	NA	NA	NA	NA	NA	NA	NA	NA	NA	1.36953220060276	1.72173794507531	12.41
2015-03-26 22:00:00	NA	201503	2015032622	NA	NA	NA	NA	NA	NA	NA	NA	NA	NA	NA	NA	NA	1.55448446310754	1.09250997888223	13.81
2015-03-26 23:00:00	NA	201503	2015032623	NA	NA	NA	NA	NA	NA	NA	NA	NA	NA	NA	NA	NA	1.55448446310754	1.09250997888223	13.81
2015-03-27 20:00:00	NA	201503	2015032720	NA	NA	NA	NA	NA	NA	NA	NA	NA	NA	NA	NA	NA	1.21947620699297	1.70964258854827	16.51
2015-03-27 21:00:00	NA	201503	2015032721	NA	NA	NA	NA	NA	NA	NA	NA	NA	NA	NA	NA	NA	1.4825177631346	-0.831950167973039	17.81
2015-03-27 22:00:00	NA	201503	2015032722	NA	NA	NA	NA	NA	NA	NA	NA	NA	NA	NA	NA	NA	1.79785104721458	0.0879295856321051	19.01
2015-03-27 23:00:00	NA	201503	2015032723	NA	NA	NA	NA	NA	NA	NA	NA	NA	NA	NA	NA	NA	1.54451683030256	0.924374253704707	19.61
2015-03-28 20:00:00	NA	201503	2015032820	NA	NA	NA	NA	NA	NA	NA	NA	NA	NA	NA	NA	NA	3.02129859102683	1.55940848524667	20.41
2015-03-28 21:00:00	NA	201503	2015032821	NA	NA	NA	NA	NA	NA	NA	NA	NA	NA	NA	NA	NA	4.42478366317495	4.1989629117319	22.31
2015-03-28 22:00:00	NA	201503	2015032822	NA	NA	NA	NA	NA	NA	NA	NA	NA	NA	NA	NA	NA	4.42478366317495	4.1989629117319	22.31
2015-03-28 23:00:00	NA	201503	2015032823	NA	NA	NA	NA	NA	NA	NA	NA	NA	NA	NA	NA	NA	NA	NA	NA
2015-03-29 20:00:00	NA	201503	2015032920	NA	NA	NA	NA	NA	NA	NA	NA	NA	NA	NA	NA	NA	2.37664336497977	-0.334015442304157	15.91
2015-03-29 21:00:00	NA	201503	2015032921	NA	NA	NA	NA	NA	NA	NA	NA	NA	NA	NA	NA	NA	2.73636034851682	-1.22976910152472	16.71
2015-03-29 22:00:00	NA	201503	2015032922	NA	NA	NA	NA	NA	NA	NA	NA	NA	NA	NA	NA	NA	2.73636034851682	-1.22976910152472	16.71
2015-03-29 23:00:00	NA	201503	2015032923	NA	NA	NA	NA	NA	NA	NA	NA	NA	NA	NA	NA	NA	NA	NA	NA
2015-03-30 20:00:00	NA	201503	2015033020	NA	NA	NA	NA	NA	NA	NA	NA	NA	NA	NA	NA	NA	NA	NA	NA
2015-03-30 21:00:00	NA	201503	2015033021	NA	NA	NA	NA	NA	NA	NA	NA	NA	NA	NA	NA	NA	-0.463495806988315	-1.94555175641879	19.51
2015-03-30 22:00:00	NA	201503	2015033022	NA	NA	NA	NA	NA	NA	NA	NA	NA	NA	NA	NA	NA	0.29088687798605	-1.77634028953225	20.31
2015-03-30 23:00:00	NA	201503	2015033023	NA	NA	NA	NA	NA	NA	NA	NA	NA	NA	NA	NA	NA	0.29088687798605	-1.77634028953225	20.31
2015-03-31 20:00:00	NA	201503	2015033120	NA	NA	NA	NA	NA	NA	NA	NA	NA	NA	NA	NA	NA	-0.43138850579417	-1.64435517971899	20.51
2015-03-31 21:00:00	NA	201503	2015033121	NA	NA	NA	NA	NA	NA	NA	NA	NA	NA	NA	NA	NA	4.63817101922512	3.48243730689013	22.51
2015-03-31 22:00:00	NA	201503	2015033122	NA	NA	NA	NA	NA	NA	NA	NA	NA	NA	NA	NA	NA	5.19667364230821	4.98343085186693	22.91
2015-03-31 23:00:00	NA	201503	2015033123	NA	NA	NA	NA	NA	NA	NA	NA	NA	NA	NA	NA	NA	5.19667364230821	4.98343085186693	22.91
2015-04-01 20:00:00	NA	201504	2015040120	NA	1.9021652797051	NA	NA	NA	NA	NA	NA	NA	NA	NA	NA	NA	8.19686263616462	2.21168327837608	14.31
2015-04-01 21:00:00	NA	201504	2015040121	NA	1.9021652797051	NA	NA	NA	NA	NA	NA	NA	NA	NA	NA	NA	7.98046103735806	-0.390309660666953	14.51
2015-04-01 22:00:00	NA	201504	2015040122	NA	1.9021652797051	NA	NA	NA	NA	NA	NA	NA	NA	NA	NA	NA	9.90796341110712	1.907973019768	14.81
2015-04-01 23:00:00	NA	201504	2015040123	NA	1.9021652797051	NA	NA	NA	NA	NA	NA	NA	NA	NA	NA	NA	9.93937675251451	2.66324797410494	13.91
2015-04-02 20:00:00	NA	201504	2015040220	NA	1.9021652797051	NA	NA	NA	NA	NA	NA	NA	NA	NA	NA	NA	-0.579350640185792	-9.47229923702352	5.81
2015-04-02 21:00:00	NA	201504	2015040221	NA	1.9021652797051	NA	NA	NA	NA	NA	NA	NA	NA	NA	NA	NA	-0.458699338380809	-9.37878962963607	4.51
2015-04-02 22:00:00	NA	201504	2015040222	NA	1.9021652797051	NA	NA	NA	NA	NA	NA	NA	NA	NA	NA	NA	-1.70715155052924	-8.31659386909843	3.91
2015-04-02 23:00:00	NA	201504	2015040223	NA	1.9021652797051	NA	NA	NA	NA	NA	NA	NA	NA	NA	NA	NA	-2.32271052685004	-7.64494053662028	5.21
2015-04-03 20:00:00	NA	201504	2015040320	NA	1.9021652797051	NA	NA	NA	NA	NA	NA	NA	NA	NA	NA	NA	NA	NA	NA
2015-04-03 21:00:00	NA	201504	2015040321	NA	1.9021652797051	NA	NA	NA	NA	NA	NA	NA	NA	NA	NA	NA	NA	NA	NA
2015-04-03 22:00:00	NA	201504	2015040322	NA	1.9021652797051	NA	NA	NA	NA	NA	NA	NA	NA	NA	NA	NA	0.153438056253637	1.99410550445384	7.61
2015-04-03 23:00:00	NA	201504	2015040323	NA	1.9021652797051	NA	NA	NA	NA	NA	NA	NA	NA	NA	NA	NA	0.153438056253637	1.99410550445384	7.61
2015-04-04 20:00:00	NA	201504	2015040420	NA	1.9021652797051	NA	NA	NA	NA	NA	NA	NA	NA	NA	NA	NA	2.05022161495186	0.454523189270016	11.11
2015-04-04 21:00:00	NA	201504	2015040421	NA	1.9021652797051	NA	NA	NA	NA	NA	NA	NA	NA	NA	NA	NA	3.28567866969252	0.874251496725967	13.21
2015-04-04 22:00:00	NA	201504	2015040422	NA	1.9021652797051	NA	NA	NA	NA	NA	NA	NA	NA	NA	NA	NA	3.74202230896467	3.46515065173373	14.91
2015-04-04 23:00:00	NA	201504	2015040423	NA	1.9021652797051	NA	NA	NA	NA	NA	NA	NA	NA	NA	NA	NA	2.46848567913251	-1.09388228430563	14.91
2015-04-05 20:00:00	NA	201504	2015040520	NA	1.9021652797051	NA	NA	NA	NA	NA	NA	NA	NA	NA	NA	NA	3.72968302643508	5.07734817816565	17.71
2015-04-05 21:00:00	NA	201504	2015040521	NA	1.9021652797051	NA	NA	NA	NA	NA	NA	NA	NA	NA	NA	NA	5.58582432817603	6.65692621070392	19.01
2015-04-05 22:00:00	NA	201504	2015040522	NA	1.9021652797051	NA	NA	NA	NA	NA	NA	NA	NA	NA	NA	NA	5.3545561244264	8.66976520503108	19.21
2015-04-05 23:00:00	NA	201504	2015040523	NA	1.9021652797051	NA	NA	NA	NA	NA	NA	NA	NA	NA	NA	NA	5.695	9.86402934910476	19.21
2015-04-06 20:00:00	NA	201504	2015040620	NA	1.9021652797051	NA	NA	NA	NA	NA	NA	NA	NA	NA	NA	NA	6.77791454462122	7.742349412537	18.31
2015-04-06 21:00:00	NA	201504	2015040621	NA	1.9021652797051	NA	NA	NA	NA	NA	NA	NA	NA	NA	NA	NA	6.14680614434264	8.7460204792735	18.91
2015-04-06 22:00:00	NA	201504	2015040622	NA	1.9021652797051	NA	NA	NA	NA	NA	NA	NA	NA	NA	NA	NA	7.92644675318646	8.17945853152272	18.81
2015-04-06 23:00:00	NA	201504	2015040623	NA	1.9021652797051	NA	NA	NA	NA	NA	NA	NA	NA	NA	NA	NA	7.92644675318646	8.17945853152272	18.81
2015-04-07 20:00:00	NA	201504	2015040720	NA	1.9021652797051	NA	NA	NA	NA	NA	NA	NA	NA	NA	NA	NA	5.00439106455772	8.99111617503494	15.61
2015-04-07 21:00:00	NA	201504	2015040721	NA	1.9021652797051	NA	NA	NA	NA	NA	NA	NA	NA	NA	NA	NA	5.76566184991623	9.12037518046383	16.01
2015-04-07 22:00:00	NA	201504	2015040722	NA	1.9021652797051	NA	NA	NA	NA	NA	NA	NA	NA	NA	NA	NA	6.47538664766449	7.47539081006795	16.31
2015-04-07 23:00:00	NA	201504	2015040723	NA	1.9021652797051	NA	NA	NA	NA	NA	NA	NA	NA	NA	NA	NA	6.04832088345942	7.18261195462408	16.61
2015-04-08 20:00:00	NA	201504	2015040820	NA	1.9021652797051	NA	NA	NA	NA	NA	NA	NA	NA	NA	NA	NA	5.49445601550402	3.26236924545516	7.11
2015-04-08 21:00:00	NA	201504	2015040821	NA	1.9021652797051	NA	NA	NA	NA	NA	NA	NA	NA	NA	NA	NA	4.20688837074973	3.05648331192086	8.91
2015-04-08 22:00:00	NA	201504	2015040822	NA	1.9021652797051	NA	NA	NA	NA	NA	NA	NA	NA	NA	NA	NA	9.29026252076103	4.65221692264482	8.41
2015-04-08 23:00:00	NA	201504	2015040823	NA	1.9021652797051	NA	NA	NA	NA	NA	NA	NA	NA	NA	NA	NA	6.91405970554608	3.80103648866254	8.91
2015-04-09 20:00:00	NA	201504	2015040920	NA	1.9021652797051	NA	NA	NA	NA	NA	NA	NA	NA	NA	NA	NA	-0.776691074076829	-2.37628932906946	9.71
2015-04-09 21:00:00	NA	201504	2015040921	NA	1.9021652797051	NA	NA	NA	NA	NA	NA	NA	NA	NA	NA	NA	-0.82057312166678	-2.04123975857762	10.41
2015-04-09 22:00:00	NA	201504	2015040922	NA	1.9021652797051	NA	NA	NA	NA	NA	NA	NA	NA	NA	NA	NA	-0.321382662837306	-2.17639913251857	11.11
2015-04-09 23:00:00	NA	201504	2015040923	NA	1.9021652797051	NA	NA	NA	NA	NA	NA	NA	NA	NA	NA	NA	-0.103634191561214	-2.19755772491633	11.91
2015-04-10 20:00:00	NA	201504	2015041020	NA	1.9021652797051	NA	NA	NA	NA	NA	NA	NA	NA	NA	NA	NA	2.99561001097863	-0.162236438954326	14.41
2015-04-10 21:00:00	NA	201504	2015041021	NA	1.9021652797051	NA	NA	NA	NA	NA	NA	NA	NA	NA	NA	NA	3.19904476729979	0.0781829700884915	15.51
2015-04-10 22:00:00	NA	201504	2015041022	NA	1.9021652797051	NA	NA	NA	NA	NA	NA	NA	NA	NA	NA	NA	2.82905017744298	-0.637553992623227	16.21
2015-04-10 23:00:00	NA	201504	2015041023	NA	1.9021652797051	NA	NA	NA	NA	NA	NA	NA	NA	NA	NA	NA	3.37608272756223	0.402573492242103	16.71
2015-04-11 20:00:00	NA	201504	2015041120	NA	1.9021652797051	NA	NA	NA	NA	NA	NA	NA	NA	NA	NA	NA	1.89108537110814	2.19858957497319	17.41
2015-04-11 21:00:00	NA	201504	2015041121	NA	1.9021652797051	NA	NA	NA	NA	NA	NA	NA	NA	NA	NA	NA	4.75926315165646	2.73669769124853	19.01
2015-04-11 22:00:00	NA	201504	2015041122	NA	1.9021652797051	NA	NA	NA	NA	NA	NA	NA	NA	NA	NA	NA	4.59190320844932	-0.272809318449418	19.51
2015-04-11 23:00:00	NA	201504	2015041123	NA	1.9021652797051	NA	NA	NA	NA	NA	NA	NA	NA	NA	NA	NA	4.89707248206267	3.29069614298017	19.81
2015-04-12 20:00:00	NA	201504	2015041220	NA	1.9021652797051	NA	NA	NA	NA	NA	NA	NA	NA	NA	NA	NA	2.82453030510925	0.657288791566883	13.81
2015-04-12 21:00:00	NA	201504	2015041221	NA	1.9021652797051	NA	NA	NA	NA	NA	NA	NA	NA	NA	NA	NA	2.77206624160636	0.394523449425232	15.71
2015-04-12 22:00:00	NA	201504	2015041222	NA	1.9021652797051	NA	NA	NA	NA	NA	NA	NA	NA	NA	NA	NA	2.74723109561676	1.43621770887157	16.51
2015-04-12 23:00:00	NA	201504	2015041223	NA	1.9021652797051	NA	NA	NA	NA	NA	NA	NA	NA	NA	NA	NA	2.74723109561676	1.43621770887157	16.51
2015-04-13 20:00:00	NA	201504	2015041320	NA	1.9021652797051	NA	NA	NA	NA	NA	NA	NA	NA	NA	NA	NA	1.55385747751602	1.69573787466329	15.81
2015-04-13 21:00:00	NA	201504	2015041321	NA	1.9021652797051	NA	NA	NA	NA	NA	NA	NA	NA	NA	NA	NA	2.2278064453514	1.52541090924733	16.81
2015-04-13 22:00:00	NA	201504	2015041322	NA	1.9021652797051	NA	NA	NA	NA	NA	NA	NA	NA	NA	NA	NA	2.16197470156158	1.61736371599208	17.91
2015-04-13 23:00:00	NA	201504	2015041323	NA	1.9021652797051	NA	NA	NA	NA	NA	NA	NA	NA	NA	NA	NA	1.76619844542045	1.31169472492436	18.81
2015-04-14 20:00:00	NA	201504	2015041420	NA	1.9021652797051	NA	NA	NA	NA	NA	NA	NA	NA	NA	NA	NA	4.1902543258168	10.2679047855428	20.51
2015-04-14 21:00:00	NA	201504	2015041421	NA	1.9021652797051	NA	NA	NA	NA	NA	NA	NA	NA	NA	NA	NA	5.76102257849372	13.1864596784006	21.91
2015-04-14 22:00:00	NA	201504	2015041422	NA	1.9021652797051	NA	NA	NA	NA	NA	NA	NA	NA	NA	NA	NA	5.1927515889114	13.5275803799445	22.11
2015-04-14 23:00:00	NA	201504	2015041423	NA	1.9021652797051	NA	NA	NA	NA	NA	NA	NA	NA	NA	NA	NA	6.11358654450812	13.796092184485	21.71
2015-04-15 20:00:00	NA	201504	2015041520	NA	1.9021652797051	NA	NA	NA	NA	NA	NA	NA	NA	NA	NA	NA	5.56936115047063	2.20506607058122	3.01
2015-04-15 21:00:00	NA	201504	2015041521	NA	1.9021652797051	NA	NA	NA	NA	NA	NA	NA	NA	NA	NA	NA	2.61109375274658	-4.14634651402506	2.01
2015-04-15 22:00:00	NA	201504	2015041522	NA	1.9021652797051	NA	NA	NA	NA	NA	NA	NA	NA	NA	NA	NA	-0.835499769235097	-4.42175758444627	2.91
2015-04-15 23:00:00	NA	201504	2015041523	NA	1.9021652797051	NA	NA	NA	NA	NA	NA	NA	NA	NA	NA	NA	-3.44960055626277	-4.01053063848558	2.41
2015-04-16 20:00:00	NA	201504	2015041620	NA	1.9021652797051	NA	NA	NA	NA	NA	NA	NA	NA	NA	NA	NA	NA	NA	NA
2015-04-16 21:00:00	NA	201504	2015041621	NA	1.9021652797051	NA	NA	NA	NA	NA	NA	NA	NA	NA	NA	NA	4.07682561288605	0.328013600505035	3.31
2015-04-16 22:00:00	NA	201504	2015041622	NA	1.9021652797051	NA	NA	NA	NA	NA	NA	NA	NA	NA	NA	NA	3.69031026365662	-0.906427138798607	4.41
2015-04-16 23:00:00	NA	201504	2015041623	NA	1.9021652797051	NA	NA	NA	NA	NA	NA	NA	NA	NA	NA	NA	-0.274827815299172	-7.49496295333992	7.11
2015-04-17 20:00:00	NA	201504	2015041720	NA	1.9021652797051	NA	NA	NA	NA	NA	NA	NA	NA	NA	NA	NA	-1.33103345103818	-7.47237913600597	7.31
2015-04-17 21:00:00	NA	201504	2015041721	NA	1.9021652797051	NA	NA	NA	NA	NA	NA	NA	NA	NA	NA	NA	-0.298088103651438	-9.48531725787079	5.81
2015-04-17 22:00:00	NA	201504	2015041722	NA	1.9021652797051	NA	NA	NA	NA	NA	NA	NA	NA	NA	NA	NA	-0.174696725837176	-9.09832298030696	5.51
2015-04-17 23:00:00	NA	201504	2015041723	NA	1.9021652797051	NA	NA	NA	NA	NA	NA	NA	NA	NA	NA	NA	-0.673381582485434	-7.2588330497656	7.11
2015-04-18 20:00:00	NA	201504	2015041820	NA	1.9021652797051	NA	NA	NA	NA	NA	NA	NA	NA	NA	NA	NA	2.2997758052214	0.0321130147800346	13.21
2015-04-18 21:00:00	NA	201504	2015041821	NA	1.9021652797051	NA	NA	NA	NA	NA	NA	NA	NA	NA	NA	NA	-0.285454490824073	-7.78476818753573	15.61
2015-04-18 22:00:00	NA	201504	2015041822	NA	1.9021652797051	NA	NA	NA	NA	NA	NA	NA	NA	NA	NA	NA	-1.41749225273297	-9.48466212964078	16.51
2015-04-18 23:00:00	NA	201504	2015041823	NA	1.9021652797051	NA	NA	NA	NA	NA	NA	NA	NA	NA	NA	NA	-0.181271795246523	-7.98794344848836	17.01
2015-04-19 20:00:00	NA	201504	2015041920	NA	1.9021652797051	NA	NA	NA	NA	NA	NA	NA	NA	NA	NA	NA	-1.25	-2.1650635094611	10.91
2015-04-19 21:00:00	NA	201504	2015041921	NA	1.9021652797051	NA	NA	NA	NA	NA	NA	NA	NA	NA	NA	NA	-1.05985808302377	-1.9278746960965	11.81
2015-04-19 22:00:00	NA	201504	2015041922	NA	1.9021652797051	NA	NA	NA	NA	NA	NA	NA	NA	NA	NA	NA	-0.161179275486788	-2.79535708651928	12.41
2015-04-19 23:00:00	NA	201504	2015041923	NA	1.9021652797051	NA	NA	NA	NA	NA	NA	NA	NA	NA	NA	NA	0.366343203037718	-2.57406151006305	13.31
2015-04-20 20:00:00	NA	201504	2015042020	NA	1.9021652797051	NA	NA	NA	NA	NA	NA	NA	NA	NA	NA	NA	1.67818998808227	1.98586967445007	14.31
2015-04-20 21:00:00	0.085316416329857	201504	2015042021	1.98748169603496	1.9021652797051	NA	NA	NA	NA	NA	NA	NA	NA	NA	NA	NA	2.79316744758758	1.09463035301286	15.61
2015-04-20 22:00:00	0.0471096703539129	201504	2015042022	1.94927495005901	1.9021652797051	NA	NA	NA	NA	NA	NA	NA	NA	NA	NA	NA	0.699436650100887	1.76657532318768	16.31
2015-04-20 23:00:00	0.0477301739837115	201504	2015042023	1.94989545368881	1.9021652797051	NA	NA	NA	NA	NA	NA	NA	NA	NA	NA	NA	0.752975497722747	-2.69685518703344	16.91
2015-04-21 20:00:00	0.035353924586099	201504	2015042120	1.9375192042912	1.9021652797051	NA	NA	NA	NA	NA	NA	NA	NA	NA	NA	NA	2.35886671162001	1.50855819801922	17.41
2015-04-21 21:00:00	0.0321680944996361	201504	2015042121	1.93433337420474	1.9021652797051	NA	NA	NA	NA	NA	NA	NA	NA	NA	NA	NA	2.68369457972899	-0.296282639945822	18.61
2015-04-21 22:00:00	0.0490047208726536	201504	2015042122	1.95117000057775	1.9021652797051	NA	NA	NA	NA	NA	NA	NA	NA	NA	NA	NA	1.5863774261433	-2.0599530727235	19.61
2015-04-21 23:00:00	0.0766814735257586	201504	2015042123	1.97884675323086	1.9021652797051	NA	NA	NA	NA	NA	NA	NA	NA	NA	NA	NA	2.72174722382674	-1.48394475961588	20.01
2015-04-22 20:00:00	0.0767607703777156	201504	2015042220	1.97892605008282	1.9021652797051	NA	NA	NA	NA	NA	NA	NA	NA	NA	NA	NA	3.00470904949968	2.15910248201763	19.31
2015-04-22 21:00:00	0.0836236259888254	201504	2015042221	1.98578890569393	1.9021652797051	NA	NA	NA	NA	NA	NA	NA	NA	NA	NA	NA	2.40458557225422	3.80367824949835	20.01
2015-04-22 22:00:00	0.0587357913367492	201504	2015042222	1.96090107104185	1.9021652797051	NA	NA	NA	NA	NA	NA	NA	NA	NA	NA	NA	0.987310122733723	8.53307205650741	19.51
2015-04-22 23:00:00	0.0402834048929643	201504	2015042223	1.94244868459806	1.9021652797051	NA	NA	NA	NA	NA	NA	NA	NA	NA	NA	NA	2.9238603363301	8.0770750110195	17.91
2015-04-23 20:00:00	0.0651457551489794	201504	2015042320	1.96731103485408	1.9021652797051	NA	NA	NA	NA	NA	NA	NA	NA	NA	NA	NA	NA	NA	NA
2015-04-23 21:00:00	0.0284048478109125	201504	2015042321	1.93057012751601	1.9021652797051	NA	NA	NA	NA	NA	NA	NA	NA	NA	NA	NA	-3.7396607293311	12.5444424997486	13.71
2015-04-23 22:00:00	-0.00903884700714008	201504	2015042322	1.89312643269796	1.9021652797051	NA	NA	NA	NA	NA	NA	NA	NA	NA	NA	NA	1.31809319649624	9.49898575245538	14.61
2015-04-23 23:00:00	-0.0163832726777295	201504	2015042323	1.88578200702737	1.9021652797051	NA	NA	NA	NA	NA	NA	NA	NA	NA	NA	NA	6.56885148543805	-3.16137472664319	14.31
2015-04-24 20:00:00	0.0632348682687383	201504	2015042420	1.93500037293767	1.87176550466893	NA	NA	NA	NA	NA	NA	NA	NA	NA	NA	NA	2.8223783789043	3.37552666798732	16.81
2015-04-24 21:00:00	0.0268932808986508	201504	2015042421	1.89759485368854	1.87070157278989	NA	NA	NA	NA	NA	NA	NA	NA	NA	NA	NA	2.82088225338425	5.63317169208802	17.11
2015-04-24 22:00:00	0.025981692615386	201504	2015042422	1.89913205198272	1.87315035936734	NA	NA	NA	NA	NA	NA	NA	NA	NA	NA	NA	4.6718176710764	-2.70815798066107	13.41
2015-04-24 23:00:00	0.013165765903558	201504	2015042423	1.88634722870016	1.8731814627966	NA	NA	NA	NA	NA	NA	NA	NA	NA	NA	NA	3.03112803395168	-0.649817545001848	14.31
2015-04-25 20:00:00	0.0201595820449034	201504	2015042520	1.91205776194643	1.89189817990153	NA	NA	NA	NA	NA	NA	NA	NA	NA	NA	NA	3.07133999573522	1.4583794535707	12.61
2015-04-25 21:00:00	0.0476057055367747	201504	2015042521	1.9375271096799	1.88992140414313	NA	NA	NA	NA	NA	NA	NA	NA	NA	NA	NA	2.49195626791337	1.84395063892916	13.51
2015-04-25 22:00:00	0.0475364347567122	201504	2015042522	1.93652373356061	1.8889872988039	NA	NA	NA	NA	NA	NA	NA	NA	NA	NA	NA	1.43036468361379	2.05037968968443	14.11
2015-04-25 23:00:00	0.178924252241225	201504	2015042523	2.07008676550208	1.89116251326086	NA	NA	NA	NA	NA	NA	NA	NA	NA	NA	NA	-0.619600786673302	3.34306668571745	14.11
2015-04-26 20:00:00	0.0683581328522302	201504	2015042620	1.97385446743195	1.90549633457972	NA	NA	NA	NA	NA	NA	NA	NA	NA	NA	NA	1.69543461128158	-0.124504935116973	9.21
2015-04-26 21:00:00	0.0112804703768503	201504	2015042621	1.91474394785613	1.90346347747928	NA	NA	NA	NA	NA	NA	NA	NA	NA	NA	NA	-1.39167518904922	-4.69821670085415	8.81
2015-04-26 22:00:00	0.00109620679951039	201504	2015042622	1.9047147156563	1.90361850885679	NA	NA	NA	NA	NA	NA	NA	NA	NA	NA	NA	0.0427595029233633	-3.49973879381158	11.41
2015-04-26 23:00:00	0.0123505597181746	201504	2015042623	1.91859957576535	1.90624901604717	NA	NA	NA	NA	NA	NA	NA	NA	NA	NA	NA	0.922069853399422	-2.85478321163831	12.61
2015-04-27 20:00:00	0.0263908617687274	201504	2015042720	1.94657404047359	1.92018317870486	NA	NA	NA	NA	NA	NA	NA	NA	NA	NA	NA	-2.48486980513778	-4.33882726684464	12.51
2015-04-27 21:00:00	0.0144875360474384	201504	2015042721	1.94390573400818	1.92941819796074	NA	NA	NA	NA	NA	NA	NA	NA	NA	NA	NA	-3.41989938548875	-1.12440570664404	12.41
2015-04-27 22:00:00	0.00123717724828065	201504	2015042722	1.94033099037221	1.93909381312393	NA	NA	NA	NA	NA	NA	NA	NA	NA	NA	NA	-3.08903366060512	-1.84874850740941	12.91
2015-04-27 23:00:00	-0.00247667308659705	201504	2015042723	1.93356127983863	1.93603795292523	NA	NA	NA	NA	NA	NA	NA	NA	NA	NA	NA	-2.47807647249751	-2.61134773564424	13.61
2015-04-28 20:00:00	0.121546677967595	201504	2015042820	2.06354353668266	1.94199685871507	NA	NA	NA	NA	NA	NA	NA	NA	NA	NA	NA	1.45366739612916	1.78237232401961	14.11
2015-04-28 21:00:00	0.0900373788130271	201504	2015042821	2.02728677644707	1.93724939763405	NA	NA	NA	NA	NA	NA	NA	NA	NA	NA	NA	2.22266498243906	-0.5914054242558	15.41
2015-04-28 22:00:00	0.074416800270704	201504	2015042822	2.0061263205503	1.93170952027959	NA	NA	NA	NA	NA	NA	NA	NA	NA	NA	NA	1.91571885363323	1.27280056325969	16.11
2015-04-28 23:00:00	0.0736710289677591	201504	2015042823	2.00307329991662	1.92940227094886	NA	NA	NA	NA	NA	NA	NA	NA	NA	NA	NA	2.20528539019684	0.653235292819022	17.01
2015-04-29 20:00:00	0.158493199087461	201504	2015042920	2.04808821566941	1.88959501658195	NA	NA	NA	NA	NA	NA	NA	NA	NA	NA	NA	2.40758636047125	1.4295201701525	19.11
2015-04-29 21:00:00	0.120725614723836	201504	2015042921	2.01430619774603	1.89358058302219	NA	NA	NA	NA	NA	NA	NA	NA	NA	NA	NA	2.48372374151809	0.768840930114522	20.51
2015-04-29 22:00:00	0.0461200242020967	201504	2015042922	1.94022205070419	1.89410202650209	NA	NA	NA	NA	NA	NA	NA	NA	NA	NA	NA	2.49996573061857	-0.0130899095785499	21.91
2015-04-29 23:00:00	0.107675416319443	201504	2015042923	1.9963071294275	1.88863171310805	NA	NA	NA	NA	NA	NA	NA	NA	NA	NA	NA	1.91993330599195	0.850797332237711	22.81
2015-04-30 20:00:00	NA	201504	2015043020	NA	1.88924682798672	NA	NA	NA	NA	NA	NA	NA	NA	NA	NA	NA	3.49807575579615	-0.11604312435984	21.81
2015-04-30 21:00:00	NA	201504	2015043021	NA	1.88740270739737	NA	NA	NA	NA	NA	NA	NA	NA	NA	NA	NA	3.36087921514952	-0.514286788840546	23.11
2015-04-30 22:00:00	NA	201504	2015043022	NA	1.89208107811937	NA	NA	NA	NA	NA	NA	NA	NA	NA	NA	NA	4.55744006616864	-0.624291633197801	24.11
2015-04-30 23:00:00	NA	201504	2015043023	NA	1.89130105603758	NA	NA	NA	NA	NA	NA	NA	NA	NA	NA	NA	5.40747804704997	-2.09742250647613	24.01
2015-05-01 20:00:00	NA	201505	2015050120	NA	1.90068355639299	1.7078629999682	0.907181221061494	NA	NA	NA	NA	NA	NA	NA	NA	NA	-1.45807495280243	1.05547024212442	20.41
2015-05-01 21:00:00	NA	201505	2015050121	NA	1.89441479489248	1.77883525942299	1.02742892896359	NA	NA	NA	NA	NA	NA	NA	NA	NA	1.21942520432088	2.9585473075594	21.81
2015-05-01 22:00:00	NA	201505	2015050122	NA	1.89488415796229	1.93901608194819	1.52656497496929	NA	NA	NA	NA	NA	NA	NA	NA	NA	3.42151793361033	4.03451546409019	22.71
2015-05-01 23:00:00	NA	201505	2015050123	NA	1.88877057230219	1.05049137484631	0.754038707998391	NA	NA	NA	NA	NA	NA	NA	NA	NA	5.40107666577735	5.75156247035494	21.21
2015-05-02 20:00:00	NA	201505	2015050220	NA	1.88768104819789	1.25471330394351	0.848165009736327	NA	NA	NA	NA	NA	NA	NA	NA	NA	3.96393279885935	-0.535944741673166	23.61
2015-05-02 21:00:00	NA	201505	2015050221	NA	1.88995925033633	1.10861500733782	0.827096305320324	NA	NA	NA	NA	NA	NA	NA	NA	NA	7.44961404895205	-2.27757557979012	21.71
2015-05-02 22:00:00	NA	201505	2015050222	NA	1.88776099138818	0.904069786423917	0.62651948148992	NA	NA	NA	NA	NA	NA	NA	NA	NA	3.7382616511506	-2.99491232384803	21.11
2015-05-02 23:00:00	NA	201505	2015050223	NA	1.88375014869171	1.46810097868263	0.965143835827844	NA	NA	NA	NA	NA	NA	NA	NA	NA	4.88421650443561	-0.392974729211409	22.11
2015-05-03 20:00:00	NA	201505	2015050320	NA	1.87845173683171	1.94295358288986	1.24413054746288	NA	NA	NA	NA	NA	NA	NA	NA	NA	2.1915315914641	3.45330121530324	22.51
2015-05-03 21:00:00	NA	201505	2015050321	NA	1.87957999170303	1.39293269626408	0.957579910684529	NA	NA	NA	NA	NA	NA	NA	NA	NA	-0.534732223166902	5.87571795183423	22.51
2015-05-03 22:00:00	NA	201505	2015050322	NA	1.8748897313905	1.22812623703605	0.868107168838875	NA	NA	NA	NA	NA	NA	NA	NA	NA	3.63818127994249	4.75854357700715	19.91
2015-05-03 23:00:00	NA	201505	2015050323	NA	1.87445182803471	1.49306890626138	1.19617186329709	NA	NA	NA	NA	NA	NA	NA	NA	NA	3.99507432268632	3.32857043732177	14.01
2015-05-04 20:00:00	0.0425046521072752	201505	2015050420	1.93142058071062	1.88891592860334	2.69020558891032	0.805443553207742	NA	NA	NA	NA	NA	NA	NA	NA	NA	-0.221894526774088	1.68545626433548	19.11
2015-05-04 21:00:00	0.128630554558148	201505	2015050421	2.01454016688078	1.88590961232263	2.38039393332783	0.776567805259589	NA	NA	NA	NA	NA	NA	NA	NA	NA	1.2206577403856	1.83029906868706	20.01
2015-05-04 22:00:00	0.0955707593791155	201505	2015050422	1.976137759485	1.88056700010588	2.78762027447548	0.948585251880404	NA	NA	NA	NA	NA	NA	NA	NA	NA	0.606296044204086	4.15600831408967	20.31
2015-05-04 23:00:00	0.0716734919508339	201505	2015050423	1.95167888738975	1.88000539543891	2.8113234986081	0.926949563261698	NA	NA	NA	NA	NA	NA	NA	NA	NA	-4.277257760354	3.61456305125412	19.71
2015-05-05 20:00:00	0.14974183134449	201505	2015050520	2.01445621622166	1.86471438487717	1.87365747532304	1.06688222493943	NA	NA	NA	NA	NA	NA	NA	NA	NA	1.66285092124747	0.353449874390192	19.51
2015-05-05 21:00:00	0.0714709886310412	201505	2015050521	1.93620121012541	1.86473022149436	2.10717039924072	1.2646906283552	NA	NA	NA	NA	NA	NA	NA	NA	NA	1.66285092124747	0.353449874390192	19.51
2015-05-05 22:00:00	0.139599987878286	201505	2015050522	2.0066824558595	1.86708246798121	2.08021077628012	1.30550503820828	NA	NA	NA	NA	NA	NA	NA	NA	NA	NA	NA	NA
2015-05-05 23:00:00	0.0872223377696986	201505	2015050523	1.9547608147949	1.8675384770252	1.59571797709672	1.14218064186163	NA	NA	NA	NA	NA	NA	NA	NA	NA	NA	NA	NA
2015-05-06 20:00:00	-0.0072985016778	201505	2015050620	1.8859650345919	1.8932635362697	1.90589105275848	1.07305659665786	NA	NA	NA	NA	NA	NA	NA	NA	NA	0.11727088263899	-4.19836248316949	9.91
2015-05-06 21:00:00	0.0585501625868627	201505	2015050621	1.94919634554199	1.89064618295513	2.05721628295573	1.01637630409566	NA	NA	NA	NA	NA	NA	NA	NA	NA	-0.215086106159023	-1.88778652578552	10.91
2015-05-06 22:00:00	0.368734080253983	201505	2015050622	2.26658467278515	1.89785059253117	2.06641980317532	1.05904531465521	NA	NA	NA	NA	NA	NA	NA	NA	NA	0.50092026091502	2.03938198781024	11.61
2015-05-06 23:00:00	0.200333922500296	201505	2015050623	2.11153254401927	1.91119862151898	2.2657457573249	1.00389605833426	NA	NA	NA	NA	NA	NA	NA	NA	NA	1.11292189394084	4.15348105304299	11.31
2015-05-07 20:00:00	0.0164765878694841	201505	2015050720	1.88518370456244	1.86870711669295	1.94114407292133	0.58562667033836	NA	NA	NA	NA	NA	NA	NA	NA	NA	-1.63166148597472	3.97840178905886	13.71
2015-05-07 21:00:00	0.0494283357900362	201505	2015050721	1.91968241405302	1.87025407826298	1.70420142142163	0.619484415353194	NA	NA	NA	NA	NA	NA	NA	NA	NA	1.42678350375034	2.29222355659868	16.31
2015-05-07 22:00:00	0.0449394011235766	201505	2015050722	1.91332621146912	1.86838681034554	1.78799425840324	0.655047250598851	NA	NA	NA	NA	NA	NA	NA	NA	NA	1.29246801643964	2.37055403365555	17.21
2015-05-07 23:00:00	0.0286184171065733	201505	2015050723	1.89414477982948	1.86552636272291	1.80805250407351	0.770198227062047	NA	NA	NA	NA	NA	NA	NA	NA	NA	-1.08102619114769	4.36822416710186	17.61
2015-05-08 20:00:00	-0.0188902110751197	201505	2015050820	1.89731433580086	1.91620454687598	0.694683806562855	0.382173425128114	NA	NA	NA	NA	NA	NA	NA	NA	NA	-3.02213926306663	4.5833147693161	17.71
2015-05-08 21:00:00	0.00713917601730096	201505	2015050821	1.89905534448139	1.89191616846409	0.778038751115471	0.463953221660845	NA	NA	NA	NA	NA	NA	NA	NA	NA	-1.255349760841	5.66251684129561	18.11
2015-05-08 22:00:00	0.0143236052456941	201505	2015050822	1.89472346464951	1.88039985940382	0.940698836536028	0.501732421403662	NA	NA	NA	NA	NA	NA	NA	NA	NA	-0.29933294018975	5.19137744639295	18.31
2015-05-08 23:00:00	0.0138023629920929	201505	2015050823	1.89380735366014	1.88000499066805	1.17710765321807	0.83771143246419	NA	NA	NA	NA	NA	NA	NA	NA	NA	-0.10976510311491	3.69837148244172	18.21
2015-05-09 20:00:00	0.0300907032004762	201505	2015050920	1.91730052763023	1.88720982442976	1.86081570984244	0.912279526991551	NA	NA	NA	NA	NA	NA	NA	NA	NA	1.11201409377739	-2.56971295191515	11.31
2015-05-09 21:00:00	0.0406513356165448	201505	2015050921	1.92712008260909	1.88646874699255	2.42834322489125	1.26236166223015	NA	NA	NA	NA	NA	NA	NA	NA	NA	-6.09699001823096	-0.191605630376583	7.61
2015-05-09 22:00:00	0.0308510624685481	201505	2015050922	1.90932586030731	1.87847479783877	2.23500297745944	1.11265858364505	NA	NA	NA	NA	NA	NA	NA	NA	NA	-2.75437448641262	-1.62893253040119	9.41
2015-05-09 23:00:00	0.0246757988405744	201505	2015050923	1.91418998365197	1.88951418481139	1.87065590090156	0.894775281977932	NA	NA	NA	NA	NA	NA	NA	NA	NA	0.259038121318054	-4.49253817476313	11.71
2015-05-10 20:00:00	0.0327931595548934	201505	2015051020	1.93871477804286	1.90592161848796	0.862881596676247	0.511497121089021	NA	NA	NA	NA	NA	NA	NA	NA	NA	-1.13530243059305	0.38870090183778	7.91
2015-05-10 21:00:00	0.0418093151885373	201505	2015051021	1.94777065544969	1.90596134026115	0.809209260143287	0.478770216523982	NA	NA	NA	NA	NA	NA	NA	NA	NA	-1.79953669678086	-0.0408372004310064	8.71
2015-05-10 22:00:00	0.0387974144581866	201505	2015051022	1.94881301469238	1.91001560023419	1.00561477518682	0.466376479519531	NA	NA	NA	NA	NA	NA	NA	NA	NA	-1.91281121293632	-2.43949856808015	9.81
2015-05-10 23:00:00	0.0436083958505733	201505	2015051023	1.95096477492297	1.90735637907239	0.939808428900227	0.444541877878989	NA	NA	NA	NA	NA	NA	NA	NA	NA	-1.88221711976595	-3.63116492520788	9.81
2015-05-11 20:00:00	0.0625895868971496	201505	2015051120	2.07820211042648	2.01561252352933	1.11758007832709	0.459702289905524	NA	NA	NA	NA	NA	NA	NA	NA	NA	1.44880883524064	1.06815399588666	12.61
2015-05-11 21:00:00	0.0113030864015102	201505	2015051121	2.04675683389899	2.03545374749748	0.797983249534524	0.444242718671692	NA	NA	NA	NA	NA	NA	NA	NA	NA	1.39858446552749	1.28606434239706	14.21
2015-05-11 22:00:00	-0.0431065781959994	201505	2015051122	2.01423418162053	2.05734075981653	0.967487852383598	0.453223848871305	NA	NA	NA	NA	NA	NA	NA	NA	NA	1.18137691217263	2.20325863016248	15.51
2015-05-11 23:00:00	-0.0263749854034556	201505	2015051123	1.99499674001702	2.02137172542048	0.89282981927439	0.455342604176437	NA	NA	NA	NA	NA	NA	NA	NA	NA	1.17424871119669	1.97766022467281	16.11
2015-05-12 20:00:00	0.0889140240315358	201505	2015051220	1.98796448537654	1.89905046134501	0.623282459169466	0.356054037688387	NA	NA	NA	NA	NA	NA	NA	NA	NA	3.96144821677595	3.05072581950634	20.51
2015-05-12 21:00:00	0.0281877900577947	201505	2015051221	1.92018133036253	1.89199354030473	0.541218215547718	0.314320448589454	NA	NA	NA	NA	NA	NA	NA	NA	NA	1.14903666487394	6.79351269541578	22.11
2015-05-12 22:00:00	0.0224621008341366	201505	2015051222	1.91219586357076	1.88973376273663	0.509485854831888	0.320158559656836	NA	NA	NA	NA	NA	NA	NA	NA	NA	1.14903666487394	6.79351269541578	22.11
2015-05-12 23:00:00	0.020727991436182	201505	2015051223	1.91092096903006	1.89019297759388	0.657888135907863	0.328563408790788	NA	NA	NA	NA	NA	NA	NA	NA	NA	3.85476463768037	8.34247502771743	22.81
2015-05-13 20:00:00	0.0369897972218247	201505	2015051320	1.92861465772936	1.89162486050753	1.37210462982728	0.524898330373023	NA	NA	NA	NA	NA	NA	NA	NA	NA	0.175900250837519	5.5972367380481	20.11
2015-05-13 21:00:00	0.00856954679736721	201505	2015051321	1.898646555425	1.89007700862763	1.26278715760047	0.692629370284603	NA	NA	NA	NA	NA	NA	NA	NA	NA	-1.13727061507853	6.19650026612433	20.61
2015-05-13 22:00:00	0.0103741575506835	201505	2015051322	1.89440495693764	1.88403079938696	1.26363613602606	0.670890530331214	NA	NA	NA	NA	NA	NA	NA	NA	NA	-0.377098493276003	5.67749035458176	20.61
2015-05-13 23:00:00	0.0243523087194146	201505	2015051323	1.90561203005903	1.88125972133962	1.67937983808877	1.21322595676271	NA	NA	NA	NA	NA	NA	NA	NA	NA	5.7939338391275	1.52001008806298	21.71
2015-05-14 20:00:00	0.115513272838726	201505	2015051420	1.9815986812666	1.86608540842788	0.845591879501671	0.385636405703509	NA	NA	NA	NA	NA	NA	NA	NA	NA	4.46374806795189	7.11582413960995	9.51
2015-05-14 21:00:00	0.0155645435453369	201505	2015051421	1.89892101905408	1.88335647550875	0.721692391263596	0.382573907344935	NA	NA	NA	NA	NA	NA	NA	NA	NA	4.46374806795189	7.11582413960995	9.51
2015-05-14 22:00:00	-0.0163149946370633	201505	2015051422	1.89033801408394	1.906653008721	0.599955104104846	0.38253105017005	NA	NA	NA	NA	NA	NA	NA	NA	NA	-0.368487364943916	-2.87649388351109	10.41
2015-05-14 23:00:00	0.001115816776315	201505	2015051423	1.89066064031773	1.88954482354141	0.579797983791967	0.433820916051541	NA	NA	NA	NA	NA	NA	NA	NA	NA	-2.9171943370406	-2.86671889098639	11.61
2015-05-15 20:00:00	0.0125250819587226	201505	2015051520	1.89299055884855	1.88046547688983	0.675848728274122	0.334233913673183	NA	NA	NA	NA	NA	NA	NA	NA	NA	-1.35300222987932	4.81345873213239	11.41
2015-05-15 21:00:00	0.0115105853143982	201505	2015051521	1.89502980696245	1.88351922164806	0.518486213987827	0.31715290754423	NA	NA	NA	NA	NA	NA	NA	NA	NA	1.84558916276318	3.9942209055448	12.61
2015-05-15 22:00:00	0.0129831508953606	201505	2015051522	1.89982059074393	1.88683743984857	0.544354181420537	0.325834105284839	NA	NA	NA	NA	NA	NA	NA	NA	NA	NA	NA	NA
2015-05-15 23:00:00	0.0075376309879327	201505	2015051523	1.89629030332349	1.88875267233556	0.586880937412287	0.358435175015939	NA	NA	NA	NA	NA	NA	NA	NA	NA	NA	NA	NA
2015-05-16 20:00:00	0.0265972909831349	201505	2015051620	1.9251498934599	1.89855260247677	1.31410749580812	0.509084401691555	NA	NA	NA	NA	NA	NA	NA	NA	NA	3.69964818463832	2.5617578554388	12.51
2015-05-16 21:00:00	0.0242420283981057	201505	2015051621	1.9221586427969	1.8979166143988	1.44090517883113	0.52768194473271	NA	NA	NA	NA	NA	NA	NA	NA	NA	4.84485746277573	1.59290808441239	13.31
2015-05-16 22:00:00	0.0349634816650966	201505	2015051622	1.92950363234122	1.89454015067612	1.05990232182304	0.558348867833698	NA	NA	NA	NA	NA	NA	NA	NA	NA	4.9048025906583	1.98166887917018	13.91
2015-05-16 23:00:00	0.0439128193990237	201505	2015051623	1.94068915996663	1.89677634056761	0.929839849475318	0.571496630354932	NA	NA	NA	NA	NA	NA	NA	NA	NA	NA	NA	NA
2015-05-17 20:00:00	0.0403213018638895	201505	2015051720	1.93171600255226	1.89139470068837	1.25497524179421	0.787480367725618	NA	NA	NA	NA	NA	NA	NA	NA	NA	1.74373378879956	0.754580992206083	14.91
2015-05-17 21:00:00	0.03477015093444	201505	2015051721	1.92772465193361	1.89295450099917	1.39999627368897	0.880457065121849	NA	NA	NA	NA	NA	NA	NA	NA	NA	0.665213759650979	-2.09701946914448	16.41
2015-05-17 22:00:00	0.0330914380240019	201505	2015051722	1.92805285552778	1.89496141750377	1.36726520248307	0.938687385862916	NA	NA	NA	NA	NA	NA	NA	NA	NA	1.56601518946173	-0.66151071523835	16.71
2015-05-17 23:00:00	0.0348505506914534	201505	2015051723	1.9278930254359	1.89304247474445	1.64390992641177	0.915085353964424	NA	NA	NA	NA	NA	NA	NA	NA	NA	1.42412181825475	-0.92837333372453	16.91
2015-05-18 20:00:00	0.00930142598043493	201505	2015051820	1.93533030412885	1.92602887814842	0.692114618282359	0.451056350281824	NA	NA	NA	NA	NA	NA	NA	NA	NA	-2.99305283650682	0.204045871995745	19.11
2015-05-18 21:00:00	0.00110378621883789	201505	2015051821	1.91077171287615	1.90966792665732	0.695795750716042	0.451627348721553	NA	NA	NA	NA	NA	NA	NA	NA	NA	-2.99305283650682	0.204045871995745	19.11
2015-05-18 22:00:00	0.0931549591139851	201505	2015051822	2.00330230483961	1.91014734572562	0.862995470676487	0.578155945544309	NA	NA	NA	NA	NA	NA	NA	NA	NA	1.52231450519059	-4.65752708497614	18.91
2015-05-18 23:00:00	0.0573878321613401	201505	2015051823	1.96736932095011	1.90998148878877	1.07642858810358	0.68406947520707	NA	NA	NA	NA	NA	NA	NA	NA	NA	1.52231450519059	-4.65752708497614	18.91
2015-05-19 20:00:00	0.160011488759103	201505	2015051920	2.04683508664779	1.88682359788868	0.934359257851319	0.473340930804746	NA	NA	NA	NA	NA	NA	NA	NA	NA	-0.0453762567369369	2.59960400740662	13.31
2015-05-19 21:00:00	0.0966369777016571	201505	2015051921	1.98526902595987	1.88863204825822	0.974424468102203	0.430132680617309	NA	NA	NA	NA	NA	NA	NA	NA	NA	0.0460738617592552	2.39955770909195	14.81
2015-05-19 22:00:00	0.139756823762983	201505	2015051922	2.02977366592893	1.89001684216595	0.849178826224402	0.487285955778946	NA	NA	NA	NA	NA	NA	NA	NA	NA	1.61974803181258	4.09101653790831	14.11
2015-05-19 23:00:00	0.0632035337047256	201505	2015051923	1.95060476284372	1.88740122913899	1.54130454162871	1.05155300360858	NA	NA	NA	NA	NA	NA	NA	NA	NA	-1.34506458516081	3.8624993542713	12.31
2015-05-20 20:00:00	0.00809639816924168	201505	2015052020	1.90742853364308	1.89933213547384	0.998474406395912	0.459097349207834	NA	NA	NA	NA	NA	NA	NA	NA	NA	-0.395723167835108	-1.75596217910254	14.41
2015-05-20 21:00:00	0.0426134019751587	201505	2015052021	1.93652457057344	1.89391116859828	1.13784717808636	0.586863904073424	NA	NA	NA	NA	NA	NA	NA	NA	NA	NA	NA	NA
2015-05-20 22:00:00	0.0827563547773009	201505	2015052022	1.97537194522129	1.89261559044398	1.12635784355236	0.592679175295829	NA	NA	NA	NA	NA	NA	NA	NA	NA	3.43267411288054	1.62995350693195	16.71
2015-05-20 23:00:00	0.0634208450637257	201505	2015052023	1.95593288359083	1.89251203852711	0.945692172923351	0.583248116240151	NA	NA	NA	NA	NA	NA	NA	NA	NA	-2.01613779555066	5.7571858046577	15.91
2015-05-21 20:00:00	0.0440201915173573	201505	2015052120	1.96265214280519	1.91863195128783	1.37692944131148	0.585091121040451	NA	NA	NA	NA	NA	NA	NA	NA	NA	0.454523189270016	-2.05022161495186	16.61
2015-05-21 21:00:00	0.0437034736202506	201505	2015052121	1.94823225682213	1.90452878320188	1.12215698173092	0.611689789373539	NA	NA	NA	NA	NA	NA	NA	NA	NA	0.324369464853549	-2.6804448232095	18.41
2015-05-21 22:00:00	0.0482637768887568	201505	2015052122	1.94951031750791	1.90124654061915	0.878564680154695	0.58169223827119	NA	NA	NA	NA	NA	NA	NA	NA	NA	0.981653696937314	-2.83484673647259	19.91
2015-05-21 23:00:00	0.0679780635181442	201505	2015052123	1.97038027517553	1.90240221165739	0.870432406153357	0.585288821556141	NA	NA	NA	NA	NA	NA	NA	NA	NA	2.61741656905625	-1.66106306443489	20.41
2015-05-22 20:00:00	0.00353375273767331	201505	2015052220	1.87835774925611	1.87482399651844	1.39204522678029	0.597268668968356	NA	NA	NA	NA	NA	NA	NA	NA	NA	3.02884128074932	-0.660394197452427	11.91
2015-05-22 21:00:00	0.0189523770666877	201505	2015052221	1.89149498051087	1.87254260344418	1.25771012115982	0.524690935518675	NA	NA	NA	NA	NA	NA	NA	NA	NA	3.02884128074932	-0.660394197452427	11.91
2015-05-22 22:00:00	0.0897626439189594	201505	2015052222	1.95850240382098	1.86873975990202	1.46279915182691	0.713822570502961	NA	NA	NA	NA	NA	NA	NA	NA	NA	0.577103383054216	1.70497849994285	13.41
2015-05-22 23:00:00	0.026078668079331	201505	2015052223	1.89644034208403	1.8703616740047	1.36297786901055	0.748187238318795	NA	NA	NA	NA	NA	NA	NA	NA	NA	0.577103383054216	1.70497849994285	13.41
2015-05-23 20:00:00	0.0154912393778985	201505	2015052320	1.90057247939017	1.88508124001228	0.656453649388834	0.366444851332963	NA	NA	NA	NA	NA	NA	NA	NA	NA	2.66821662990569	0.413061757966904	13.41
2015-05-23 21:00:00	0.0260567956167923	201505	2015052321	1.91263376777723	1.88657697216043	0.708095419164979	0.370819990130651	NA	NA	NA	NA	NA	NA	NA	NA	NA	1.70649029426349	2.58802837611656	14.01
2015-05-23 22:00:00	0.033109335233281	201505	2015052322	1.91231096203266	1.87920162679938	0.6366598907934	0.388800927889249	NA	NA	NA	NA	NA	NA	NA	NA	NA	2.32849188062916	3.25240304418811	15.01
2015-05-23 23:00:00	0.0356281577339645	201505	2015052323	1.91301669396637	1.87738853623241	0.762509925999918	0.502701354022304	NA	NA	NA	NA	NA	NA	NA	NA	NA	4.48185472628464	3.68143697657315	15.71
2015-05-24 20:00:00	0.0719994239423267	201505	2015052420	1.95951585850955	1.88751643456723	1.93393542739891	0.972617196331229	NA	NA	NA	NA	NA	NA	NA	NA	NA	-3.78484250927956	-2.93582478699776	9.91
2015-05-24 21:00:00	0.0101484983000433	201505	2015052421	1.89992635877386	1.88977786047382	2.39525760950559	1.15674449144576	NA	NA	NA	NA	NA	NA	NA	NA	NA	-3.31844606598399	-4.75688088006788	10.51
2015-05-24 22:00:00	0.0204833043163817	201505	2015052422	1.9003570872452	1.87987378292882	2.51309893188273	1.09613082953169	NA	NA	NA	NA	NA	NA	NA	NA	NA	-2.90028578521376	-5.81707335041316	9.01
2015-05-24 23:00:00	-0.0448720601613988	201505	2015052423	1.91256967660372	1.95744173676512	1.93131373881099	0.941655514883712	NA	NA	NA	NA	NA	NA	NA	NA	NA	-2.90028578521376	-5.81707335041316	9.01
2015-05-25 20:00:00	0.180035549163659	201505	2015052520	2.08168943871464	1.90165388955098	0.943902150455222	0.635122559772401	NA	NA	NA	NA	NA	NA	NA	NA	NA	-0.0816276753881074	-1.29743474695675	13.41
2015-05-25 21:00:00	0.16226354647917	201505	2015052521	2.08056816928702	1.91830462280785	1.08074988558402	0.683097433442066	NA	NA	NA	NA	NA	NA	NA	NA	NA	0.676231258725086	-0.991317953394916	15.11
2015-05-25 22:00:00	0.138423111418299	201505	2015052522	2.04756975973879	1.90914664832049	1.13064045502015	0.699678347178585	NA	NA	NA	NA	NA	NA	NA	NA	NA	2.02699793974948	1.08686675919882	15.91
2015-05-25 23:00:00	0.104479166238204	201505	2015052523	2.03033415580331	1.92585498956511	1.13094497871628	0.743992961149069	NA	NA	NA	NA	NA	NA	NA	NA	NA	2.12457673567133	1.49872402204146	16.61
2015-05-26 20:00:00	0.0739449225787296	201505	2015052620	1.95618150084069	1.88223657826196	2.15972731998151	0.858830389349246	NA	NA	NA	NA	NA	NA	NA	NA	NA	-0.193845219057683	5.28644720308909	17.51
2015-05-26 21:00:00	0.0586115542637784	201505	2015052621	1.94100978388764	1.88239822962386	2.22119286275977	0.858318603976503	NA	NA	NA	NA	NA	NA	NA	NA	NA	-0.640259642347009	3.74567318253764	18.81
2015-05-26 22:00:00	0.146994475193783	201505	2015052622	2.02820520486206	1.88121072966827	1.85062375373319	0.82600701815468	NA	NA	NA	NA	NA	NA	NA	NA	NA	0.145161562013613	3.19670582333029	18.11
2015-05-26 23:00:00	0.327932322519362	201505	2015052623	2.21324829923041	1.88531597671104	2.0443189542597	0.88559506443377	NA	NA	NA	NA	NA	NA	NA	NA	NA	3.55095011795946	4.95991464238687	13.81
2015-05-27 20:00:00	0.0807632362427293	201505	2015052720	1.97146038713421	1.89069715089148	1.32841171966195	1.00251080193132	NA	NA	NA	NA	NA	NA	NA	NA	NA	0.551274711633998	1.92252339187664	17.71
2015-05-27 21:00:00	0.0796312957726322	201505	2015052721	1.96950085110034	1.88986955532771	1.5997058490595	1.19411875429807	NA	NA	NA	NA	NA	NA	NA	NA	NA	1.7545701495442	-0.401850208819711	17.41
2015-05-27 22:00:00	0.0266178914654887	201505	2015052722	1.91277909697295	1.88616120550746	1.85819144265091	1.39893976630128	NA	NA	NA	NA	NA	NA	NA	NA	NA	0.345597938259272	-3.18128308471141	17.51
2015-05-27 23:00:00	0.110948887986647	201505	2015052723	1.99375233139581	1.88280344340916	1.69778216049706	1.2572981802364	NA	NA	NA	NA	NA	NA	NA	NA	NA	3.06382105823738	-4.20154739626976	17.91
2015-05-28 20:00:00	0.0909887468794404	201505	2015052820	1.97718966120487	1.88620091432543	1.59704472212487	1.21874233467103	NA	NA	NA	NA	NA	NA	NA	NA	NA	NA	NA	NA
2015-05-28 21:00:00	0.077569532574014	201505	2015052821	1.96539875871167	1.88782922613766	1.36546666513297	0.980491006834884	NA	NA	NA	NA	NA	NA	NA	NA	NA	5.53296848717794	2.56831846154169	13.11
2015-05-28 22:00:00	0.138590195773881	201505	2015052822	2.02471901982609	1.88612882405221	1.3511397040815	1.01416051814762	NA	NA	NA	NA	NA	NA	NA	NA	NA	-1.65699253094885	5.55827093189777	16.11
2015-05-28 23:00:00	0.0632417589560952	201505	2015052823	1.95655075426733	1.89330899531124	1.14643197324056	0.839709693836158	NA	NA	NA	NA	NA	NA	NA	NA	NA	-1.65699253094885	5.55827093189777	16.11
2015-05-29 20:00:00	0.177709927687953	201505	2015052920	2.08341812053979	1.90570819285184	0.667587490377113	0.508485920081624	NA	NA	NA	NA	NA	NA	NA	NA	NA	0.980651285844763	1.2642480198011	15.61
2015-05-29 21:00:00	0.112815555129004	201505	2015052921	2.02651211857071	1.9136965634417	0.782298127157382	0.503579907136135	NA	NA	NA	NA	NA	NA	NA	NA	NA	0.596780452121295	-1.48453800623827	17.41
2015-05-29 22:00:00	0.0697465941186373	201505	2015052922	1.98717407918831	1.91742748506967	0.722696138243543	0.504003652326566	NA	NA	NA	NA	NA	NA	NA	NA	NA	0.769139005830031	-1.51605580032886	18.81
2015-05-29 23:00:00	0.045129997647289	201505	2015052923	1.96560487794291	1.92047488029562	0.842655278835804	0.522862597625124	NA	NA	NA	NA	NA	NA	NA	NA	NA	0.769139005830031	-1.51605580032886	18.81
2015-05-30 20:00:00	0.0972863347855371	201505	2015053020	2.01442070396723	1.91713436918169	1.57450733655209	0.812932561564435	NA	NA	NA	NA	NA	NA	NA	NA	NA	1.16844296159109	3.19292045712201	22.01
2015-05-30 21:00:00	0.103652603447653	201505	2015053021	1.99653166595357	1.89287906250592	1.69361995783067	0.829646090062513	NA	NA	NA	NA	NA	NA	NA	NA	NA	1.16844296159109	3.19292045712201	22.01
2015-05-30 22:00:00	0.0712486889579231	201505	2015053022	1.96381266038469	1.89256397142677	1.58062281041044	0.945007679435828	NA	NA	NA	NA	NA	NA	NA	NA	NA	NA	NA	NA
2015-05-30 23:00:00	0.0400269696733822	201505	2015053023	1.93313902241889	1.89311205274551	1.71652784846964	1.03032440961854	NA	NA	NA	NA	NA	NA	NA	NA	NA	1.84335431353406	3.09225562895039	24.21
2015-05-31 20:00:00	0.0944426280303008	201505	2015053120	1.9629795314282	1.8685369033979	0.910446992617058	0.503867895270516	NA	NA	NA	NA	NA	NA	NA	NA	NA	2.16508738483612	2.21864747448158	26.61
2015-05-31 21:00:00	0.0926690604874529	201505	2015053121	1.96471309169362	1.87204403120617	0.911981667735264	0.527490029578497	NA	NA	NA	NA	NA	NA	NA	NA	NA	3.27397851433778	0.413599670762202	28.11
2015-05-31 22:00:00	0.00904212145343153	201505	2015053122	1.87986252848695	1.87082040703351	1.19049696217506	0.630431893602667	NA	NA	NA	NA	NA	NA	NA	NA	NA	0.928417141508808	-5.31959036123578	27.81
2015-05-31 23:00:00	0.0126685657847565	201505	2015053123	1.88229759179646	1.8696290260117	1.02476858061064	0.721708386650157	NA	NA	NA	NA	NA	NA	NA	NA	NA	-0.248419239441716	-9.48674801401804	26.21
2015-06-01 20:00:00	0.0733015955975682	201506	2015060120	1.94003523610156	1.86673364050399	1.3618279969388	0.443113168221617	NA	NA	NA	NA	NA	NA	NA	NA	NA	1.45812161227192	5.08507437151371	28.01
2015-06-01 21:00:00	-0.00272760199953637	201506	2015060121	1.86293588185142	1.86566348385095	1.14034256920683	0.432353013993543	NA	NA	NA	NA	NA	NA	NA	NA	NA	2.89849371898991	7.67064105280491	29.41
2015-06-01 22:00:00	-0.00313525339353493	201506	2015060122	1.85996426894389	1.86309952233743	1.00880997437071	0.451916476444058	NA	NA	NA	NA	NA	NA	NA	NA	NA	5.26082351876727	9.64903289995351	30.31
2015-06-01 23:00:00	0.00797448680225044	201506	2015060123	1.86175245369182	1.85377796688957	0.848225809430894	0.428279583779079	NA	NA	NA	NA	NA	NA	NA	NA	NA	6.91801081444824	9.04838252789841	30.31
2015-06-02 20:00:00	0.00590226209970024	201506	2015060220	1.87938975973748	1.87348749763778	1.04811856452501	0.318876831111155	NA	NA	NA	NA	NA	NA	NA	NA	NA	2.77360731310325	2.88220444672132	26.21
2015-06-02 21:00:00	0.00525520753682551	201506	2015060221	1.87985308458727	1.87459787705044	0.737691049722479	0.317843642908999	NA	NA	NA	NA	NA	NA	NA	NA	NA	2.34007662239216	3.35442117232373	26.91
2015-06-02 22:00:00	0.0256081953150693	201506	2015060222	1.89651733330035	1.87090913798528	0.728786205234209	0.33599545045906	NA	NA	NA	NA	NA	NA	NA	NA	NA	3.69629679903738	1.24394130626247	27.31
2015-06-02 23:00:00	0.0122967249590298	201506	2015060223	1.881970446642	1.86967372168297	0.63192571111568	0.382347673715951	NA	NA	NA	NA	NA	NA	NA	NA	NA	3.03668327375797	0.623341555552493	27.41
2015-06-03 20:00:00	0.0604710234819961	201506	2015060320	1.94591701492429	1.8854459914423	1.98998914355423	0.548733344360615	NA	NA	NA	NA	NA	NA	NA	NA	NA	2.57765674307202	2.21713457302333	25.81
2015-06-03 21:00:00	0.0463814548906827	201506	2015060321	1.93012807670466	1.88374662181398	2.36006137801041	0.467428431524608	NA	NA	NA	NA	NA	NA	NA	NA	NA	2.37432269112197	2.14536518066816	26.71
2015-06-03 22:00:00	0.0357553895074647	201506	2015060322	1.91567639447017	1.8799210049627	2.48526266099685	0.780186188872	NA	NA	NA	NA	NA	NA	NA	NA	NA	0.796881331438124	4.42888023586159	27.51
2015-06-03 23:00:00	0.014403616735599	201506	2015060323	1.89329566709539	1.87889205035979	2.30124262073134	0.960216994917221	NA	NA	NA	NA	NA	NA	NA	NA	NA	2.5893478401395	4.15996126938279	27.71
2015-06-04 20:00:00	0.0581782780365969	201506	2015060420	1.93469173958881	1.87651346155221	1.28733494776014	0.415762799646561	NA	NA	NA	NA	NA	NA	NA	NA	NA	-0.327754034520163	3.98654954727215	26.01
2015-06-04 21:00:00	0.0766204337920922	201506	2015060421	1.95922555975384	1.88260512596174	0.871357181533001	0.403049008625719	NA	NA	NA	NA	NA	NA	NA	NA	NA	-1.53551155247535	4.33615085902402	27.61
2015-06-04 22:00:00	0.136393619137128	201506	2015060422	2.0120192608192	1.87562564168207	0.96673618267843	0.415229855970274	NA	NA	NA	NA	NA	NA	NA	NA	NA	-1.41379949756076	6.65140368498988	28.41
2015-06-04 23:00:00	0.0931423300256067	201506	2015060423	1.96914817196674	1.87600584194113	0.766386407021896	0.445542684799897	NA	NA	NA	NA	NA	NA	NA	NA	NA	-0.483992311897186	7.48436713704134	28.51
2015-06-05 20:00:00	0.0530550006524837	201506	2015060520	1.90742325549666	1.85436825484418	0.602029973682971	0.417112469700676	NA	NA	NA	NA	NA	NA	NA	NA	NA	0.778133488308689	7.66058145798167	20.11
2015-06-05 21:00:00	0.0212144566598478	201506	2015060521	1.87778062609657	1.85656616943672	0.651746101944476	0.475082543021231	NA	NA	NA	NA	NA	NA	NA	NA	NA	0.0340337649042301	6.49991089960827	20.01
2015-06-05 22:00:00	0.0084494399748607	201506	2015060522	1.87034791640007	1.86189847642521	0.745678751657834	0.555764412761887	NA	NA	NA	NA	NA	NA	NA	NA	NA	1.26060496482189	5.25079757014745	20.41
2015-06-05 23:00:00	0.0191568845175494	201506	2015060523	1.87906627549606	1.85990939097851	0.771064510090964	0.511316308530264	NA	NA	NA	NA	NA	NA	NA	NA	NA	1.97589625100871	5.77112068884803	20.71
2015-06-06 20:00:00	-0.00807023099788373	201506	2015060620	1.92999972951094	1.93806996050882	1.39595939327506	0.576697245202022	NA	NA	NA	NA	NA	NA	NA	NA	NA	0.55334608659198	2.84671883199823	17.61
2015-06-06 21:00:00	-0.0206071823293257	201506	2015060621	1.88744290834164	1.90805009067097	1.306261616924	0.496555703427099	NA	NA	NA	NA	NA	NA	NA	NA	NA	0.141348415851578	4.49777952164579	18.71
2015-06-06 22:00:00	0.0125349750170363	201506	2015060622	1.89843539644481	1.88590042142777	1.02844010216154	0.429934764698518	NA	NA	NA	NA	NA	NA	NA	NA	NA	-0.870489408456179	5.62301949043089	20.01
2015-06-06 23:00:00	0.016557912680697	201506	2015060623	1.89475250637608	1.87819459369538	0.747154251424599	0.399021160804728	NA	NA	NA	NA	NA	NA	NA	NA	NA	0.166138811438042	6.79797013051205	20.31
2015-06-07 20:00:00	0.0735712645489754	201506	2015060720	1.95027125395945	1.87669998941047	1.72893242304634	0.797498395121391	NA	NA	NA	NA	NA	NA	NA	NA	NA	1.85493960243904	-1.676066547397	21.71
2015-06-07 21:00:00	0.0284595359331405	201506	2015060721	1.90717533151825	1.87871579558511	1.49789099209836	0.777611190384751	NA	NA	NA	NA	NA	NA	NA	NA	NA	2.92073670861948	0.685052610331967	22.81
2015-06-07 22:00:00	0.0257352843353176	201506	2015060722	1.90245693324448	1.87672164890916	1.81904716342463	1.02101363598365	NA	NA	NA	NA	NA	NA	NA	NA	NA	3.39306156478917	2.64142636042546	23.31
2015-06-07 23:00:00	0.0260684708498371	201506	2015060723	1.9030532004919	1.87698472964206	1.93400285009537	1.13298539517293	NA	NA	NA	NA	NA	NA	NA	NA	NA	1.76997366110786	4.88949826045418	23.61
2015-06-08 20:00:00	0.0341131686060554	201506	2015060820	1.93525348953077	1.90114032092471	1.07052847660914	0.503888755500749	NA	NA	NA	NA	NA	NA	NA	NA	NA	0.655903328875687	1.99494130820177	24.51
2015-06-08 21:00:00	0.0302508667960091	201506	2015060821	1.93569971261825	1.90544884582224	1.16627327389014	0.541602359453289	NA	NA	NA	NA	NA	NA	NA	NA	NA	-1.47758754078158	1.89122580865613	25.31
2015-06-08 22:00:00	0.0203599804572181	201506	2015060822	1.92927605311075	1.90891607265353	1.02581893037944	0.54056111454259	NA	NA	NA	NA	NA	NA	NA	NA	NA	0.0961500173267263	2.8984056262311	26.21
2015-06-08 23:00:00	0.0267599680332484	201506	2015060823	1.93677304655764	1.91001307852439	1.09541211134126	0.579695389551455	NA	NA	NA	NA	NA	NA	NA	NA	NA	-0.618033988749895	1.90211303259031	26.51
2015-06-09 20:00:00	0.0547670720123883	201506	2015060920	1.93077689114728	1.87600981913489	1.74051105599384	0.850834548835819	NA	NA	NA	NA	NA	NA	NA	NA	NA	0.389586428703083	2.16523033753233	26.91
2015-06-09 21:00:00	0.0312123358599947	201506	2015060921	1.90688010873024	1.87566777287025	1.47154463523524	0.672672948348043	NA	NA	NA	NA	NA	NA	NA	NA	NA	0.728564868303836	-1.96956676268499	27.31
2015-06-09 22:00:00	0.0609543080050861	201506	2015060922	1.93696920183019	1.87601489382511	1.56215537011894	0.745413634889101	NA	NA	NA	NA	NA	NA	NA	NA	NA	2.57220108302486	-2.37355884453825	28.01
2015-06-09 23:00:00	0.0580832113097454	201506	2015060923	1.93410465919945	1.87602144788971	1.41752674361797	0.643635068793553	NA	NA	NA	NA	NA	NA	NA	NA	NA	4.83279944753243	-0.808733268717321	27.31
2015-06-10 20:00:00	0.0312048297011864	201506	2015061020	1.90130746061111	1.87010263090992	0.595820139569447	0.452427696063968	NA	NA	NA	NA	NA	NA	NA	NA	NA	NA	NA	NA
2015-06-10 21:00:00	0.0447243087552232	201506	2015061021	1.91784992342783	1.8731256146726	0.637565964276905	0.504075574285967	NA	NA	NA	NA	NA	NA	NA	NA	NA	-1.17336086965482	0.559664425850784	23.21
2015-06-10 22:00:00	0.0557707326248149	201506	2015061022	1.92783634420972	1.8720656115849	0.733162328148473	0.555299569472788	NA	NA	NA	NA	NA	NA	NA	NA	NA	-1.17336086965482	0.559664425850784	23.21
2015-06-10 23:00:00	0.0668590277516048	201506	2015061023	1.9397920648252	1.8729330370736	0.781700514264588	0.657066301206021	NA	NA	NA	NA	NA	NA	NA	NA	NA	NA	NA	NA
2015-06-11 20:00:00	0.0489523064878954	201506	2015061120	1.96573808098885	1.91678577450095	2.73331416137677	1.58433313767306	NA	NA	NA	NA	NA	NA	NA	NA	NA	-3.03421934829704	4.33331431428877	16.81
2015-06-11 21:00:00	0.0251627656356301	201506	2015061121	1.95013930224015	1.92497653660452	2.65381847712044	1.4679135792983	NA	NA	NA	NA	NA	NA	NA	NA	NA	-3.03421934829704	4.33331431428877	16.81
2015-06-11 22:00:00	0.0972981931077663	201506	2015061122	2.02096971449368	1.92367152138592	1.9330629107149	1.15642401444295	NA	NA	NA	NA	NA	NA	NA	NA	NA	-1.85369975149657	2.60840894633137	18.11
2015-06-11 23:00:00	0.104191486636697	201506	2015061123	2.00216640358938	1.89797491695268	1.78425462773605	1.04984148619304	NA	NA	NA	NA	NA	NA	NA	NA	NA	-1.85369975149657	2.60840894633137	18.11
2015-06-12 20:00:00	0.133823285156564	201506	2015061220	2.01618580438072	1.88236251922415	0.848899676594205	0.606575837037478	NA	NA	NA	NA	NA	NA	NA	NA	NA	1.50789368991679	0.982983529825973	20.91
2015-06-12 21:00:00	0.130271735669739	201506	2015061221	2.01269992474569	1.88242818907595	0.720802592036294	0.490174456667962	NA	NA	NA	NA	NA	NA	NA	NA	NA	1.80366505281023	0.864171497603966	22.51
2015-06-12 22:00:00	0.120460122682736	201506	2015061222	2.00180230965121	1.88134218696847	0.815718197421161	0.509228363516276	NA	NA	NA	NA	NA	NA	NA	NA	NA	1.77895603490249	1.11593701698797	23.91
2015-06-12 23:00:00	0.0854517628917577	201506	2015061223	1.96752925346556	1.8820774905738	0.822702750805957	0.521964588524383	NA	NA	NA	NA	NA	NA	NA	NA	NA	1.24684586851082	2.05070119231874	24.91
2015-06-13 20:00:00	0.0856887930141486	201506	2015061320	1.9412697701116	1.85558097709745	2.65325318309995	1.26712847651936	NA	NA	NA	NA	NA	NA	NA	NA	NA	-0.839559579656798	4.31915960716972	26.91
2015-06-13 21:00:00	0.0491859113820623	201506	2015061321	1.9079021924972	1.85871628111514	2.36434995489711	1.27912929970644	NA	NA	NA	NA	NA	NA	NA	NA	NA	-0.287820134797837	4.99170908307014	27.51
2015-06-13 22:00:00	0.0413184831017661	201506	2015061322	1.9017006606575	1.86038217755573	1.86910764850323	1.32668731860305	NA	NA	NA	NA	NA	NA	NA	NA	NA	1.38941818411272	2.99324524716183	28.01
2015-06-13 23:00:00	0.0386628390824382	201506	2015061323	1.89439056943397	1.85572773035153	2.33374599496761	1.8448090387068	NA	NA	NA	NA	NA	NA	NA	NA	NA	1.21630125193087	-5.35356995513754	26.51
2015-06-14 20:00:00	0.183462762624667	201506	2015061420	2.04428731732769	1.86082455470302	2.55064072791547	1.28712190980753	NA	NA	NA	NA	NA	NA	NA	NA	NA	0.596855729195652	2.32459958670871	27.41
2015-06-14 21:00:00	0.0672628658282828	201506	2015061421	1.92799220610047	1.86072934027219	2.12658254163854	1.14919442397494	NA	NA	NA	NA	NA	NA	NA	NA	NA	0.106266755249013	2.8980523419581	28.31
2015-06-14 22:00:00	0.00731811633179036	201506	2015061422	1.8875275605486	1.88020944421681	2.51194755446842	1.21762497399375	NA	NA	NA	NA	NA	NA	NA	NA	NA	6.45094490228823	-1.39474365660556	27.81
2015-06-14 23:00:00	-0.00796463603154951	201506	2015061423	1.87560432194819	1.88356895797974	1.8097377125388	1.00995516366458	NA	NA	NA	NA	NA	NA	NA	NA	NA	4.33329171627748	-5.98620772289443	26.81
2015-06-15 20:00:00	0.0642393949487547	201506	2015061520	1.9470697912115	1.88283039626275	0.979030003968797	0.61817367954566	NA	NA	NA	NA	NA	NA	2.37704420300048	2.0524671114098	30.0566259823354	3.94167069559014	1.45025243579384	28.11
2015-06-15 21:00:00	-0.0054459174058703	201506	2015061521	1.8756701783179	1.88111609572377	0.950101501732661	0.648167582361657	NA	NA	NA	NA	NA	NA	0.704373604650501	0.198106627658002	30.3066630428376	3.3575989108902	0.988195098950068	28.71
2015-06-15 22:00:00	-0.00580376650088921	201506	2015061522	1.86766158806176	1.87346535456265	1.06254728621179	0.823398547016265	NA	NA	NA	NA	NA	NA	1.15892674962568	-0.483572349375029	30.5981343186371	1.95717516214761	2.90163150394265	29.11
2015-06-15 23:00:00	0.00815890463005542	201506	2015061523	1.88152219940022	1.87336329477016	2.00681701933402	1.79965576918855	NA	NA	NA	NA	NA	NA	1.37934784362784	0.810607487698896	31.3866352438396	0.813966142075107	2.6790780353613	30.01
2015-06-16 20:00:00	0.187008331732628	201506	2015061620	2.05760202868165	1.87059369694903	2.35593298780359	0.936563992894446	NA	NA	NA	NA	NA	NA	2.58962790540954	1.49514186571325	30.9817775994517	2.57303808379564	1.72900983783704	26.41
2015-06-16 21:00:00	0.107125585533761	201506	2015061621	1.97645885306677	1.86933326753301	2.95814203742895	1.40563264468708	NA	NA	NA	NA	NA	NA	2.45493369911747	4.57245222757103	32.4160998770774	3.28238598415904	2.62029430617942	28.31
2015-06-16 22:00:00	0.0583462092525096	201506	2015061622	1.92591609657933	1.86756988732682	2.91093981857183	1.41559140608293	NA	NA	NA	NA	NA	NA	5.12254637651784	-0.629633900770909	32.8428108109604	3.92042870642882	1.99755819885401	30.21
2015-06-16 23:00:00	0.0224742107629792	201506	2015061623	1.88701616171983	1.86454195095685	3.07880146303514	1.68328141739869	NA	NA	NA	NA	NA	NA	5.31954382513445	0.127778307804802	33.1690276776663	4.77950376412722	-2.04849792987294	30.61
2015-06-17 20:00:00	NA	201506	2015061720	NA	1.87340907545658	1.6733238134199	0.71596705639238	NA	NA	NA	NA	NA	NA	3.17856762800944	1.0985720831578	31.2418204464882	2.79174770623538	-0.214813278755091	29.11
2015-06-17 21:00:00	0.0798078366132455	201506	2015061721	1.95497327690752	1.87516544029428	1.89352624669167	0.815059989258297	NA	NA	NA	NA	NA	NA	3.46217058016028	0.28887836759557	32.1185572557442	2.84288623059389	1.23612211366826	30.91
2015-06-17 22:00:00	0.0587033029084638	201506	2015061722	1.9343812483593	1.87567794545083	1.59820372221309	0.905487038802939	NA	NA	NA	NA	NA	NA	5.18126404821331	-1.09444938467368	32.802615799532	3.08903366060512	1.84874850740941	31.71
2015-06-17 23:00:00	0.0414575038567904	201506	2015061723	1.91753306697027	1.87607556311348	1.93543855921767	1.10533230784082	NA	NA	NA	NA	NA	NA	3.09837306214772	-2.3160164989745	33.2187013846552	3.71696088278846	-0.790064425107483	32.51
2015-06-18 20:00:00	0.0957359699453566	201506	2015061820	1.97349375161312	1.87775778166776	1.82261608098572	0.762032496558375	NA	NA	NA	NA	NA	NA	2.80953058461706	2.27634932956961	32.4960078977926	0.942822977835617	2.09787626719623	29.71
2015-06-18 21:00:00	0.0359249034631055	201506	2015061821	1.91254811663985	1.87662321317674	1.80884979585003	0.729909325921425	NA	NA	NA	NA	NA	NA	1.87749293495579	2.5572008795076	33.3536327594605	2.23771129182439	1.84462683880552	31.11
2015-06-18 22:00:00	0.0340544924858446	201506	2015061822	1.90716561285478	1.87311112036893	1.54117866781645	0.772807879821815	NA	NA	NA	NA	NA	NA	2.0117331546136	3.42074333945543	34.2044161630137	3.6286285151299	1.42935478422476	33.31
2015-06-18 23:00:00	0.0641716507430055	201506	2015061823	1.93496463110134	1.87079298035833	1.46741085039226	0.706628946548606	NA	NA	NA	NA	NA	NA	1.67596030198678	0.689955822676161	34.1008694400517	3.66217205435882	0.527727054710394	33.41
2015-06-19 20:00:00	0.0230046238414188	201506	2015061920	1.89690274388124	1.87389812003982	0.636547060186034	0.358295667154144	NA	NA	NA	NA	NA	NA	3.17267135323274	2.19270938902367	33.8258150656483	3.92189747416687	4.52756228031416	33.11
2015-06-19 21:00:00	0.00826238604786855	201506	2015061921	1.8846361746842	1.87637378863633	0.709897693316207	0.355733306921444	NA	NA	NA	NA	NA	NA	1.02118739003148	0.186078429347502	33.8416944792119	4.37041028109465	3.50135887547995	34.31
2015-06-19 22:00:00	0.0026432481840164	201506	2015061922	1.88151615271721	1.87887290453319	0.83713970635849	0.396802811706116	NA	NA	NA	NA	NA	NA	2.36522758801171	2.53815277954299	35.275368030112	2.60088720496397	5.06077916402748	34.81
2015-06-19 23:00:00	0.0172825607046649	201506	2015061923	1.89817008139022	1.88088752068555	0.774524213592217	0.552540000481068	NA	NA	NA	NA	NA	NA	5.55938705149794	2.31804593566385	36.0611155309608	3.85304347650062	0.603370506567927	34.71
2015-06-20 20:00:00	0.0472714543950741	201506	2015062020	1.92378491594729	1.87651346155221	1.24369445564638	0.751918126487888	NA	NA	NA	NA	NA	NA	5.12970396578246	0.913049281748707	32.4386682868742	NA	NA	NA
2015-06-20 21:00:00	0.0652520827465817	201506	2015062021	1.9417655442988	1.87651346155221	0.991025617080493	0.659189528207132	NA	NA	NA	NA	NA	NA	4.768407226091	0.803260575161048	32.8117643273777	4.17699196054675	-0.439019545724143	32.01
2015-06-20 22:00:00	0.0660258981828843	201506	2015062022	1.9425393597351	1.87651346155221	1.08312514905512	0.715045635065169	NA	NA	NA	NA	NA	NA	3.26985573330864	0.819140536918433	33.5675108929678	4.6446733927988	-0.719033430534979	32.81
2015-06-20 23:00:00	0.0485045377257796	201506	2015062023	1.92501799927799	1.87651346155221	0.759068187910878	0.539856911745093	NA	NA	NA	NA	NA	NA	2.92132740987561	1.4754970306625	34.5688648076817	5.19996831982051	-0.0181513873591613	33.21
2015-06-21 20:00:00	0.0506290382746735	201506	2015062120	1.92714249982689	1.87651346155221	0.93069781260446	0.374930462924742	NA	NA	NA	NA	NA	NA	3.26064060651094	0.384437449476396	34.0908940928039	4.19121221334896	3.22766791703771	33.81
2015-06-21 21:00:00	-0.00179746641174994	201506	2015062121	1.87471599514046	1.87651346155221	0.674233122443162	0.319638767633772	NA	NA	NA	NA	NA	NA	0.306998977344131	1.47995802219556	35.0140221201938	2.36350592147754	4.95519321108073	35.31
2015-06-21 22:00:00	-0.00997517068998022	201506	2015062122	1.86653829086223	1.87651346155221	0.640650508658753	0.312455219101449	NA	NA	NA	NA	NA	NA	7.15233088534795	2.24971020064005	37.2934085749488	6.17160456505521	3.70827413935239	36.41
2015-06-21 23:00:00	-0.0120025086554885	201506	2015062123	1.86451095289673	1.87651346155221	0.603879885461426	0.338674178529274	NA	NA	NA	NA	NA	NA	7.21885283321165	6.47784091729158	37.3878457023926	6.11968061194067	6.58556066009854	36.41
2015-06-22 20:00:00	0.101104079903798	201506	2015062220	1.97761754145601	1.87651346155221	1.38761043647565	0.535651070720222	NA	NA	NA	NA	NA	NA	4.69058654929579	-0.888795301275791	33.3937153411881	NA	NA	NA
2015-06-22 21:00:00	0.0444928864881542	201506	2015062221	1.92100634804037	1.87651346155221	1.40176154063625	0.494256518961138	NA	NA	NA	NA	NA	NA	4.59507835014171	-0.269343699837007	33.7712041111863	NA	NA	NA
2015-06-22 22:00:00	0.024595201475996	201506	2015062222	1.90110866302821	1.87651346155221	1.31715094021244	0.462800293192734	NA	NA	NA	NA	NA	NA	3.65618418321752	-0.187150729601227	34.3635836180591	3.75155573844759	-1.38774260629302	33.61
2015-06-22 23:00:00	-0.00179739447251803	201506	2015062223	1.8747160670797	1.87651346155221	0.932196716906838	0.526280743130795	NA	NA	NA	NA	NA	NA	3.7716423961075	-1.42821034947616	35.8694531968202	3.75155573844759	-1.38774260629302	33.61
2015-06-23 20:00:00	0.0267143932268801	201506	2015062320	1.90322785477909	1.87651346155221	1.70508705094734	0.786233420474518	NA	NA	NA	NA	NA	NA	3.28544778727682	1.16456672413554	33.4797153236372	3.37537496256011	0.408465252037799	32.01
2015-06-23 21:00:00	0.0294008207588423	201506	2015062321	1.90591428231106	1.87651346155221	1.35721285720977	0.762197810539162	NA	NA	NA	NA	NA	NA	3.88686921193021	0.0213255049704123	34.3121317722615	2.23543378263029	4.1343482924731	32.61
2015-06-23 22:00:00	0.0184414275323079	201506	2015062322	1.89495488908452	1.87651346155221	1.12300131632068	0.690496398197322	NA	NA	NA	NA	NA	NA	3.33208563333582	-1.37336248234136	34.9281319715448	2.6634461554092	1.38059935435156	33.01
2015-06-23 23:00:00	-0.0161790974350053	201506	2015062323	1.86033436411721	1.87651346155221	1.02916065710323	0.690918623362593	NA	NA	NA	NA	NA	NA	5.99763941931338	1.22398496805994	36.3569781866252	1.38770907068014	2.88344646823069	33.51
2015-06-24 20:00:00	0.00993237748335152	201506	2015062420	1.87006858668729	1.86013620920394	0.70206124557077	0.490390199978832	NA	NA	NA	NA	NA	NA	6.30365568791724	-1.56553052513173	35.1813551838692	4.33913665806266	2.67990542046856	33.31
2015-06-24 21:00:00	0.0234596940750351	201506	2015062421	1.88210373430724	1.85864404023221	0.546382871083076	0.419675581984859	NA	NA	NA	NA	NA	NA	5.68362415577089	-3.40245469097744	35.3747068228974	3.70253543915318	3.65119587557484	32.31
2015-06-24 22:00:00	0.0161846310803624	201506	2015062422	1.87345721969875	1.85727258861839	0.706688606204837	0.545356965375644	NA	NA	NA	NA	NA	NA	4.41468203422557	-0.860560469962959	35.6191740133928	3.7676483087638	1.59151695607344	33.91
2015-06-24 23:00:00	0.00556245526055665	201506	2015062423	1.8601385259678	1.85457607070725	0.698497415073838	0.498560056706906	NA	NA	NA	NA	NA	NA	4.59710189656333	-0.526874958511155	35.6437419142278	5.29865223807297	-3.02229787743768	34.61
2015-06-25 20:00:00	0.0635371217854954	201506	2015062520	1.92158909702867	1.85805197524318	0.95805109825397	0.58629043968558	NA	NA	NA	NA	NA	NA	3.40295067075307	1.04678780532247	34.5059330300198	3.58342631412184	-0.345044709072803	32.71
2015-06-25 21:00:00	0.0416741643404439	201506	2015062521	1.90179184055039	1.86011767620995	0.655323393229726	0.50021173011162	NA	NA	NA	NA	NA	NA	4.22059638710495	-0.367305511989384	35.5934009637399	3.58342631412184	-0.345044709072803	32.71
2015-06-25 22:00:00	0.0190429164829469	201506	2015062522	1.87814088454914	1.85909796806619	0.558748373327718	0.383646397618844	NA	NA	NA	NA	NA	NA	4.4491356310783	-1.07537345796873	36.0278903816437	NA	NA	NA
2015-06-25 23:00:00	0.0120971099885372	201506	2015062523	1.86796327724368	1.85586616725515	0.535528707853514	0.34291297216268	NA	NA	NA	NA	NA	NA	4.88956427840747	-2.81710331847969	36.2771389563477	1.30914937237618	-6.67279011514727	33.61
2015-06-26 20:00:00	0.00216917722801901	201506	2015062620	1.89148570224316	1.88931652501514	0.618261382350244	0.395262727516231	NA	NA	NA	NA	NA	NA	-1.78377852194488	-5.21377155668502	33.8477242731265	-1.1884546103526	-2.31248257055737	30.81
2015-06-26 21:00:00	0.00120689790857975	201506	2015062621	1.88762544523854	1.88641854732996	0.629627402078308	0.386292016817592	NA	NA	NA	NA	NA	NA	-2.59708887204964	-4.65277502606358	34.7088158388098	-1.36324461842099	-3.00525608066038	32.01
2015-06-26 22:00:00	0.00502132112756448	201506	2015062622	1.88635185348538	1.88133053235782	0.66156567098109	0.370162058972992	NA	NA	NA	NA	NA	NA	-1.95891448005477	0.557372009411336	34.6793661689797	-0.912099182776471	-2.85798444376076	32.71
2015-06-26 23:00:00	0.00554164918377587	201506	2015062623	1.88578596291711	1.88024431373333	0.595775351495008	0.372806138512244	NA	NA	NA	NA	NA	NA	0.349655203559031	-0.816176707223111	34.6704964103644	-2.76577915716986	-0.872046818562393	33.11
2015-06-27 20:00:00	NA	201506	2015062720	NA	1.88990625450089	0.44895112874052	0.380832204123613	NA	NA	NA	NA	NA	NA	0.665907217838661	-1.12950123208637	34.1000121102557	0.782872965490015	2.16266269212396	33.01
2015-06-27 21:00:00	NA	201506	2015062721	NA	1.89845337934534	0.529304698351487	0.38581768474864	NA	NA	NA	NA	NA	NA	0.37621416129963	-1.61035653252987	34.9398476156339	1.13108677327946	2.22949382401304	33.61
2015-06-27 22:00:00	NA	201506	2015062722	NA	1.87291324376831	0.662778478682346	0.354814948040347	NA	NA	NA	NA	NA	NA	-0.87208997351791	-2.35890818703461	35.6105051448287	2.2462761297523	1.4980799541096	33.61
2015-06-27 23:00:00	NA	201506	2015062723	NA	1.86292537932083	0.646414609187577	0.419590969879995	NA	NA	NA	NA	NA	NA	-0.290774906849043	-1.58336210888481	35.7387944635012	3.6415237494862	-0.655213539182456	34.41
2015-06-28 20:00:00	NA	201506	2015062820	NA	1.86930891448268	1.17011227623886	0.650046623756161	NA	NA	NA	NA	NA	NA	1.15525261540333	0.740175178615583	34.7180769606023	2.03152025401846	1.77846154232044	33.71
2015-06-28 21:00:00	NA	201506	2015062821	NA	1.86899169912768	1.07302165209166	0.572607789442234	NA	NA	NA	NA	NA	NA	1.17936530478477	-0.129793101295537	35.4601780864681	2.03152025401846	1.77846154232044	33.71
2015-06-28 22:00:00	NA	201506	2015062822	NA	1.86235358976648	0.853336264495051	0.576578833113362	NA	NA	NA	NA	NA	NA	0.564524807885277	-3.45039746785579	36.4975510291001	3.19056880712614	0.245500890005819	35.51
2015-06-28 23:00:00	NA	201506	2015062823	NA	1.86327558962673	0.55237371635965	0.432346611189066	NA	NA	NA	NA	NA	NA	0.878160738148448	-2.31961403375416	36.6424038305709	2.38179694793969	-2.13706417750735	35.81
2015-06-29 20:00:00	0.0141823939191781	201506	2015062920	1.88942963594831	1.87524724202914	0.906005525984565	0.414310182193578	NA	NA	NA	NA	NA	NA	-1.64340518162017	0.118303675044758	35.4367942060752	0.28295763211225	-2.78566598472061	NA
2015-06-29 21:00:00	-0.000133429545164931	201506	2015062921	1.87167906697919	1.87181249652435	0.676515047509689	0.398161634356498	NA	NA	NA	NA	NA	NA	0.758331215173323	-1.7976149332198	36.1247209169795	-0.26350327729184	-2.78757350088862	-11.99
2015-06-29 22:00:00	-0.0122744178783702	201506	2015062922	1.86480242544785	1.87707684332622	0.611610494310433	0.371639581948484	NA	NA	NA	NA	NA	NA	-0.742996039394705	-2.87854794685747	36.8436534048461	2.48711271766513	-1.67757871041224	NA
2015-06-29 23:00:00	-0.00956141558455403	201506	2015062923	1.86356132007551	1.87312273566006	0.566945165221213	0.379847394183644	NA	NA	NA	NA	NA	NA	0.533038421288129	-1.88824556438013	36.646347102188	0.0586387756734015	-2.79938591372957	NA
2015-06-30 20:00:00	0.0819649523418786	201506	2015063020	1.94649903671355	1.86453408437167	1.24154259841902	0.624311052127715	NA	NA	NA	NA	NA	NA	-0.22492941002059	1.50422952211219	34.8087531155061	1.85132372027967	1.18852870505084	33.71
2015-06-30 21:00:00	-0.00401176407350357	201506	2015063021	1.87283492888195	1.87684669295545	0.852847113669564	0.522672586530273	NA	NA	NA	NA	NA	NA	0.39386097767883	0.426216556887044	35.5341574087702	3.01102455213203	-2.92809343198917	-17.69
2015-06-30 22:00:00	-0.0312052989161697	201506	2015063022	1.86142866434054	1.89263396325671	0.714746916840382	0.475220561977032	NA	NA	NA	NA	NA	NA	5.63573840240337	0.814440667050906	36.9195095166927	2.20962651654908	-10.0499577440586	-34.49
2015-06-30 23:00:00	-0.0339671808354158	201506	2015063023	1.85790284704034	1.89187002787576	0.541211237323899	0.395436209330147	NA	NA	NA	NA	NA	NA	7.05173890748888	-8.63042810570041	34.4820814497309	2.66957922940382	-8.89817097711297	29.01
2015-07-01 20:00:00	-0.00508799196893928	201507	2015070120	1.87525314337463	1.88034113534357	0.898213177130645	0.671038896406415	NA	NA	NA	NA	NA	NA	2.05321098005365	-0.681524250074195	33.9307152214332	-2.16979811918587	1.02565887212926	NA
2015-07-01 21:00:00	0.00462301782550223	201507	2015070121	1.8874782607043	1.8828552428788	0.888767197668379	0.676350034882079	NA	NA	NA	NA	NA	NA	2.49086381096238	-3.14110606778959	34.7312960291341	-1.10167201783954	-4.25984961766367	NA
2015-07-01 22:00:00	-0.0122616453398363	201507	2015070122	1.87614119623569	1.88840284157553	0.709902139929663	0.51622390018551	NA	NA	NA	NA	NA	NA	0.966431707944231	-0.267202976738023	34.0433851989183	-0.343406025673295	-7.28190718847276	NA
2015-07-01 23:00:00	-0.0320609175046225	201507	2015070123	1.87536137273243	1.90742229023705	0.71985443140592	0.456478207554272	NA	NA	NA	NA	NA	NA	3.08051037233315	-1.50979215471865	34.8988079152442	-0.920647640777856	-5.01621450114827	NA
2015-07-02 20:00:00	0.0543239044140613	201507	2015070220	1.92043821293594	1.86611430852188	0.737800922055863	0.468468293230665	NA	NA	NA	NA	NA	NA	0.750814305166179	-1.36257394392598	33.8943725635198	1.99586054274854	-1.14304011036338	NA
2015-07-02 21:00:00	0.0227486417688532	201507	2015070221	1.88787629242788	1.86512765065902	0.785557364177719	0.483536740754113	NA	NA	NA	NA	NA	NA	0.628591149878405	-2.68766795743752	34.6161147006681	3.09771504087293	0.119002208171313	NA
2015-07-02 22:00:00	0.022944643383082	201507	2015070222	1.88731853193265	1.86437388854957	0.742380620376764	0.520611758811434	NA	NA	NA	NA	NA	NA	2.32427384777656	-2.03681511434754	35.2376600059335	2.60589454331457	1.48637600529722	NA
2015-07-02 23:00:00	0.0277942118280545	201507	2015070223	1.88944187440492	1.86164766257686	0.879338514273899	0.634808122315212	NA	NA	NA	NA	NA	NA	3.32682975710682	0.250404387631844	35.2247030009641	2.75574770231388	-0.495837272894831	NA
2015-07-03 20:00:00	0.0738251983188007	201507	2015070320	1.94030428033173	1.86647908201293	1.13221088744937	0.441693786559196	NA	NA	NA	NA	NA	NA	2.51355292710096	-0.0564971438303328	34.219042478426	NA	NA	NA
2015-07-03 21:00:00	0.0199637772932142	201507	2015070321	1.88460093950452	1.86463716221131	0.840899816245145	0.404934569466007	NA	NA	NA	NA	NA	NA	1.73370467838054	-2.4810283447215	34.7387085915554	2.37628932906946	0.77669107407683	NA
2015-07-03 22:00:00	0.0134105081714002	201507	2015070322	1.8813141673813	1.8679036592099	0.929512461917807	0.424626577786542	NA	NA	NA	NA	NA	NA	1.46288649845977	-2.94998681498373	34.9393772876493	3.15774098324245	-2.11392333890116	NA
2015-07-03 23:00:00	0.013503344589316	201507	2015070323	1.88029397321752	1.8667906286282	0.923820967322761	0.416395845119032	NA	NA	NA	NA	NA	NA	-0.00408253279419466	-3.25341019117202	35.3105404730876	3.06663223828843	-0.914202775695917	NA
2015-07-04 20:00:00	0.0529177718858476	201507	2015070420	1.91626802161188	1.86335024972603	1.18842287788206	0.561160760694	NA	NA	NA	NA	NA	NA	3.44363969527816	-0.497638618277679	34.8344328860184	3.39991714439834	-0.0237362850130672	NA
2015-07-04 21:00:00	0.0779241276939355	201507	2015070421	1.93747594267967	1.85955181498574	1.15546183220976	0.580830843158224	NA	NA	NA	NA	NA	NA	3.95558147848979	-1.8800539954572	35.4317237274574	3.89313532890268	-0.231294856946246	NA
2015-07-04 22:00:00	0.071663388854831	201507	2015070422	1.9315787900015	1.85991540114667	1.29583740097595	0.763172431944796	NA	NA	NA	NA	NA	NA	1.62778443059233	-2.85702516096513	35.6400494681197	3.66460994032968	7.10005168891304	NA
2015-07-04 23:00:00	0.0759306529775967	201507	2015070423	1.93595850274786	1.86002784977026	1.4059060607025	0.933500670109973	NA	NA	NA	NA	NA	NA	2.61187602119654	2.06678306600731	35.2305598302496	1.78782473596354	6.44668773196569	NA
2015-07-05 20:00:00	0.0610388400375002	201507	2015070520	1.91953043881777	1.85849159878027	1.54571891570637	0.9682731785549	NA	NA	NA	NA	NA	NA	2.67062803537654	-1.1306547663646	26.4607018981574	-0.303963765697795	1.67260456448702	NA
2015-07-05 21:00:00	0.0758904297293848	201507	2015070521	1.93168425107465	1.85579382134526	1.4235455295524	0.911033683899305	NA	NA	NA	NA	NA	NA	-0.171144524325935	1.02041959563685	26.1733690913547	2.13841565805208	1.08957719937491	NA
2015-07-05 22:00:00	0.0704835045274597	201507	2015070522	1.9259844773739	1.85550097284644	1.28586235725406	0.877773732258299	NA	NA	NA	NA	NA	NA	0.272619906184395	-2.14635090091276	27.0423165966748	4.19884552514084	2.11179929349472	NA
2015-07-05 23:00:00	0.0569202693372151	201507	2015070523	1.91201418352557	1.85509391418835	1.42317008100158	0.921696651075795	NA	NA	NA	NA	NA	NA	-2.69225238921908	-0.953867718501107	20.1055946065304	2.95971854771066	2.04940628435104	NA
2015-07-06 20:00:00	0.0343463158763653	201507	2015070620	1.887965732309	1.85361941643263	1.71441788940382	0.750021472428296	NA	NA	NA	NA	NA	NA	-1.04782846633509	-2.99277839704796	29.3273451522159	0.55334608659198	2.84671883199823	NA
2015-07-06 21:00:00	0.027027503769756	201507	2015070621	1.88045680308207	1.85342929931232	1.50732027779853	0.691668342259801	NA	NA	NA	NA	NA	NA	-2.30128764684642	-2.53614091588747	30.1086540536794	-1.72281212536092	1.94728487405141	NA
2015-07-06 22:00:00	0.00309954416202962	201507	2015070622	1.85829214111216	1.85519259695013	1.58770954084693	0.760034410495819	NA	NA	NA	NA	NA	NA	-1.30365884009329	-1.93817667095614	30.6206140872787	-4.5081784616224	-2.97259599645898	NA
2015-07-06 23:00:00	0.00151942420407791	201507	2015070623	1.85380250354053	1.85228307933645	1.8850193086332	0.889070913756559	NA	NA	NA	NA	NA	NA	-4.10583381967109	-2.22090093943564	30.4444424357376	-2.77453571734345	-9.80500135406342	NA
2015-07-07 20:00:00	0.0467969777158728	201507	2015070720	1.91140679976441	1.86460982204854	1.37905606268948	0.631997716095448	NA	NA	NA	NA	NA	NA	0.227959668256917	-0.857602507193264	26.8001713095027	0.63683120880705	1.57621255276354	NA
2015-07-07 21:00:00	0.0207123035921617	201507	2015070721	1.893786263715	1.87307396012284	1.58516242651622	0.690476862531115	NA	NA	NA	NA	NA	NA	2.03710921747959	-1.55068546166998	27.6462752022546	1.98558900875857	0.683693124360029	NA
2015-07-07 22:00:00	0.0246009649590471	201507	2015070722	1.90635371514222	1.88175275018317	1.78098020691788	0.8660125810598	NA	NA	NA	NA	NA	NA	3.9518633317603	0.565466311311353	25.9654585898683	2.24105114900604	-0.517387424990889	NA
2015-07-07 23:00:00	0.0113536795582598	201507	2015070723	1.89583787326309	1.88448419370483	1.88564424803295	1.05434674831513	NA	NA	NA	NA	NA	NA	0.318690128095763	-1.27620905828602	25.9890350134226	2.30235353889614	0.677619496422904	NA
2015-07-08 20:00:00	0.122360384513692	201507	2015070820	1.98370287313303	1.86134248861934	3.1027080327112	1.53771238192631	NA	NA	NA	NA	NA	NA	2.56197118430575	1.69284080286317	26.8557981138277	-3.55147571752732e-16	2.9	NA
2015-07-08 21:00:00	0.123595527530744	201507	2015070821	1.97661934035822	1.85302381282747	2.9438065927576	1.61853148196856	NA	NA	NA	NA	NA	NA	4.41728760627053	4.51888422134925	25.8488675458196	2.53363437214598	4.9940661657892	NA
2015-07-08 22:00:00	0.0589188596189161	201507	2015070822	1.91352075472232	1.85460189510341	2.04965431477891	1.1899125517275	NA	NA	NA	NA	NA	NA	-2.17205962510485	1.64980033792226	23.2171707146864	0.870489408456177	5.62301949043089	15.71
2015-07-08 23:00:00	0.0254843652336099	201507	2015070823	1.8827964664832	1.85731210124959	1.77520606091248	1.05442801846167	NA	NA	NA	NA	NA	NA	-4.19404084712467	1.66547073923526	24.0023047660769	1.08800434603976	-0.881048547469772	17.71
2015-07-09 20:00:00	0.0706635806565283	201507	2015070920	1.92653779874919	1.85587421809266	1.06867771166615	0.54383624167868	NA	NA	NA	NA	NA	NA	0.747485798673421	2.91426378865275	27.4859262026712	0.831950167973039	1.4825177631346	NA
2015-07-09 21:00:00	0.0428636015280006	201507	2015070921	1.89357313265314	1.85070953112514	1.08773771425575	0.53622037639198	NA	NA	NA	NA	NA	NA	0.602107668089271	4.41783472153271	28.8203726087667	-0.654429724189628	2.92775028581624	-26.29
2015-07-09 22:00:00	0.117506180015532	201507	2015070922	1.96537058632208	1.84786440630655	1.0315766690462	0.593425126075756	NA	NA	NA	NA	NA	NA	3.23042973679777	3.6812177280222	29.3738742300657	-4.47200035231187	6.13264321878605	21.51
2015-07-09 23:00:00	0.0538838425805441	201507	2015070923	1.90092825361754	1.84704441103699	1.16513807942777	0.709897952058088	NA	NA	NA	NA	NA	NA	1.59265928038194	5.7373254599135	28.6516312838563	0.640038937438377	7.17149567095754	20.41
2015-07-10 20:00:00	0.0731428398211003	201507	2015071020	1.92483497047607	1.85169213065497	0.534550929659147	0.342285750662003	NA	NA	NA	NA	NA	NA	3.76914368971487	3.49218062258536	25.7192183788857	0.25228736155276	2.08479041805184	22.01
2015-07-10 21:00:00	0.0994260696771248	201507	2015071021	1.95145357417161	1.85202750449449	0.497209334052017	0.339887864059666	NA	NA	NA	NA	NA	NA	0.440480171440344	1.6004841820324	25.287390117184	0.547117751762681	2.13088295448299	23.21
2015-07-10 22:00:00	0.0146947017590653	201507	2015071022	1.86513401792098	1.85043931616192	0.584299240685671	0.41518481502953	NA	NA	NA	NA	NA	NA	2.92972323428109	5.79255292928138	27.1704812745654	0.724504332129509	4.23852491708207	NA
2015-07-10 23:00:00	0.0196566270222451	201507	2015071023	1.86842722457093	1.84877059754869	0.661344688411106	0.400323460310701	NA	NA	NA	NA	NA	NA	4.7186987869395	0.681563254836458	25.5666303260671	8.11499127930044	5.49426214671977	NA
2015-07-11 20:00:00	0.0504943437500638	201507	2015071120	1.89970559895177	1.84921125520171	0.975771425301986	0.390654805436739	NA	NA	NA	NA	NA	NA	3.68807062963095	7.2681358221033	28.8284687643194	1.53551155247534	4.33615085902402	NA
2015-07-11 21:00:00	0.0293656150650687	201507	2015071121	1.87651885283428	1.84715323776921	0.642713073058345	0.356030729959721	NA	NA	NA	NA	NA	NA	7.0364570212322	6.16562453593939	28.6473206040927	-0.523173553080941	7.48173037694868	NA
2015-07-11 22:00:00	0.015910025251187	201507	2015071122	1.8628108999784	1.84690087472722	0.679222613735781	0.36773875943012	NA	NA	NA	NA	NA	NA	4.9294743413619	2.41828733914182	26.1562859755302	0.545828217247381	-5.77425939469786	NA
2015-07-11 23:00:00	0.0155515761603107	201507	2015071123	1.86379128994311	1.84823971378279	0.791786149244607	0.397631595465395	NA	NA	NA	NA	NA	NA	4.49803684950491	-1.18715442384618	26.9778156195893	-0.829400038008136	-4.00502129544302	NA
2015-07-12 20:00:00	0.0364417595894377	201507	2015071220	1.89802704312305	1.86158528353361	1.25619079794566	0.382216561332392	NA	NA	NA	NA	NA	NA	3.85602604022312	0.0261885170550252	28.773927999972	4.17492292902137	3.86602102124803	NA
2015-07-12 21:00:00	0.00809637242931527	201507	2015071221	1.87146412667394	1.86336775424462	1.08460268165587	0.373308815315363	NA	NA	NA	NA	NA	NA	3.19377938470111	-1.47637231649105	28.7578743093243	3.30888722131884	1.41819087452742	NA
2015-07-12 22:00:00	0.00789482634164318	201507	2015071222	1.8708763913678	1.86298156502615	0.860562547662234	0.380750333794645	NA	NA	NA	NA	NA	NA	2.35044967037518	-1.54008327264988	29.4929698514391	4.9884326676083	1.46817557558296	NA
2015-07-12 23:00:00	0.0581034338317798	201507	2015071223	1.91974841607378	1.861644982242	0.790144236041321	0.397777596687788	NA	NA	NA	NA	NA	NA	5.66706016914089	0.899575590636725	31.1456587674105	4.59237235642453	-0.264794524014008	NA
2015-07-13 20:00:00	NA	201507	2015071320	NA	1.85035708004531	0.567125816560424	0.359360069903375	NA	NA	NA	NA	NA	NA	0.893771116264554	0.396829144546919	30.3370488250238	2.17858363881587	-0.737409878347053	NA
2015-07-13 21:00:00	NA	201507	2015071321	NA	1.85301654492882	0.543682549553033	0.348476431343368	NA	NA	NA	NA	NA	NA	-0.123486775513858	2.94662580221245	30.862908989798	1.84139557216875	-1.97465499437176	NA
2015-07-13 22:00:00	NA	201507	2015071322	NA	1.85176656290189	0.674132813750397	0.390502251687065	NA	NA	NA	NA	NA	NA	1.3149586981132	3.36988954362442	31.4455696906368	2.23448840404979	-1.8485295702712	NA
2015-07-13 23:00:00	NA	201507	2015071323	NA	1.84982554324705	0.702043999906398	0.448212024346481	NA	NA	NA	NA	NA	NA	3.98220615727607	4.04831086474081	32.1893980428017	2.45745613286698	-1.72072930905314	NA
2015-07-14 20:00:00	NA	201507	2015071420	NA	1.87005290638992	0.766679944084968	0.542510130082261	NA	NA	NA	NA	NA	NA	0.344516582072468	1.32483997500832	30.4442343299188	0.35054711517427	1.66346527467302	NA
2015-07-14 21:00:00	NA	201507	2015071421	NA	1.84800026306628	0.800064993781218	0.493854255627182	NA	NA	NA	NA	NA	NA	0.556454597059579	3.22039622176443	31.4433371267726	1.15028775616199	3.09303056532324	NA
2015-07-14 22:00:00	NA	201507	2015071422	NA	1.8501881404338	1.05104474804752	0.710898283735093	NA	NA	NA	NA	NA	NA	4.32311179838406	3.98091347362874	30.8047916806325	1.15028775616199	3.09303056532324	NA
2015-07-14 23:00:00	NA	201507	2015071423	NA	1.84717778905116	0.853030405873232	0.59067046947569	NA	NA	NA	NA	NA	NA	4.25897662895779	4.75617562360334	30.2342187474619	-1.46727462624353	3.61346166040017	21.61
2015-07-15 20:00:00	NA	201507	2015071520	NA	1.84848514984676	1.16214069577029	0.418582465309311	NA	NA	NA	NA	NA	NA	2.75088275810933	-0.475153933331003	29.4625017142549	1.37039721812026	2.55578001098848	NA
2015-07-15 21:00:00	NA	201507	2015071521	NA	1.85027652672518	1.08132589502525	0.436000049135941	NA	NA	NA	NA	NA	NA	6.85198458576976	-0.0308492974110113	30.6508467631439	2.83280879879487	2.53282338694792	NA
2015-07-15 22:00:00	NA	201507	2015071522	NA	1.84985378089405	1.20145584185909	0.454343951005707	NA	NA	NA	NA	NA	NA	3.96447416355418	0.530667174719212	29.3290269805827	5.9597614869389	-6.32434526404116	-30.39
2015-07-15 23:00:00	NA	201507	2015071523	NA	1.85047867912857	1.21591549905301	0.632529625401257	NA	NA	NA	NA	NA	NA	6.03366139283334	1.92309974557445	28.93286995271	1.5611573198534	-4.43314649235373	20.71
2015-07-16 20:00:00	NA	201507	2015071620	NA	1.86252777296227	1.208273520778	0.537342581259523	NA	NA	NA	NA	NA	NA	3.95531809140184	1.96272118826795	30.6408792610961	2.94478905707588	2.40171135012643	NA
2015-07-16 21:00:00	NA	201507	2015071621	NA	1.86381149644829	0.94280434803631	0.50955020804176	NA	NA	NA	NA	NA	NA	4.87761390228128	0.260369343074158	31.2712752535037	3.7395278491422	2.31860550018538	NA
2015-07-16 22:00:00	NA	201507	2015071622	NA	1.86395743296343	1.00988272222755	0.51022385786852	NA	NA	NA	NA	NA	NA	6.0526858826376	0.495934033663515	31.8884762188523	3.12707345197749	1.78365120635667	NA
2015-07-16 23:00:00	NA	201507	2015071623	NA	1.86595308830068	1.0291018722663	0.60398318884878	NA	NA	NA	NA	NA	NA	3.42839570630382	0.00631790978309718	31.7810524605949	2.75789676521743	-3.02028234315987	NA
2015-07-17 20:00:00	0.0341253813980902	201507	2015071720	1.90537213669984	1.87124675530175	0.800927454257303	0.402656072734007	NA	NA	NA	NA	NA	NA	4.04956357012536	1.91771091162809	31.8468848344118	5.83670676448163	0.861889868518228	NA
2015-07-17 21:00:00	0.0150562355629504	201507	2015071721	1.8886589413284	1.87360270576545	0.685096762012093	0.340993350935628	NA	NA	NA	NA	NA	NA	4.21698712348323	0.114166267144561	32.8268952336266	5.83670676448163	0.861889868518228	NA
2015-07-17 22:00:00	0.00203998472690659	201507	2015071722	1.87476499519645	1.87272501046955	0.82129941582584	0.348156772222483	NA	NA	NA	NA	NA	NA	7.41676049618954	3.14875762656127	33.6786802614226	5.23052125573866	0.791041966817227	NA
2015-07-17 23:00:00	0.0194363640887152	201507	2015071723	1.89018095416284	1.87074459007412	0.852270304572198	0.590719577688138	NA	NA	NA	NA	NA	NA	7.23412101278949	1.51689522097324	34.0775793885842	4.18786096658189	2.9106391951906	NA
2015-07-18 20:00:00	0.0806949346725605	201507	2015071820	1.95047322157936	1.8697782869068	1.57448718263803	0.66495210423676	NA	NA	NA	NA	NA	NA	1.19320777927501	-0.202995034043247	26.7807424402178	1.40729365616589	1.94409993706991	NA
2015-07-18 21:00:00	0.0131859026149419	201507	2015071821	1.88068473929721	1.86749883668226	1.32083198812327	0.541586914336882	NA	NA	NA	NA	NA	NA	0.884332668507077	-1.72183505270016	27.78807023016	1.32741158657017	2.23561590615187	NA
2015-07-18 22:00:00	0.0714264561173472	201507	2015071822	1.93759499272147	1.86616853660412	1.26415294328404	0.584861907748471	NA	NA	NA	NA	NA	NA	-0.76849251146395	-3.04936844276078	28.5195124691339	3.8763727969392	1.30454357502911	NA
2015-07-18 23:00:00	0.0304157272437804	201507	2015071823	1.89661831040911	1.86620258316533	0.857570066787097	0.532588203744632	NA	NA	NA	NA	NA	NA	0.615168039925809	2.32460109274285	28.6617251548435	5.24412511151203	1.28808067092434	9.61
2015-07-19 20:00:00	0.0291848668961379	201507	2015071920	1.9127269858378	1.88354211894166	1.14900165220002	0.651810036678282	NA	NA	NA	NA	NA	NA	2.53727008736543	3.15677729158295	28.248644523383	2.138628880177	1.80728152562706	NA
2015-07-19 21:00:00	0.0611363234374551	201507	2015071921	1.94476931309422	1.88363298965677	1.34582911196439	0.782436790796523	NA	NA	NA	NA	NA	NA	3.54498439055143	-1.18604031768592	28.9672679347391	1.54105588060244	2.4566535720082	NA
2015-07-19 22:00:00	0.0151698283958932	201507	2015071922	1.89953144705569	1.88436161865979	1.42742447147553	0.696254816384038	NA	NA	NA	NA	NA	NA	3.61256134402654	0.0452278989354611	28.9973399161343	2.14493017543797	1.95173628917834	NA
2015-07-19 23:00:00	0.0053730844661235	201507	2015071923	1.89033259093828	1.88495950647216	1.22781497190969	0.810147031508716	NA	NA	NA	NA	NA	NA	2.45785936092391	-1.37813536055528	29.5626077087571	3.19859155238203	0.0949319810723548	NA
2015-07-20 20:00:00	0.027337044783015	201507	2015072020	1.9111967715084	1.88385972672538	1.00077539255665	0.51962243498612	NA	NA	NA	NA	NA	NA	1.86880692620177	0.672281425766734	29.0213440314689	4.75028221448618	1.20200619080613	NA
2015-07-20 21:00:00	0.0161875069425659	201507	2015072021	1.89880469296722	1.88261718602465	1.17554550635566	0.52006050336299	NA	NA	NA	NA	NA	NA	3.42994357182846	-1.4653832467037	28.6889681882075	6.95568175504742	-3.30280052720422	NA
2015-07-20 22:00:00	0.00625570981331158	201507	2015072022	1.88839143409228	1.88213572427897	1.73194211727479	0.589904021678578	NA	NA	NA	NA	NA	NA	4.75312103950169	-1.6259659977426	30.1112076928375	7.56188139149411	-1.87137645089788	NA
2015-07-20 23:00:00	-0.00805375719486889	201507	2015072023	1.87239679207116	1.88045054926602	2.00201196521671	0.740074973511735	NA	NA	NA	NA	NA	NA	2.13204717397356	-1.4231237704743	29.8777205504333	4.9940661657892	-2.53363437214598	NA
2015-07-21 20:00:00	0.0971054483791558	201507	2015072120	1.98914216595841	1.89203671757925	1.89401613690026	1.12470888940465	NA	NA	NA	NA	NA	NA	0.749767101797569	2.81088986760416	27.1868281422653	1.81943189414303	1.71454588231844	NA
2015-07-21 21:00:00	0.0800946494303041	201507	2015072121	1.97106086423009	1.89096621479979	2.24132177756394	1.30163327721199	NA	NA	NA	NA	NA	NA	1.02586018403301	1.23197322511546	27.2322435930002	-1.05896092106913	-0.29766049057345	18.61
2015-07-21 22:00:00	0.0669951627103358	201507	2015072122	1.95442252160198	1.88742735889165	1.83941580072221	1.16601032398924	NA	NA	NA	NA	NA	NA	0.504326861436582	-1.0624815320515	27.851336588627	1.2909153754479	-1.52759205726928	26.41
2015-07-21 23:00:00	0.0543006806517221	201507	2015072123	1.94930590665875	1.89500522600703	1.89064622187307	1.02403364462554	NA	NA	NA	NA	NA	NA	-0.818574690438211	1.59021615243307	28.5368949774655	1.14429174689103	-1.64030375174754	26.21
2015-07-22 20:00:00	0.0455420140200737	201507	2015072220	1.89554337756014	1.85000136354007	1.10650140951504	0.387893998713391	NA	NA	NA	NA	NA	NA	1.17565313507891	2.3935407710295	28.2889209304441	3.75005172234587	-0.614094520192774	27.11
2015-07-22 21:00:00	0.0510008864415095	201507	2015072221	1.90084934077896	1.84984845433746	1.11733848556023	0.384744221423077	NA	NA	NA	NA	NA	NA	3.39368972616682	2.21848661438057	29.3318760784925	3.00701638651491	1.09446445864214	27.61
2015-07-22 22:00:00	0.0322152098536386	201507	2015072222	1.8809862265092	1.84877101665556	1.17293540952027	0.433394845520431	NA	NA	NA	NA	NA	NA	5.6838619737645	4.89976763159534	30.4773665440517	3.1964475998783	0.150740642270856	27.11
2015-07-22 23:00:00	0.00583399891992875	201507	2015072223	1.85521047688013	1.8493764779602	1.05609257290395	0.473605916076602	NA	NA	NA	NA	NA	NA	3.47414591825378	0.303268300601135	29.3000527980595	5.69088876890101	-1.5568509947957	18.91
2015-07-23 20:00:00	0.0283992704652443	201507	2015072320	1.89472310632826	1.86632383586302	1.14648677305943	0.375057464266487	NA	NA	NA	NA	NA	NA	1.09677671358367	-0.0242506814870325	28.8848288623665	0.0872069272432121	-0.0489382451748846	26.91
2015-07-23 21:00:00	0.015789306062086	201507	2015072321	1.8821131419251	1.86632383586302	0.917941508612499	0.361616953646012	NA	NA	NA	NA	NA	NA	2.24451628950407	1.42716689421231	30.9643692515748	0.0867765453368929	-0.0496973961027555	27.91
2015-07-23 22:00:00	0.0100863290493167	201507	2015072322	1.87641016491233	1.86632383586302	1.17862107273635	0.372657168772333	NA	NA	NA	NA	NA	NA	4.23965530659411	0.597385781270555	32.0703468369729	0.095579301479833	-0.0294040325232305	29.91
2015-07-23 23:00:00	-0.0130489151065023	201507	2015072323	1.85327492075651	1.86632383586302	0.806643357435541	0.369793070634476	NA	NA	NA	NA	NA	NA	4.68793819079914	3.02362154861069	32.9188965883225	0.095579301479833	-0.0294040325232305	29.91
2015-07-24 20:00:00	0.0194854416739858	201507	2015072420	1.885809277537	1.86632383586302	0.72897472488627	0.373602875192016	NA	NA	NA	NA	NA	NA	4.39586886842396	-0.066052438633219	31.2043872871801	0.0930417567982025	-0.0366501226724297	27.71
2015-07-24 21:00:00	0.021577682337546	201507	2015072421	1.88790151820056	1.86632383586302	0.83994715412719	0.325356251427255	NA	NA	NA	NA	NA	NA	5.57359132077822	-0.695775351818996	31.4368150579692	0.0940288127010419	0.0340379550213051	30.11
2015-07-24 22:00:00	0.0271968355486767	201507	2015072422	1.89352067141169	1.86632383586302	0.904872929833128	0.341463862628109	NA	NA	NA	NA	NA	NA	4.45163511807844	-3.04318582127773	31.8458327152085	0.0966823388604459	0.0255445757935791	31.21
2015-07-24 23:00:00	0.0023915443546636	201507	2015072423	1.86871538021768	1.86632383586302	0.860646549760235	0.367517979100529	NA	NA	NA	NA	NA	NA	0.307952190508312	-1.27094150249209	32.1416179362914	0.0977415894286096	0.0211324796455389	31.41
2015-07-25 20:00:00	0.0173172616430621	201507	2015072520	1.88364109750608	1.86632383586302	1.23045737499898	0.539649261961236	NA	NA	NA	NA	NA	NA	2.96432892359408	0.572587675509878	31.136744905288	0.0999048221581858	0.00436193873653361	29.11
2015-07-25 21:00:00	0.00888005390426039	201507	2015072521	1.87520388976728	1.86632383586302	1.29898605760141	0.457332472233385	NA	NA	NA	NA	NA	NA	1.37735777095323	0.210118445021681	30.9833383243888	0.0537299608346824	0.0843391445812886	30.21
2015-07-25 22:00:00	-0.00333491110850748	201507	2015072522	1.86298892475451	1.86632383586302	1.14136671177386	0.435740727013655	NA	NA	NA	NA	NA	NA	2.96063211390751	-2.06863026418202	32.3448481684765	0.0959313974540058	0.0282341456842877	31.31
2015-07-25 23:00:00	-0.00709846173139761	201507	2015072523	1.85922537413162	1.86632383586302	1.26436995330532	0.441357359093344	NA	NA	NA	NA	NA	NA	3.87277708283531	-1.92259631391033	32.3066047790081	0.0913545457642601	-0.0406736643075801	31.71
2015-07-26 20:00:00	0.00738551148484512	201507	2015072620	1.87370934734786	1.86632383586302	1.07543662535055	0.412248534779206	NA	NA	NA	NA	NA	NA	0.612477970926892	7.11861412766668	33.6929305496894	0.0978508985101779	0.0206204185396629	31.01
2015-07-26 21:00:00	0.0173176420730334	201507	2015072621	1.88364147793605	1.86632383586302	1.03969784584283	0.421115499407325	NA	NA	NA	NA	NA	NA	-2.46459259168422	6.40553172795441	33.9727232873897	0.0796529918024197	0.0604599114862375	32.51
2015-07-26 22:00:00	0.0240758731226176	201507	2015072622	1.89039970898563	1.86632383586302	1.04363366008913	0.444490084015106	NA	NA	NA	NA	NA	NA	3.87730133937964	4.36487211099888	34.257495264637	0.0661311865323652	0.075011106963046	33.41
2015-07-26 23:00:00	-0.0138867754014607	201507	2015072623	1.85243706046155	1.86632383586302	0.850822966773299	0.382461959916748	NA	NA	NA	NA	NA	NA	3.83838274545688	4.91590779669046	34.8732245336313	0.0430511096808295	0.0902585284349861	32.31
2015-07-27 20:00:00	-0.013597769392041	201507	2015072720	1.85272606647097	1.86632383586302	0.708529047147826	0.331573480714193	NA	NA	NA	NA	NA	NA	9.2201867027157	5.55153992193691	32.5814588322024	6.14897470531966	9.46859071210384	30.91
2015-07-27 21:00:00	-0.00224300295424151	201507	2015072721	1.86408083290877	1.86632383586302	0.545311394680368	0.332831386286512	NA	NA	NA	NA	NA	NA	8.18189702970136	9.12926746400825	33.2250829538632	6.80499196218357	8.37354073224803	31.51
2015-07-27 22:00:00	0.0123683505831071	201507	2015072722	1.87869218644612	1.86632383586302	0.495605968294888	0.341136784967786	NA	NA	NA	NA	NA	NA	9.08544059095735	2.80165073556935	33.1649405111651	6.80499196218357	8.37354073224803	31.51
2015-07-27 23:00:00	0.00689639674998732	201507	2015072723	1.873220232613	1.86632383586302	0.491877173747385	0.359150080998058	NA	NA	NA	NA	NA	NA	10.9869670154781	-0.612800702342419	32.5984805745828	8.8523959718755	7.48085460072059	32.21
2015-07-28 20:00:00	0.0145939468661875	201507	2015072820	1.9073828102919	1.89278886342572	1.12802001224564	0.675839393796851	NA	NA	NA	NA	NA	NA	5.17827930083401	0.251171852362801	26.9060433598269	2.69274908850604	0.197743132244606	24.31
2015-07-28 21:00:00	0.00906278250353476	201507	2015072821	1.90305059004128	1.89398780753775	0.791771392397224	0.52250693156099	NA	NA	NA	NA	NA	NA	4.29952272523919	1.1250671014394	27.4995200894789	4.08439479714621	-0.214054061033641	25.71
2015-07-28 22:00:00	0.00904802421887752	201507	2015072822	1.90100796151653	1.89195993729766	0.84977141695797	0.55791978489467	NA	NA	NA	NA	NA	NA	1.47056489579957	0.890221550469006	27.5056745650479	4.07383057316398	-1.66249946200125	26.51
2015-07-28 23:00:00	0.0119777146479547	201507	2015072823	1.90160910537294	1.88963139072498	0.915551151831957	0.631402221664713	NA	NA	NA	NA	NA	NA	2.93941954550918	-1.35982746507745	29.9242721816597	3.61195978018558	-1.18057043259678	27.21
2015-07-29 20:00:00	0.0763821380473946	201507	2015072920	1.96271815181361	1.88633601376622	1.55879305553764	0.756562742627314	NA	NA	NA	NA	NA	NA	3.40871799450497	1.12090133623157	28.6338745641893	1.57454166957722	1.81130299253465	25.91
2015-07-29 21:00:00	0.0676428479249203	201507	2015072921	1.95278559634261	1.88514274841769	1.32967756815331	0.70687503265534	NA	NA	NA	NA	NA	NA	3.81289741396272	-0.00565455214406952	30.1081134100661	1.57454166957722	1.81130299253465	25.91
2015-07-29 22:00:00	0.0127620977359877	201507	2015072922	1.89680339608852	1.88404129835253	1.44800179882165	0.745236410500736	NA	NA	NA	NA	NA	NA	4.3602270611845	-1.00825473246046	31.0466494898813	1.98914158326666	0.673287280229921	28.21
2015-07-29 23:00:00	0.0250190503469701	201507	2015072923	1.91028824446797	1.885269194121	1.27616500867809	0.79265633368073	NA	NA	NA	NA	NA	NA	4.05677394431808	0.340297143582309	31.510967333599	2.79180606463679	-0.784741293330004	29.11
2015-07-30 20:00:00	0.0960009718310366	201507	2015073020	1.96664192830618	1.87064095647514	1.10731472117029	0.464083499753658	NA	NA	NA	NA	NA	NA	2.29269839372671	-0.939330344277069	31.8635009669667	2.29290986758619	0.180455920174045	28.91
2015-07-30 21:00:00	0.0475513254955398	201507	2015073021	1.91909024288491	1.87153891738937	1.01820800920025	0.51930874040994	NA	NA	NA	NA	NA	NA	3.48514679653767	0.324694196476522	32.5572833098157	1.99586054274853	1.14304011036338	29.71
2015-07-30 22:00:00	0.0390976868966399	201507	2015073022	1.91222050771824	1.8731228208216	0.994081897116409	0.520705071981333	NA	NA	NA	NA	NA	NA	4.19064047245869	-0.787782352402427	33.1841792870858	1.93162514437565	0.823907944867479	30.61
2015-07-30 23:00:00	0.0219960421145842	201507	2015073023	1.89484837346294	1.87285233134835	1.01438063923369	0.56403140102783	NA	NA	NA	NA	NA	NA	2.73685793802889	-0.408855545803377	33.2149270869562	1.61523003242346	1.77511462794866	31.21
2015-07-31 20:00:00	0.0749125955493692	201507	2015073120	1.95449201381902	1.87957941826965	1.31189502904363	0.508893710634303	NA	NA	NA	NA	NA	NA	3.14041678422174	2.35157394199482	33.0431362232923	1.37253511276065	1.7193450393214	30.51
2015-07-31 21:00:00	0.0228844893181821	201507	2015073121	1.89689685635291	1.87401236703473	1.20393820286685	0.540013690922979	NA	NA	NA	NA	NA	NA	3.07574007158667	-0.667316948467606	33.2594103428424	2.60799973098048	-0.698811421776807	31.61
2015-07-31 22:00:00	0.0185830522226043	201507	2015073122	1.89130128190671	1.87271822968411	1.14946235332941	0.547303834802187	NA	NA	NA	NA	NA	NA	4.07292585909181	-1.68660897550145	33.8383509375281	2.333541965275	-1.35815385590163	32.21
2015-07-31 23:00:00	0.0288238100994593	201507	2015073123	1.90013876005424	1.87131494995478	1.00561527355544	0.595434120107604	NA	NA	NA	NA	NA	NA	2.18287555961581	-0.969593218528958	33.4740735651148	2.20357149321643	-1.56021558583546	32.61
2015-08-01 20:00:00	0.0429174026313575	201508	2015080120	1.91632357160362	1.87340616897226	2.17539433101271	0.918182494278325	NA	NA	NA	NA	NA	NA	3.52629897701841	0.242616773168544	32.8371926949916	2.93110758435788	1.00926127881719	30.91
2015-08-01 21:00:00	0.0525473658351878	201508	2015080121	1.9251558985828	1.87260853274762	1.92036583376036	0.870124424794094	NA	NA	NA	NA	NA	NA	1.57812253795044	1.01400891653826	33.1882246568487	3.10490653754894	1.11783513680946	31.31
2015-08-01 22:00:00	0.0407522862667036	201508	2015080122	1.91166998463216	1.87091769836545	1.80672579287338	0.778914396721094	NA	NA	NA	NA	NA	NA	1.78411606974929	2.69791679843797	33.8397065520841	3.09485963150349	-0.178448483574658	32.21
2015-08-01 23:00:00	0.0312761551335725	201508	2015080123	1.90548757922696	1.87421142409338	2.11284225015364	1.00388145142822	NA	NA	NA	NA	NA	NA	2.31979444730356	-1.21029136460293	33.6689144726549	2.68374581742536	-1.74284491204809	33.01
2015-08-02 20:00:00	0.0146409246854655	201508	2015080220	1.9274907329812	1.91284980829573	1.35124952530481	0.538756849621832	NA	NA	NA	NA	NA	NA	-1.50178196620971	2.87948273528853	31.909820181757	-0.482830968800599	4.37342820400279	30.21
2015-08-02 21:00:00	0.0148006355690458	201508	2015080221	1.91718317941345	1.9023825438444	1.245109434603	0.474186202040245	NA	NA	NA	NA	NA	NA	-0.342008352193246	4.95074010781076	33.0213288129561	0.964700535011699	7.13507903794682	30.31
2015-08-02 22:00:00	0.0434640686157761	201508	2015080222	1.93494082311604	1.89147675450026	0.938442837330776	0.47077281802385	NA	NA	NA	NA	NA	NA	0.278382755522071	8.35524811815356	32.1475278945882	1.25190002027221	4.84073820189054	30.01
2015-08-02 23:00:00	-0.00340708017369806	201508	2015080223	1.89100996199163	1.89441704216533	0.708871121147962	0.447000252082369	NA	NA	NA	NA	NA	NA	0.73238193775845	6.94281368836979	30.5313673414991	3.09144068889564	2.67788992810392	28.71
2015-08-03 20:00:00	0.0518575588923353	201508	2015080320	1.92864127323675	1.87678371434441	1.01380651510435	0.532473733210589	NA	NA	NA	NA	NA	NA	6.84924350721689	3.30967307699304	24.424732509984	0.162823103671264	0.116140591142188	23.31
2015-08-03 21:00:00	0.10850354642661	201508	2015080321	1.98333220539963	1.87482865897302	1.11139118282529	0.563717832492874	NA	NA	NA	NA	NA	NA	6.58353246596081	3.76719582301267	24.2755559864598	0.585089612583338	0.132929098571681	22.71
2015-08-03 22:00:00	0.065829089291815	201508	2015080322	1.9416936759389	1.87586458664708	1.21007298373108	0.594364697193636	NA	NA	NA	NA	NA	NA	6.43650732358388	1.2582977172237	25.125857549117	0.196587069829911	0.0367902701225441	22.11
2015-08-03 23:00:00	0.0180108963568961	201508	2015080323	1.89523129203009	1.87722039567319	1.28564788979104	0.918024441781787	NA	NA	NA	NA	NA	NA	3.6427161222065	3.08759104357885	23.7675655410877	2.47966407194539	0.781835078711112	23.91
2015-08-04 20:00:00	0.156964910809686	201508	2015080420	2.01417875121021	1.85721384040052	1.44063457314817	1.08471163692716	NA	NA	NA	NA	NA	NA	0.250756202533402	0.320426647288708	28.772197115586	0.173726302887638	0.0990917336864815	26.91
2015-08-04 21:00:00	0.0967271633224247	201508	2015080421	1.95034657524802	1.85361941192559	1.49456248703124	0.951447461352371	NA	NA	NA	NA	NA	NA	0.632653326933747	-0.0617705724387887	30.2289839239484	0.497351408558587	0.0513962683936234	28.41
2015-08-04 22:00:00	0.0648273401137129	201508	2015080422	1.9167645378159	1.85193719770218	1.65977903308728	1.0293008848931	NA	NA	NA	NA	NA	NA	4.3085030520925	1.22508585694479	31.870313574663	0.49778098230154	0.047054156659257	29.31
2015-08-04 23:00:00	0.0197408673943296	201508	2015080423	1.86884065976702	1.84909979237269	1.40631289082502	1.05541297860987	NA	NA	NA	NA	NA	NA	NA	NA	NA	1.33811022071766	0.411656455325226	29.91
2015-08-05 20:00:00	0.0346958030339029	201508	2015080520	1.87923722617515	1.84454142314125	1.20166617957419	0.378186288739342	NA	NA	NA	NA	NA	NA	1.57080426056986	1.14690912136011	31.9970171479669	0.399984769225669	0.00349061419934943	30.51
2015-08-05 21:00:00	0.0429467072187375	201508	2015080521	1.88878690244399	1.84584019522525	1.20735354832155	0.39733073477261	NA	NA	NA	NA	NA	NA	3.31807998033949	7.09865924833659	34.1204054527693	0.399984769225669	0.00349061419934943	30.51
2015-08-05 22:00:00	0.141851372816406	201508	2015080522	1.9893005325937	1.8474491597773	1.1682955087244	0.443986536548732	NA	NA	NA	NA	NA	NA	6.55801285961575	5.61667197245465	33.2579522151297	0.471028726393648	0.167725784875128	30.91
2015-08-05 23:00:00	0.0100328197674053	201508	2015080523	1.85545685334725	1.84542403357984	1.39951232330016	0.472387419227567	NA	NA	NA	NA	NA	NA	6.49784713036373	2.3674346351681	33.5696482715069	0.381696131406511	0.119616316902435	31.21
2015-08-06 20:00:00	NA	201508	2015080620	NA	1.85859413630975	1.29875167233559	0.898952602448394	NA	NA	NA	NA	NA	NA	3.47822975472593	1.93627619898374	30.0050985449208	0.079968465848709	0.0600420225325884	27.51
2015-08-06 21:00:00	NA	201508	2015080621	NA	1.85806103897737	0.869350645201673	0.668558888085224	NA	NA	NA	NA	NA	NA	5.59475904611914	2.03585304419124	31.8138220857184	0.0982612796543615	0.0185666615385577	29.01
2015-08-06 22:00:00	NA	201508	2015080622	NA	1.85818864499766	0.70645883882382	0.586325561947311	NA	NA	NA	NA	NA	NA	1.5001494660502	0.993977865512769	31.2886987235694	0.19956029365841	0.0132547800800001	30.21
2015-08-06 23:00:00	NA	201508	2015080623	NA	1.85532449903676	0.748470825082827	0.627166348142772	NA	NA	NA	NA	NA	NA	1.85800903249073	4.45399858090962	32.2121091370997	0.45129264217493	0.215255548404148	31.11
2015-08-07 20:00:00	NA	201508	2015080720	NA	1.8506585441002	0.815837751351515	0.626504464593567	NA	NA	NA	NA	NA	NA	NA	NA	NA	0.0993767919160596	-0.0111468932206325	16.71
2015-08-07 21:00:00	NA	201508	2015080721	NA	1.8751718273636	0.763569353970108	0.569184709500348	NA	NA	NA	NA	NA	NA	NA	NA	NA	0.0809016994374948	-0.0587785252292473	15.31
2015-08-07 22:00:00	NA	201508	2015080722	NA	1.87843470557181	0.956433267826752	0.703270584873665	NA	NA	NA	NA	NA	NA	NA	NA	NA	NA	NA	15.81
2015-08-07 23:00:00	NA	201508	2015080723	NA	1.8806102230773	0.918869708112046	0.657160484651959	NA	NA	NA	NA	NA	NA	NA	NA	NA	NA	NA	17.11
2015-08-08 20:00:00	NA	201508	2015080820	NA	1.85370025932892	0.5778632473758	0.353907731188493	NA	NA	NA	NA	NA	NA	NA	NA	NA	0.184642043422596	0.0768590645319607	25.61
2015-08-08 21:00:00	NA	201508	2015080821	NA	1.8523744573436	0.676825542258746	0.345331314494519	NA	NA	NA	NA	NA	NA	NA	NA	NA	0.332781648852193	0.2219377709792	27.21
2015-08-08 22:00:00	NA	201508	2015080822	NA	1.85768947249674	0.636141460542624	0.356694317236179	NA	NA	NA	NA	NA	NA	NA	NA	NA	0.74174708365343	0.29968527473273	26.71
2015-08-08 23:00:00	NA	201508	2015080823	NA	1.85618182901206	0.645403542099751	0.384959819544775	NA	NA	NA	NA	NA	NA	NA	NA	NA	9.19731978018682	-1.30897244470014	21.51
2015-08-09 20:00:00	NA	201508	2015080920	NA	1.86949257023218	2.26931610695987	1.29048385811408	NA	NA	NA	NA	NA	NA	3.10681798498221	0.539620487804468	28.2015071978539	2.71132109213213	1.50290982276364	26.41
2015-08-09 21:00:00	NA	201508	2015080921	NA	1.8698800961303	1.77579132090921	1.11500952100918	NA	NA	NA	NA	NA	NA	5.46248346674633	1.83453780032087	29.385516331591	2.65061792832395	0.902343946645434	27.41
2015-08-09 22:00:00	NA	201508	2015080922	NA	1.86972530316689	1.25824662227264	0.900917502948076	NA	NA	NA	NA	NA	NA	4.86810208610696	0.360423654370699	29.8523356964242	3.10605455598484	-1.38290458645772	28.31
2015-08-09 23:00:00	NA	201508	2015080923	NA	1.86794278272939	1.18689945920345	0.875064025252008	NA	NA	NA	NA	NA	NA	3.62731558846488	-0.534320344120572	30.576081525222	1.35602457984786	-5.31989636542371	28.01
2015-08-10 20:00:00	NA	201508	2015081020	NA	1.90661626851708	0.923524848437532	0.478661835698809	NA	NA	NA	NA	NA	NA	NA	NA	NA	NA	NA	29.41
2015-08-10 21:00:00	NA	201508	2015081021	NA	1.90684767814121	0.715853283119465	0.420490894182327	NA	NA	NA	NA	NA	NA	NA	NA	NA	0.0664322263767406	0.18864453158952	30.41
2015-08-10 22:00:00	NA	201508	2015081022	NA	1.90001816658261	0.702705458546588	0.454068622703653	NA	NA	NA	NA	NA	NA	NA	NA	NA	2.36639048896921	0.400244992118646	30.41
2015-08-10 23:00:00	NA	201508	2015081023	NA	1.90192357099163	0.820498137023183	0.538080620181869	NA	NA	NA	NA	NA	NA	NA	NA	NA	3.27609922836717	-0.396451568154334	31.31
2015-08-11 20:00:00	NA	201508	2015081120	NA	1.85736800848624	0.688301073157357	0.368798050636312	NA	NA	NA	NA	NA	NA	1.39572274877654	4.45445032635131	31.3078605376341	2.12231100404782	4.29417000153668	27.61
2015-08-11 21:00:00	NA	201508	2015081121	NA	1.85623040445466	0.713523335382999	0.369146055818539	NA	NA	NA	NA	NA	NA	-0.276087185603053	6.16721186022655	31.0611666353302	4.23621896279858	3.49206942932492	27.81
2015-08-11 22:00:00	NA	201508	2015081122	NA	1.85713678988598	0.730575332420885	0.426693012649119	NA	NA	NA	NA	NA	NA	0.473849371112148	5.61324394564365	30.0561200591329	4.3978403943625	5.04133909449796	26.81
2015-08-11 23:00:00	NA	201508	2015081123	NA	1.85455093497886	0.675741962128633	0.429914567193032	NA	NA	NA	NA	NA	NA	0.66273293620854	5.66512883719227	30.4018150696054	4.81510259509713	3.56298849264054	26.31
2015-08-12 20:00:00	NA	201508	2015081220	NA	1.85814100456235	1.07690480612624	0.452788660522186	NA	NA	NA	NA	NA	NA	2.92254792219762	-1.08523707494633	28.3100562311818	3.11297259410408	2.51185223059735	25.21
2015-08-12 21:00:00	NA	201508	2015081221	NA	1.85857512406372	0.97084772991126	0.460685263963228	NA	NA	NA	NA	NA	NA	2.58965584329699	-1.59881730109707	28.8841069699844	3.02093711759586	3.71726228984876	27.41
2015-08-12 22:00:00	NA	201508	2015081222	NA	1.85208677389952	0.870521463817785	0.487805394395659	NA	NA	NA	NA	NA	NA	4.58045520555231	0.325810106257194	30.5952110389304	1.76697665448716	5.10272412565067	28.31
2015-08-12 23:00:00	NA	201508	2015081223	NA	1.87441354765068	1.21533222637983	0.861098532238609	NA	NA	NA	NA	NA	NA	4.54734858398406	5.1394253941853	31.3128770121436	3.29109329867525	5.4772990514865	29.21
2015-08-13 20:00:00	NA	201508	2015081320	NA	1.85911703104424	2.5564641408384	1.79418093089016	NA	NA	NA	NA	NA	NA	1.3578829927521	-0.219073924812261	29.9513660647747	1.15927581141241	1.50535032237486	28.41
2015-08-13 21:00:00	NA	201508	2015081321	NA	1.86166330848942	1.93834565802873	1.40559624744402	NA	NA	NA	NA	NA	NA	1.33748689616373	-0.00926002837922297	31.2480572266166	0.752975497722743	2.69685518703344	29.41
2015-08-13 22:00:00	NA	201508	2015081322	NA	1.85996413754287	1.98781938360521	1.52374996154182	NA	NA	NA	NA	NA	NA	1.30248338164868	-0.0912218727599665	32.0881517260873	1.35265962249891	1.60633494192871	30.11
2015-08-13 23:00:00	NA	201508	2015081323	NA	1.86014050547079	1.95707602492178	1.42821760989995	NA	NA	NA	NA	NA	NA	1.29062603551127	0.622644894543492	32.8594926453384	0.0711989858042643	2.39894366428652	31.01
2015-08-14 20:00:00	NA	201508	2015081420	NA	1.8549205643497	1.46872679089935	0.418956637130905	NA	NA	NA	NA	NA	NA	2.76337584919304	0.738115216543674	32.9148192193378	3.91310315585931	1.52565516798651	32.11
2015-08-14 21:00:00	NA	201508	2015081421	NA	1.85707567154996	1.42162135902441	0.456649553505689	NA	NA	NA	NA	NA	NA	1.58880602918459	1.03852893148019	33.201446717616	3.98993628473855	0.899170975803104	32.91
2015-08-14 22:00:00	NA	201508	2015081422	NA	1.85705388692521	1.32080682509728	0.459484181207729	NA	NA	NA	NA	NA	NA	4.5634624732532	3.32646893993073	35.5256979421404	2.30064483942006	2.36580500524659	33.41
2015-08-14 23:00:00	NA	201508	2015081423	NA	1.85522556477097	1.35021724999466	0.513568881194524	NA	NA	NA	NA	NA	NA	3.49003440470146	3.52336487379928	35.7556476303014	2.07518745185483	3.18333112315767	33.81
2015-08-15 20:00:00	NA	201508	2015081520	NA	1.8597364613217	1.60886304510962	0.951154882817309	NA	NA	NA	NA	NA	NA	2.53841934076633	0.768122895868624	33.8709654224995	3.09127391392786	0.232434053161618	32.31
2015-08-15 21:00:00	NA	201508	2015081521	NA	1.86019218035298	1.77796372108133	1.0448688629651	NA	NA	NA	NA	NA	NA	4.68935301006246	1.80928960998693	34.8956243022139	2.58673930204389	2.78366301539204	33.21
2015-08-15 22:00:00	NA	201508	2015081522	NA	1.8598624711195	1.60276001435612	1.02451942006047	NA	NA	NA	NA	NA	NA	5.62455465738353	-1.85088349385133	35.1997266639212	3.3710689837918	0.94121937215343	33.61
2015-08-15 23:00:00	NA	201508	2015081523	NA	1.85783547280798	1.78037369798089	1.29313964650537	NA	NA	NA	NA	NA	NA	4.59653693228646	-2.52915761146982	35.4387745957285	3.94356803832234	-3.5259567676196	33.91
2015-08-16 20:00:00	NA	201508	2015081620	NA	1.86432241950137	1.12301093723857	0.748837394550486	NA	NA	NA	NA	NA	NA	2.7624771971957	0.644164697073358	32.8692702110692	2.27991195655363	2.38579158150158	30.11
2015-08-16 21:00:00	NA	201508	2015081621	NA	1.86429643389279	1.14003426797935	0.756894940690453	NA	NA	NA	NA	NA	NA	5.11278921405104	-1.44699934510423	34.2930692776212	3.36307175798468	2.51589911376546	32.01
2015-08-16 22:00:00	NA	201508	2015081622	NA	1.86782430172758	1.56799639580455	0.933327738034446	NA	NA	NA	NA	NA	NA	4.8139067823932	-2.65527005672019	34.2689315217532	4.10574604566852	2.85356783842216	32.21
2015-08-16 23:00:00	NA	201508	2015081623	NA	1.87054982576271	1.18723747897102	0.78942709369776	NA	NA	NA	NA	NA	NA	5.9515038036846	0.958346023206534	34.3618606601773	3.83384215141264	3.51306907960143	31.81
2015-08-17 20:00:00	NA	201508	2015081720	NA	1.87386611300072	1.88352886963128	0.673104158682805	NA	NA	NA	NA	NA	NA	1.86487961078935	1.13441472738232	31.6143468682722	2.19420949256223	0.97233980827167	29.41
2015-08-17 21:00:00	NA	201508	2015081721	NA	1.87590742763251	1.62947029938838	0.649963296127008	NA	NA	NA	NA	NA	NA	7.17869424495227	0.853898382881197	33.5104712774415	2.19420949256223	0.97233980827167	29.41
2015-08-17 22:00:00	NA	201508	2015081722	NA	1.88515979861574	1.81530911141986	0.783117092297311	NA	NA	NA	NA	NA	NA	6.41043122331986	0.66328182310014	33.961445368588	4.89997368620373	1.41430473184212	32.11
2015-08-17 23:00:00	NA	201508	2015081723	NA	1.88574638309817	0.616037309449381	0.366773839386849	NA	NA	NA	NA	NA	NA	12.1266990624303	0.208143261768798	33.7951435660504	6.22751148689471	0.952943167557479	32.51
2015-08-18 20:00:00	NA	201508	2015081820	NA	1.91349840571135	0.693672483500197	0.474041548504401	NA	NA	NA	NA	NA	NA	0.941608248921461	-2.35287575301749	26.2737204090987	2.58668984295485	-0.26274637267566	24.31
2015-08-18 21:00:00	NA	201508	2015081821	NA	1.91577058546465	0.481831483939026	0.376881757516074	NA	NA	NA	NA	NA	NA	1.17910287417884	-2.5151378187354	27.1082987699418	2.17858363881587	-0.737409878347053	25.31
2015-08-18 22:00:00	NA	201508	2015081822	NA	1.91660498793899	0.553715180049687	0.362549339123552	NA	NA	NA	NA	NA	NA	-0.70849109139286	-2.69686071386743	27.7496509237957	-1.8488707794196	-1.36809240952809	26.51
2015-08-18 23:00:00	NA	201508	2015081823	NA	1.91100009406775	0.565413116648686	0.388953812590153	NA	NA	NA	NA	NA	NA	0.561390646962102	-1.54571301700809	29.3894492372398	0.0141371023448326	-2.69996298906805	27.31
2015-08-19 20:00:00	NA	201508	2015081920	NA	1.91332829560008	1.0533177284041	0.610697836818535	NA	NA	NA	NA	NA	NA	-0.135113327201967	-0.293328980650994	23.3439392917823	NA	NA	NA
2015-08-19 21:00:00	NA	201508	2015081921	NA	1.9061575940305	0.962586457936839	0.618640895806179	NA	NA	NA	NA	NA	NA	1.44970845951323	-0.303290673380979	24.6778268869829	NA	NA	NA
2015-08-19 22:00:00	NA	201508	2015081922	NA	1.90090268019199	1.05716087642476	0.693277459611495	NA	NA	NA	NA	NA	NA	1.99279189703568	-0.414859450649986	25.8926203685999	NA	NA	NA
2015-08-19 23:00:00	NA	201508	2015081923	NA	1.89792409805779	1.01815645441823	0.72504852140548	NA	NA	NA	NA	NA	NA	2.17991630020275	-1.49528377639453	27.1631381471539	NA	NA	NA
2015-08-20 20:00:00	NA	201508	2015082020	NA	1.91156390255261	1.13520471305838	0.886461706646569	NA	NA	NA	NA	NA	NA	2.67369819798098	1.4191376913428	29.0159510376346	3.1073538479774	1.61069924674348	27.71
2015-08-20 21:00:00	NA	201508	2015082021	NA	1.91183816290888	0.845744200947472	0.642302285745481	NA	NA	NA	NA	NA	NA	2.81752740743421	-0.795144372144632	29.9041755186867	5.73924957660002	0.837265965805645	29.81
2015-08-20 22:00:00	NA	201508	2015082022	NA	1.91215534243792	0.898938781910233	0.672570326346903	NA	NA	NA	NA	NA	NA	6.38607786364563	3.04050145694108	32.310434794818	6.02489887763034	0.954250236745409	30.61
2015-08-20 23:00:00	NA	201508	2015082023	NA	1.91123980206954	0.62629078336874	0.417326635441829	NA	NA	NA	NA	NA	NA	7.38071995171239	1.06705610004761	32.6504047721297	5.46683338715671	1.57792037729053	30.71
2015-08-21 20:00:00	NA	201508	2015082120	NA	1.88841284428637	1.7749846382842	0.899286155952577	NA	NA	NA	NA	NA	NA	3.20629955506996	1.70491350207166	31.2608807303427	2.99851968109719	0.0942322772343849	29.21
2015-08-21 21:00:00	NA	201508	2015082121	NA	1.88868760202544	1.28958679783791	0.711859084197448	NA	NA	NA	NA	NA	NA	4.41976239508042	1.08769463594303	32.3277304902063	3.69352755680186	2.20178431894346	31.01
2015-08-21 22:00:00	NA	201508	2015082122	NA	1.89016485736609	0.990602428972941	0.565450703544464	NA	NA	NA	NA	NA	NA	4.33607135673221	3.42213770147295	33.4360680433558	4.61896700486674	2.7973458506149	32.11
2015-08-21 23:00:00	NA	201508	2015082123	NA	1.89203704828509	0.931141692617615	0.454781056258181	NA	NA	NA	NA	NA	NA	8.71373329180604	-0.54835098132538	34.4112116653074	6.62271478071651	2.82482723954564	33.01
2015-08-22 20:00:00	NA	201508	2015082220	NA	1.89254448170909	0.674447905132056	0.532790361809148	NA	NA	NA	NA	NA	NA	8.91046887653301	2.52820254289851	31.629270374605	8.3995394226703	-0.0879629865764651	30.41
2015-08-22 21:00:00	NA	201508	2015082221	NA	1.89684448939568	0.615780445061418	0.384847039800142	NA	NA	NA	NA	NA	NA	10.5214227849142	0.448544107544187	32.0779662635643	8.3995394226703	-0.0879629865764651	30.41
2015-08-22 22:00:00	NA	201508	2015082222	NA	1.89112375003108	0.538386139252915	0.324569837774417	NA	NA	NA	NA	NA	NA	9.07365694461063	-0.438674716247296	32.9918224195874	8.46022437502829	0.710424889891361	31.51
2015-08-22 23:00:00	NA	201508	2015082223	NA	1.88830872729261	0.495239979781769	0.316052988480995	NA	NA	NA	NA	NA	NA	8.87647106489332	-0.600814231418693	32.4787699355884	9.09977823941909	-0.0635294687114445	31.71
2015-08-23 20:00:00	NA	201508	2015082320	NA	1.88382169857464	1.53628386575127	0.752773725337666	NA	NA	NA	NA	NA	NA	-1.26520567291017	0.0184184806669174	28.6609988841404	-0.248299374359097	2.48763892490307	25.81
2015-08-23 21:00:00	NA	201508	2015082321	NA	1.8870359485924	1.28263691531958	0.738993104932709	NA	NA	NA	NA	NA	NA	0.245437074475398	0.93572717041815	30.0145835048172	0.745440521546766	1.7476608449113	28.31
2015-08-23 22:00:00	NA	201508	2015082322	NA	1.88376587307913	1.36567397349331	0.749429294041436	NA	NA	NA	NA	NA	NA	1.13859405149796	1.38691126017996	31.3277758149464	1.60563495038223	1.19244974993123	29.41
2015-08-23 23:00:00	NA	201508	2015082323	NA	1.87966527942762	1.29636934802591	0.750490053176676	NA	NA	NA	NA	NA	NA	2.36403774809875	1.34800054074775	32.0657671542141	1.70755271788052	-4.16344373273602	29.71
2015-08-24 20:00:00	0.0664227197829315	201508	2015082420	1.934049723575	1.86762700379207	2.74240103573979	1.27756018689582	NA	NA	NA	NA	NA	NA	0.593543968385088	0.930572828046866	31.4396228465825	0.969768234697104	-2.41237426013719	30.11
2015-08-24 21:00:00	0.0402993267589447	201508	2015082421	1.90601686481596	1.86571753805702	2.03482643120858	0.903202621824158	NA	NA	NA	NA	NA	NA	0.36433417064021	1.22625171756245	32.2961567901614	1.29645307769556	-2.92561265674964	31.31
2015-08-24 22:00:00	0.0341319877323703	201508	2015082422	1.89725680402908	1.86312481629671	1.85641599110929	0.908783322468352	NA	NA	NA	NA	NA	NA	0.375621256740443	0.323846988568299	33.0425478741381	-0.425056285344933	-3.97735177653282	31.81
2015-08-24 23:00:00	0.0235330644785847	201508	2015082423	1.89315222389456	1.86961915941598	1.47352097923795	0.82719436574325	NA	NA	NA	NA	NA	NA	2.72398380458967	0.181279404879617	33.7490087101175	-0.744706931679518	-3.00922109289239	32.01
2015-08-25 20:00:00	0.162392014744045	201508	2015082520	2.02758824510911	1.86519623036506	0.958395990136864	0.449610618801307	NA	NA	NA	NA	NA	NA	-0.0731965198455489	1.52195378480551	33.0166229382387	-0.170617080767207	1.38956461229785	30.91
2015-08-25 21:00:00	0.0476432023216251	201508	2015082521	1.90418750419262	1.85654430187099	0.745525256768066	0.452113737470745	NA	NA	NA	NA	NA	NA	0.46710674598012	2.66241661741289	34.2072516381755	1.90251236690171	1.91584098864861	32.91
2015-08-25 22:00:00	0.0180700307083463	201508	2015082522	1.87235294779938	1.85428291709103	0.862960924909777	0.533020226505118	NA	NA	NA	NA	NA	NA	2.88315514455796	-0.920189765104349	35.0367367214644	2.8642961877259	0.45365994861667	32.91
2015-08-25 23:00:00	0.0134323003008923	201508	2015082523	1.86928432272321	1.85585202242231	1.04963560020738	0.698521600354001	NA	NA	NA	NA	NA	NA	1.94664650240173	1.84072677544692	34.8799160021524	2.39926652816836	-1.23835379710765	33.61
2015-08-26 20:00:00	0.0561053135512217	201508	2015082620	1.92088040789455	1.86477509434333	1.11017563937432	0.839465933261338	NA	NA	NA	NA	NA	NA	1.84873946704182	2.67801575491803	28.9952902640939	3.97584382182072	-0.438937244364181	25.01
2015-08-26 21:00:00	0.0360950527121655	201508	2015082621	1.89902857668629	1.86293352397413	0.978063316561395	0.758145006156608	NA	NA	NA	NA	NA	NA	6.89813306062755	5.38034384200351	27.6344662074189	8.30882999634478	2.17978074398347	20.71
2015-08-26 22:00:00	0.0582448001586771	201508	2015082622	1.92231798519471	1.86407318503603	0.862863265424323	0.685028017481197	NA	NA	NA	NA	NA	NA	4.63199701330186	4.10775243205069	22.9283142655401	8.30882999634478	2.17978074398347	20.71
2015-08-26 23:00:00	0.0398615062039647	201508	2015082623	1.90669192940222	1.86683042319825	0.907227699814385	0.598814973511331	NA	NA	NA	NA	NA	NA	2.3147590503951	4.96063092284307	21.2156854501251	4.96727743312316	-1.15592166792796	19.51
2015-08-27 20:00:00	0.0747054786624028	201508	2015082720	1.94160665098502	1.86690117232262	2.27845484129057	1.45803006682798	NA	NA	NA	NA	NA	NA	0.26381616147459	1.83359161378209	26.3581268089531	NA	NA	NA
2015-08-27 21:00:00	0.0739215836811586	201508	2015082721	1.9393083770215	1.86538679334034	1.6622565615603	0.89718124752797	NA	NA	NA	NA	NA	NA	1.12499292858682	-0.416705126945665	27.64499655392	NA	NA	NA
2015-08-27 22:00:00	0.0531096614212576	201508	2015082722	1.91487662068622	1.86176695926496	1.61467487746258	0.947662122077284	NA	NA	NA	NA	NA	NA	2.50923867431384	0.392487969410791	28.855165664493	NA	NA	NA
2015-08-27 23:00:00	0.0333812243997595	201508	2015082723	1.89819854984149	1.86481732544173	1.187120130447	0.804317665608574	NA	NA	NA	NA	NA	NA	2.36505452766851	0.28153270380521	29.6519631841653	NA	NA	NA
2015-08-28 20:00:00	0.0923332064784217	201508	2015082820	1.94902488022021	1.85669167374179	1.37388459873934	0.76203964181188	NA	NA	NA	NA	NA	NA	-1.40829046175098	-0.327317508947158	28.6758549652048	1.53557473581181	2.09809681157389	25.91
2015-08-28 21:00:00	0.0571959268347111	201508	2015082821	1.91859434484954	1.86139841801483	1.07538265615419	0.669216858390051	NA	NA	NA	NA	NA	NA	0.242829155040026	-2.99594437343752	30.3511235043853	1.40845585056466	2.41996944547037	27.41
2015-08-28 22:00:00	0.030918913446683	201508	2015082822	1.9036062508	1.87268733735332	1.05463598550798	0.597132655911651	NA	NA	NA	NA	NA	NA	0.176224270064333	-1.50813466882816	30.548875918795	-0.270994974040472	1.8805748387248	28.51
2015-08-28 23:00:00	0.0156984373225502	201508	2015082823	1.89938179328373	1.88368335596118	0.912256533945269	0.569661378281132	NA	NA	NA	NA	NA	NA	-0.439878589575281	-1.30240679264883	30.8715318256131	-0.270994974040472	1.8805748387248	28.51
2015-08-29 20:00:00	0.0313832248184722	201508	2015082920	1.90045749769007	1.8690742728716	0.791225403975027	0.416385529175058	NA	NA	NA	NA	NA	NA	1.40482256386521	1.59747984741328	31.3093788059322	1.25872092158014	1.8043341269223	29.31
2015-08-29 21:00:00	0.0371365183606589	201508	2015082921	1.90163969791589	1.86450317955523	0.818435117173692	0.430832544995425	NA	NA	NA	NA	NA	NA	3.50676416222231	1.66251509079539	32.4289781757006	2.11889620043932	1.67340338584688	30.51
2015-08-29 22:00:00	0.0351253847296877	201508	2015082922	1.90097198561175	1.86584660088206	0.750984019587806	0.451303990365609	NA	NA	NA	NA	NA	NA	2.82693962731659	3.2124029160634	32.5925283851057	2.76880631855811	-0.862387134825581	31.41
2015-08-29 23:00:00	0.0401142052577461	201508	2015082923	1.90271826422757	1.86260405896983	0.997177668611083	0.49406540528854	NA	NA	NA	NA	NA	NA	0.463206181133635	2.19418604709295	32.532595266686	2.58276919056103	-0.298836591281453	31.51
2015-08-30 20:00:00	0.0308025603671027	201508	2015083020	1.8922837872181	1.861481226851	0.784600601617313	0.381315514386858	NA	NA	NA	NA	NA	NA	0.801539158788	-2.25013811111161	31.4224312425141	3.18178594321787	3.98575440933598	30.31
2015-08-30 21:00:00	0.0363879899419779	201508	2015083021	1.89448509994448	1.8580971100025	0.771312390113712	0.427331912610375	NA	NA	NA	NA	NA	NA	4.79632862384428	4.45803050482822	33.1699585937552	3.18178594321787	3.98575440933598	30.31
2015-08-30 22:00:00	0.0064698870030595	201508	2015083022	1.87124219531919	1.86477230831613	0.879196224118766	0.460358078134086	NA	NA	NA	NA	NA	NA	4.55461683740219	5.99843973831611	30.4798832536655	5.68349005730424	3.7333551623873	30.61
2015-08-30 23:00:00	0.019399458617005	201508	2015083023	1.88461443019203	1.86521497157502	0.931629666522806	0.498559283504029	NA	NA	NA	NA	NA	NA	3.81479995035708	4.8341682879185	29.791681145684	NA	NA	NA
2015-08-31 20:00:00	0.0481136743229817	201508	2015083120	1.92742529690608	1.8793116225831	2.66649130879285	0.797662638506052	NA	NA	NA	NA	NA	NA	-0.383872582383783	1.27230937649421	26.7693408591334	1.70457723164817	2.34614928368735	26.01
2015-08-31 21:00:00	0.038266150540714	201508	2015083121	1.90266013041931	1.8643939798786	2.0383294706823	0.660695719653451	NA	NA	NA	NA	NA	NA	0.726941741420671	0.35476107038172	28.0655838388563	1.78541827844441	2.28523118545949	27.61
2015-08-31 22:00:00	0.0373217470804177	201508	2015083122	1.89634413635014	1.85902238926972	2.06560472314859	0.727107011399441	NA	NA	NA	NA	NA	NA	4.35397994143234	-1.30609593647869	28.6074184801108	3.90402258791167	-3.73076501981503	26.51
2015-08-31 23:00:00	0.0978430799518955	201508	2015083123	1.96809358533053	1.87025050537863	1.83755501101052	0.822848296882664	NA	NA	NA	NA	NA	NA	5.78399425443305	0.931276655858137	28.3038997815689	3.90402258791167	-3.73076501981503	26.51
2015-09-01 20:00:00	0.0925092289841853	201509	2015090120	1.94304205712961	1.85053282814543	1.7596191209338	0.430244620344909	NA	NA	NA	NA	NA	NA	2.25405613690231	0.936537606427569	28.9040787024737	1.35839303552583	1.85600871793074	26.61
2015-09-01 21:00:00	0.0924055288227048	201509	2015090121	1.94288432072601	1.85047879190331	1.2645839459765	0.412393395059967	NA	NA	NA	NA	NA	NA	1.6136200873753	2.97348670611457	30.0629582406862	1.35839303552583	1.85600871793074	26.61
2015-09-01 22:00:00	0.045623145513517	201509	2015090122	1.89814559242012	1.8525224469066	1.59671158411636	0.46549692219074	NA	NA	NA	NA	NA	NA	0.657724394057887	-3.95641959374268	25.9111375203673	6.86164350646404	0.624458477562704	26.21
2015-09-01 23:00:00	0.103802232798412	201509	2015090123	1.95689492378939	1.85309269099098	1.81279212050112	0.557617732267344	NA	NA	NA	NA	NA	NA	3.85764665762408	5.65711556524866	30.8025135812974	6.86164350646404	0.624458477562704	26.21
2015-09-02 20:00:00	0.129664001671341	201509	2015090220	1.98412005462924	1.8544560529579	1.42524969594235	0.384537005220539	NA	NA	NA	NA	NA	NA	2.11709156493997	0.920103908670069	28.2020177580525	2.43625058067542	1.75062363406835	26.81
2015-09-02 21:00:00	0.160660578038865	201509	2015090221	2.01457863323899	1.85391805520013	0.967956580953422	0.371176568183683	NA	NA	NA	NA	NA	NA	2.66524261765538	1.30908354979183	29.3037492036041	3.96471846361398	4.89601955717892	28.41
2015-09-02 22:00:00	-0.000733376595223767	201509	2015090222	1.85464684355713	1.85538022015236	0.838550841232598	0.401009871172848	NA	NA	NA	NA	NA	NA	4.7661671137206	2.60685395039583	30.9488679327833	2.43494285720343	6.02669505468412	28.71
2015-09-02 23:00:00	0.00922714031094185	201509	2015090223	1.8618988773752	1.85267173706426	0.866766171293991	0.449787894914525	NA	NA	NA	NA	NA	NA	4.11833446508036	4.87392636693811	31.1452875869898	1.57879617512537	5.89214754036332	28.81
2015-09-03 20:00:00	0.00400690765283263	201509	2015090320	1.85380721658875	1.84980030893592	0.963595641084534	0.432224688835791	NA	NA	NA	NA	NA	NA	3.40170110440268	5.81912964065861	29.8144400536775	4.15043661932508	6.24690930532575	28.21
2015-09-03 21:00:00	0.00447631222860689	201509	2015090321	1.85518411104903	1.85070779882043	0.849131348777119	0.45882008126168	NA	NA	NA	NA	NA	NA	4.68126567432764	3.27058504618008	29.8450971879804	4.15043661932508	6.24690930532575	28.21
2015-09-03 22:00:00	0.00591435144726971	201509	2015090322	1.8521805854088	1.84626623396153	0.759040163298177	0.510842878331174	NA	NA	NA	NA	NA	NA	2.68872170217993	5.05633976143885	29.9636092944284	6.50371732208012	5.45726680623872	28.11
2015-09-03 23:00:00	0.00506988725244373	201509	2015090323	1.84973229325716	1.84466240600472	1.12761456180502	0.864109322161251	NA	NA	NA	NA	NA	NA	4.61286652088141	7.35518816147285	30.1199830206221	6.50371732208012	5.45726680623872	28.11
2015-09-04 20:00:00	0.0184234552766727	201509	2015090420	1.86796806435059	1.84954460907391	0.580506016723929	0.313066123663973	NA	NA	NA	NA	NA	NA	3.05056598746511	8.54001027050431	28.3312932399905	1.00844603698085	9.43626708982411	25.91
2015-09-04 21:00:00	0.0166710726159178	201509	2015090421	1.86348250787202	1.84681143525611	0.453648018919411	0.31095457825697	NA	NA	NA	NA	NA	NA	1.29083100194677	7.52243320406755	28.1609643360641	-0.505423471366367	9.97720637827002	26.01
2015-09-04 22:00:00	0.026097504872449	201509	2015090422	1.87539349399323	1.84929598912078	0.438051379397424	0.315442560597795	NA	NA	NA	NA	NA	NA	-0.0413115681971147	4.97968363544537	26.4334998205325	-0.505423471366367	9.97720637827002	26.01
2015-09-04 23:00:00	0.0383720323232224	201509	2015090423	1.88984613747924	1.85147410515602	0.471606169760359	0.345190515101653	NA	NA	NA	NA	NA	NA	1.85209679687485	5.50329488923596	24.2441262912062	0.892884550195314	8.94554957395142	27.01
2015-09-05 20:00:00	0.0134091966662737	201509	2015090520	1.87939123885916	1.86598204219289	0.636101136347662	0.329573045557129	NA	NA	NA	NA	NA	NA	6.10250010710911	6.2240724123824	27.659927972181	6.52788130599779	9.93774952666873	26.51
2015-09-05 21:00:00	0.0115568326576145	201509	2015090521	1.88173214815277	1.87017531549516	0.650960820887591	0.361009754146451	NA	NA	NA	NA	NA	NA	7.46682484665233	6.9614470639483	28.5179723699483	7.14071179492928	11.2086723148533	27.11
2015-09-05 22:00:00	0.0130604061009643	201509	2015090522	1.88018353131716	1.8671231252162	0.602900232331612	0.371909096553164	NA	NA	NA	NA	NA	NA	5.27025477293058	7.14031918700306	28.5431829577129	5.73379067300011	9.14044553171326	27.51
2015-09-05 23:00:00	-0.00118438875486149	201509	2015090523	1.86373844944671	1.86492283820157	0.629879383053813	0.422008684762366	NA	NA	NA	NA	NA	NA	8.12696509899058	6.53275126595774	27.6809592391508	8.08646743077489	6.36342238822923	25.71
2015-09-06 20:00:00	0.0122058294328917	201509	2015090620	1.90009573435111	1.88788990491822	0.861750236384603	0.542018454246786	NA	NA	NA	NA	NA	NA	5.27939280843702	0.905418729619449	25.5545480635016	3.35863272537176	1.29598850923219	24.41
2015-09-06 21:00:00	0.0356037905553703	201509	2015090621	1.92037448079131	1.88477069023594	1.1500245444995	0.585435796174373	NA	NA	NA	NA	NA	NA	4.13517880088725	0.2739175261478	25.8394373037474	5.98792581903075	1.16393487179693	25.61
2015-09-06 22:00:00	0.0218865419913543	201509	2015090622	1.89974588957275	1.8778593475814	0.79281514420942	0.507836774962773	NA	NA	NA	NA	NA	NA	3.12169497465423	-1.05266138042433	26.411242391151	5.66365626783991	1.95015324519837	26.21
2015-09-06 23:00:00	0.00900913332180608	201509	2015090623	1.88623908461503	1.87722995129323	0.903319818773713	0.55292784546424	NA	NA	NA	NA	NA	NA	5.97649396028998	1.96105225792577	28.1121879822709	3.75077570423516	1.63088369190426	26.31
2015-09-07 20:00:00	0.0308056159415591	201509	2015090720	1.91999177333629	1.88918615739473	0.725008759000413	0.431048574323559	NA	NA	NA	NA	NA	NA	3.38909597522695	2.24276261844545	26.2197494643012	1.13312027261889	2.66946407501208	22.91
2015-09-07 21:00:00	0.0136557902227941	201509	2015090721	1.90884224519047	1.89518645496768	0.736232210332714	0.459287024657356	NA	NA	NA	NA	NA	NA	3.46120622335568	2.11136332056076	27.1161897869869	3.85156056902947	1.91193127049519	26.21
2015-09-07 22:00:00	0.00648488784400425	201509	2015090722	1.90706354914846	1.90057866130445	0.81506025335187	0.553359494647872	NA	NA	NA	NA	NA	NA	3.32338721231807	2.99056280170727	27.2028317933496	4.38289185275573	1.01993088346585	27.01
2015-09-07 23:00:00	0.0110909311053036	201509	2015090723	1.91130190946364	1.90021097835834	0.860760073430003	0.616042172956735	NA	NA	NA	NA	NA	NA	8.5152519561319	1.46043673700411	28.7697765651256	4.38289185275573	1.01993088346585	27.01
2015-09-08 20:00:00	0.0723672837534153	201509	2015090820	1.97372606233371	1.9013587785803	1.29180533292128	0.809163210411011	NA	NA	NA	NA	NA	NA	1.79326051620248	1.13311135822827	25.4310801409223	1.33510947720073	1.99436272625839	23.71
2015-09-08 21:00:00	0.0610346153887629	201509	2015090821	1.96417801749458	1.90314340210582	0.93448558314583	0.698393790117988	NA	NA	NA	NA	NA	NA	4.67597466942321	-0.616306625250575	27.4831924237414	2.57930748254476	-1.32558398847021	25.21
2015-09-08 22:00:00	0.0578463791300738	201509	2015090822	1.95987846935753	1.90203209022746	0.7956245685253	0.605947871665772	NA	NA	NA	NA	NA	NA	3.55733690111434	-0.800138635625183	28.1488420286428	2.33826859021798	-1.35	26.31
2015-09-08 23:00:00	0.0524810205680122	201509	2015090823	1.95440655240894	1.90192553184092	0.679037085194053	0.55659959995668	NA	NA	NA	NA	NA	NA	1.8267196936975	0.547908413093397	28.7176607986495	2.03462115921442	-1.77491316364406	26.71
2015-09-09 20:00:00	0.271869106574049	201509	2015090920	2.18240023872937	1.91053113215532	1.86027737526769	1.21343775777725	NA	NA	NA	NA	NA	NA	0.579762704268651	0.89419271924135	26.8245688525519	1.31112307695569	3.24514349098376	24.61
2015-09-09 21:00:00	0.127461489709747	201509	2015090921	2.03781484214639	1.91035335243665	1.42897794912583	1.02265193776316	NA	NA	NA	NA	NA	NA	0.968160534559129	1.3363122702313	28.0781114261032	1.31112307695569	3.24514349098376	24.61
2015-09-09 22:00:00	0.0866054752848118	201509	2015090922	1.99368374165106	1.90707826636625	1.26907196225553	0.899785129357361	NA	NA	NA	NA	NA	NA	2.45281583582805	-0.739794360544598	29.1273538788585	1.40789589981348	1.55814926604879	27.21
2015-09-09 23:00:00	0.0440186007308092	201509	2015090923	1.94672755015397	1.90270894942316	0.812779192738905	0.654980850922983	NA	NA	NA	NA	NA	NA	1.99846284685518	-1.54956020847447	29.347282319005	1.40789589981348	1.55814926604879	27.21
2015-09-10 20:00:00	0.163387298711197	201509	2015091020	2.06314171886985	1.89975442015865	1.04395256623712	0.676825939401881	NA	NA	NA	NA	NA	NA	0.896288540331501	1.55488728530047	27.5930498416611	0.996872672313116	2.29265018596281	26.01
2015-09-10 21:00:00	0.104037194027008	201509	2015091021	2.00285392391193	1.89881672988492	1.10795850213118	0.776015871694959	NA	NA	NA	NA	NA	NA	0.826175772366681	1.77129501144046	28.9794867027089	0.996872672313116	2.29265018596281	26.01
2015-09-10 22:00:00	0.0609882319008219	201509	2015091022	1.95669897309131	1.89571074119049	1.10586316630571	0.8071973060766	NA	NA	NA	NA	NA	NA	0.184467844780944	1.08986714401736	29.3518751386127	NA	NA	NA
2015-09-10 23:00:00	0.0508919466149673	201509	2015091023	1.94590894623123	1.89501699961627	0.813177832784318	0.631053525420838	NA	NA	NA	NA	NA	NA	1.28450200462388	1.04723242198349	30.0264981192057	-0.209056926535307	1.98904379073655	28.81
2015-09-11 20:00:00	0.128923930567439	201509	2015091120	2.04177252604402	1.91284859547658	1.1112298698787	0.603806278004248	NA	NA	NA	NA	NA	NA	0.732297767071372	0.807296949833837	28.1378184617733	1.77304222094673	1.30242899335828	26.41
2015-09-11 21:00:00	0.0837225800551984	201509	2015091121	2.00209562861031	1.91837304855511	1.16134121539211	0.684352423429973	NA	NA	NA	NA	NA	NA	0.728246495844602	0.0296694807902162	29.1883191931562	1.77304222094673	1.30242899335828	26.41
2015-09-11 22:00:00	0.0270367497322368	201509	2015091122	1.9570652694924	1.93002851976016	1.08491281913135	0.615634720786212	NA	NA	NA	NA	NA	NA	0.748796104611119	-2.37827588004801	30.129207221297	2.23264790762984	-0.552524497697706	28.61
2015-09-11 23:00:00	-0.0120785069030362	201509	2015091123	1.92541687131519	1.93749537821823	1.01780775235647	0.649266466072051	NA	NA	NA	NA	NA	NA	0.0851293581596486	-1.62422734885103	30.1120144250201	1.45437216063771	-1.90913635405175	28.91
2015-09-12 20:00:00	0.122802941682849	201509	2015091220	2.01030122657585	1.887498284893	2.11076706335087	1.14848208750392	NA	NA	NA	NA	NA	NA	2.11749550167697	0.968945389054479	29.6024198682483	1.28824725952277	1.52984280183686	27.41
2015-09-12 21:00:00	0.134084945731864	201509	2015091221	2.02124810573034	1.88716315999848	1.36629753576548	0.934105757676997	NA	NA	NA	NA	NA	NA	2.02909932450328	1.9891562625344	30.9529567410563	1.72148405400789	1.01808283150074	28.51
2015-09-12 22:00:00	0.0989032110212575	201509	2015091222	1.98321441769206	1.88431120667081	1.61367663905877	1.10889468633544	NA	NA	NA	NA	NA	NA	2.43825127280342	1.06449874886585	31.8866064309194	1.3284264163023	-0.441908651725943	29.61
2015-09-12 23:00:00	0.0476529584392156	201509	2015091223	1.92821548648035	1.88056252804114	1.32268878438012	1.01078360985992	NA	NA	NA	NA	NA	NA	2.48173111792526	-0.244499858186243	31.8565925719769	1.3284264163023	-0.441908651725943	29.61
2015-09-13 20:00:00	0.0851000187081641	201509	2015091320	1.97563808540027	1.8905380666921	2.38700086507537	1.12649881137723	NA	NA	NA	NA	NA	NA	1.04642528616194	1.28621209579058	28.4324289245656	1.36568127564052	0.833615410944922	26.81
2015-09-13 21:00:00	0.0517099887772874	201509	2015091321	1.94194461928489	1.8902346305076	1.62142218313371	1.02125543785579	NA	NA	NA	NA	NA	NA	1.25025343373667	0.483987238712854	29.1216096285272	1.21050786395657	1.71600428650377	28.41
2015-09-13 22:00:00	0.0351377293022821	201509	2015091322	1.92226490707889	1.8871271777766	1.48780643459483	0.96905622396697	NA	NA	NA	NA	NA	NA	-0.165879279131959	-0.618462120637567	29.7189390568867	1.91288884491148	1.08667210648531	29.21
2015-09-13 23:00:00	0.0488932420835297	201509	2015091323	1.93460284501099	1.88570960292746	1.14027751612904	0.76326279328786	NA	NA	NA	NA	NA	NA	0.757783056241682	-0.809507399851268	30.412909878703	0.599733170199494	-1.80286442212454	29.41
2015-09-14 20:00:00	NA	201509	2015091420	NA	1.89324795208258	0.982614609097257	0.420156792911159	NA	NA	NA	NA	NA	NA	-6.05949890259707	4.9549754818808	25.1093810402639	-0.952658539763709	-4.19314222351392	18.71
2015-09-14 21:00:00	NA	201509	2015091421	NA	1.90485444724905	0.743724254268214	0.395891503651333	NA	NA	NA	NA	NA	NA	-3.0336019575481	-2.04436760192084	24.7892035808935	-2.06406290981255	-3.19055548523077	21.21
2015-09-14 22:00:00	NA	201509	2015091422	NA	1.90806502992131	0.912912786158967	0.511945515093893	NA	NA	NA	NA	NA	NA	1.24979606106275	-0.512962140488425	24.2566804314473	1.85177271905109	-2.85147993101444	18.81
2015-09-14 23:00:00	NA	201509	2015091423	NA	1.90466310236499	0.893233725429745	0.530091671588156	NA	NA	NA	NA	NA	NA	-0.767413755052104	1.52022984763228	21.5177958628026	3.06899262028124	3.29109165728627	16.61
2015-09-15 20:00:00	NA	201509	2015091520	NA	1.84816682718478	0.764502488702328	0.359330075651729	NA	NA	NA	NA	NA	NA	1.64163633474111	4.57594213939668	18.6205245915369	-0.470541566592572	4.9778098230154	17.31
2015-09-15 21:00:00	NA	201509	2015091521	NA	1.85167299537547	0.827604175360975	0.355909874399171	NA	NA	NA	NA	NA	NA	3.33589983534427	8.60874452195501	21.3565695208766	4.52513640970333	8.69270616514657	19.51
2015-09-15 22:00:00	NA	201509	2015091522	NA	1.85623553890383	0.622058198211604	0.359978522879616	NA	NA	NA	NA	NA	NA	8.07867056353575	6.34648946249666	22.7422170577692	6.56345994671053	8.31078176394535	20.31
2015-09-15 23:00:00	NA	201509	2015091523	NA	1.85404679565799	0.610568904937988	0.37612166347014	NA	NA	NA	NA	NA	NA	2.36187845754028	-1.34401009514758	17.5973341926872	NA	NA	NA
2015-09-16 20:00:00	NA	201509	2015091620	NA	1.86305087971193	0.591331104171632	0.369164295285466	NA	NA	NA	NA	NA	NA	6.09743770582066	2.68790061509502	23.9006469506671	5.75880373341392	11.7551809667065	24.31
2015-09-16 21:00:00	NA	201509	2015091621	NA	1.86870703126038	0.627272349505087	0.414062590050526	NA	NA	NA	NA	NA	NA	5.80765966443336	-0.975470276488179	19.0256374284821	9.9090254814744	-1.26937543992749	18.81
2015-09-16 22:00:00	NA	201509	2015091622	NA	1.87037739965638	0.710420828040307	0.497613194586825	NA	NA	NA	NA	NA	NA	2.89151044245761	1.90782909597339	17.7874294242486	2.85727978928023	-3.60498990369886	16.91
2015-09-16 23:00:00	NA	201509	2015091623	NA	1.87099737351818	0.906113845729652	0.675034773220494	NA	NA	NA	NA	NA	NA	1.60021692921605	-2.47904783627367	18.1562641130583	2.18331827297163	-2.05745505878213	16.41
2015-09-17 20:00:00	NA	201509	2015091720	NA	1.88942565374807	2.42618349661045	0.976323921080078	NA	NA	NA	NA	NA	NA	0.522501068543526	-1.50960657687744	18.2754094269335	-0.494405906961971	-3.96932775154195	16.11
2015-09-17 21:00:00	-0.0328124735120137	201509	2015091721	1.89351220798923	1.92632468150124	2.34290639633698	0.873455443653178	NA	NA	NA	NA	NA	NA	2.32766523952998	0.439676343027919	19.9707831038856	0.353697040140313	-3.48208248090076	17.41
2015-09-17 22:00:00	-0.0158406205551482	201509	2015091722	1.89885223126552	1.91469285182066	1.88105257960886	0.762016289853828	NA	NA	NA	NA	NA	NA	2.37094211847686	-0.0461457918514216	21.1271148670884	0.956930535219475	-3.05356905125209	18.31
2015-09-17 23:00:00	0.0134820342820847	201509	2015091723	1.90104872484388	1.8875666905618	1.48420403434071	0.634888384562992	NA	NA	NA	NA	NA	NA	2.90406421637556	-1.32653837509931	22.5410534372366	1.15987771981201	-2.10111486480004	19.01
2015-09-18 20:00:00	-0.00658934847475989	201509	2015091820	1.91131652287514	1.9179058713499	0.826180315765369	0.535590154020849	NA	NA	NA	NA	NA	NA	-0.986523870233624	-0.246568382498195	18.632897004176	-0.407294902735041	-2.26364989832926	17.61
2015-09-18 21:00:00	-0.00076323310169446	201509	2015091821	1.91717241636328	1.91793564946498	0.906815274919737	0.575994892580126	NA	NA	NA	NA	NA	NA	0.870439575517297	-1.10300263479859	19.4936893710002	-1.22305408037166	-1.58244706593498	18.41
2015-09-18 22:00:00	0.00381278124719842	201509	2015091822	1.92105535963467	1.91724257838748	1.0619364489987	0.623255979981385	NA	NA	NA	NA	NA	NA	2.50493539431	-0.691566619903126	20.5795574402211	-1.49652641825341	-0.102022935997873	19.11
2015-09-18 23:00:00	0.0119478767540335	201509	2015091823	1.92811791148153	1.9161700347275	0.956672241035792	0.679227557460824	NA	NA	NA	NA	NA	NA	1.47398855059418	-0.0300919890084877	20.5244577312673	1.38450486030964	-1.70972111520534	19.31
2015-09-19 20:00:00	0.0437418068759396	201509	2015091920	1.94758279205118	1.90384098517524	1.61817669324397	0.971881203177682	NA	NA	NA	NA	NA	NA	NA	NA	NA	3.48772500737326	0.292872451663105	18.91
2015-09-19 21:00:00	0.072849037001312	201509	2015091921	1.97693163957451	1.9040826025732	1.42913128107416	0.940867412488793	NA	NA	NA	NA	NA	NA	NA	NA	NA	2.89489550097892	-0.171988483370285	19.81
2015-09-19 22:00:00	0.0571213597055786	201509	2015091922	1.9595740520482	1.90245269234262	1.35127127114682	0.86578882419218	NA	NA	NA	NA	NA	NA	NA	NA	NA	1.92907623500857	-1.88909101938609	20.81
2015-09-19 23:00:00	0.0549124252473969	201509	2015091923	1.95749225255453	1.90257982730713	1.16889704223518	0.853206278202174	NA	NA	NA	NA	NA	NA	NA	NA	NA	0.230926468616404	-2.48931174546146	21.61
2015-09-20 20:00:00	0.115407354245066	201509	2015092020	2.01477981011332	1.89937245586825	3.52237055170965	1.59019384181901	NA	NA	NA	NA	NA	NA	NA	NA	NA	-0.0497362017849595	1.89934891745356	21.91
2015-09-20 21:00:00	0.075071838325997	201509	2015092021	1.97638298172701	1.90131114340102	2.41082210731159	1.22837945974207	NA	NA	NA	NA	NA	NA	NA	NA	NA	0.339724208721064	1.86938157207373	22.71
2015-09-20 22:00:00	0.056435818316307	201509	2015092022	1.95455752498333	1.89812170666702	2.06628344648195	1.14177593891747	NA	NA	NA	NA	NA	NA	NA	NA	NA	0.707900042688472	1.97708814410528	23.61
2015-09-20 23:00:00	0.0386285622170079	201509	2015092023	1.93296825917254	1.89433969695554	2.5603199893812	1.49015730563066	NA	NA	NA	NA	NA	NA	NA	NA	NA	1.43445713394455	-0.438557557084105	24.11
2015-09-21 20:00:00	0.144993569856889	201509	2015092120	2.07797162368015	1.93297805382326	3.45092318252963	1.40833063750291	NA	NA	NA	NA	NA	NA	NA	NA	NA	-0.0209436851960974	-2.39990861535401	23.51
2015-09-21 21:00:00	0.0871780997796512	201509	2015092121	2.03676442843832	1.94958632865867	2.50652653778171	1.1784066694037	NA	NA	NA	NA	NA	NA	NA	NA	NA	-0.117251830441759	-2.7975439242768	24.51
2015-09-21 22:00:00	0.0295235797066991	201509	2015092122	1.99113902913044	1.96161544942374	1.69082909801608	0.889957893688699	NA	NA	NA	NA	NA	NA	NA	NA	NA	0.27755775426858	-1.87961743262968	25.31
2015-09-21 23:00:00	-0.00976976616022385	201509	2015092123	1.96687586865683	1.97664563481705	1.77739401420747	1.01276430993886	NA	NA	NA	NA	NA	NA	NA	NA	NA	-0.943174630746142	-1.53310848145749	26.11
2015-09-22 20:00:00	0.54943991630953	201509	2015092220	2.45890501918961	1.90946510288008	3.79275867280372	1.80223967773651	NA	NA	NA	NA	NA	NA	0.30666588397678	2.31531213459693	25.4972715116425	0.242665745663715	2.88982929182356	22.21
2015-09-22 21:00:00	0.415250797290697	201509	2015092221	2.31349866956543	1.89824787227474	4.03438539396758	1.91920409598562	NA	NA	NA	NA	NA	NA	0.258689775121336	0.894197344102625	25.7997231828053	0.234842805806935	1.88543068198243	23.71
2015-09-22 22:00:00	0.32020094697283	201509	2015092222	2.2267098365036	1.90650888953077	3.67099057422951	1.79330941462542	NA	NA	NA	NA	NA	NA	-0.730586965296781	1.44355785852727	26.5777049644021	-0.360314129301206	0.824726456606016	24.71
2015-09-22 23:00:00	0.0616446562199706	201509	2015092223	2.07679923488681	2.01515457866684	3.56843475160123	1.95992308668214	NA	NA	NA	NA	NA	NA	0.708506810119056	3.16038987227687	26.7558819245835	NA	NA	NA
2015-09-23 20:00:00	0.284515749930386	201509	2015092320	2.17380613191277	1.88929038198238	1.10142484531733	0.929179436283855	NA	NA	NA	NA	NA	NA	-0.214809617510721	0.30423733883889	27.2283387741842	1.59315951709533	0.1477929399145	25.81
2015-09-23 21:00:00	0.316918211291828	201509	2015092321	2.20569037963763	1.8887721683458	0.722701787859112	0.589696561946041	NA	NA	NA	NA	NA	NA	0.0515385772443805	-0.198405667837646	29.0099956593535	2.0403439752004	1.44464406095877	27.31
2015-09-23 22:00:00	0.170247986655478	201509	2015092322	2.05820401277161	1.88795602611613	0.705058981889066	0.560919868724615	NA	NA	NA	NA	NA	NA	2.33049357082392	-0.0954026870528605	29.9206710612453	2.59545426170911	1.50453221147837	28.31
2015-09-23 23:00:00	0.0530534350561433	201509	2015092323	1.9387341489786	1.88568071392245	0.653999040392024	0.508307246068481	NA	NA	NA	NA	NA	NA	0.87517190627332	-1.92327682787333	29.8976822071472	1.49312809703326	-1.17497595117935	28.71
2015-09-24 20:00:00	0.422044495016586	201509	2015092420	2.31657646005035	1.89453196503377	2.03759536651076	0.635367022015402	NA	NA	NA	NA	NA	NA	0.545230071571557	-0.115296285586968	28.1740795631284	-0.0267024394300951	-1.69979027521882	26.31
2015-09-24 21:00:00	0.340442286833067	201509	2015092421	2.23958775986681	1.89914547303374	1.40875130588695	0.581854176670823	NA	NA	NA	NA	NA	NA	0.779732517697889	-1.8105887874438	29.7586862694938	0.603457091684395	-2.01142723917516	28.01
2015-09-24 22:00:00	0.148965803877754	201509	2015092422	2.05097647388317	1.90201067000542	1.33020181656345	0.584899008996721	NA	NA	NA	NA	NA	NA	0.884468553458614	0.291732064907998	29.8698474274835	0.839495952611805	-1.59224575538715	28.61
2015-09-24 23:00:00	0.0745066177188829	201509	2015092423	1.98135410107524	1.90684748335636	0.774540910151878	0.527683285109554	NA	NA	NA	NA	NA	NA	0.0985887231661107	1.65383222972887	30.0405187236628	0.192459039664326	-2.29193357627386	29.01
2015-09-25 20:00:00	0.190679938457137	201509	2015092520	2.10050529217724	1.9098253537201	2.35924487735652	0.777819844809117	NA	NA	NA	NA	NA	NA	0.520904217047139	0.690881760063789	27.7223595688718	1.41662980120707	0.743747273159392	26.41
2015-09-25 21:00:00	0.0619475447144691	201509	2015092521	1.97691518339896	1.91496763868449	1.67460893982938	0.710306109050905	NA	NA	NA	NA	NA	NA	0.855006866433198	1.01773601909823	29.5270082356607	1.37290384915783	0.821666003293073	28.21
2015-09-25 22:00:00	0.0037868753608532	201509	2015092522	1.92740038091424	1.92361350555339	1.18450603389016	0.553384188086155	NA	NA	NA	NA	NA	NA	1.90466008014434	-0.152701217145789	30.250922103187	1.522709992407	0.755879804614378	29.21
2015-09-25 23:00:00	-0.00115936374676817	201509	2015092523	1.93475550099323	1.93591486473999	1.15202195765951	0.613082454912826	NA	NA	NA	NA	NA	NA	2.0199821101936	1.16945847757753	30.654656783595	1.26945506621773	-1.91793739075449	29.51
2015-09-26 20:00:00	0.253376183920791	201509	2015092620	2.14401015085045	1.89063396692966	1.7569828094845	0.79951168114446	NA	NA	NA	NA	NA	NA	0.867043650024774	2.48763914502757	29.3486015496416	1.3665475473616	1.46032455324151	26.31
2015-09-26 21:00:00	0.112451229427917	201509	2015092621	2.00162426393659	1.88917303450867	0.995894018941005	0.618399846112679	NA	NA	NA	NA	NA	NA	1.82659070465687	3.20728398503361	30.3896700062341	1.34540265247059	1.86544678367545	27.01
2015-09-26 22:00:00	0.0452545544299521	201509	2015092622	1.93328734375264	1.88803278932269	0.797356569312352	0.516076646621072	NA	NA	NA	NA	NA	NA	3.38635429975217	2.39222026157389	30.6227141463162	1.29505310751927	0.113302465571956	27.71
2015-09-26 23:00:00	0.0235504478668001	201509	2015092623	1.90807264326095	1.88452219539415	1.1678652959875	0.677444077245702	NA	NA	NA	NA	NA	NA	2.98556036807066	0.490782444790737	30.0860696907836	1.69188657996911	0.165890929590555	28.51
2015-09-27 20:00:00	0.134636630192248	201509	2015092720	2.02852962659853	1.89389299640628	1.21491178215476	0.675504343722093	NA	NA	NA	NA	NA	NA	1.29056918860504	-0.382841322371555	27.601503012134	1.76619844542045	1.31169472492436	24.81
2015-09-27 21:00:00	0.0219404754424422	201509	2015092721	1.91519439632176	1.89325392087932	0.654773427299246	0.391583873509806	NA	NA	NA	NA	NA	NA	0.393482556844611	1.00111590150789	28.7984898056483	1.4911484782995	-0.816379945653421	27.41
2015-09-27 22:00:00	0.0239410962628821	201509	2015092722	1.91862017622738	1.89467907996449	0.627041002390037	0.417215722106662	NA	NA	NA	NA	NA	NA	3.03799978288102	-0.690277117656801	29.680707302615	0.676292748034302	-2.19832393403616	28.41
2015-09-27 23:00:00	0.0494007617503625	201509	2015092723	1.94102097494965	1.89162021319929	0.81658315236078	0.484602262295764	NA	NA	NA	NA	NA	NA	1.9881807953882	-0.137504361731493	29.6469318982184	1.11154948148651	-2.01356841210004	28.71
2015-09-28 20:00:00	0.128837285812444	201509	2015092820	2.02539197348881	1.89655468767636	2.80036389918851	1.42413675167596	NA	NA	NA	NA	NA	NA	-1.12975667503891	1.05779652637017	27.5875074319708	-1.02846017549846	-1.22567110899036	26.21
2015-09-28 21:00:00	0.104910706345549	201509	2015092821	1.99671090896124	1.89180020261569	2.16887615210459	1.28681237408553	NA	NA	NA	NA	NA	NA	0.682532425450151	1.50312710660597	28.4431329238068	-1.02441397968874	-0.800359917923356	27.41
2015-09-28 22:00:00	0.0602820007546736	201509	2015092822	1.94583396359302	1.88555196283835	2.52752752645104	1.40934545953998	NA	NA	NA	NA	NA	NA	3.4816268693562	1.13850694615637	29.3020943760273	1.46350678023959	1.64260400102786	28.11
2015-09-28 23:00:00	0.0798333170666834	201509	2015092823	1.95685314656534	1.87701982949865	2.09822848027141	1.46973803702094	NA	NA	NA	NA	NA	NA	1.38374102098201	-1.19197058445825	28.6610521336426	1.76412307107374	-0.705598887545446	27.51
2015-09-29 20:00:00	0.251313058166099	201509	2015092920	2.11279814100677	1.86148508284067	1.7504940088278	1.05040777277129	NA	NA	NA	NA	NA	NA	2.37800684620251	2.53620670714871	27.7249257665061	1.18018078252879	1.4890175689191	23.31
2015-09-29 21:00:00	0.169305638687169	201509	2015092921	2.02752832610193	1.85822268741477	1.54344512038329	1.05427444404386	NA	NA	NA	NA	NA	NA	3.61658740999534	1.91272340950885	28.3695333662037	1.55867592986295	-1.25320762272892	24.21
2015-09-29 22:00:00	0.107583826701159	201509	2015092922	1.96083512286623	1.85325129616507	1.35917243550684	0.95411667502451	NA	NA	NA	NA	NA	NA	4.56367764518726	0.908951527547856	28.3315064188446	-1.20820595813751	-2.18866131750004	25.71
2015-09-29 23:00:00	0.152634779503621	201509	2015092923	2.0043164471406	1.85168166763698	1.41651162507562	1.03258486794751	NA	NA	NA	NA	NA	NA	4.25277829187554	0.0893273641839659	28.5877726220692	2.72510860027913	-0.991858415644438	26.11
2015-09-30 20:00:00	0.0432776061509585	201509	2015093020	1.90038282909995	1.85710522294899	1.33691528069016	0.860525152766265	NA	NA	NA	NA	NA	NA	-2.78940175179104	0.11584300328033	26.2825796372524	NA	NA	NA
2015-09-30 21:00:00	0.00801945080573097	201509	2015093021	1.87706899213857	1.86904954133284	1.05794830012111	0.750469220448131	NA	NA	NA	NA	NA	NA	-1.91682930586873	-0.342650961556843	26.6888980213286	-0.930690339933842	-4.19807283061571	24.61
2015-09-30 22:00:00	0.0114664012678034	201509	2015093022	1.87218445460944	1.86071805334164	1.04991961823382	0.782569349833733	NA	NA	NA	NA	NA	NA	-0.971184911286734	-1.5268440931682	26.6789283004536	-1.49872402204146	-2.12457673567133	24.51
2015-09-30 23:00:00	0.0342659271761898	201509	2015093023	1.88783552640929	1.8535695992331	0.909942942313178	0.750490132430621	NA	NA	NA	NA	NA	NA	2.58243048826135	-0.842606072100467	27.894926020732	-0.88571637412898	-1.45103635536806	24.61
2015-10-01 20:00:00	0.175805140938026	201510	2015100120	2.06585638700628	1.89005124606825	2.26813527168971	0.599850892367474	NA	NA	NA	NA	NA	NA	1.13886891056335	-2.07883831299131	27.6781541164257	-0.812971008588699	-2.25811384549014	24.61
2015-10-01 21:00:00	0.0782588283957208	201510	2015100121	1.97412255996853	1.89586373157281	1.6641761339378	0.463220333772329	NA	NA	NA	NA	NA	NA	0.609372342746982	-2.07242951425742	28.838207055579	-0.319690714427553	-2.68100687188765	25.81
2015-10-01 22:00:00	0.00647570436046907	201510	2015100122	1.89797887331048	1.89150316895001	1.46629777070159	0.550131129289817	NA	NA	NA	NA	NA	NA	0.0410333318665355	-0.660925264995704	28.9552780405678	-0.870066797654442	-2.97539640512308	26.31
2015-10-01 23:00:00	0.0197749984135596	201510	2015100123	1.89375699557527	1.87398199716171	1.27764290682607	0.5941761560006	NA	NA	NA	NA	NA	NA	0.87308514165801	1.42584377730472	29.1693679145874	-1.06797285692001	-2.47980522962634	26.61
2015-10-02 20:00:00	0.00967221916422445	201510	2015100220	1.88134299906264	1.87167077989842	2.06083667053187	0.631587240649636	NA	NA	NA	NA	NA	NA	3.15786698597127	10.4005809311682	25.1594592362243	4.00685029325284	9.04197161726687	21.81
2015-10-02 21:00:00	-0.00654593634397571	201510	2015100221	1.87539709875026	1.88194303509424	1.79014329685965	0.718030831726997	NA	NA	NA	NA	NA	NA	5.32272418701098	2.65458016426153	21.4841026920556	4.00685029325284	9.04197161726687	21.81
2015-10-02 22:00:00	-0.0128755426747547	201510	2015100222	1.87013000645692	1.88300554913167	1.38457549221684	0.644831772074164	NA	NA	NA	NA	NA	NA	7.58543570298409	-2.14851726766789	22.9989856269644	7.1035432888131	-2.97147652589725	16.11
2015-10-02 23:00:00	0.00657105451666062	201510	2015100223	1.8870569616385	1.88048590712184	1.38377921308454	0.678261957510133	NA	NA	NA	NA	NA	NA	2.28167477094527	-1.56579497498433	20.7639043612563	7.1035432888131	-2.97147652589725	16.11
2015-10-03 20:00:00	0.117208177647554	201510	2015100320	1.98470556772931	1.86749739008175	1.27644102048987	0.773465516953041	NA	NA	NA	NA	NA	NA	1.49221837868445	0.763785620836826	18.7825750475817	0.986834614445086	3.14899308410371	15.61
2015-10-03 21:00:00	0.0869677562674362	201510	2015100321	1.9556727475627	1.86870499129527	1.18016037348045	0.80377352327949	NA	NA	NA	NA	NA	NA	0.387231905164579	0.134483460039723	19.8686163622899	1.38600350271797	1.57765468035737	18.71
2015-10-03 22:00:00	0.0950885303100846	201510	2015100322	1.9700826525722	1.87499412226211	0.994156225785744	0.595801964969725	NA	NA	NA	NA	NA	NA	0.174697792626957	-0.470667603690099	20.688042677715	2.06335565614617	0.763258433461164	19.71
2015-10-03 23:00:00	0.0698820690708415	201510	2015100323	1.94565665251074	1.8757745834399	0.943861803243146	0.717140671953282	NA	NA	NA	NA	NA	NA	0.892988986957658	0.525778234766034	20.7267687996255	1.78674277665567	0.898637997231794	19.41
2015-10-04 20:00:00	-0.00180067947024098	201510	2015100420	1.93589584909593	1.93769652856617	2.31514686798908	0.489268335579474	NA	NA	NA	NA	NA	NA	2.07197992008185	1.58784887821426	22.6677903240329	-0.359317116931569	-2.17045875553533	20.11
2015-10-04 21:00:00	0.0132251562986039	201510	2015100421	1.94878574437216	1.93556058807355	2.29748397181098	0.545072975167816	NA	NA	NA	NA	NA	NA	1.95605024056574	0.173137522123505	23.1039811568005	2.11907422286142	-1.12673175068614	21.41
2015-10-04 22:00:00	0.0348313290218403	201510	2015100422	1.96415485245344	1.9293235234316	2.40362704676892	0.624326990617849	NA	NA	NA	NA	NA	NA	2.97525903795632	-1.03329893235729	23.6731082428575	2.80378782695293	-0.740792698013792	22.21
2015-10-04 23:00:00	0.0198746658867452	201510	2015100423	1.92107492653034	1.90120026064359	2.47699816475697	0.722876453335238	NA	NA	NA	NA	NA	NA	0.868231891337333	-0.920334717387609	23.313487508413	2.63394326865381	0.593584751752661	22.21
2015-10-05 20:00:00	0.035408181709496	201510	2015100520	1.93706246737754	1.90165428566805	1.72902029620495	0.740745632775257	NA	NA	NA	NA	NA	NA	-0.629317958802581	3.37460481701841	16.3663475883839	-2.03762102517959	0.508035980759302	12.31
2015-10-05 21:00:00	-0.0266665864211579	201510	2015100521	1.90103882569628	1.92770541211744	2.05287053368555	0.777551598847683	NA	NA	NA	NA	NA	NA	-0.370717248593686	3.16006806510942	16.4539304780503	-2.40435327387303	-0.684898046731081	12.61
2015-10-05 22:00:00	0.00959180933866866	201510	2015100522	1.95660911738629	1.94701730804762	2.58933141741756	0.787180857106858	NA	NA	NA	NA	NA	NA	-0.570968640347398	0.158833433526526	16.461114174349	-1.29262733597374	-1.25264303386617	13.51
2015-10-05 23:00:00	-0.0127577413029032	201510	2015100523	1.97034177556638	1.98309951686928	2.40543101395446	0.860073752595881	NA	NA	NA	NA	NA	NA	-0.148449746118209	1.65362313171836	15.8014966006864	1.81042965359367	1.72404885933917	11.51
2015-10-06 20:00:00	0.0916388519065725	201510	2015100620	1.9831074110599	1.89146855915333	1.58283815525157	0.730003031644087	NA	NA	NA	NA	NA	NA	1.50206284637369	2.29572874018878	19.7422329681377	1.29461512281245	-1.10180383180732	17.01
2015-10-06 21:00:00	NA	201510	2015100621	NA	1.91286533771935	1.36419427943587	0.624884023130488	NA	NA	NA	NA	NA	NA	2.70491808910268	2.35902494805368	20.6748616860979	1.2667617452551	-1.54768041945301	18.21
2015-10-06 22:00:00	NA	201510	2015100622	NA	1.91286533771935	1.16203195386915	0.650786799375521	NA	NA	NA	NA	NA	NA	2.30961019546879	2.01572566577716	21.1617007382399	1.63431061190464	-1.31872242106361	18.41
2015-10-06 23:00:00	NA	201510	2015100623	NA	1.91286533771935	1.15939691287846	0.623861576692171	NA	NA	NA	NA	NA	NA	2.32226608773038	3.67555542743166	21.3482559548643	1.55209281413309	-1.26135161486257	18.11
2015-10-07 20:00:00	0.1157192029927	201510	2015100720	2.02858454071205	1.91286533771935	2.7781404284166	1.57370231421084	NA	NA	NA	NA	NA	NA	2.63184936246789	0.0696682146403249	20.652968208545	2.0600058262333	0.407892137561942	17.31
2015-10-07 21:00:00	0.181097978446572	201510	2015100721	2.09396331616592	1.91286533771935	2.22919609581445	1.44673641275206	NA	NA	NA	NA	NA	NA	2.78732127404153	-0.511518955405792	21.3356829555577	2.29798250922737	-0.0963140035771568	18.41
2015-10-07 22:00:00	0.158223747242981	201510	2015100722	2.07108908496233	1.91286533771935	1.91335419205256	1.18945225496439	NA	NA	NA	NA	NA	NA	2.23655525292784	-0.0197257844871792	21.8920219513574	2.26575145015598	-0.395436930642641	19.41
2015-10-07 23:00:00	0.0913535018863667	201510	2015100723	2.00421883960571	1.91286533771935	1.76306792726298	1.09045137855872	NA	NA	NA	NA	NA	NA	1.02739713540987	0.253691367434492	21.9856376139365	2.26575145015598	-0.395436930642641	19.41
2015-10-08 20:00:00	0.137737898714103	201510	2015100820	2.05060323643345	1.91286533771935	1.31915049390513	0.919098286697209	NA	NA	NA	NA	NA	NA	1.95298950245312	-0.569338435489091	21.2311355644498	1.89489750672647	0.1391525745425	18.81
2015-10-08 21:00:00	0.0982175152895068	201510	2015100821	2.01108285300885	1.91286533771935	1.09725090367677	0.713640686996909	NA	NA	NA	NA	NA	NA	0.475027405084214	-1.2299577108	22.0353511753515	1.71479066625645	0.547259509665883	20.41
2015-10-08 22:00:00	0.0547223108247767	201510	2015100822	1.96758764854412	1.91286533771935	1.01482345405254	0.658027406532439	NA	NA	NA	NA	NA	NA	-0.520003665318345	-1.16293537410778	23.0905331626355	1.47657732676825	1.19570874299469	21.01
2015-10-08 23:00:00	0.0619793235015265	201510	2015100823	1.97484466122087	1.91286533771935	1.0487413921368	0.678963847948923	NA	NA	NA	NA	NA	NA	-0.165428626052928	-0.476436728983508	23.1589291726998	1.32018159724527	0.903947205479901	21.31
2015-10-09 20:00:00	0.149208620756496	201510	2015100920	2.06207395847584	1.91286533771935	1.22183032098966	0.808486469428209	NA	NA	NA	NA	NA	NA	NA	NA	NA	NA	NA	NA
2015-10-09 21:00:00	0.141673652153297	201510	2015100921	2.05453898987264	1.91286533771935	1.18882257471681	0.807030575461618	NA	NA	NA	NA	NA	NA	NA	NA	NA	1.17811509472343	0.756336448668717	21.01
2015-10-09 22:00:00	0.18108905137689	201510	2015100922	2.09395438909624	1.91286533771935	1.19440189412612	0.827624353522236	NA	NA	NA	NA	NA	NA	NA	NA	NA	1.33446693491013	-0.423317847050623	21.31
2015-10-09 23:00:00	0.129505975387325	201510	2015100923	2.04237131310667	1.91286533771935	1.23544492970552	0.84677755164073	NA	NA	NA	NA	NA	NA	NA	NA	NA	0.368124552684678	-0.929776485888251	21.31
2015-10-10 20:00:00	0.291835216118472	201510	2015101020	2.20470055383782	1.91286533771935	2.21884335060444	0.595344806090748	NA	NA	NA	NA	NA	NA	NA	NA	NA	1.86316785123856	0.372297674060784	21.51
2015-10-10 21:00:00	0.227510808678497	201510	2015101021	2.14037614639784	1.91286533771935	1.61697392577263	0.543654041001965	NA	NA	NA	NA	NA	NA	NA	NA	NA	2.25238325462293	0.828715677596482	23.31
2015-10-10 22:00:00	0.0913280919726145	201510	2015101022	2.00419342969196	1.91286533771935	1.61366382392255	0.543729312845176	NA	NA	NA	NA	NA	NA	NA	NA	NA	2.43086068278592	1.17512396830529	24.51
2015-10-10 23:00:00	0.114622459578772	201510	2015101023	2.02748779729812	1.91286533771935	1.77925667776256	0.578282832742208	NA	NA	NA	NA	NA	NA	NA	NA	NA	2.99336287918731	2.17480543348215	25.41
2015-10-11 20:00:00	0.0605360508246886	201510	2015101120	1.97340138854404	1.91286533771935	1.55382945351078	0.955218591178988	NA	NA	NA	NA	NA	NA	NA	NA	NA	3.22652103055975	-1.35630455258236	23.01
2015-10-11 21:00:00	0.0153897663028739	201510	2015101121	1.92825510402222	1.91286533771935	0.951552328066692	0.661373093637454	NA	NA	NA	NA	NA	NA	NA	NA	NA	2.68156075375391	-0.315010990168199	24.41
2015-10-11 22:00:00	0.0171637480149203	201510	2015101122	1.93002908573427	1.91286533771935	1.01102445854562	0.669459548072346	NA	NA	NA	NA	NA	NA	NA	NA	NA	4.55065273162975	0.671981931387093	25.71
2015-10-11 23:00:00	0.0146228247022964	201510	2015101123	1.92748816242164	1.91286533771935	0.684731024224657	0.48175071066892	NA	NA	NA	NA	NA	NA	NA	NA	NA	6.57874059781123	0.529312900570472	26.41
2015-10-12 20:00:00	0.387579965138275	201510	2015101220	2.30044530285762	1.91286533771935	1.92406200895836	0.939255597303632	NA	NA	NA	NA	NA	NA	NA	NA	NA	-0.408387672211349	1.65021801868292	19.91
2015-10-12 21:00:00	0.204627475768788	201510	2015101221	2.11749281348814	1.91286533771935	1.93661989033363	1.0933654835609	NA	NA	NA	NA	NA	NA	NA	NA	NA	1.06297983026883	0.911083904172192	21.31
2015-10-12 22:00:00	0.0505035790436026	201510	2015101222	1.96336891676295	1.91286533771935	1.90934460266846	1.05986225414922	NA	NA	NA	NA	NA	NA	NA	NA	NA	0.29211172923549	1.06050494465752	22.41
2015-10-12 23:00:00	0.10430897894692	201510	2015101223	2.01717431666627	1.91286533771935	1.71449651519564	1.09412095129908	NA	NA	NA	NA	NA	NA	NA	NA	NA	-2.30200331488606	-1.59398266560636	23.31
2015-10-13 20:00:00	0.58830448218439	201510	2015101320	2.48419566332464	1.89589118114025	5.0089825371911	1.34876787805936	NA	NA	NA	NA	NA	NA	NA	NA	NA	0.0533982904328183	1.69916115262174	21.01
2015-10-13 21:00:00	0.327893430810354	201510	2015101321	2.22207139413952	1.89417796332917	3.58373184214158	1.2015289267947	NA	NA	NA	NA	NA	NA	NA	NA	NA	0.961922515126192	1.01720453935937	22.61
2015-10-13 22:00:00	0.140980904206632	201510	2015101322	2.03328874174693	1.8923078375403	3.14259248175845	1.34442205581681	NA	NA	NA	NA	NA	NA	NA	NA	NA	1.10047208926215	-0.478498882710296	23.81
2015-10-13 23:00:00	0.158369419358083	201510	2015101323	2.04692791910235	1.88855849974426	2.838283162466	1.4234833463383	NA	NA	NA	NA	NA	NA	NA	NA	NA	-0.821666003293072	-1.37290384915783	24.71
2015-10-14 20:00:00	0.497286707904794	201510	2015101420	2.38463323976893	1.88734653186413	4.29749410648147	1.99978935069841	NA	NA	NA	NA	NA	NA	NA	NA	NA	1.1167919793557	1.5371322893124	21.61
2015-10-14 21:00:00	0.299802548451449	201510	2015101421	2.18777649406951	1.88797394561806	2.98279488572489	1.61914869350721	NA	NA	NA	NA	NA	NA	NA	NA	NA	1.15743687508158	0.954117330416646	22.81
2015-10-14 22:00:00	0.230879469047683	201510	2015101422	2.11831888336115	1.88743941431347	2.46667568953526	1.38450982722128	NA	NA	NA	NA	NA	NA	NA	NA	NA	0.935817258144492	1.41924136754779	23.61
2015-10-14 23:00:00	0.120785482075259	201510	2015101423	2.00757285561257	1.88678737353731	2.31183328437214	1.37009263345738	NA	NA	NA	NA	NA	NA	NA	NA	NA	-0.785688976460808	-0.907024163001167	24.31
2015-10-15 20:00:00	0.453096350544375	201510	2015101520	2.38323577190449	1.93013942136012	0.978996549072329	0.561408436457705	NA	NA	NA	NA	NA	NA	2.09494538983368	-1.08939489655419	21.8013381762274	2.29910326459281	-0.0642197690642101	21.31
2015-10-15 21:00:00	0.104429011852387	201510	2015101521	2.04571873138787	1.94128971953548	1.1267541341385	0.598848719606541	NA	NA	NA	NA	NA	NA	0.883743336783288	-1.17599387611782	22.7903815423775	2.10421250531498	-1.69183029068404	22.21
2015-10-15 22:00:00	0.0211659828417039	201510	2015101522	1.95264059281009	1.93147460996839	1.06818731853211	0.612822585769087	NA	NA	NA	NA	NA	NA	0.612020472814578	-0.756252144237717	23.797095067717	2.18157268652468	-1.59083016485402	21.91
2015-10-15 23:00:00	0.00234281366147804	201510	2015101523	1.93318513143107	1.93084231776959	0.988402467893074	0.648005527166091	NA	NA	NA	NA	NA	NA	0.617791870563955	-0.889235762293045	25.008192209491	2.18157268652468	-1.59083016485402	21.91
2015-10-16 20:00:00	0.185623876538005	201510	2015101620	2.1101908303794	1.92456695384139	1.20664817923669	0.714784104035441	NA	NA	NA	NA	NA	NA	1.57813758355643	0.605734853613717	20.1250294406235	-0.23806150246282	-1.78418797245278	18.11
2015-10-16 21:00:00	0.153549985160312	201510	2015101621	2.09251159251726	1.93896160735695	1.37223119268824	0.734132019704481	NA	NA	NA	NA	NA	NA	1.71654232144962	-0.138662573308621	21.3185084171998	-0.466890727711811	-1.94473984079535	19.31
2015-10-16 22:00:00	0.0747530481195386	201510	2015101622	2.02230036547158	1.94754731735204	1.23513546859101	0.666889111701057	NA	NA	NA	NA	NA	NA	1.47916728070082	0.460291513773685	22.2720275555596	-0.433028789332922	-2.05486886871373	20.21
2015-10-16 23:00:00	0.0602213646967951	201510	2015101623	2.02202165535174	1.96180029065495	1.55789563262599	0.765351014030482	NA	NA	NA	NA	NA	NA	1.12399752837964	1.08839100142875	23.3170638119904	-0.00837754213027133	-1.59997806759588	20.81
2015-10-17 20:00:00	0.142383848534352	201510	2015101720	2.10813004205326	1.96574619351891	1.02314665150152	0.409196520151984	NA	NA	NA	NA	NA	NA	0.819574505123569	0.746270608205753	21.3290129579295	1.8633824551711	-0.726502460945956	20.11
2015-10-17 21:00:00	0.236893020992796	201510	2015101721	2.16512783745654	1.92823481646374	0.807861599960377	0.382861656854205	NA	NA	NA	NA	NA	NA	2.06625184244276	1.49027190305174	22.3681068249135	1.83647305636901	3.32676520260007	21.21
2015-10-17 22:00:00	0.237546928324956	201510	2015101722	2.17125495262108	1.93370802429613	0.685932372135588	0.380973760450679	NA	NA	NA	NA	NA	NA	1.30068043793934	0.42849350673435	22.457522045245	1.21204537533266	3.60151995803643	20.61
2015-10-17 23:00:00	0.084164425566033	201510	2015101723	2.02357124287697	1.93940681731094	0.621782208117496	0.410285639197923	NA	NA	NA	NA	NA	NA	3.25051880597555	3.7779788386075	23.2442840396953	2.51768930118528	2.43130429660649	20.41
2015-10-18 20:00:00	0.100764833764206	201510	2015101820	1.98474443025239	1.88397959648818	2.87237629344653	0.848005854429168	NA	NA	NA	NA	NA	NA	1.69561106340695	2.40511777586378	20.2975876538543	3.35626330124816	0.543596038152238	18.31
2015-10-18 21:00:00	0.104837490958102	201510	2015101821	1.97961090944244	1.87477341848434	1.80582242380374	0.703442520945831	NA	NA	NA	NA	NA	NA	2.1750505789395	3.97520661075277	21.3203647044077	3.07555557407488	0.388533024049342	19.51
2015-10-18 22:00:00	0.222249261167022	201510	2015101822	2.09650845428346	1.87425919311644	1.32611931235849	0.640744286375249	NA	NA	NA	NA	NA	NA	2.15811955820069	3.7712714292659	21.4692615767872	2.67340313960665	1.1237952007111	18.71
2015-10-18 23:00:00	0.182129913734461	201510	2015101823	2.05915353280881	1.87702361907435	0.9951474307059	0.589295565746866	NA	NA	NA	NA	NA	NA	2.52617437258863	4.70843098610101	20.6622329675731	-2.41276409417245	2.80509704393131	14.71
2015-10-19 20:00:00	0.0109080334326732	201510	2015101920	1.89305470173796	1.88214666830529	1.47599507683583	0.496016764714226	NA	NA	NA	NA	NA	NA	2.67852510761944	2.52613910671178	16.3191783630435	1.54508497187474	4.75528258147577	16.01
2015-10-19 21:00:00	0.00923149002778589	201510	2015101921	1.89118714607675	1.88195565604897	1.16844294555145	0.54458399674914	NA	NA	NA	NA	NA	NA	2.55808635659182	2.93344612556958	16.4958196126648	1.35476261535814	5.43365606714558	16.81
2015-10-19 22:00:00	0.0382692673563647	201510	2015101922	1.92092320749099	1.88265394013463	1.14174828650481	0.602334940717116	NA	NA	NA	NA	NA	NA	2.57601106930227	0.611842722060912	16.6656817360832	0.878270649177368	6.32935547009279	17.01
2015-10-19 23:00:00	0.109551490869075	201510	2015101923	1.9900253061864	1.88047381531733	1.16099724242496	0.751602302187077	NA	NA	NA	NA	NA	NA	0.0331288457614915	2.20834943656795	16.092432321267	-0.0668788438245065	4.78953309000457	16.41
2015-10-20 20:00:00	0.253935526194008	201510	2015102020	2.14947921593263	1.89554368973862	1.20692178769392	0.867293799746955	NA	NA	NA	NA	NA	NA	-0.797167367236978	-0.466119728623324	16.9314107392456	-0.462450875111155	-1.53171119605131	12.61
2015-10-20 21:00:00	0.0708392187716118	201510	2015102021	1.97508284219565	1.90424362342404	1.09279995767211	0.906334774458203	NA	NA	NA	NA	NA	NA	-0.959578698720036	1.14823413998414	18.2057362343769	0.256378544074547	-2.28566621406937	13.41
2015-10-20 22:00:00	0.0759727976475673	201510	2015102022	1.96863636826098	1.89266357061342	0.916090647041049	0.81991253911293	NA	NA	NA	NA	NA	NA	0.496492703653236	0.580758060537287	18.1116800831311	1.32464876474894	-2.0013259729612	13.51
2015-10-20 23:00:00	0.0672286245884155	201510	2015102023	1.95702772189635	1.88979909730794	0.960030409888454	0.830141166248052	NA	NA	NA	NA	NA	NA	-0.148497787052782	0.0781491519583145	17.858967465946	1.32726153559619	-1.62738342627878	14.31
2015-10-21 20:00:00	0.237684614402191	201510	2015102120	2.14710437373457	1.90941975933238	0.905838308506715	0.627745032674984	NA	NA	NA	NA	NA	NA	-2.52665922449525	0.59682404588323	15.830301003176	1.50101090786018	-0.798101656736014	12.61
2015-10-21 21:00:00	0.175487999945587	201510	2015102121	2.09497215150349	1.91948415155791	1.23617866129667	0.815686376860855	NA	NA	NA	NA	NA	NA	-0.79945785857056	2.39897844300011	16.8929973490721	2.0516186205702	1.59714152025725	13.61
2015-10-21 22:00:00	0.0725974859697944	201510	2015102122	1.99312336861519	1.9205258826454	1.20552569325902	0.775956450963889	NA	NA	NA	NA	NA	NA	0.360537347237165	2.59665003691702	17.3378555939442	2.23323500071064	1.68898236568679	14.11
2015-10-21 23:00:00	0.100039679915401	201510	2015102123	2.01678095731187	1.91674127739647	1.31303345180821	0.899689430076949	NA	NA	NA	NA	NA	NA	0.846952686392128	1.96789046809259	16.6376549926404	2.32483346611254	1.89608790799455	14.11
2015-10-22 20:00:00	0.299521048902305	201510	2015102220	2.19176939479098	1.89224834588867	3.28772523907388	1.75932333452634	NA	NA	NA	NA	NA	NA	-2.02610417126243	4.31916966001649	15.490604118094	0.639382436309835	2.72602092804485	10.51
2015-10-22 21:00:00	0.230358784828385	201510	2015102221	2.12751011365742	1.89715132882904	2.57380238147571	1.54068225173847	NA	NA	NA	NA	NA	NA	-0.0219724849797814	3.65423285603312	15.6008522712845	0.945702546350518	1.41267359776636	11.91
2015-10-22 22:00:00	0.250758609861141	201510	2015102222	2.15236173179133	1.90160312193019	2.12773479259755	1.1906911086226	NA	NA	NA	NA	NA	NA	0.313265317661263	1.66757777210202	15.2991583868219	0.418657109158521	1.33593645992279	12.81
2015-10-22 23:00:00	0.264516138576857	201510	2015102223	2.16826251289743	1.90374637432058	2.08604362354604	1.24116619346665	NA	NA	NA	NA	NA	NA	0.566879811235491	-0.398109407865898	16.0308909121687	0.418657109158521	1.33593645992279	12.81
2015-10-23 20:00:00	NA	201510	2015102320	NA	1.89848236951789	1.05422691618976	0.735000127080627	NA	NA	NA	NA	NA	NA	-1.22819360630117	-0.595522516491652	15.2689543554264	-1.27279220613579	1.27279220613579	14.21
2015-10-23 21:00:00	NA	201510	2015102321	NA	1.89683648097946	1.0488421883858	0.689675240515322	NA	NA	NA	NA	NA	NA	-0.273802425295053	-1.53473233463306	16.1195937444868	-0.441060487848456	-1.4336895221975	14.31
2015-10-23 22:00:00	NA	201510	2015102322	NA	1.8991097230914	1.1048805865644	0.78009213684801	NA	NA	NA	NA	NA	NA	0.599884164882238	-0.0621147080412154	15.6515629660804	1.43694511647716	0.908398993962704	14.31
2015-10-23 23:00:00	NA	201510	2015102323	NA	1.9000959633836	1.14354759696013	0.783530640253308	NA	NA	NA	NA	NA	NA	1.61668598619082	0.468183140418988	16.0335951346228	1.62658309289793	-0.494193729117028	14.61
2015-10-24 20:00:00	NA	201510	2015102420	NA	1.917318104803	2.21005747480261	0.8879517062672	NA	NA	NA	NA	NA	NA	0.980741990267666	1.78178238241533	14.6412321971447	0.685052610331967	2.92073670861948	12.81
2015-10-24 21:00:00	NA	201510	2015102421	NA	1.94910053889272	1.78903791485491	0.807647101934395	NA	NA	NA	NA	NA	NA	1.49534543827824	1.98526504497331	16.0849550399819	1.30153596676979	1.64803037811947	13.81
2015-10-24 22:00:00	NA	201510	2015102422	NA	1.99572069820602	1.60523414671612	0.835187920981232	NA	NA	NA	NA	NA	NA	1.09867734916184	2.63830040093777	16.9641451824684	0.0460653709050236	1.19911549969275	14.81
2015-10-24 23:00:00	NA	201510	2015102423	NA	2.06661547930959	1.12482304668229	0.74516914397076	NA	NA	NA	NA	NA	NA	1.2306148620125	2.30654706854515	17.8845748468097	0.750000000000001	-1.29903810567666	15.41
2015-10-25 20:00:00	NA	201510	2015102520	NA	1.95425762138085	2.78379077012199	0.770752113167407	NA	NA	NA	NA	NA	NA	0.227868832072392	1.73300138202994	15.1460380931189	1.18205909570282	0.750157512970596	13.01
2015-10-25 21:00:00	NA	201510	2015102521	NA	1.96255657641162	2.07372929073228	0.771999821654873	NA	NA	NA	NA	NA	NA	1.28650271415111	1.97088809579694	15.7898855610969	1.05979307791246	-0.914788845586147	13.81
2015-10-25 22:00:00	NA	201510	2015102522	NA	1.99649587792358	2.26049698838728	0.772155334486287	NA	NA	NA	NA	NA	NA	1.65896753711451	2.29015428548295	16.6887696491681	1.85567250779784	-0.745975565151618	14.31
2015-10-25 23:00:00	NA	201510	2015102523	NA	2.00343777598206	2.71974090138441	0.963964978137789	NA	NA	NA	NA	NA	NA	1.91308713040447	1.25529834149071	17.3604659600911	1.79998903378402	-0.006283172547402	14.81
2015-10-26 20:00:00	NA	201510	2015102620	NA	1.8975348876841	2.54950136863393	1.03319473370565	NA	NA	NA	NA	NA	NA	3.26134531339569	3.18880458010253	15.0275895067467	1.53923426487797	2.09541353384614	12.61
2015-10-26 21:00:00	NA	201510	2015102621	NA	1.89724133514993	2.40628822606119	1.03367415339031	NA	NA	NA	NA	NA	NA	2.36274499357204	3.47761913042167	16.2762898462921	1.23281648411594	4.32783589297145	14.31
2015-10-26 22:00:00	NA	201510	2015102622	NA	1.89625485671358	1.50810205068927	0.641697598440738	NA	NA	NA	NA	NA	NA	2.2672633666559	3.92481379526312	17.3260934385384	1.30064308625012	4.3079377388943	15.51
2015-10-26 23:00:00	NA	201510	2015102623	NA	1.89470562543951	1.81227779639496	0.61684512570758	NA	NA	NA	NA	NA	NA	1.52418651684026	4.49130656400625	17.3171229684237	2.18400894183851	4.4977888947759	16.41
2015-10-27 20:00:00	0.00917444020601454	201510	2015102720	1.90932740980177	1.90015296959576	0.828838241046651	0.519730273956548	NA	NA	NA	NA	NA	NA	9.99754623753726	-5.07049558833023	16.6423856998256	11.901810580225	-4.40261341846462	15.31
2015-10-27 21:00:00	0.00766319905704504	201510	2015102721	1.91035465796701	1.90269145890996	0.600940262871498	0.403561526312055	NA	NA	NA	NA	NA	NA	8.26391380701074	-4.93748076181522	16.4046051817495	-2.34352529072953	-8.06646695968632	11.71
2015-10-27 22:00:00	0.0158163261650246	201510	2015102722	1.91480695149783	1.89899062533281	0.610877043425792	0.379602556325508	NA	NA	NA	NA	NA	NA	2.61318362251288	-7.41628610782565	15.3377446172316	-1.0907535581773	-9.42710754554776	11.61
2015-10-27 23:00:00	0.0238192646676658	201510	2015102723	1.92058901893407	1.89676975426641	0.684844397553846	0.4079749162852	NA	NA	NA	NA	NA	NA	1.0810684825989	-8.40602913496413	14.3522810670836	-0.925053659026783	-7.64423153285673	11.41
2015-10-28 20:00:00	0.32668016418231	201510	2015102820	2.25015607781632	1.92347591363401	2.76903914232575	1.21507723752022	NA	NA	NA	NA	NA	NA	0.750091230716793	0.172368565512094	9.83073469617068	0.318988695067514	-1.56787952739333	7.51
2015-10-28 21:00:00	0.0707603437290734	201510	2015102821	2.05615975761551	1.98539941388643	2.6603009984423	1.21975766231975	NA	NA	NA	NA	NA	NA	0.757198283185933	-0.137455058381253	11.2543313328952	-0.375484651744334	-2.06615857966044	7.91
2015-10-28 22:00:00	0.0190822875197756	201510	2015102822	2.01660920682958	1.9975269193098	2.52033007949922	1.24221503038684	NA	NA	NA	NA	NA	NA	0.444751525673194	0.266414631391095	11.7949067421504	-0.271798019076119	-1.67813165062408	8.31
2015-10-28 23:00:00	0.00885470803960819	201510	2015102823	2.0267722889521	2.01791758091249	2.34790696500359	1.24408498436851	NA	NA	NA	NA	NA	NA	0.216546244150435	-0.92559095490848	12.1851766687159	-0.271798019076119	-1.67813165062408	8.31
2015-10-29 20:00:00	0.0373230407049243	201510	2015102920	1.93052554800198	1.89320250729706	1.78267416715096	1.48354294447246	NA	NA	NA	NA	NA	NA	0.868981577530532	-1.58691056173935	11.520584207888	-0.307850317596902	-2.581710321077	8.31
2015-10-29 21:00:00	0.0373641518374423	201510	2015102921	1.92785190035721	1.89048774851976	1.06343677929967	0.860280070592597	NA	NA	NA	NA	NA	NA	1.15255660116577	-0.0819157760196167	11.4389670795166	-0.307850317596902	-2.581710321077	8.31
2015-10-29 22:00:00	0.0336460177828704	201510	2015102922	1.92631823872469	1.89267222094182	0.978208489159523	0.885795041671438	NA	NA	NA	NA	NA	NA	2.54112369067598	0.245532860432544	12.0730151406735	0.929759991959956	-1.54128075228059	8.31
2015-10-29 23:00:00	0.0401347464083337	201510	2015102923	1.93960829674796	1.89947355033963	1.25545622680429	1.14701051841919	NA	NA	NA	NA	NA	NA	2.45297779415668	-1.1563274662383	12.113561859621	0.929759991959956	-1.54128075228059	8.31
2015-10-30 20:00:00	0.213221475725272	201510	2015103020	2.12422204241186	1.91100056668659	0.722205445076464	0.496187750031549	NA	NA	NA	NA	NA	NA	3.38847429443726	0.14981940542746	11.867768048812	0.96441652293597	1.97734690185817	9.71
2015-10-30 21:00:00	0.166199903809552	201510	2015103021	2.07715764827415	1.9109577444646	0.778225856961893	0.551020774536269	NA	NA	NA	NA	NA	NA	3.02201019050839	0.692125663167239	12.9346948548346	2.13045295863917	2.64974908076701	10.31
2015-10-30 22:00:00	0.142218953774861	201510	2015103022	2.05906740409338	1.91684845031852	0.764872361537842	0.55998235145548	NA	NA	NA	NA	NA	NA	2.58695264824061	0.874904015276871	13.4579805128978	2.13549657162095	3.26338082248995	10.71
2015-10-30 23:00:00	0.20826733062104	201510	2015103023	2.14036381360502	1.93209648298398	0.833655252685483	0.653604784668374	NA	NA	NA	NA	NA	NA	2.75573596351811	1.90877788764613	13.3284261884693	2.13549657162095	3.26338082248995	10.71
2015-10-31 20:00:00	0.124234419793926	201510	2015103120	2.01828186896875	1.89404744917483	1.4733150398392	0.807293068893428	NA	NA	NA	NA	NA	NA	3.12745934089255	2.27239389047352	15.2130247728268	1.10451404411933	2.01743617652285	11.71
2015-10-31 21:00:00	0.153320640790468	201510	2015103121	2.0444537544582	1.89113311366773	1.69987523587374	1.00015793121116	NA	NA	NA	NA	NA	NA	3.3401995239561	2.92714566887849	16.3885240089794	1.10451404411933	2.01743617652285	11.71
2015-10-31 22:00:00	0.185931650434689	201510	2015103122	2.07605685314273	1.89012520270804	1.45134091501289	0.971460282957039	NA	NA	NA	NA	NA	NA	2.72465540173204	2.52972010031047	17.1418690061144	1.40683340191785	0.520403477359884	14.11
2015-10-31 23:00:00	0.215408004846867	201510	2015103123	2.10777272468603	1.89236471983916	1.48014888144947	1.13437514754268	NA	NA	NA	NA	NA	NA	2.06700034318512	2.27176298262965	17.0888624241715	1.40683340191785	0.520403477359884	14.11
2015-11-01 20:00:00	0.512027557689756	201511	2015110120	2.38914628310372	1.87711872541396	2.08433374446389	0.633906428822797	NA	NA	NA	NA	NA	NA	1.33817578880888	3.39931467534147	18.9275275043161	1.9056408771672	3.17151901259782	15.51
2015-11-01 21:00:00	0.476821685074061	201511	2015110121	2.35590930313889	1.87908761806483	2.03015229221572	0.58541488107276	NA	NA	NA	NA	NA	NA	1.49275936695525	4.64683180323226	19.986573431066	2.41122057740548	3.79947566475907	16.81
2015-11-01 22:00:00	0.295345891557429	201511	2015110122	2.17208258805097	1.87673669649354	1.87566072790347	0.576698426517286	NA	NA	NA	NA	NA	NA	1.734051274643	4.62842956279906	20.6338529753243	2.51910351957958	4.43442414047662	17.81
2015-11-01 23:00:00	0.133492190721516	201511	2015110123	2.00948673110132	1.8759945403798	1.94457852790448	0.622162706969344	NA	NA	NA	NA	NA	NA	1.18754668728393	4.30059579309208	19.9033411197935	2.51910351957958	4.43442414047662	17.81
2015-11-02 20:00:00	0.11054666269512	201511	2015110220	2.00130422843693	1.89075756574181	1.77952867222962	0.508054572845927	NA	NA	NA	NA	NA	NA	1.55275650108891	1.87563958139018	18.140363556016	1.85824945827501	2.60516965874022	16.31
2015-11-02 21:00:00	0.166147597977909	201511	2015110221	2.05446420950468	1.88831661152677	0.964597211848115	0.480790640185341	NA	NA	NA	NA	NA	NA	3.07953930126963	3.72153964047995	20.0703771892232	1.58014190518533	3.89142024966172	17.31
2015-11-02 22:00:00	0.145637286569678	201511	2015110222	2.03521241250247	1.88957512593279	0.68972720571591	0.449445263392054	NA	NA	NA	NA	NA	NA	5.75559699813874	7.65617714107801	21.2386584637951	2.27711809372338	3.28857616412295	18.01
2015-11-02 23:00:00	0.0604692672328879	201511	2015110223	1.94641227765909	1.8859430104262	0.709679612782262	0.451224263997385	NA	NA	NA	NA	NA	NA	5.67443028752372	6.99619050503512	20.697705878983	1.77854071673971	3.58284704095765	18.31
2015-11-03 20:00:00	0.0240179869379875	201511	2015110320	1.904679252796	1.88066126585801	0.353427769673241	0.226497602157224	NA	NA	NA	NA	NA	NA	5.39801417483224	12.2181417744096	17.8516409220715	4.20703758907757	16.1510660553441	16.81
2015-11-03 21:00:00	0.0218714050283617	201511	2015110321	1.90523652071461	1.88336511568625	0.351698846692103	0.225193226448937	NA	NA	NA	NA	NA	NA	5.25912517129037	11.8667379851581	17.5882554780826	5.42471233570915	14.5090522114577	16.81
2015-11-03 22:00:00	0.0195882964756884	201511	2015110322	1.91552075962363	1.89593246314794	0.364078715211266	0.229681418851783	NA	NA	NA	NA	NA	NA	5.10784466219056	10.8081205225869	17.5342889936676	7.25688647548266	12.0774872668928	16.71
2015-11-03 23:00:00	0.0587951863846798	201511	2015110323	1.95921979566388	1.9004246092792	0.384068984880205	0.234829361813809	NA	NA	NA	NA	NA	NA	5.14479861533238	10.1080442307934	16.3357930814262	5.22913639001768	9.09374689633447	15.31
2015-11-04 20:00:00	0.0491874142066293	201511	2015110420	1.95592901268412	1.90674159847749	0.839870060573711	0.560657357726718	NA	NA	NA	NA	NA	NA	-2.16149592766321	3.76171282372038	9.08570195286325	3.77056596436871	-1.33522743693508	4.31
2015-11-04 21:00:00	0.0763990351665136	201511	2015110421	1.98316551587625	1.90676648070973	0.816100341206257	0.556684522059638	NA	NA	NA	NA	NA	NA	-0.0310609567740832	-0.747399352558009	9.14804981666248	-2.91614990560487	-2.11094048424884	4.61
2015-11-04 22:00:00	0.292628592697032	201511	2015110422	2.19851457978107	1.90588598708404	0.933887327225474	0.618314733502348	NA	NA	NA	NA	NA	NA	-0.861480602109634	-0.152106788445729	8.81014463823362	-1.75934860971497	-0.3803846336197	5.41
2015-11-04 23:00:00	0.247716081000867	201511	2015110423	2.15756900844973	1.90985292744886	0.969004921438667	0.726274780077947	NA	NA	NA	NA	NA	NA	1.98884224979325	-0.109667923249073	8.08339805800767	-1.01807091046009	1.60422305845383	6.01
2015-11-05 20:00:00	0.0619225609838716	201511	2015110520	1.97992291110652	1.91800035012265	1.19272643801477	0.900656939523058	NA	NA	NA	NA	NA	NA	2.18759261774675	0.340038719773905	5.55140483508467	-1.84483918893816	-1.97143814687603	4.31
2015-11-05 21:00:00	0.0409977755869901	201511	2015110521	1.95891172669979	1.9179139511128	1.30175775560842	0.869971439248635	NA	NA	NA	NA	NA	NA	2.54208626905834	1.10714410217021	6.02782061565904	2.91088717882799	-0.725765686799002	5.31
2015-11-05 22:00:00	0.0336478263595252	201511	2015110522	1.95168557123803	1.9180377448785	1.20996635892249	0.785943274082784	NA	NA	NA	NA	NA	NA	2.63250843025423	1.34339462985546	6.18482680853964	1.5440263911557	0.419502685825383	5.41
2015-11-05 23:00:00	0.163767020097062	201511	2015110523	2.08102213594913	1.91725511585207	1.20654289048958	0.869011728643313	NA	NA	NA	NA	NA	NA	1.2423840569378	1.27231656969517	6.37616078398457	1.5440263911557	0.419502685825383	5.41
2015-11-06 20:00:00	0.0657055191922629	201511	2015110620	1.96936804958987	1.90366253039761	1.55609806336637	1.06180133101991	NA	NA	NA	NA	NA	NA	0.1890087605697	1.1722075896554	6.31504133210905	1.07674748346684	1.31552835653506	5.01
2015-11-06 21:00:00	0.0662800457645316	201511	2015110621	1.96823621307424	1.9019561673097	1.03781811856526	0.653248066878561	NA	NA	NA	NA	NA	NA	-0.880927724966102	-2.10435365059551	7.13636424803974	0.683317360850273	1.33531920691669	5.71
2015-11-06 22:00:00	0.0523573682716694	201511	2015110622	1.9546339218948	1.90227655362313	1.07272923176238	0.766985812608443	NA	NA	NA	NA	NA	NA	-1.46908669320806	-3.00577563503234	8.02683612862029	1.33009983251786	1.62506444042566	6.41
2015-11-06 23:00:00	0.0874932045202492	201511	2015110623	1.9901179187727	1.90262471425246	1.11660577984667	0.791180527585021	NA	NA	NA	NA	NA	NA	-0.329988684058902	-1.79679126271057	7.50376082778729	-0.34579861781184	-1.35662202396962	6.01
2015-11-07 20:00:00	0.228558565717819	201511	2015110720	2.16023263914016	1.93167407342234	1.13446453696054	0.655860348569918	NA	NA	NA	NA	NA	NA	1.043181269806	1.22530444870659	5.26472769492858	0.797574591430081	3.51053767550003	3.21
2015-11-07 21:00:00	0.127440356302347	201511	2015110721	2.06684908418679	1.93940872788444	1.16572595499656	0.660845610659634	NA	NA	NA	NA	NA	NA	0.369031087451617	1.09977143913163	6.43468448685383	0.500760008108883	1.93629528075622	4.41
2015-11-07 22:00:00	0.154066374479952	201511	2015110722	2.10537916956717	1.95131279508722	1.16076963309882	0.706993823912211	NA	NA	NA	NA	NA	NA	0.505997148978385	0.802160390649146	6.99054845167899	0.395242979203137	1.23845992562966	5.41
2015-11-07 23:00:00	0.238155578930535	201511	2015110723	2.21040464932443	1.9722490703939	1.3366255768882	0.831333483151274	NA	NA	NA	NA	NA	NA	0.327233652674232	1.33013090252727	7.89572509668386	-0.873327309188653	-0.822982023512851	6.01
2015-11-08 20:00:00	0.544725615388654	201511	2015110820	2.50653361887867	1.96180800349001	2.02079246906108	0.747559107480143	NA	NA	NA	NA	NA	NA	-0.885633479344341	0.100439134054719	7.20999266095214	-0.41103156619918	1.75244202517169	6.11
2015-11-08 21:00:00	0.33875289504761	201511	2015110821	2.32929902391778	1.99054612887017	1.84125349743583	0.74313316442389	NA	NA	NA	NA	NA	NA	-0.0665660008093568	0.784045271073732	8.2706854450272	1.48396753135868	-0.829361420535846	7.21
2015-11-08 22:00:00	0.252136250965818	201511	2015110822	2.24935209456969	1.99721584360387	1.70729269455471	0.781923695163787	NA	NA	NA	NA	NA	NA	0.681025547923169	0.40967972555747	8.80651845112993	-0.493126593646378	-1.73113435718858	7.51
2015-11-08 23:00:00	0.112478797619869	201511	2015110823	2.15513377563914	2.04265497801927	1.46887524620449	0.888642228504463	NA	NA	NA	NA	NA	NA	-0.335829319096494	0.497047398326719	8.60898812214361	-0.0952096562659212	-1.2965088203918	7.91
2015-11-09 20:00:00	0.215749279097238	201511	2015110920	2.17728404695089	1.96153476785365	1.40286221837602	0.666275506555163	NA	NA	NA	NA	NA	NA	-1.46310707274977	-0.766458587047507	11.2558301571569	-0.428517909013293	-1.64510558981935	6.41
2015-11-09 21:00:00	0.240318674760423	201511	2015110921	2.19159295145172	1.95127427669129	1.34938077375987	0.688814503329989	NA	NA	NA	NA	NA	NA	0.184911395694872	-0.393668228675841	11.4106216409691	-0.428517909013293	-1.64510558981935	6.41
2015-11-09 22:00:00	0.238642745526125	201511	2015110922	2.19342331295062	1.95478056742449	1.24778887429559	0.689887087325933	NA	NA	NA	NA	NA	NA	0.623003188930472	0.774055259487673	12.4810960406421	-0.315649036947102	-0.948876011644497	7.61
2015-11-09 23:00:00	0.401188072647865	201511	2015110923	2.35614862767775	1.95496055502988	1.30220055705505	0.809017126176779	NA	NA	NA	NA	NA	NA	0.998574806207965	1.01367589409606	12.27687612776	0.936516488805996	0.750291187602846	10.01
2015-11-10 20:00:00	NA	201511	2015111020	NA	1.96036138833121	1.76397672073448	0.754305002839783	NA	NA	NA	NA	NA	NA	3.20736092738353	3.93019657430465	10.985466713497	2.3464931663558	2.59691544341466	9.51
2015-11-10 21:00:00	NA	201511	2015111021	NA	1.96036138833121	1.4039986954871	0.822786461717187	NA	NA	NA	NA	NA	NA	1.11099413655722	2.92394484212639	10.8597954507022	0.0837649161707075	-2.99883034512106	8.31
2015-11-10 22:00:00	NA	201511	2015111022	NA	1.96036138833121	1.76024939302296	1.05575332400967	NA	NA	NA	NA	NA	NA	1.36739196394215	-0.0825150513726277	10.570881799306	0.790417297546916	-2.15991677981783	6.11
2015-11-10 23:00:00	NA	201511	2015111023	NA	1.96036138833121	1.68451590348224	1.10678831134036	NA	NA	NA	NA	NA	NA	-0.325900726557789	1.99047066318849	9.0230333694019	2.1992701270247	-4.15369846141686	4.31
2015-11-11 20:00:00	0.592823954651604	201511	2015111120	2.55318534298281	1.96036138833121	0.822933732508543	0.594412282832393	NA	NA	NA	NA	NA	NA	0.910847960895796	2.48790400338352	5.30401663414915	-2.25958150905595	3.77548558518404	-0.49
2015-11-11 21:00:00	0.404387187942367	201511	2015111121	2.36474857627358	1.96036138833121	0.769685420877664	0.588669098761443	NA	NA	NA	NA	NA	NA	-0.333002123771314	2.0537815042582	5.62009108446483	-1.89488078364023	3.62457263905567	1.31
2015-11-11 22:00:00	0.363922541365084	201511	2015111122	2.32428392969629	1.96036138833121	0.787814809603841	0.617279331772011	NA	NA	NA	NA	NA	NA	-0.141740381489929	2.32964657513892	5.96303046423265	-1.89488078364023	3.62457263905567	1.31
2015-11-11 23:00:00	0.519010700955743	201511	2015111123	2.47937208928695	1.96036138833121	1.15429924288211	0.983090531703432	NA	NA	NA	NA	NA	NA	-0.0266699893457477	1.75983418189174	6.13235635990202	-1.82107838254923	4.87069538409167	1.71
2015-11-12 20:00:00	NA	201511	2015111220	NA	1.96036138833121	3.26590922558939	1.24097396610264	NA	NA	NA	NA	NA	NA	-1.13128614434822	-1.45007623251892	2.82221163651542	-1.22290325303893	3.49206352085795	0.81
2015-11-12 21:00:00	NA	201511	2015111221	NA	1.96036138833121	2.22117065696683	1.03643305422177	NA	NA	NA	NA	NA	NA	-0.502715733593465	0.169401947869481	3.80189263541234	-1.38321322064041	2.77429652096628	1.71
2015-11-12 22:00:00	NA	201511	2015111222	NA	1.96036138833121	2.32041609887059	1.04725520519434	NA	NA	NA	NA	NA	NA	-1.40907886863211	1.56878623629008	5.17085763709997	-0.285257867411023	1.97955246181558	2.31
2015-11-12 23:00:00	NA	201511	2015111223	NA	1.96036138833121	2.93025722355734	1.32847659801986	NA	NA	NA	NA	NA	NA	-0.579629681645395	0.564311324203324	5.58099662447165	-0.691419841562964	0.402415957304188	2.61
2015-11-13 20:00:00	NA	201511	2015111320	NA	1.96036138833121	3.33171343713577	1.52290278591898	NA	NA	NA	NA	NA	NA	-0.159808217185749	1.32163630508727	2.69412110851789	-0.00157079552930849	0.899998629221959	0.61
2015-11-13 21:00:00	NA	201511	2015111321	NA	1.96036138833121	3.34762711135674	1.66479188553563	NA	NA	NA	NA	NA	NA	-0.188561744246467	0.477946995172337	4.28083240820985	-0.00157079552930849	0.899998629221959	0.61
2015-11-13 22:00:00	NA	201511	2015111322	NA	1.96036138833121	2.96219186089899	1.63196068569726	NA	NA	NA	NA	NA	NA	0.451082011564537	0.65299830191486	5.08814291311671	-0.475858229401073	-0.643085488493774	2.81
2015-11-13 23:00:00	NA	201511	2015111323	NA	1.96036138833121	3.57295964696084	2.01577345948568	NA	NA	NA	NA	NA	NA	0.0908250292236006	0.450299370089934	5.83517257826662	-0.280666708920788	-0.959805291975187	3.11
2015-11-14 20:00:00	NA	201511	2015111420	NA	1.96036138833121	6.70908617803885	1.95690483802649	NA	NA	NA	NA	NA	NA	-0.907048442820592	2.98064797934237	4.44142684635233	-0.0453629881292538	-0.998970569790715	2.31
2015-11-14 21:00:00	NA	201511	2015111421	NA	1.96036138833121	5.17222989175648	1.31864184435017	NA	NA	NA	NA	NA	NA	-0.857251471021706	2.72921185802427	6.38922843493236	-0.0580790774276622	-0.898124056444961	3.31
2015-11-14 22:00:00	NA	201511	2015111422	NA	1.96036138833121	4.01669845224123	1.36460965653484	NA	NA	NA	NA	NA	NA	-0.660709857901563	2.1231238399662	6.93718962314563	-0.338737920245291	-0.940880768954225	4.21
2015-11-14 23:00:00	NA	201511	2015111423	NA	1.96036138833121	3.57196508288411	1.43666959219984	NA	NA	NA	NA	NA	NA	-1.19848797153622	1.18461913294746	6.44121107095867	-0.140791018536208	-0.888919506535624	4.81
2015-11-15 20:00:00	NA	201511	2015111520	NA	1.96036138833121	3.77724856627692	1.13793171225201	NA	NA	NA	NA	NA	NA	-1.45577898726121	2.16381228016917	2.94301947874686	-0.397787027090302	-1.02555618133706	0.31
2015-11-15 21:00:00	NA	201511	2015111521	NA	1.96036138833121	3.58378539733419	1.21335699183349	NA	NA	NA	NA	NA	NA	-0.968178479038105	2.03429785258825	2.50893391696326	-1.18683529945123	-0.917290560278747	2.01
2015-11-15 22:00:00	NA	201511	2015111522	NA	1.96036138833121	2.913768354279	1.22664030429463	NA	NA	NA	NA	NA	NA	-1.70622741108981	2.07627617909608	6.95403001519242	-0.964181414529809	-1.14906666467847	4.11
2015-11-15 23:00:00	NA	201511	2015111523	NA	1.96036138833121	3.19704080222939	1.56779320514178	NA	NA	NA	NA	NA	NA	-1.60262425061539	0.405651660692125	6.29107550402944	-0.535106998979438	-1.40130671148154	5.11
2015-11-16 20:00:00	NA	201511	2015111620	NA	1.96036138833121	4.82982947747911	1.633954465391	NA	NA	NA	NA	NA	NA	-1.57512391149209	-0.837724713379521	5.03412702159989	-0.425267456823606	-3.67547923272147	2.01
2015-11-16 21:00:00	NA	201511	2015111621	NA	1.96036138833121	4.43161884018763	1.64029390875019	NA	NA	NA	NA	NA	NA	-3.62683038676935	-5.19165723724015	5.26599387011294	-0.270981329372237	-3.6900635657305	2.01
2015-11-16 22:00:00	NA	201511	2015111622	NA	1.96036138833121	3.91967376560287	1.53876279679046	NA	NA	NA	NA	NA	NA	-2.40044651531291	-4.94898804437328	4.75946088871791	-1.28465867518279	-3.14795998835398	2.91
2015-11-16 23:00:00	NA	201511	2015111623	NA	1.96036138833121	3.68760568195634	1.59203485914896	NA	NA	NA	NA	NA	NA	-2.06068171380226	-2.20242420185027	4.45324494447556	-1.98499337825895	-1.34900010684511	3.11
2015-11-17 20:00:00	NA	201511	2015111720	NA	1.96036138833121	1.2966992208529	0.887398450081197	NA	NA	NA	NA	NA	NA	1.12213368735209	3.19828420167933	3.77788218901873	3.26641923609343	2.46142344469188	3.51
2015-11-17 21:00:00	NA	201511	2015111721	NA	1.96036138833121	1.26108090022104	0.914970157958099	NA	NA	NA	NA	NA	NA	0.606826835329508	3.4801913374107	4.67229312350497	1.22952353827911	3.16990092413274	4.11
2015-11-17 22:00:00	NA	201511	2015111722	NA	1.96036138833121	1.18914484037142	0.93006619365687	NA	NA	NA	NA	NA	NA	0.430097029868979	4.07053069710489	5.37693137188683	1.17280392551775	2.97733621754248	4.71
2015-11-17 23:00:00	NA	201511	2015111723	NA	1.96036138833121	1.35219475270528	1.0810626730428	NA	NA	NA	NA	NA	NA	0.358910128132602	2.91739285622156	5.02679477359288	2.34755425378941	2.72928361031155	5.11
2015-11-18 20:00:00	NA	201511	2015111820	NA	1.96036138833121	0.801161327332761	0.562340664149438	NA	NA	NA	NA	NA	NA	9.38687432608735	1.31717566452521	10.4998972867317	5.17355346047782	2.36863770796168	5.61
2015-11-18 21:00:00	-0.016134986361922	201511	2015111821	1.94422640196929	1.96036138833121	0.899564418513851	0.617890389597935	NA	NA	NA	NA	NA	NA	10.6994378746232	0.966882710406931	10.8796809919094	8.81572578033405	1.76155583674024	8.81
2015-11-18 22:00:00	0.0148222940872722	201511	2015111822	1.97518368241848	1.96036138833121	0.967811775682845	0.658554739909703	NA	NA	NA	NA	NA	NA	9.16778880425039	1.31258929714891	9.90177798425594	11.3122136982434	1.32887969556141	9.11
2015-11-18 23:00:00	0.156329279767951	201511	2015111823	2.06159827607821	1.90526899631026	1.1365233594402	0.878902506680542	NA	NA	NA	NA	NA	NA	8.34601368813544	1.78341132986222	9.79184751124103	10.8862454644346	2.11607175872589	8.01
2015-11-19 20:00:00	0.201770634728874	201511	2015111920	2.10524012197753	1.90346948724866	1.20639740465491	0.614642512399664	NA	NA	NA	NA	NA	NA	0.741748308399672	2.23389381892536	8.6689641521275	0.0706596760644626	-1.49833481244295	7.31
2015-11-19 21:00:00	0.302546115667236	201511	2015111921	2.2047992112906	1.90225309562337	1.15433381653268	0.627486848288616	NA	NA	NA	NA	NA	NA	0.830381283235016	2.68891415576042	9.58547619217734	-0.73212595753644	-1.64438182375668	7.71
2015-11-19 22:00:00	0.375390399362068	201511	2015111922	2.2752086929102	1.89981829354813	1.22480485687768	0.704075904588684	NA	NA	NA	NA	NA	NA	0.203807058784362	2.41168575304874	10.8174945699276	0.216799370730935	-1.28179484819166	8.81
2015-11-19 23:00:00	0.623280354720152	201511	2015111923	2.5219410162094	1.89866066148925	1.61778776865897	0.741702412748256	NA	NA	NA	NA	NA	NA	0.288787780067111	1.52125166942579	10.8304945011585	1.58939642496063	-0.183899440788586	9.51
2015-11-20 20:00:00	0.00586543985645616	201511	2015112020	1.91992718790424	1.91406174804778	1.07586407821936	0.753641011924519	NA	NA	NA	NA	NA	NA	9.37940249696536	-3.10962290659134	11.9719256411242	11.2528628711133	-1.76215129995093	10.01
2015-11-20 21:00:00	0.00989671978122741	201511	2015112021	1.92277411066127	1.91287739088004	0.761005911313912	0.53604256423688	NA	NA	NA	NA	NA	NA	3.67497835489907	-6.14959838730447	11.5029614322004	9.81515621640729	-6.34970931992334	9.81
2015-11-20 22:00:00	0.0020194860304068	201511	2015112022	1.91441164912953	1.91239216309912	0.595964053050526	0.348318223811621	NA	NA	NA	NA	NA	NA	1.6352116276326	-6.73422960156081	9.94156697743125	-1.47831938314898	-7.13853428943267	7.81
2015-11-20 23:00:00	0.100249341662823	201511	2015112023	2.01036910995424	1.91011976829142	0.668429703806913	0.424050324599726	NA	NA	NA	NA	NA	NA	1.31420211206874	-10.6181148054695	7.3584012675617	-0.100369757622534	-6.38921168155781	6.81
2015-11-21 20:00:00	0.527008599251866	201511	2015112120	2.44295594913098	1.91594734987911	2.26841756503515	1.54305363445662	NA	NA	NA	NA	NA	NA	1.42007777766713	-1.52604759150313	1.93167055059638	0.537862632277969	0.721598079819379	0.71
2015-11-21 21:00:00	0.384440577015389	201511	2015112121	2.29216591125525	1.90772533423986	2.37133045339813	1.65681940700309	NA	NA	NA	NA	NA	NA	0.371738272893501	-1.54219528773953	2.78081801313874	0.489382451748846	0.872069272432121	1.61
2015-11-21 22:00:00	0.676485611629202	201511	2015112122	2.58157914683578	1.90509353520658	2.31148995871256	1.78083144433443	NA	NA	NA	NA	NA	NA	1.91585331304111	-1.76679912013503	4.0592857782525	0.784776370533083	0.61977903179514	2.31
2015-11-21 23:00:00	0.519476429857697	201511	2015112123	2.42201605276468	1.90253962290698	3.08981544764528	2.41450139402511	NA	NA	NA	NA	NA	NA	2.3299148934618	-0.259119319416697	4.37137605747512	-0.370498519084114	-1.4535235971103	2.41
2015-11-22 20:00:00	1.37457200411255	201511	2015112220	3.39825343433546	2.02368143022291	5.39121045119562	3.02718408068459	NA	NA	NA	NA	NA	NA	1.24651869140257	-0.363652608946176	4.13207678236057	0.338690653839535	-1.35841401678639	2.21
2015-11-22 21:00:00	0.820114165415266	201511	2015112221	2.86706546842935	2.04695130301408	5.69509291087561	3.71058493324303	NA	NA	NA	NA	NA	NA	1.62373638892501	-0.13202135732214	4.72970273568444	0.83453638114574	-1.48106347890432	3.21
2015-11-22 22:00:00	0.595558888523658	201511	2015112222	2.66899473365418	2.07343584513052	6.13737886758652	4.26728308473885	NA	NA	NA	NA	NA	NA	-0.163327542874611	0.963678207573194	6.40146226799226	-0.0533982904328181	-1.69916115262174	4.01
2015-11-22 23:00:00	0.77594155673864	201511	2015112223	2.88705658729222	2.11111503055358	6.36925447835319	4.427347123289	NA	NA	NA	NA	NA	NA	1.36899770359702	0.194250368196993	7.45986572477909	0.280666708920788	-0.959805291975187	4.31
2015-11-23 20:00:00	1.64836032096097	201511	2015112320	3.59860892890315	1.95024860794218	5.4336036331831	1.2384844097841	NA	NA	NA	NA	NA	NA	0.023387171430509	-0.0597617901189732	5.17231388451876	-0.00191986120248814	-1.09999832460462	1.81
2015-11-23 21:00:00	1.63333405195779	201511	2015112321	3.676272721138	2.04293866918021	4.7455829051917	1.30232831630881	NA	NA	NA	NA	NA	NA	0.375714243176288	0.544999777094019	6.67090994694445	0.0565114675763819	-0.898224055585444	3.21
2015-11-23 22:00:00	1.42247447839365	201511	2015112322	3.53805072041275	2.1155762420191	4.68064878398063	1.50092416590784	NA	NA	NA	NA	NA	NA	-0.0968111180534258	1.22779348758262	7.82919580302791	1.09156513167404	0.135961624414542	4.71
2015-11-23 23:00:00	1.87060775067512	201511	2015112323	4.07302656263252	2.20241881195741	4.54547457782896	2.04738206465685	NA	NA	NA	NA	NA	NA	-0.630992899917174	0.741807013481622	7.70214868952047	0.502370446119471	0.622594518820817	4.61
2015-11-24 20:00:00	3.47077468840395	201511	2015112420	5.42941706874605	1.95864238034209	4.90331136434502	2.15058087032933	NA	NA	NA	NA	NA	NA	-0.93246575232434	2.35780225908482	7.75923013019377	-0.295854715037544	-1.36838225200053	4.71
2015-11-24 21:00:00	2.20218312024599	201511	2015112421	4.19770450383137	1.99552138358538	5.72136740573527	2.47238491311574	NA	NA	NA	NA	NA	NA	-0.50456399009711	1.8028509063894	8.67133489064412	0.102533475978685	-1.39624026811424	5.61
2015-11-24 22:00:00	0.625282397511633	201511	2015112422	2.66180646638826	2.03652406887663	5.19893363562659	2.61667626926854	NA	NA	NA	NA	NA	NA	-0.741697563465197	0.346155137535007	9.20048387140929	0.167355686664632	-1.99298571849901	5.31
2015-11-24 23:00:00	0.419768458173357	201511	2015112423	2.62586432689797	2.20609586872462	5.70122628809264	3.18691879721378	NA	NA	NA	NA	NA	NA	-0.241662658430617	-1.12588462066035	8.75640323970458	-0.953380049453048	-1.87111370079557	5.01
2015-11-25 20:00:00	1.94426557209315	201511	2015112520	3.84262133800043	1.89835576590728	2.51093591324621	1.26358003699273	NA	NA	NA	NA	NA	NA	0.732631239354846	6.63395723708897	12.9070273259594	-0.603828240877411	6.27099604971323	11.31
2015-11-25 21:00:00	1.43529499668978	201511	2015112521	3.33295763975708	1.8976626430673	2.6982157022864	1.42002322597678	NA	NA	NA	NA	NA	NA	0.551178445066218	9.4451052163265	13.4621478982747	0.97554211345543	6.52750469818865	11.61
2015-11-25 22:00:00	0.788797940353721	201511	2015112522	2.68432357529043	1.89552563493671	2.4834942104737	1.26314997349254	NA	NA	NA	NA	NA	NA	1.03174134162857	9.87434410784995	13.3225635861925	2.2570752942504	7.24663446822623	12.01
2015-11-25 23:00:00	0.242034695536507	201511	2015112523	2.13759807088254	1.89556337534603	1.90628686237669	1.1676089030525	NA	NA	NA	NA	NA	NA	0.701651210628946	7.97161484634009	12.6332712926802	1.83781826614828	7.15782956074058	12.01
2015-11-26 20:00:00	-0.0320319539257445	201511	2015112620	1.97764263466799	2.00967458859374	1.41540077187583	0.580218090629939	NA	NA	NA	NA	NA	NA	-1.37643010244148	-5.34438845543605	3.24007930354213	NA	NA	NA
2015-11-26 21:00:00	-0.04769423084104	201511	2015112621	1.9681375428269	2.01583177366794	1.25685128598278	0.454659753630309	NA	NA	NA	NA	NA	NA	-1.56058561704017	-5.27366742194693	2.9962336235663	-3.85165231241752	-1.67474608948603	-0.59
2015-11-26 22:00:00	-0.0358330924661829	201511	2015112622	1.9949874990311	2.03082059149729	1.19859095916411	0.44806000139769	NA	NA	NA	NA	NA	NA	-2.11787950822218	-6.66423307991477	2.53655489368128	-3.58694779461201	-0.90763732775157	-0.79
2015-11-26 23:00:00	0.128187580325341	201511	2015112623	2.10162346263	1.97343588230466	1.09191937649212	0.484153917822189	NA	NA	NA	NA	NA	NA	-2.6411825593323	-5.03970965966741	0.860022189856807	-0.649602904504379	-4.45286605081036	-2.39
2015-11-27 20:00:00	0.0419974075677041	201511	2015112720	2.01979690857847	1.97779950101076	1.0273829344596	0.628689390463123	NA	NA	NA	NA	NA	NA	1.125571522346	1.02446169671451	-1.768591746521	0.67559020761566	0.737277336810124	-6.99
2015-11-27 21:00:00	0.0267206404386762	201511	2015112721	1.99640656622192	1.96968592578325	1.25775547114813	0.628630238537939	NA	NA	NA	NA	NA	NA	-0.59743480119219	-0.750634911783361	0.0362211238761461	0.973276582787192	-0.701949209984658	-5.99
2015-11-27 22:00:00	0.142045260315967	201511	2015112722	2.13600624932277	1.99396098900681	1.20977641575143	0.638474971760789	NA	NA	NA	NA	NA	NA	-1.2796779936374	-0.790055470051696	0.859122623521614	0.973276582787192	-0.701949209984658	-5.99
2015-11-27 23:00:00	0.165307846892353	201511	2015112723	2.18643551376697	2.02112766687462	1.27392477235685	0.64977128427727	NA	NA	NA	NA	NA	NA	-1.52336448181697	-0.397847879873818	0.966013669306449	0.159396107004351	-1.49150691619981	-4.79
2015-11-28 20:00:00	-0.0212132909142158	201511	2015112820	2.06438061932032	2.08559391023454	2.17819639698948	1.04646493429236	NA	NA	NA	NA	NA	NA	0.539593213210396	-1.45309206609966	-3.68165409751077	-0.561200589764339	-2.02362395173811	-7.89
2015-11-28 21:00:00	-0.089496567657732	201511	2015112821	2.0475872245435	2.13708379220123	2.16090056272234	1.10911224386255	NA	NA	NA	NA	NA	NA	0.836659813551082	-1.18966560882476	-3.3568483806701	-0.706949687558514	-1.87088806165973	-7.59
2015-11-28 22:00:00	-0.107702716475992	201511	2015112822	2.11736069322473	2.22506340970072	2.01438684197389	1.13117097597696	NA	NA	NA	NA	NA	NA	0.284635412658344	-1.98761085142334	-2.83694156597721	-0.790070952592668	-1.94571012483086	-7.29
2015-11-28 23:00:00	-0.11241722286423	201511	2015112823	2.15386682377636	2.26628404664059	2.04577111615152	1.17487059242807	NA	NA	NA	NA	NA	NA	-0.234772818467197	-1.33725065388124	-1.7200011430636	-0.446757602961301	-1.22082252772312	-7.29
2015-11-29 20:00:00	0.420184441300978	201511	2015112920	2.43874574390566	2.01856130260468	1.55209634851097	0.946043830722429	NA	NA	NA	NA	NA	NA	0.912943938301711	-0.836915523903604	-3.67690492272163	0.844491182843395	-1.11661750035532	-7.69
2015-11-29 21:00:00	0.348851066912663	201511	2015112921	2.34385408771636	1.9950030208037	1.5574510742706	0.936642054911603	NA	NA	NA	NA	NA	NA	0.392843485838535	-0.761931383579396	-2.70367624407703	-0.368571120059366	-0.473450450900814	-7.39
2015-11-29 22:00:00	0.356833862809494	201511	2015112922	2.33747183934327	1.98063797653377	1.26739597018948	0.882332014592605	NA	NA	NA	NA	NA	NA	1.14524764387661	-1.05814671978305	-1.76310038817019	-0.282846072470166	-1.06301368725346	-6.69
2015-11-29 23:00:00	0.718206475848043	201511	2015112923	2.68382719080865	1.96562071496061	1.74255126177024	1.16453420498026	NA	NA	NA	NA	NA	NA	0.335212303875443	1.95238844472312	-1.85574492438315	-0.115992225116228	-1.89645611700155	-6.79
2015-11-30 20:00:00	1.18614103953825	201511	2015113020	3.11056849371347	1.92442745417522	1.80261757364311	1.04837960930588	NA	NA	NA	NA	NA	NA	-1.59302995406935	-0.010705375833869	-5.14339719402005	-0.229052529285373	-0.661464238510272	-8.99
2015-11-30 21:00:00	0.770133493186887	201511	2015113021	2.69365732419571	1.92352383100882	1.76814849664633	1.02294789300401	NA	NA	NA	NA	NA	NA	-0.870419493677908	-0.641836387748278	-4.917903163868	0.725635211433172	0.336828650693993	-8.49
2015-11-30 22:00:00	0.615219761259915	201511	2015113022	2.5320929398162	1.91687317855629	1.59184551655826	1.07928083600003	NA	NA	NA	NA	NA	NA	-0.730551711969116	-0.717184606577158	-4.32949077779443	-0.181901334929303	-1.79078527589182	-6.99
2015-11-30 23:00:00	1.23479492567995	201511	2015113023	3.14971161310614	1.9149166874262	1.87830039015031	1.45758718153882	NA	NA	NA	NA	NA	NA	-1.29346000870669	-0.986427722672864	-4.35621193544057	-0.27584916118288	-2.38409463744095	-7.09
2015-12-01 20:00:00	2.14173642406306	201512	2015120120	4.04669944910971	1.90496302504665	4.29164378253634	2.11045900800096	NA	NA	NA	NA	NA	NA	-0.723143096749133	-0.433818057080563	-4.72747336999822	-0.492376291967353	-0.497559631711095	-9.29
2015-12-01 21:00:00	1.22906788651492	201512	2015120121	3.13448106881072	1.9054131822958	3.32711688963894	1.8017566522268	NA	NA	NA	NA	NA	NA	-0.218259009678192	0.0509988017571524	-4.5814372084921	0.33443636701804	-1.04792762937894	-8.29
2015-12-01 22:00:00	1.59283009363369	201512	2015120122	3.49895739762572	1.90612730399203	3.12115006581541	1.76111311691834	NA	NA	NA	NA	NA	NA	0.823830337600937	1.36498423843811	-3.71218664837875	0.556007046888694	-1.28485647595757	-7.89
2015-12-01 23:00:00	1.94954820085145	201512	2015120123	3.85599505431557	1.90644685346412	3.39924334617048	2.03012225288279	NA	NA	NA	NA	NA	NA	0.35655695604145	1.24847513224796	-1.84299114193669	0.891825603178333	-1.56353672598874	-8.49
2015-12-02 20:00:00	1.19680164241776	201512	2015120220	3.18656626046365	1.98976461804589	5.31612591381144	1.52351934478542	NA	NA	NA	NA	NA	NA	0.243686085661276	-0.0246135350867147	-7.28103028910249	0.0920628337521823	-1.1964633026723	-10.59
2015-12-02 21:00:00	1.51819079068103	201512	2015120221	3.59559635349969	2.07740556281867	5.09718081139674	1.64308163507106	NA	NA	NA	NA	NA	NA	0.625150980046031	-0.406763867816408	-6.61148875731982	0.0920628337521823	-1.1964633026723	-10.59
2015-12-02 22:00:00	1.29105722463449	201512	2015120222	3.48379702079844	2.19273979616396	5.27164510202296	1.70755325766145	NA	NA	NA	NA	NA	NA	0.208874100081218	-1.11236661282407	-6.02178500725773	0.388073867706276	-0.457600997817413	-9.09
2015-12-02 23:00:00	1.38631964854447	201512	2015120223	3.64164500056639	2.25532535202192	5.22727151799582	1.96918228280043	NA	NA	NA	NA	NA	NA	0.809743350940583	-1.11029512803597	-4.72563455724344	0.88224405715955	-0.177891606341213	-8.69
2015-12-03 20:00:00	2.68481787766323	201512	2015120320	4.75904991931232	2.07423204164909	5.98583148193446	2.29929553307644	NA	NA	NA	NA	NA	NA	0.270830567158224	-1.22320860286857	-3.35040673751979	0.45129264217493	0.215255548404148	-6.29
2015-12-03 21:00:00	1.9062961541222	201512	2015120321	3.96362965707307	2.05733350295088	6.10014612412159	2.53560927304419	NA	NA	NA	NA	NA	NA	-0.00440845034271482	-0.567712526923173	-3.20493165092762	1.07403121254142	-0.89802948419682	-5.59
2015-12-03 22:00:00	1.4893344621766	201512	2015120322	3.60274735351287	2.11341289133627	5.87667274277067	2.85063663274367	NA	NA	NA	NA	NA	NA	1.16543018361528	-0.150202047078998	-2.23666323794242	1.07403121254142	-0.89802948419682	-5.59
2015-12-03 23:00:00	1.21165393590703	201512	2015120323	3.45475654599988	2.24310261009285	6.66896648813694	3.62473740944366	NA	NA	NA	NA	NA	NA	1.52772588821964	1.15145272438436	-1.99472897184899	NA	NA	NA
2015-12-04 20:00:00	2.71086821333219	201512	2015120420	4.69857971607483	1.98771150274263	6.68880755524375	1.70512086614462	NA	NA	NA	NA	NA	NA	-1.20443418249975	0.849290151389497	3.50719119136818	-0.204233276924135	-1.08087407619798	-5.09
2015-12-04 21:00:00	3.32057321274326	201512	2015120421	5.3846839792965	2.06411076655324	6.63440507454518	1.91998971983107	NA	NA	NA	NA	NA	NA	-1.2904599456041	0.887712608384173	5.27003319265657	-0.359478876440719	-0.600645434006551	-4.39
2015-12-04 22:00:00	3.468544718093	201512	2015120422	5.57719969447465	2.10865497638166	6.21423974108761	2.10750196423963	NA	NA	NA	NA	NA	NA	-0.28966159536784	-1.03627572923073	4.81551179846764	0.872114158266183	-0.222299111450469	-3.99
2015-12-04 23:00:00	2.13486897146076	201512	2015120423	4.47434588695833	2.33947691549757	7.19314752070651	2.60697958712752	NA	NA	NA	NA	NA	NA	-0.725312477012168	0.609416446282073	1.83223672750762	1.18422685968817	-0.193924585324034	-3.89
2015-12-05 20:00:00	1.84846337077676	201512	2015120520	3.85826454586343	2.00980117508667	6.71954816808742	5.97099779403537	NA	NA	NA	NA	NA	NA	0.672859862866964	1.12451179330679	0.361695515505517	-0.835198438068369	-0.715851638992436	-1.49
2015-12-05 21:00:00	1.87346022830865	201512	2015120521	3.88326140339532	2.00980117508667	6.28610704877813	5.56651169767216	NA	NA	NA	NA	NA	NA	0.448570162301739	0.328504888494631	1.70159394427139	-0.773734173091554	-0.781879421260292	-0.59
2015-12-05 22:00:00	1.82074531080887	201512	2015120522	3.83054648589554	2.00980117508667	6.0974543922317	5.57761658532027	NA	NA	NA	NA	NA	NA	1.17592861926932	-0.155168591115343	1.98715783284644	-1.47627337657279	-1.02986257220193	-0.29
2015-12-05 23:00:00	2.69618682226219	201512	2015120523	4.70598799734886	2.00980117508667	6.9284744555497	6.33890851231957	NA	NA	NA	NA	NA	NA	0.230471234145522	-0.402593528625493	2.17179357764383	-2.08057046499003	-0.285002702112039	0.51
2015-12-06 20:00:00	2.78516861430081	201512	2015120620	4.79496978938749	2.00980117508667	4.19351694694639	1.80087583720107	NA	NA	NA	NA	NA	NA	-0.231168838176808	-0.772003906697714	-0.449153731156628	NA	NA	NA
2015-12-06 21:00:00	2.2660586519979	201512	2015120621	4.27585982708457	2.00980117508667	4.17803250501245	1.8772205416276	NA	NA	NA	NA	NA	NA	-1.30010414823638	-0.277162568422315	0.581322984738904	NA	NA	NA
2015-12-06 22:00:00	2.67305120739306	201512	2015120622	4.68285238247973	2.00980117508667	3.89988324144407	1.90475879783455	NA	NA	NA	NA	NA	NA	-1.28007765994067	0.763069668685613	1.55047609076104	-0.134184053528314	-1.39355467771405	-1.59
2015-12-06 23:00:00	2.89040386760041	201512	2015120623	4.90020504268709	2.00980117508667	4.1468115207536	2.48851006472583	NA	NA	NA	NA	NA	NA	0.378165211151216	0.459671239106225	1.77485679626892	1.28300628637871	1.11530034928386	-1.19
2015-12-07 20:00:00	2.11049711292233	201512	2015120720	4.12029828800901	2.00980117508667	6.41776411520648	1.67326830830635	NA	NA	NA	NA	NA	NA	-1.11587270523002	0.731656780430091	1.99985479276631	-1.00603989326047	-1.72854960390741	-4.39
2015-12-07 21:00:00	2.65196294978663	201512	2015120721	4.6617641248733	2.00980117508667	6.55400584283715	1.79062850076152	NA	NA	NA	NA	NA	NA	-0.282181840467719	0.101632478616026	1.61798348865614	-0.614713235599614	-1.90318880775888	-4.49
2015-12-07 22:00:00	2.28018008109167	201512	2015120722	4.28998125617835	2.00980117508667	6.86951630613037	2.31092073365627	NA	NA	NA	NA	NA	NA	-0.712614813484303	-0.503583168296757	1.68288151691473	-1.1111304448067	2.35061462911802	-2.29
2015-12-07 23:00:00	1.76457571249238	201512	2015120723	3.77437688757906	2.00980117508667	7.38221549893779	3.24431168468873	NA	NA	NA	NA	NA	NA	-0.033504039611635	-0.876834128288519	0.276275184512542	-0.415823381635519	-1.95629520146761	-3.49
2015-12-08 20:00:00	2.62984791936905	201512	2015120820	4.63964909445572	2.00980117508667	6.03401638807534	2.71600661898345	NA	NA	NA	NA	NA	NA	0.0113920482391785	0.26425118752321	6.67997905031245	-0.0769517882837682	-2.09858962693518	-0.49
2015-12-08 21:00:00	2.31389370907086	201512	2015120821	4.32369488415753	2.00980117508667	6.02269199544458	3.10421458068953	NA	NA	NA	NA	NA	NA	-0.749635611414965	-0.13646545386367	7.55404303306358	-0.461748613235034	-0.887010833178222	0.71
2015-12-08 22:00:00	2.51691986768167	201512	2015120822	4.52672104276835	2.00980117508667	6.01695809285073	3.12434898412688	NA	NA	NA	NA	NA	NA	-1.28114208690444	0.292653544160866	7.75385459933545	0.743821188710601	-0.294499642147743	0.71
2015-12-08 23:00:00	3.13659339221349	201512	2015120823	5.14639456730016	2.00980117508667	5.93235227081868	3.24433898236026	NA	NA	NA	NA	NA	NA	-1.53521352783845	0.904255044374167	5.05794373372407	-0.740822731680998	0.511059370547791	0.41
2015-12-09 20:00:00	5.9516225411484	201512	2015120920	7.89566887085816	1.94404632970977	5.05271639026032	1.85510619125343	NA	NA	NA	NA	NA	NA	-1.31420863661733	2.29472285853385	5.00915247153046	-0.0709855390782538	-1.0977071800994	0.21
2015-12-09 21:00:00	5.84656114298946	201512	2015120921	7.8599510064992	2.01338986350974	5.99682770261921	2.14536206019735	NA	NA	NA	NA	NA	NA	-2.27600466980813	1.26449785340109	5.97915568217388	-0.233445363855905	-0.972369920397677	0.61
2015-12-09 22:00:00	6.34882451019523	201512	2015120922	8.41364030618876	2.06481579599353	5.79133265066685	2.15063455398674	NA	NA	NA	NA	NA	NA	-1.78848594483807	0.372996612844202	6.33824528521063	-0.289299656065674	-0.74585904097241	0.81
2015-12-09 23:00:00	4.83602488476285	201512	2015120923	6.77776456136442	1.94173967660156	7.09370358424922	2.5156485506642	NA	NA	NA	NA	NA	NA	-1.21866614498532	-0.55508619498174	5.29799812692931	0.534476752156514	1.92726090641725	0.61
2015-12-10 20:00:00	3.15592752668808	201512	2015121020	5.35642448317891	2.20049695649082	3.51289228275402	1.52992404172256	NA	NA	NA	NA	NA	NA	-1.58963537534551	1.05335943036252	4.04247476000205	NA	NA	NA
2015-12-10 21:00:00	3.23303759360121	201512	2015121021	5.35980552588882	2.12676793228761	3.64251341080355	1.70850070062252	NA	NA	NA	NA	NA	NA	-1.68024845334907	2.35771811523123	5.19516569552741	-1.36053624450175	1.17853346469121	1.41
2015-12-10 22:00:00	3.58244707839379	201512	2015121022	5.72013596065216	2.13768888225837	4.18228853305191	2.09586824557566	NA	NA	NA	NA	NA	NA	-0.630222670318817	2.13647030495346	5.47781509018449	0.367961078818205	-1.45416802484271	-0.19
2015-12-10 23:00:00	3.19463970735382	201512	2015121023	5.32576573025715	2.13112602290333	4.74321547920551	2.70122921223064	NA	NA	NA	NA	NA	NA	-0.506706645556966	0.905592367291338	3.88021881210301	0.367961078818205	-1.45416802484271	-0.19
2015-12-11 20:00:00	0.257576700547231	201512	2015121120	2.22640568146055	1.96882898091332	1.77254388329321	0.885445631151131	NA	NA	NA	NA	NA	NA	1.92121855365585	-1.95831795943245	0.601630581827862	-0.941731644639699	0.743734838154168	-0.19
2015-12-11 21:00:00	0.0997468820553096	201512	2015121121	2.04015374260104	1.94040686054573	1.81300879133661	1.05684414957315	NA	NA	NA	NA	NA	NA	1.14406803272146	-1.71523140545204	0.220494052928871	0.927881175381163	-2.53555448065572	-0.59
2015-12-11 22:00:00	-0.0656693270969209	201512	2015121122	2.04712065439551	2.11278998149243	2.33956347208194	1.56402100422056	NA	NA	NA	NA	NA	NA	2.14040849721502	-1.26338996637793	0.0501556785802677	0.263473829349707	-2.68711397995094	-0.89
2015-12-11 23:00:00	0.00208406512564929	201512	2015121123	2.30197727960482	2.29989321447917	1.98414330489218	1.20866613680034	NA	NA	NA	NA	NA	NA	0.784139227262222	-2.46520728716563	-0.149862328240147	-0.256378544074549	-2.28566621406937	-0.89
2015-12-12 20:00:00	1.09205448708257	201512	2015121220	3.01008097227521	1.91802648519264	1.15777228358278	0.619424631869919	NA	NA	NA	NA	NA	NA	0.651704156889523	-1.98939796502923	1.09848197716377	-0.0816276753881077	1.29743474695675	-2.09
2015-12-12 21:00:00	1.25653877005282	201512	2015121221	3.17686673924766	1.92032796919484	1.0610799717405	0.631514559848061	NA	NA	NA	NA	NA	NA	2.69454094855045	-1.08824536354828	1.26875094436099	-0.00349065673179665	1.99999695382658	-1.69
2015-12-12 22:00:00	1.74992199172499	201512	2015121222	3.67050496190453	1.92058297017954	1.07050841350188	0.659077331953978	NA	NA	NA	NA	NA	NA	1.06308411276807	1.12862527941068	1.76830468084029	-0.192459039664327	2.29193357627386	-1.39
2015-12-12 23:00:00	2.19067503366006	201512	2015121223	4.10994635867257	1.91927132501251	1.4924925638631	1.08455152424323	NA	NA	NA	NA	NA	NA	1.25261064313526	-0.0416502292043109	1.10579626249739	-1.18837707376075	2.97115464601892	-1.49
2015-12-13 20:00:00	1.75492836317321	201512	2015121320	3.8352193685323	2.08029100535909	4.89426254196898	2.55098774179538	NA	NA	NA	NA	NA	NA	-1.00611071518434	-0.149006431420506	-2.24552705379836	-0.107999355706023	-0.994150963972315	-5.19
2015-12-13 21:00:00	1.68916272864059	201512	2015121321	3.77584037971752	2.08667765107693	4.50780091151776	2.01075594401562	NA	NA	NA	NA	NA	NA	-1.33494443663857	-0.0183458302955809	-1.57019236162779	1.23955107605618	-0.650778864014466	-4.99
2015-12-13 22:00:00	1.18125406006937	201512	2015121322	3.31085203252593	2.12959797245656	4.77600061809296	2.14732538404441	NA	NA	NA	NA	NA	NA	0.265382155955197	-1.91691412003874	-2.25563163868617	0.505242976040988	-1.08845281714976	-5.29
2015-12-13 23:00:00	1.2129473062945	201512	2015121323	3.42709732859058	2.21415002229609	4.33385254657256	2.10961444444004	NA	NA	NA	NA	NA	NA	-0.205089508401329	-1.79417145061072	-2.78343072869808	-0.541270439107692	-1.71669051134681	-5.89
2015-12-14 20:00:00	1.12188249649453	201512	2015121420	3.0401986307204	1.91831613422586	4.24627176271847	2.33016351811108	NA	NA	NA	NA	NA	NA	-0.339677657730779	-0.516850028750425	-1.54501435388335	-0.20616681905572	-1.48576419485746	-6.39
2015-12-14 21:00:00	1.38197744847521	201512	2015121421	3.29963721407711	1.9176597656019	4.233974988637	2.49486057675348	NA	NA	NA	NA	NA	NA	-1.53779952932567	-1.48696801637042	-0.907988549379354	-0.309982710262682	-2.17805204697643	-6.09
2015-12-14 22:00:00	1.51845815112842	201512	2015121422	3.43495795089265	1.91649979976423	5.04143357488947	3.12838317911043	NA	NA	NA	NA	NA	NA	-1.48579412390581	-2.08878983559768	-0.710869489243635	-0.309982710262682	-2.17805204697643	-6.09
2015-12-14 23:00:00	1.71703965320514	201512	2015121423	3.63491256743258	1.91787291422744	4.65164852900842	3.17594350100002	NA	NA	NA	NA	NA	NA	-0.0821524417138202	-1.37535012433781	-1.77231048826155	1.85848044139423	0.395032212553744	-5.39
2015-12-15 20:00:00	0.592898310328915	201512	2015121520	2.54508671439615	1.95218840406724	1.54553058504731	0.912401954519835	NA	NA	NA	NA	NA	NA	-2.33710725810389	-5.40487186615747	-0.655637729590467	0.0942047212372999	-1.79753316255823	-4.09
2015-12-15 21:00:00	0.533003567082812	201512	2015121521	2.48837032978409	1.95536676270128	1.20479150267352	0.815269413699647	NA	NA	NA	NA	NA	NA	-1.95433647802981	-4.78405572333357	-1.06135393255812	1.49516831768437	0.120298386493289	-3.59
2015-12-15 22:00:00	1.06081684486617	201512	2015121522	3.01792141669622	1.95710457183005	1.33824178370774	0.918739535239926	NA	NA	NA	NA	NA	NA	-1.8482160064067	-2.6493202903245	-1.22284111451194	1.6058837290567	-2.65162920649757	-3.39
2015-12-15 23:00:00	1.16781071838987	201512	2015121523	3.1225615737212	1.95475085533133	1.42488701614499	1.06738602353751	NA	NA	NA	NA	NA	NA	-1.56501308606502	-1.31159446309432	-1.19014329609331	1.07068101615241	1.44694234911099	-4.49
2015-12-16 20:00:00	1.12048686147282	201512	2015121620	3.04120798784067	1.92072112636784	3.42230257945289	2.47879677193814	NA	NA	NA	NA	NA	NA	0.249024700045477	0.736674992993398	-3.9848515744788	-1.05065778087482	3.23359215540352	-7.39
2015-12-16 21:00:00	1.13639730321688	201512	2015121621	3.0570451202791	1.92064781706221	2.82915837170764	2.0730701930466	NA	NA	NA	NA	NA	NA	0.942329102131033	0.456796309022576	-3.68257027694716	-0.876669499815786	3.07757219055748	-7.39
2015-12-16 22:00:00	0.595144864052603	201512	2015121622	2.51013205612501	1.91498719207241	2.37315501267181	1.78136464811543	NA	NA	NA	NA	NA	NA	1.16722894845812	1.31250142304199	-3.22422593067421	-0.876447671900014	2.4478234165113	-7.19
2015-12-16 23:00:00	0.65518825040883	201512	2015121623	2.56657729641154	1.91138904600271	2.48973497045257	1.94983266633186	NA	NA	NA	NA	NA	NA	-1.29003121574694	0.295830949410726	-3.98544119638734	-1.16900648699433	1.36873073808006	-7.69
2015-12-17 20:00:00	0.401996534002618	201512	2015121720	2.31393904570978	1.91194251170716	3.22108176078494	1.87349549790168	NA	NA	NA	NA	NA	NA	-0.43630455904191	1.13474806469218	-4.52641351166665	-1.84285560029683	2.36725225450407	-6.59
2015-12-17 21:00:00	0.486433874305814	201512	2015121721	2.3971450763209	1.91071120201509	3.09653158301892	1.94176192097345	NA	NA	NA	NA	NA	NA	-0.841255012735481	1.96487863564999	-3.93362240567575	-2.16525072862764	1.92916802849765	-5.89
2015-12-17 22:00:00	0.532435644011789	201512	2015121722	2.44384198347911	1.91140633946732	2.74897520845574	1.63483669150586	NA	NA	NA	NA	NA	NA	-0.365788382444097	0.0450282103541135	-3.70777180331186	-2.62319881499545	1.65191645581926	-5.49
2015-12-17 23:00:00	0.570954982799275	201512	2015121723	2.48069468179399	1.90973969899471	2.50423741407884	1.55565661676224	NA	NA	NA	NA	NA	NA	-0.365747544172829	-0.551030126611716	-4.080311349775	-2.99998172297337	0.010471954245671	-6.39
2015-12-18 20:00:00	1.52926787180011	201512	2015121820	3.58003529138685	2.05076741958674	2.9319160260509	0.956767844420776	NA	NA	NA	NA	NA	NA	-0.245331327995309	0.708203424846278	-2.44183891591365	-0.844282462829239	0.98852775528004	-5.79
2015-12-18 21:00:00	1.36725316946063	201512	2015121821	3.40565208057908	2.03839891111846	2.97312889332866	1.0414603742303	NA	NA	NA	NA	NA	NA	-0.192797103371445	1.81434610186173	-0.947697373101107	-0.947626357555725	-1.03053592196763	-5.49
2015-12-18 22:00:00	1.316509995834	201512	2015121822	3.39913186353042	2.08262186769642	3.00989272342531	1.153938146272	NA	NA	NA	NA	NA	NA	-0.360516015056446	1.31798418111782	-0.750815244606031	-0.371045037214533	-0.471514135905241	-4.89
2015-12-18 23:00:00	1.5825818049207	201512	2015121823	3.69725008864267	2.11466828372197	3.5504913687884	1.48351969084729	NA	NA	NA	NA	NA	NA	-0.708352853702799	0.647958107562356	-0.673179487348762	-0.409634291896457	-0.687167917544532	-5.09
2015-12-19 20:00:00	1.62794006253743	201512	2015121920	3.59655229768909	1.96861223515166	4.14180055544697	1.63532986090992	NA	NA	NA	NA	NA	NA	-1.40420892239634	1.44222122225523	0.212364289090772	0.324307224583904	-0.62034250546185	-7.09
2015-12-19 21:00:00	1.66987140389331	201512	2015121921	3.64158925239718	1.97171784850387	4.01899511941526	1.92901533806442	NA	NA	NA	NA	NA	NA	-1.87267515441456	1.88334473098809	1.55956326820569	0.963630453208623	-0.267238376078257	-6.69
2015-12-19 22:00:00	1.64783969710724	201512	2015121922	3.65082537714766	2.00298568004043	4.22291168244596	2.02171544941099	NA	NA	NA	NA	NA	NA	-1.41399916718002	0.59431393989088	1.49614547022452	0.453512081500583	0.392844488230404	-6.19
2015-12-19 23:00:00	1.32970974605477	201512	2015121923	3.32083917007275	1.99112942401798	4.39921867122656	2.30489300744972	NA	NA	NA	NA	NA	NA	-0.527518762580639	0.205302420434086	0.229679188484965	0.730267341786434	-0.326664368305108	-5.69
2015-12-20 20:00:00	1.86717061262522	201512	2015122020	3.77278710569307	1.90561649306785	7.39202706310625	4.61478629814404	NA	NA	NA	NA	NA	NA	-0.268674540746636	2.13366833713142	2.38436750752811	-0.858002168349218	-0.976643373554565	-4.99
2015-12-20 21:00:00	1.32456821364061	201512	2015122021	3.22455289351167	1.89998467987106	7.26118393465329	4.62981835949297	NA	NA	NA	NA	NA	NA	-0.350153528478358	3.14974323135817	1.94972284567632	-0.790306986534769	-1.39119188720835	-5.49
2015-12-20 22:00:00	2.33624296972859	201512	2015122022	4.23044236439463	1.89419939466604	7.18247332545647	4.20269473017165	NA	NA	NA	NA	NA	NA	0.20705810045129	1.54124076507456	2.25172752612906	-1.40881512234393	-2.06524573623941	-5.79
2015-12-20 23:00:00	3.97769192946688	201512	2015122023	5.87033634154337	1.89264441207649	7.87771307611365	4.18144605443239	NA	NA	NA	NA	NA	NA	-1.44329593521423	0.526843178957038	0.706730792976089	-2.56764151468781	-1.3480419326014	-3.69
2015-12-21 20:00:00	3.54618024963563	201512	2015122120	5.45751240971637	1.91133216008074	3.09754288076765	1.10005902261529	NA	NA	NA	NA	NA	NA	0.823536563466839	1.95766893443627	1.25640369639257	-1.08122888406451	-0.202346485673992	-0.79
2015-12-21 21:00:00	3.69301274049457	201512	2015122121	5.60539049532619	1.91237775483162	2.10541395816576	1.07094153067784	NA	NA	NA	NA	NA	NA	0.0286684685408899	4.07460074090998	1.57077411351185	0.65707586819106	1.00411717615075	0.31
2015-12-21 22:00:00	0.610630389749143	201512	2015122122	2.56139840406	1.95076801431086	2.60202599398432	1.53004696987692	NA	NA	NA	NA	NA	NA	1.21714590847685	3.63005355491709	1.28005723962934	-1.15409933257034	-0.958151726273397	-1.29
2015-12-21 23:00:00	2.15231730564436	201512	2015122123	4.24085137723286	2.0885340715885	3.00208176601316	1.89325508548238	NA	NA	NA	NA	NA	NA	-0.0478754532360745	-1.78890342585718	-0.450723726511399	-0.850237727228933	-1.35539507421142	-1.59
2015-12-22 20:00:00	2.38040646728743	201512	2015122220	4.30813636786312	1.92772990057569	7.00951228516087	4.62383327349032	NA	NA	NA	NA	NA	NA	-0.933322993865893	-0.817832689423373	0.252240372360745	-0.962890602772216	-1.40101452065743	-1.79
2015-12-22 21:00:00	3.26174306439325	201512	2015122221	5.18906355060459	1.92732048621134	5.76515045850976	3.10285164431812	NA	NA	NA	NA	NA	NA	-1.81365807841618	0.556658562521219	1.48196358728222	-1.00599227264446	-0.823395134415815	0.31
2015-12-22 22:00:00	3.08257909252169	201512	2015122222	5.00562145147481	1.92304235895312	6.18014233398838	3.38709021242649	NA	NA	NA	NA	NA	NA	0.146559226183733	-1.3299487885709	0.243368890562124	-0.813791603841685	0.881897514179952	0.31
2015-12-22 23:00:00	3.31874976344413	201512	2015122223	5.24090653920797	1.92215677576383	6.63578700442758	3.7601336530771	NA	NA	NA	NA	NA	NA	0.171424483331653	-2.26719400483702	-0.279689257954999	0.765504076251546	-0.789938927539508	0.01
2015-12-23 20:00:00	0.192681770177002	201512	2015122320	2.20248294526368	2.00980117508667	5.08682922073766	2.77382092577065	NA	NA	NA	NA	NA	NA	4.55884813233608	1.96632110133146	0.191055973321966	3.34343501109706	4.09945634524511	-4.59
2015-12-23 21:00:00	0.0127640998977112	201512	2015122321	2.02256527498439	2.00980117508667	4.71307514787405	2.197686360612	NA	NA	NA	NA	NA	NA	10.4939735503712	3.0290226364068	-0.659276985772465	9.18150922314432	4.18425481840145	-3.39
2015-12-23 22:00:00	0.314296134694059	201512	2015122322	2.25069666980503	1.93640053511097	3.64854710043359	1.23444897664041	NA	NA	NA	NA	NA	NA	8.46999981444756	2.71121096804324	-1.29214953871934	11.4553197970175	2.33061115333704	-2.99
2015-12-23 23:00:00	0.150445052094644	201512	2015122323	2.08469605399672	1.93425100190207	5.41758874650626	2.29520227838436	NA	NA	NA	NA	NA	NA	7.21853070188031	3.11280364506794	-1.98486317005421	9.70396981335154	2.76424851660664	-2.99
2015-12-24 20:00:00	NA	201512	2015122420	NA	1.94290152535264	2.52439954348263	0.840161006104524	NA	NA	NA	NA	NA	NA	-2.01349581550666	0.0513563192362515	-4.08366723008788	1.36602549120927	0.619656644736813	-7.49
2015-12-24 21:00:00	NA	201512	2015122421	NA	1.96385413644333	2.68398246272041	0.857530434997661	NA	NA	NA	NA	NA	NA	-1.23721479151234	1.6303504945163	-3.23265431630608	0.0523492450537512	-1.49908624052864	-8.89
2015-12-24 22:00:00	NA	201512	2015122422	NA	2.04413821780061	2.64014844277303	1.40158575452292	NA	NA	NA	NA	NA	NA	-0.772523908448897	2.30590323693187	-3.1466819714168	-1.02888043320994	-0.949423537815299	-8.99
2015-12-24 23:00:00	NA	201512	2015122423	NA	1.98311719119429	2.26823392704541	1.11558472451241	NA	NA	NA	NA	NA	NA	-0.098689570682434	0.226698013463375	-4.33887660251145	-1.48139293569599	0.604545258909547	-8.19
2015-12-25 20:00:00	NA	201512	2015122520	NA	1.94899907212612	4.05235519763932	1.36226540477807	NA	NA	NA	NA	NA	NA	-0.664892478708533	-3.11017296159493	-3.07027748502941	0.487230023572045	-1.93974403056949	-8.59
2015-12-25 21:00:00	NA	201512	2015122521	NA	1.95021620253704	4.12978015894392	1.39797629991701	NA	NA	NA	NA	NA	NA	0.263624028723835	-2.45755075657394	-3.61521626532289	0.487230023572045	-1.93974403056949	-8.59
2015-12-25 22:00:00	NA	201512	2015122522	NA	1.94765599853149	3.71151897686794	1.43522303703609	NA	NA	NA	NA	NA	NA	0.0745288163458028	-1.23848696512037	-4.5287216719363	0.575566507695287	3.04609966928521	-8.59
2015-12-25 23:00:00	NA	201512	2015122523	NA	1.94519840161606	4.16386625063585	1.65734487333314	NA	NA	NA	NA	NA	NA	1.82517084413753	0.977527668858871	-5.54587486106254	0.979934937488648	1.38914632716972	-8.19
2015-12-26 20:00:00	NA	201512	2015122620	NA	1.93836263894386	1.35801239913106	0.881214650961025	NA	NA	NA	NA	NA	NA	-2.39839524145364	-5.43836032687047	-6.09920307211814	1.31857721781728	1.22529756412605	-9.69
2015-12-26 21:00:00	NA	201512	2015122621	NA	1.94434962261568	0.874674840787644	0.477511938110405	NA	NA	NA	NA	NA	NA	-2.67984714081649	-5.48012420222493	-5.78841569933104	-1.38743390313627	-0.982357961451959	-7.99
2015-12-26 22:00:00	NA	201512	2015122622	NA	1.97024081710452	0.911926573621725	0.566532340074566	NA	NA	NA	NA	NA	NA	-2.45028851583866	-5.67716239569992	-5.48500935795118	-0.745975565151618	-1.85567250779784	-6.89
2015-12-26 23:00:00	NA	201512	2015122623	NA	2.0510210722525	0.969582082092358	0.650241946944712	NA	NA	NA	NA	NA	NA	-2.53111328697448	-4.30599432282645	-7.19008712833761	-0.693265890241477	1.7690060501388	-7.59
2015-12-27 20:00:00	NA	201512	2015122720	NA	1.95530325851212	6.39277607873956	4.42168665863784	NA	NA	NA	NA	NA	NA	1.6027459243811	-0.761714239410149	-13.7773179976862	-0.0207689014199202	-1.69987312842277	-14.39
2015-12-27 21:00:00	NA	201512	2015122721	NA	2.25024722929055	5.97644182867116	4.0615682953629	NA	NA	NA	NA	NA	NA	-0.212448354249849	-0.206096491201478	-12.317050028293	-1.49022986034256	-2.25149171958135	-14.49
2015-12-27 22:00:00	NA	201512	2015122722	NA	2.31790276223374	5.32535008581812	3.1458639490467	NA	NA	NA	NA	NA	NA	-0.861923065373181	-0.733613505836549	-11.9495392220729	-2.07503071273842	-1.39436277244923	-12.79
2015-12-27 23:00:00	NA	201512	2015122723	NA	2.30289886552972	5.34362502221733	2.90517970253869	NA	NA	NA	NA	NA	NA	0.292293520078364	-0.808925622076905	-10.650436097022	-0.842273665669032	-1.59077813415965	-12.49
2015-12-28 20:00:00	2.34334788529518	201512	2015122820	4.38981258183246	2.04646469653728	4.17022956601303	1.00754868882721	NA	NA	NA	NA	NA	NA	1.51466171127947	-0.881538686520726	-12.0195250331687	1.33887872767819	0.676316311034147	-16.89
2015-12-28 21:00:00	1.5301916040089	201512	2015122821	3.58176159489834	2.05156999088944	3.58808199880492	1.06059272280951	NA	NA	NA	NA	NA	NA	0.938601919677976	-1.24715079217042	-10.4468061252853	0.790433693245016	1.2748390394803	-16.59
2015-12-28 22:00:00	1.3295969589307	201512	2015122822	3.51687645493254	2.18727949600183	3.50355113866172	1.20892478652566	NA	NA	NA	NA	NA	NA	0.290841440903873	-0.362096676271931	-9.3679679097408	0.240228042477263	-0.970716481578191	-15.79
2015-12-28 23:00:00	3.55873534826716	201512	2015122823	5.87795606094567	2.31922071267851	3.5792902354499	1.43031155910026	NA	NA	NA	NA	NA	NA	1.60346514974412	-0.290958774761033	-9.91750905023338	0.276238559198827	-0.750794418207645	-15.49
2015-12-30 20:00:00	1.95596326497704	201512	2015123020	3.88572776454033	1.92976449956329	5.59763051941147	4.24220512175344	NA	NA	NA	NA	NA	NA	-0.465630096625765	-1.29629911801613	-7.42736181385214	1.64627273706888	-1.1356874901062	-10.79
2015-12-30 21:00:00	2.44409953072326	201512	2015123021	4.36753473774718	1.92343520702392	4.28431827754135	3.00892393194242	NA	NA	NA	NA	NA	NA	-0.089063428727548	-1.20578263956112	-6.72978991781707	-0.776691074076829	-2.37628932906946	-10.89
2015-12-30 22:00:00	2.50902264131746	201512	2015123022	4.43235687012025	1.92333422880278	3.55082556411358	2.56485128107956	NA	NA	NA	NA	NA	NA	-0.082620525719485	-0.917238362854282	-6.71022253131855	-1.34704422629523	-1.61104681881213	-10.39
2015-12-30 23:00:00	4.53957214144853	201512	2015123023	6.46543370190186	1.92586156045333	3.54133751383401	2.67862446450197	NA	NA	NA	NA	NA	NA	0.287029837371097	-0.584101159702983	-7.56164036436041	0.166386902271942	-1.08734327548955	-9.79
2015-12-31 20:00:00	3.49108775975645	201512	2015123120	5.45493344972999	1.96384568997354	1.80821007937147	0.993155649501031	NA	NA	NA	NA	NA	NA	1.22286610210647	0.39257258946835	-9.0100897129015	-0.221185713260561	-1.07753277455928	-12.19
2015-12-31 21:00:00	NA	201512	2015123121	NA	2.00723376536601	1.63443859704647	0.959423774622379	NA	NA	NA	NA	NA	NA	0.0253762620647601	-0.739356922896393	-7.98990313512013	-0.523985905970079	-0.851726934143048	-11.49
2015-12-31 22:00:00	NA	201512	2015123122	NA	2.00980117508667	1.9482532899162	1.3780117384801	NA	NA	NA	NA	NA	NA	1.43702254553025	0.224556053990028	-7.70397389538311	0.125161550581445	-0.688719526553479	-10.49
2015-12-31 23:00:00	NA	201512	2015123123	NA	2.00980117508667	2.36622307262165	1.6823664834328	NA	NA	NA	NA	NA	NA	1.42292404908292	-0.983318986874097	-8.4260324762331	0.40354529635239	-0.914959667849825	-10.99
2016-01-01 20:00:00	0.756249291781955	201601	2016010120	2.80102027925795	2.044770987476	2.67746807782773	1.2605982763972	2.01257337936268	-0.791119120213654	-15.0340314090988	NA	NA	NA	NA	NA	NA	NA	NA	NA
2016-01-01 21:00:00	0.807972676354497	201601	2016010121	2.83995101780513	2.03197834145063	2.15513199700974	1.15605910242277	1.46175722569701	0.157522704356942	-12.5798925407204	NA	NA	NA	NA	NA	NA	NA	NA	NA
2016-01-01 22:00:00	0.86934416234643	201601	2016010122	2.90776837810898	2.03842421576255	2.26133763669548	1.20561741371817	1.1879267718178	2.09187414832848	-11.7842388047039	NA	NA	NA	NA	NA	NA	NA	NA	NA
2016-01-01 23:00:00	1.43082244953905	201601	2016010123	3.62766409689169	2.19684164735264	2.91534962719775	1.67895303290819	1.23356603268683	1.22508540312328	-11.6148961556948	NA	NA	NA	NA	NA	NA	NA	NA	NA
2016-01-02 20:00:00	1.83825712448534	201601	2016010220	3.89396058481855	2.05570346033321	3.81625643691759	1.45063526066504	1.35086656015952	0.452932637409185	-12.2474381906007	NA	NA	NA	NA	NA	NA	NA	NA	NA
2016-01-02 21:00:00	1.70330385199715	201601	2016010221	3.75512861164357	2.05182475964642	3.44228592964109	1.36449267207093	0.818856955162365	0.84557742739785	-11.2327693566637	NA	NA	NA	NA	NA	NA	NA	NA	NA
2016-01-02 22:00:00	1.36433719493661	201601	2016010222	3.75434849183179	2.39001129689519	3.18454103110828	1.4490582409674	1.23534010660562	0.887558492718922	-12.0494986460307	NA	NA	NA	NA	NA	NA	NA	NA	NA
2016-01-02 23:00:00	0.606161862772097	201601	2016010223	3.30391249357917	2.69775063080707	3.2730217495672	1.67045681647539	1.75889408778839	-0.00625327010947287	-11.3365443445503	NA	NA	NA	NA	NA	NA	NA	NA	NA
2016-01-03 20:00:00	3.07046713126085	201601	2016010320	5.06032246096666	1.98985532970581	5.32168522615662	2.46945445443314	0.539943996901612	1.83462325925715	-8.37333640739649	NA	NA	NA	NA	NA	NA	NA	NA	NA
2016-01-03 21:00:00	2.83790613501155	201601	2016010321	4.86855531448798	2.03064917947643	5.86131363992294	2.55073766572371	-0.494656329275058	1.44850670108131	-6.86318491196721	NA	NA	NA	NA	NA	NA	NA	NA	NA
2016-01-03 22:00:00	2.0676239804539	201601	2016010322	5.02530246845583	2.95767848800192	6.21390023282124	2.51901766333762	0.0917233555629792	0.925003617791015	-5.5639475412687	NA	NA	NA	NA	NA	NA	NA	NA	NA
2016-01-03 23:00:00	1.04195802626089	201601	2016010323	4.31652020607775	3.27456217981685	5.82095908283193	2.35313779937018	0.251959883946797	-0.921147201182795	-7.01246779989145	NA	NA	NA	NA	NA	NA	NA	NA	NA
2016-01-04 20:00:00	3.35777045550909	201601	2016010420	5.42354245841334	2.06577200290425	6.28224054040298	1.97056630543722	0.204287143728846	-0.678363859766003	-4.63520474854954	NA	NA	NA	NA	NA	NA	NA	NA	NA
2016-01-04 21:00:00	3.11507798353588	201601	2016010421	5.1942129535751	2.07913497003923	5.9271063930922	1.98885316580901	0.351646518797456	-0.176565062378004	-3.83001759259753	NA	NA	NA	NA	NA	NA	NA	NA	NA
2016-01-04 22:00:00	3.07113435539333	201601	2016010422	5.36467845602445	2.29354410063112	5.45422966085177	2.00779242343417	0.118992574924905	2.43023360711224	-2.75023127105942	NA	NA	NA	NA	NA	NA	NA	NA	NA
2016-01-04 23:00:00	2.24506628602875	201601	2016010423	5.77122155388853	3.52615526785978	4.83567736329294	2.2735465730768	1.067808311561	1.83949060642581	-3.48627062022274	NA	NA	NA	NA	NA	NA	NA	NA	NA
2016-01-05 20:00:00	1.64312248352533	201601	2016010520	4.58338976833813	2.9402672848128	5.98283286219329	2.24360755843393	-0.13320531948962	1.14925665317596	-3.05988531081681	NA	NA	NA	NA	NA	NA	NA	NA	NA
2016-01-05 21:00:00	1.53401881981296	201601	2016010521	4.47130327370757	2.93728445389461	6.76177204073477	2.39290887822927	-0.414867387140735	0.444551744377595	-2.62760545758681	NA	NA	NA	NA	NA	NA	NA	NA	NA
2016-01-05 22:00:00	1.66956763568909	201601	2016010522	4.51096244457898	2.8413948088899	6.82092932286928	2.21347182940722	-0.336494629221876	-0.15219035543629	-1.97803632613773	NA	NA	NA	NA	NA	NA	NA	NA	NA
2016-01-05 23:00:00	1.53347538500741	201601	2016010523	4.62160785756745	3.08813247256004	7.82231477659286	2.63190353140003	-1.3746285341133	0.918273777941398	-2.60105066791385	NA	NA	NA	NA	NA	NA	NA	NA	NA
2016-01-06 20:00:00	3.61401670038195	201601	2016010620	6.15397320029608	2.53995649991412	6.05102896625853	2.42943953186765	0.473239467672396	2.73386826616891	-0.665783284831377	NA	NA	NA	NA	NA	NA	NA	NA	NA
2016-01-06 21:00:00	3.48936414108248	201601	2016010621	5.90754459756085	2.41818045647837	6.18079205995877	2.46300020760727	0.108023169932418	1.46659599257955	-0.4753270010645	NA	NA	NA	NA	NA	NA	NA	NA	NA
2016-01-06 22:00:00	3.76444141907848	201601	2016010622	6.11053840522981	2.34609698615133	5.88759863178714	2.56797486021128	1.16905111109484	1.59340399912135	-0.348121494166435	NA	NA	NA	NA	NA	NA	NA	NA	NA
2016-01-06 23:00:00	3.0313007365748	201601	2016010623	5.31662259055694	2.28532185398215	5.87859783874003	3.05343163048523	1.53252221473517	0.577291435069173	-1.13966923057944	NA	NA	NA	NA	NA	NA	NA	NA	NA
2016-01-07 20:00:00	3.13733181410355	201601	2016010720	5.9456942352539	2.80836242115034	5.61395353372845	4.20829100574064	-2.11169075935715	-1.25978966589878	0.627110907862459	NA	NA	NA	NA	NA	NA	NA	NA	NA
2016-01-07 21:00:00	2.48032708856258	201601	2016010721	5.37036502135424	2.89003793279166	5.65591472597645	4.0968005940544	-1.85124697777174	-2.0893601345871	0.278970291280928	NA	NA	NA	NA	NA	NA	NA	NA	NA
2016-01-07 22:00:00	2.82765497707525	201601	2016010722	5.74218098259644	2.9145260055212	6.55940350100669	4.62197885258032	-2.24799261518459	-1.41768222875185	0.448326924017749	NA	NA	NA	NA	NA	NA	NA	NA	NA
2016-01-07 23:00:00	2.73084388458217	201601	2016010723	5.65587427887065	2.92503039428849	7.20781237421107	5.44148513748483	-1.88033263546664	-0.70965192541506	-0.241573589154541	NA	NA	NA	NA	NA	NA	NA	NA	NA
2016-01-08 20:00:00	1.11174375693797	201601	2016010820	3.10102242417849	1.98927866724052	8.52483588347762	5.59704782778922	2.93342658245249	-0.679448790721589	-1.47041773474604	NA	NA	NA	NA	NA	NA	NA	NA	NA
2016-01-08 21:00:00	0.901430430837133	201601	2016010821	2.90190184240396	2.00047141156682	8.11212674647185	4.02989413085158	2.00502458020169	-0.47838048747832	-1.42376713529171	NA	NA	NA	NA	NA	NA	NA	NA	NA
2016-01-08 22:00:00	1.32365451472217	201601	2016010822	3.31311306734514	1.98945855262296	7.52346985410104	3.03240626698887	1.59567103523332	-0.0785842041959885	-1.01559647900638	NA	NA	NA	NA	NA	NA	NA	NA	NA
2016-01-08 23:00:00	2.96250677840965	201601	2016010823	4.94684476896484	1.98433799055519	6.88888106358181	2.73362107491436	-0.406829230273994	-1.50299589985235	-1.06737865902682	NA	NA	NA	NA	NA	NA	NA	NA	NA
2016-01-09 20:00:00	0.869841183025858	201601	2016010920	2.80897067892067	1.93912949589482	10.0959148263407	10.0747449158704	1.75776193889793	-0.0456195396799145	-2.66536921431504	NA	NA	NA	NA	NA	NA	NA	NA	NA
2016-01-09 21:00:00	0.937299716524272	201601	2016010921	2.87512712341176	1.93782740688749	9.66421284639333	9.33959790315144	0.0995117541046699	-0.450002192936655	-2.79697690397296	NA	NA	NA	NA	NA	NA	NA	NA	NA
2016-01-09 22:00:00	1.22153757362694	201601	2016010922	3.16031076519312	1.93877319156618	3.45900161576266	2.50079192625988	-0.598275170537155	0.340033602397201	-2.23270721228749	NA	NA	NA	NA	NA	NA	NA	NA	NA
2016-01-09 23:00:00	1.55546424775301	201601	2016010923	3.49920307318441	1.9437388254314	3.01293179747084	2.46668075009078	-0.552350222389868	-0.078323661952599	-1.85543959517554	NA	NA	NA	NA	NA	NA	NA	NA	NA
2016-01-10 20:00:00	0.485913706060284	201601	2016011020	2.41403343020094	1.92811972414065	5.58776829619088	2.19292203900134	0.415734404602788	1.10491724907423	-4.2628194496512	NA	NA	NA	NA	NA	NA	NA	NA	NA
2016-01-10 21:00:00	0.671194159493871	201601	2016011021	2.59751000068622	1.92631584119235	3.54599796602406	1.40381871892081	-0.0158066130132507	1.16613456666222	-3.50019851408695	NA	NA	NA	NA	NA	NA	NA	NA	NA
2016-01-10 22:00:00	0.554760145386413	201601	2016011022	2.48079058031066	1.92603043492425	3.11838185133123	1.75733169596697	-0.31794134501844	0.466458367342258	-3.52615920869198	NA	NA	NA	NA	NA	NA	NA	NA	NA
2016-01-10 23:00:00	0.965455130543167	201601	2016011023	2.89537663543788	1.92992150489471	3.71272211036239	2.64604865593924	-0.456479697051154	1.4354916013824	-3.27591982238022	NA	NA	NA	NA	NA	NA	NA	NA	NA
2016-01-11 20:00:00	1.63649093870721	201601	2016011120	3.63045992084216	1.99396898213494	4.47404799084896	2.39229788868859	0.982115051634419	0.368416630748606	-7.29831438788324	NA	NA	NA	NA	NA	NA	NA	NA	NA
2016-01-11 21:00:00	1.46730004197982	201601	2016011121	3.38467060935796	1.91737056737814	4.76835392575139	2.62863255106407	1.35744179619902	1.57087812574648	-7.04000085568032	NA	NA	NA	NA	NA	NA	NA	NA	NA
2016-01-11 22:00:00	1.36223095487794	201601	2016011122	3.28073499554511	1.91850404066717	4.59020551896131	2.9512182868417	0.772396982666109	0.491476110791104	-7.03366103391005	NA	NA	NA	NA	NA	NA	NA	NA	NA
2016-01-11 23:00:00	1.15179051189289	201601	2016011123	3.06532927351242	1.91353876161953	5.11474920576105	3.87798643567709	0.248203323018405	0.261922333797437	-6.81305856265971	NA	NA	NA	NA	NA	NA	NA	NA	NA
2016-01-12 20:00:00	0.965380585286551	201601	2016011220	2.87001117152152	1.90463058623497	6.10792441323884	2.1229828401633	-0.261397807384009	1.50394772567293	-7.75555678272542	NA	NA	NA	NA	NA	NA	NA	NA	NA
2016-01-12 21:00:00	1.01224369696698	201601	2016011221	2.91478572359578	1.9025420266288	5.78434932614859	2.0878384028559	0.741385094964906	-0.387540236472313	-7.34887479023121	NA	NA	NA	NA	NA	NA	NA	NA	NA
2016-01-12 22:00:00	0.949305961988795	201601	2016011222	2.85154309139951	1.90223712941072	5.91251669494006	2.38350167331203	-0.6029843026776	0.111234347274752	-7.15929754310702	NA	NA	NA	NA	NA	NA	NA	NA	NA
2016-01-12 23:00:00	0.565577592736095	201601	2016011223	2.82096592981802	2.25538833708192	5.65700576456284	2.98724392548122	-0.610144137146372	-1.45085724253687	-6.41209972113097	NA	NA	NA	NA	NA	NA	NA	NA	NA
2016-01-13 20:00:00	3.50945316109341	201601	2016011320	5.47232950096502	1.96287633987161	7.17256931557112	2.52961993452479	1.08975550088585	1.9835926640396	-4.43672955623094	NA	NA	NA	NA	NA	NA	NA	NA	NA
2016-01-13 21:00:00	2.71614817264519	201601	2016011321	4.67847871297408	1.96233054032889	7.3561488927082	2.45812110127293	0.247914065295641	2.87942209073683	-3.3836564996347	NA	NA	NA	NA	NA	NA	NA	NA	NA
2016-01-13 22:00:00	2.42398572636576	201601	2016011322	4.38042541675545	1.95643969038969	7.53228242685557	2.59132441382463	0.0225843379688384	1.12223353934048	-3.08449645820502	NA	NA	NA	NA	NA	NA	NA	NA	NA
2016-01-13 23:00:00	2.98240943171305	201601	2016011323	4.98876592712441	2.00635649541136	7.79731867623292	2.82180904549596	0.59779456257612	-1.14177319853213	-4.6036766429163	NA	NA	NA	NA	NA	NA	NA	NA	NA
2016-01-14 20:00:00	4.02329200567232	201601	2016011420	5.94135150782944	1.91805950215712	6.8861991758612	2.5276248451366	1.57788184378913	2.71292396192143	0.387486606627931	NA	NA	NA	NA	NA	NA	NA	NA	NA
2016-01-14 21:00:00	4.28462076055972	201601	2016011421	6.20421687996504	1.91959611940532	6.77497261543035	2.65143395385666	1.0679205547654	2.30554145608639	1.79526988485043	NA	NA	NA	NA	NA	NA	NA	NA	NA
2016-01-14 22:00:00	4.55205767400856	201601	2016011422	6.47531677837267	1.92325910436411	6.51202664920478	2.38315731641365	4.44813290601366	1.77204345500796	2.00951117154074	NA	NA	NA	NA	NA	NA	NA	NA	NA
2016-01-14 23:00:00	2.47871125063774	201601	2016011423	4.40783435305185	1.92912310241411	5.72889372291616	2.52263712300124	-2.24650880471516	1.17850839716934	-1.07563648707628	NA	NA	NA	NA	NA	NA	NA	NA	NA
2016-01-15 20:00:00	3.35188606551649	201601	2016011520	5.26850878420883	1.91662271869235	4.6113150628576	2.61030436779881	-1.85127984087913	-1.13200000971939	-2.82633612392158	NA	NA	NA	NA	NA	NA	NA	NA	NA
2016-01-15 21:00:00	3.2917922778347	201601	2016011521	5.21309849918236	1.92130622134767	5.02775078501154	2.53791491689333	-2.26433915476368	-0.372632554177808	-2.40718672406405	NA	NA	NA	NA	NA	NA	NA	NA	NA
2016-01-15 22:00:00	1.86856613411575	201601	2016011522	3.79522503471318	1.92665890059743	5.10982116550485	2.64973604359036	-0.538794380457105	1.48367859483275	-1.56272631129275	NA	NA	NA	NA	NA	NA	NA	NA	NA
2016-01-15 23:00:00	3.33901114034533	201601	2016011523	5.26669334459212	1.92768220424678	5.79486150940792	3.07879071523838	0.290788945734086	-0.851184152303631	-2.00885926884422	NA	NA	NA	NA	NA	NA	NA	NA	NA
2016-01-16 20:00:00	5.43133229186157	201601	2016011620	7.34699050543224	1.91565821357066	5.19534567331211	1.89978934332361	-1.53503680707437	-1.27350845283304	-2.07777536916865	NA	NA	NA	NA	NA	NA	NA	NA	NA
2016-01-16 21:00:00	5.26196654307385	201601	2016011621	7.17769490152907	1.91572835845522	4.87170930707469	2.02113236766011	-1.34718246858351	-0.990098115639003	-1.12909614227999	NA	NA	NA	NA	NA	NA	NA	NA	NA
2016-01-16 22:00:00	4.13656450020592	201601	2016011622	6.05176002811173	1.91519552790581	5.55524622091187	2.63453854569474	-0.652350181565086	-1.47524701238102	-1.64322842239551	NA	NA	NA	NA	NA	NA	NA	NA	NA
2016-01-16 23:00:00	3.62628210028319	201601	2016011623	5.54142518626053	1.91514308597734	4.50297041613895	2.2581960792338	-0.143149779990724	-0.885277130326318	-1.77443642756691	NA	NA	NA	NA	NA	NA	NA	NA	NA
2016-01-17 20:00:00	1.87600989206145	201601	2016011720	3.79486431292679	1.91885442086534	6.64304728311148	2.55596095163538	-0.292863662921595	2.04093589357208	1.94791621966328	NA	NA	NA	NA	NA	NA	NA	NA	NA
2016-01-17 21:00:00	4.44303883561148	201601	2016011721	6.36058189722386	1.91754306161238	5.99145106159815	2.36349086245791	-1.71061684309596	2.25446929016177	3.11257745844705	NA	NA	NA	NA	NA	NA	NA	NA	NA
2016-01-17 22:00:00	8.4604588551745	201601	2016011722	10.3751944034971	1.91473554832257	5.63459232209711	2.47683325596045	-1.65683781905792	1.85299539862891	3.24763135231797	NA	NA	NA	NA	NA	NA	NA	NA	NA
2016-01-17 23:00:00	4.07431829286855	201601	2016011723	5.98848493400099	1.91416664113245	5.76741822452441	2.65973477465313	-1.61735183053487	1.65393897228244	0.783022367413196	NA	NA	NA	NA	NA	NA	NA	NA	NA
2016-01-18 20:00:00	5.17165099667267	201601	2016011820	7.08200654062608	1.91035554395341	6.85471996347505	2.13135529376985	-0.597166142808516	0.164165005814021	2.46277929474888	NA	NA	NA	NA	NA	NA	NA	NA	NA
2016-01-18 21:00:00	5.58786363306204	201601	2016011821	7.49602741482634	1.9081637817643	7.29345212247231	2.89732943851479	-0.988876400282279	-1.03161609777764	4.22412993802436	NA	NA	NA	NA	NA	NA	NA	NA	NA
2016-01-18 22:00:00	6.17195177613392	201601	2016011822	8.07295900413005	1.90100722799613	6.08558654912172	2.25442038084307	0.584731293581321	0.369092565155236	3.94166343931136	NA	NA	NA	NA	NA	NA	NA	NA	NA
2016-01-18 23:00:00	5.84674043207814	201601	2016011823	7.74596957663105	1.89922914455291	6.44974666573741	2.16250070106231	0.227739995607691	-1.00273081453612	1.76963923792852	NA	NA	NA	NA	NA	NA	NA	NA	NA
2016-01-19 20:00:00	1.88468273182731	201601	2016011920	3.80869125010232	1.92400851827502	5.78828871652948	5.04200974011929	2.49110842435603	-0.29436959968686	-0.879010225409843	NA	NA	NA	NA	NA	NA	NA	NA	NA
2016-01-19 21:00:00	2.17211518501587	201601	2016011921	4.08920348598778	1.91708830097192	5.60301414538081	4.78205935734296	0.886752615935739	0.834308638715147	-1.11612977789008	NA	NA	NA	NA	NA	NA	NA	NA	NA
2016-01-19 22:00:00	2.1016156699361	201601	2016011922	4.05122727880205	1.94961160886595	4.79458269290556	3.94025043145857	0.5811282061144	0.771720019333989	-0.684887186789013	NA	NA	NA	NA	NA	NA	NA	NA	NA
2016-01-19 23:00:00	1.95261824174991	201601	2016011923	3.97793261654511	2.0253143747952	4.9946182587419	3.85943510196987	0.76600308383023	1.65606245837952	-1.14121608321409	NA	NA	NA	NA	NA	NA	NA	NA	NA
2016-01-20 20:00:00	3.24367247084175	201601	2016012020	5.15493605745429	1.91126358661254	6.43583318903931	2.22743454171001	0.0207147579978046	0.781094212075844	0.767486815970528	NA	NA	NA	NA	NA	NA	NA	NA	NA
2016-01-20 21:00:00	3.47115826752847	201601	2016012021	5.38363600273801	1.91247773520955	6.65702254124286	2.47384889661831	0.926022823212165	-0.596590450977466	1.94816073480774	NA	NA	NA	NA	NA	NA	NA	NA	NA
2016-01-20 22:00:00	2.92490560974184	201601	2016012022	4.83802257947338	1.91311696973154	7.08072338693477	2.92358093023637	-0.697135100564389	-1.21236840004356	1.85688098759954	NA	NA	NA	NA	NA	NA	NA	NA	NA
2016-01-20 23:00:00	2.25731378605433	201601	2016012023	4.16913156560131	1.91181777954698	7.39235837559062	3.48566049972872	5.24048476124996	0.833781736075751	1.55657830297503	NA	NA	NA	NA	NA	NA	NA	NA	NA
2016-01-21 20:00:00	0.997244534318655	201601	2016012120	2.92435655687665	1.92711202255799	5.95872585199615	2.8340880532664	-1.03661399022357	-1.07191859342987	-3.27824250007365	NA	NA	NA	NA	NA	NA	NA	NA	NA
2016-01-21 21:00:00	0.739933631454007	201601	2016012121	2.73211671783272	1.99218308637871	5.80229586853817	3.58851504875126	0.578674463308241	-0.880543757668596	-2.74826676212228	NA	NA	NA	NA	NA	NA	NA	NA	NA
2016-01-21 22:00:00	0.941250636072782	201601	2016012122	2.99271325777278	2.0514626217	5.61326614581569	3.61616467936962	-0.8513067588507	-1.67086140339643	-1.98502727291327	NA	NA	NA	NA	NA	NA	NA	NA	NA
2016-01-21 23:00:00	1.3752507195948	201601	2016012123	3.56783952813154	2.19258880853674	6.10920043557722	4.01993587187538	-1.51252169251528	-0.092108747839937	-1.51282219609186	NA	NA	NA	NA	NA	NA	NA	NA	NA
2016-01-22 20:00:00	1.90334226293345	201601	2016012220	3.98656448668139	2.08322222374794	3.24010614230343	1.436438750041	-0.295051554882798	0.0264959712936627	-3.56578464753005	-1.08063610146872	0.876573561990778	-5.77909090909091	NA	NA	NA	NA	NA	NA
2016-01-22 21:00:00	1.67358083102493	201601	2016012221	3.72771866269893	2.054137831674	2.91536473683512	1.41179201698411	-0.0318747361361654	0.684805657299929	-3.01611377443999	-0.630638083730312	0.131157877407921	-3.78	NA	NA	NA	NA	NA	NA
2016-01-22 22:00:00	2.17636905959356	201601	2016012222	4.27562377527956	2.099254715686	3.2018642011602	1.69465440775448	0.250225933416856	1.38963896792355	-2.56397379993456	-0.388806707380031	0.165724112607009	-3.09916666666667	NA	NA	NA	NA	NA	NA
2016-01-22 23:00:00	1.85717915069312	201601	2016012223	3.95643386637912	2.099254715686	3.73545355445288	2.39624013030656	0.939798829959676	0.825929411100832	-4.00404842357477	0.914394418096101	0.00792493295622922	-5.91583333333333	NA	NA	NA	NA	NA	NA
2016-01-23 20:00:00	2.13001045562718	201601	2016012320	4.22926517131318	2.099254715686	5.62883023642851	1.69870929690643	-1.44397310454859	-0.458700378407916	0.262528295665049	-0.720710768598214	0.586961500879674	-6.585	NA	NA	NA	NA	NA	NA
2016-01-23 21:00:00	1.95786791909221	201601	2016012321	4.05712263477821	2.099254715686	5.15083434412149	1.49376814792627	-0.911966980678617	-0.0477318540769579	1.11807768558799	-1.22759513001305	0.292209832037364	-6.53	NA	NA	NA	NA	NA	NA
2016-01-23 22:00:00	1.628599591476	201601	2016012322	3.72785430716201	2.099254715686	4.91625618176571	1.59921881148723	-0.261134314785234	-0.000792019498085071	1.59601736256269	-0.52741141773145	-0.721207929127853	-5.93416666666667	NA	NA	NA	NA	NA	NA
2016-01-23 23:00:00	2.05594929667967	201601	2016012323	4.15520401236568	2.099254715686	4.34745564148232	2.10027346723775	0.843290090519027	-0.853381641226543	-0.397793779489859	0.25030497513046	-1.29360543584195	-6.00833333333333	NA	NA	NA	NA	NA	NA
2016-01-24 20:00:00	2.28571071895466	201601	2016012420	4.38496543464066	2.099254715686	4.20482938119827	3.70331594078177	1.21292533767562	1.26606207086369	-1.78063837620493	-3.10658909530107	-0.466192635189265	-3.7225	NA	NA	NA	NA	NA	NA
2016-01-24 21:00:00	1.32637710784902	201601	2016012421	3.42563182353502	2.099254715686	4.57779214688788	3.82395951411059	-0.463407985228658	1.53186298714491	-1.09237137851505	-2.10803780187466	-1.05805371758047	-2.54916666666667	NA	NA	NA	NA	NA	NA
2016-01-24 22:00:00	1.31029397952686	201601	2016012422	3.40954869521286	2.099254715686	5.24013605013583	3.93632281986698	-1.175306991411	2.52196029986532	-0.429795690802393	-0.930737508643465	-1.76473967747084	-1.985	NA	NA	NA	NA	NA	NA
2016-01-24 23:00:00	1.5949974622897	201601	2016012423	3.6942521779757	2.099254715686	5.54630372859861	4.32095391280441	-1.98342764605085	2.55399676968719	-0.381488353448162	-0.749020708887858	-2.68230180335433	-3.08916666666667	NA	NA	NA	NA	NA	NA
2016-01-25 20:00:00	2.89068388335337	201601	2016012520	4.98993859903937	2.099254715686	3.52807018967878	2.12713785345709	1.08048328721461	1.54587254696042	-2.55315241890867	0.411403034193918	0.181223990663656	-4.71833333333333	NA	NA	NA	NA	NA	NA
2016-01-25 21:00:00	2.61642958124109	201601	2016012521	4.53173289221176	1.91530331097066	3.36652770772751	2.09413570611813	0.257578021891641	2.28525466213561	-1.51639053423617	1.15655469515567	0.880816206742076	-5.52916666666667	NA	NA	NA	NA	NA	NA
2016-01-25 22:00:00	2.80672021058558	201601	2016012522	4.72216110164574	1.91544089106016	3.32264077361948	2.1251223935531	-0.140106782705116	0.684701723140293	-0.899831278499335	0.399304560841043	1.09304181595869	-6.57916666666667	NA	NA	NA	NA	NA	NA
2016-01-25 23:00:00	2.92513792779413	201601	2016012523	4.84073667979151	1.91559875199738	3.58386321135742	2.35048342458815	0.301254848803825	1.33334878527167	-0.965814592313848	-0.0266678523300468	0.32731328022937	-6.81916666666667	NA	NA	NA	NA	NA	NA
2016-01-26 20:00:00	1.85319958716146	201601	2016012620	3.76565771460703	1.91245812744557	5.63015214289014	2.03735673709838	0.683017604490384	-0.793023071977016	-5.20814920507013	0.258752645362287	0.702543097941912	-7.01083333333333	NA	NA	NA	NA	NA	NA
2016-01-26 21:00:00	2.02077745047621	201601	2016012621	3.93920072089664	1.91842327042043	4.42835602012357	1.82913389536675	1.10999266613198	-0.478567941870241	-4.98930509253023	0.463575881712837	-0.013473491867348	-6.49333333333333	NA	NA	NA	NA	NA	NA
2016-01-26 22:00:00	1.72287987422532	201601	2016012622	3.63566592823772	1.9127860540124	3.80159305836842	1.80047186333299	1.64098521611714	-0.462542029283861	-4.53602288370092	0.581812450051125	-1.73135944488933	-8.065	NA	NA	NA	NA	NA	NA
2016-01-26 23:00:00	1.679001836415	201601	2016012623	3.58971249186358	1.91071065544858	3.52936776011252	2.00484363564434	0.674343364934876	0.778985272624342	-4.24375852226126	1.02444936411216	-0.945796231588967	-8.2075	NA	NA	NA	NA	NA	NA
2016-01-27 20:00:00	NA	201601	2016012720	NA	2.07800779652352	4.94781868302032	2.79046409299861	1.9736172976948	0.744480567487358	-7.37059232394557	2.29436351013624	0.585924266404944	-9.75916666666667	NA	NA	NA	NA	NA	NA
2016-01-27 21:00:00	NA	201601	2016012721	NA	2.10352062536373	5.31894396343448	2.94165993297633	2.21576884661692	-0.213834034317164	-5.22640724299805	2.44836579278859	-0.401144997660052	-8.97666666666667	NA	NA	NA	NA	NA	NA
2016-01-27 22:00:00	NA	201601	2016012722	NA	2.14723899685716	4.87834546300434	2.95959428219724	0.854539757181131	-1.07794956348817	-4.90724870516596	1.13803195383794	0.479982397399963	-8.12416666666667	NA	NA	NA	NA	NA	NA
2016-01-27 23:00:00	NA	201601	2016012723	NA	2.12569828434189	4.41843303788859	2.91823154993818	0.840488715043281	-0.694404944627257	-4.23215895624236	1.01580900708022	0.907102054116257	-8.69666666666667	NA	NA	NA	NA	NA	NA
2016-01-28 20:00:00	3.60615664739591	201601	2016012820	5.58641455361866	1.98025790622274	7.15006312756951	2.67892708518715	1.26631491297711	-1.07194704383699	-4.01891357893476	-0.787997792703884	1.01852277823064	-7.03583333333333	NA	NA	NA	NA	NA	NA
2016-01-28 21:00:00	3.12551205391569	201601	2016012821	5.11505710940588	1.98954505549019	7.27585200926824	2.68459873931172	0.902246339262657	-0.733383008465623	-3.70054823516415	-0.213304961236518	-0.0110302688644715	-3.63916666666667	NA	NA	NA	NA	NA	NA
2016-01-28 22:00:00	3.24433591595761	201601	2016012822	5.29737095907048	2.05303504311287	7.04413038915713	2.89106648913771	0.375186976519262	-1.07364910104364	-2.67537018456972	0.865425532855877	-0.348656228031559	-4.56833333333333	NA	NA	NA	NA	NA	NA
2016-01-28 23:00:00	3.09458737874181	201601	2016012823	5.69709537879119	2.60250800004938	6.71162554901331	3.28210078587425	-0.00584107788766077	-0.174115934989641	-2.84995619202596	0.503982383978975	-1.74780676769879	-6.54416666666667	NA	NA	NA	NA	NA	NA
2016-01-29 20:00:00	3.24900569945916	201601	2016012920	5.14798965781974	1.89898395836059	6.4697118856408	1.57872429795222	0.51155495184659	-2.14841798836696	0.401907728935385	1.61640582319171	0.923553350541514	-6.525	NA	NA	NA	NA	NA	NA
2016-01-29 21:00:00	2.8658283404172	201601	2016012921	4.76188161566526	1.89605327524806	5.23782874063441	2.10234605843393	0.700110310359656	-3.60027134830454	1.37223347108358	0.686883366981379	1.97607709723099	-6.5425	NA	NA	NA	NA	NA	NA
2016-01-29 22:00:00	2.664181698256	201601	2016012922	4.55766221534455	1.89348051708855	6.03868126644642	3.07167969390415	-0.445649104509829	-3.01034679540307	1.56739305270901	-0.789623890256007	0.149489522355302	-5.60083333333333	NA	NA	NA	NA	NA	NA
2016-01-29 23:00:00	2.86266517915961	201601	2016012923	4.75460386056004	1.89193868140043	4.7601002758436	2.58790666473994	0.560398738643057	0.516098652214273	0.842549212745553	-1.74118582892395	0.168661562013922	-5.45833333333333	NA	NA	NA	NA	NA	NA
2016-01-30 20:00:00	3.69598646213131	201601	2016013020	5.59996409219657	1.90397763006525	6.54818276025915	4.24539813553349	2.59296005340058	-0.0122904611442259	2.85896623562184	1.3365395745113	-0.0364011213465566	-4.00166666666667	NA	NA	NA	NA	NA	NA
2016-01-30 21:00:00	3.95357356039976	201601	2016013021	5.85354145468215	1.89996789428238	6.05421399759762	3.95779570682728	3.33668238154476	-0.854487564589177	4.34354524859089	-1.86777020594267	1.13409613446887	-3.24833333333333	NA	NA	NA	NA	NA	NA
2016-01-30 22:00:00	4.39992337764342	201601	2016013022	6.30020405475524	1.90028067711183	6.16255262825499	3.85445997884528	5.35104527722749	1.99327333519701	4.11313381674495	-2.02141724804729	0.28784214901122	-2.9625	NA	NA	NA	NA	NA	NA
2016-01-30 23:00:00	3.44337771176383	201601	2016013023	5.3387983146664	1.89542060290257	5.81019989225616	3.74226321356453	1.40160915904635	1.31455157004879	3.43724997852576	-3.32212202301199	-1.44738207573292	-2.07166666666667	NA	NA	NA	NA	NA	NA
2016-01-31 20:00:00	1.66714719466495	201601	2016013120	3.59810801138666	1.93096081672171	1.63327976573635	0.870589695111713	-0.705429892811493	0.19203821716236	-2.26394181417015	0.0714855883389602	0.690816024145892	-2.36583333333333	NA	NA	NA	NA	NA	NA
2016-01-31 21:00:00	2.2008497328176	201601	2016013121	4.14071222197923	1.93986248916162	1.47055982597514	0.846602993741352	-0.913167002677416	-0.850910431529151	-1.63999364312639	-0.0847248684442265	0.321224927072372	-0.899166666666667	NA	NA	NA	NA	NA	NA
2016-01-31 22:00:00	2.32406293265853	201601	2016013122	4.2814548093855	1.95739187672697	1.67185127700304	0.984451831613157	-0.277280685119256	-1.59141034255873	-1.63829746330771	-0.236723627267415	1.40472079225112	-4.64666666666667	NA	NA	NA	NA	NA	NA
2016-01-31 23:00:00	2.05247624595109	201601	2016013123	3.99707905947601	1.94460281352492	1.90641001261293	1.33608857639705	1.05003066918166	-1.71369420115319	-2.33010990455546	-0.0430283605576967	0.300161955423049	-3.79	NA	NA	NA	NA	NA	NA
2016-02-01 20:00:00	0.00905140835085261	201602	2016020120	1.99419868409807	1.98514727574722	1.08079704669789	0.66783262110703	-4.29264110517487	-8.49772641775553	-2.2482018172297	-3.48196154194516	-5.2920261701656	-3.65	NA	NA	NA	NA	NA	NA
2016-02-01 21:00:00	0.0483073438307622	201602	2016020121	2.00815758859801	1.95985024476725	1.04753002773864	0.656653646307289	-2.49599253511442	-8.60523950565144	-2.47992660638226	-3.2752096899582	-3.48302145888565	-3.24583333333333	NA	NA	NA	NA	NA	NA
2016-02-01 22:00:00	0.0633781961626125	201602	2016020122	2.00991407797576	1.94653588181314	1.07351617249707	0.700935459397981	-3.33003184521578	-8.06788222606314	-2.86317992687242	-2.7975948521104	-7.82826931692505	-2.75083333333333	NA	NA	NA	NA	NA	NA
2016-02-01 23:00:00	0.0992040762203212	201602	2016020123	2.04206284685968	1.94285877063936	1.12569671225417	0.769233295760661	-2.87373294832134	-7.52803431207347	-3.98025315272059	-2.26532407265099	-7.40109890583451	-3.20583333333333	NA	NA	NA	NA	NA	NA
2016-02-02 20:00:00	1.24331840924372	201602	2016020220	3.16582966556797	1.92251125632425	1.48075547475233	1.14641783859077	1.10492475396978	1.97183131229309	-3.10105880960816	0.645038507796007	0.394639103110428	-2.5275	NA	NA	NA	NA	NA	NA
2016-02-02 21:00:00	0.773202331090715	201602	2016020221	2.69474300837959	1.92154067728888	1.47628858905883	1.09411983641636	0.761487864098927	1.0123123451547	-2.99014151585493	0.430758333324127	0.763619088659562	-1.70833333333333	NA	NA	NA	NA	NA	NA
2016-02-02 22:00:00	0.230330678525635	201602	2016020222	2.1521213802129	1.92179070168727	1.67025767893689	1.28565126480084	0.740433597938333	-0.843429982726618	-2.58993217269813	-0.421414288933559	-0.277894226030946	0.31	NA	NA	NA	NA	NA	NA
2016-02-02 23:00:00	0.433060373682596	201602	2016020223	2.35726607813466	1.92420570445206	1.19062843739813	0.971220000218529	0.0312352261898834	0.174418023622861	-2.73168595428626	-2.79298984970901	-1.55371019083088	-3.96666666666667	NA	NA	NA	NA	NA	NA
2016-02-03 20:00:00	0.444641550232598	201602	2016020320	2.36424804892972	1.91960649869712	3.72130158863455	2.36204771159283	-0.213261922939487	1.42419833120832	-5.93744781027357	-1.61046563654277	0.913855505630142	-7.00916666666667	NA	NA	NA	NA	NA	NA
2016-02-03 21:00:00	0.317453067835726	201602	2016020321	2.23763452369469	1.92018145585897	3.13705390110394	1.92485796475626	-0.842152933800364	2.31328151870841	-5.00518139547682	-0.234279813707031	0.329270080496121	-3.69583333333333	NA	NA	NA	NA	NA	NA
2016-02-03 22:00:00	0.490023913607837	201602	2016020322	2.40958599725293	1.91956208364509	2.58756724207212	1.70497275450248	0.0815311761162116	2.442687311714	-4.42099483515932	-0.944328602703675	-0.21338622504091	-4.83333333333333	NA	NA	NA	NA	NA	NA
2016-02-03 23:00:00	0.501154292424276	201602	2016020323	2.41991269306868	1.9187584006444	2.44909896224822	1.73909665143297	-0.451612024673823	1.63895052795497	-4.67236812617494	0.0310198894710484	-0.3297577032052	-6.24833333333333	NA	NA	NA	NA	NA	NA
2016-02-04 20:00:00	1.81387276396818	201602	2016020420	3.72759425348395	1.91372148951577	5.50530532556688	1.20585808308156	0.0744681242090025	0.364574209831185	-10.6312816223024	-1.01909128862472	-0.028710708625285	-10.3533333333333	NA	NA	NA	NA	NA	NA
2016-02-04 21:00:00	2.00117779801895	201602	2016020421	3.915493627326	1.91431582930706	5.44649762824558	1.37636611497049	-0.909117429305902	-0.351627214933429	-9.71202162362505	0.225884144092892	0.371432286888181	-8.30916666666667	NA	NA	NA	NA	NA	NA
2016-02-04 22:00:00	2.12044665180201	201602	2016020422	4.03404088333588	1.91359423153387	5.39820964487116	1.4734186784152	-0.75164196741489	-0.223040764181384	-8.42039057808097	0.57152825345511	0.989497328865337	-10.31	NA	NA	NA	NA	NA	NA
2016-02-04 23:00:00	1.74450972057075	201602	2016020423	3.65841436381	1.91390464323925	5.3237795405643	1.88852615933104	-2.13867155425265	0.36366527843715	-6.96505905940711	0.999988829454359	0.451781500283107	-10.9783333333333	NA	NA	NA	NA	NA	NA
2016-02-05 20:00:00	1.16870374402113	201602	2016020520	3.09404431675249	1.92534057273136	5.90569560978972	3.43410185199255	-0.379627054643223	-0.728050851738733	-4.47783267877588	0.896577222149102	0.635123273247327	-7.09166666666667	NA	NA	NA	NA	NA	NA
2016-02-05 21:00:00	1.17627372733737	201602	2016020521	3.101268078091	1.92499435075362	6.23179047513592	3.40604591033313	0.565892705112482	0.372933788448077	-3.86816247647772	1.29487799235384	0.462039635659477	-7.30416666666667	NA	NA	NA	NA	NA	NA
2016-02-05 22:00:00	1.15375084740549	201602	2016020522	3.07702608267953	1.92327523527403	6.08318845031243	3.26181487370157	1.07076785634266	1.2288104776561	-3.12558651683332	1.13838092208032	0.0977568550934892	-7.235	NA	NA	NA	NA	NA	NA
2016-02-05 23:00:00	1.45824032913239	201602	2016020523	3.38247383404887	1.92423350491647	5.32035531625942	2.68396524381781	0.932059777657245	1.1548315009484	-3.55510516061025	1.38048631580616	0.297991587574636	-8.08333333333333	NA	NA	NA	NA	NA	NA
2016-02-06 20:00:00	2.26301281698339	201602	2016020620	4.1818798560677	1.91886703908431	7.19117587393233	2.77589507704006	-0.297146232775422	-0.780332641429725	-5.2230728194823	0.143903027561746	0.446087678551797	-7.33666666666667	NA	NA	NA	NA	NA	NA
2016-02-06 21:00:00	2.06416445571231	201602	2016020621	3.98444073774029	1.92027628202798	7.19380462483387	3.07979230481546	0.589788272897599	-0.157061247897583	-4.9475446043686	0.114816412632781	-0.377730548116969	-5.13916666666667	NA	NA	NA	NA	NA	NA
2016-02-06 22:00:00	1.91995843107492	201602	2016020622	3.83987041474531	1.91991198367039	6.95853829385192	3.65649474202692	0.384188431569854	-0.291916442682683	-4.36717319464475	-0.249852103508646	-1.8414790735229	-7.70916666666667	NA	NA	NA	NA	NA	NA
2016-02-06 23:00:00	3.07787503334275	201602	2016020623	4.99537269440062	1.91749766105787	7.25749615325514	4.61178980470837	-1.14279834203493	0.104354968710419	-2.78859093269375	0.355721835953202	0.886612732979162	-8.60416666666667	NA	NA	NA	NA	NA	NA
2016-02-07 20:00:00	5.05986265836591	201602	2016020720	6.97077294272125	1.91091028435534	6.40933832575144	3.80712559576823	0.75305433229198	-0.125395372896615	-0.661740193225228	-0.885493882011848	0.620538835979823	-4.34916666666667	NA	NA	NA	NA	NA	NA
2016-02-07 21:00:00	4.1488380153471	201602	2016020721	6.06093645934081	1.9120984439937	6.50171854374591	3.94954899582817	-0.523439126840505	0.101539517532184	0.518987496821296	-1.15385972721633	1.4877002643676	-5.17166666666667	NA	NA	NA	NA	NA	NA
2016-02-07 22:00:00	3.33991817961358	201602	2016020722	5.25158047503025	1.91166229541668	5.62414495493505	3.84444158125372	1.57970572964703	-0.0481653499867503	1.67703177945742	-0.44072893597812	0.467256781642867	-4.46833333333333	NA	NA	NA	NA	NA	NA
2016-02-07 23:00:00	3.40749771444815	201602	2016020723	5.31818098573096	1.91068327128281	6.14190266464795	4.28607053447399	0.560321827419517	-1.09741979954033	1.10309472437115	-0.238733376705256	-0.297984140159812	-3.805	NA	NA	NA	NA	NA	NA
2016-02-08 20:00:00	3.62789200830425	201602	2016020820	5.52359788287135	1.8957058745671	4.75076064165875	3.02315991642005	-0.796909643976444	0.536117916975086	1.37648703974486	1.13041461102234	-1.35280212561496	-4.32416666666667	NA	NA	NA	NA	NA	NA
2016-02-08 21:00:00	3.0672978502635	201602	2016020821	4.96296977416256	1.89567192389906	4.18704218029364	2.84214991977096	0.266787745321137	0.338865703352835	2.28106958927549	-0.00647584941008839	-1.38762798334402	-3.28666666666667	NA	NA	NA	NA	NA	NA
2016-02-08 22:00:00	2.81595429118624	201602	2016020822	4.71051503077544	1.89456073958919	4.47404157451159	3.15115357116685	-0.332184624002486	0.464291040419153	2.73406951241697	0.00363909035435905	-0.27532890110429	-1.60083333333333	NA	NA	NA	NA	NA	NA
2016-02-08 23:00:00	3.27859189521564	201602	2016020823	5.17346007075816	1.89486817554252	5.23080001048561	3.89130051157387	0.453495677050882	0.933629563314892	1.91474674120565	0.446638691692827	1.39612537849352	-3.865	NA	NA	NA	NA	NA	NA
2016-02-09 20:00:00	3.79553510419721	201602	2016020920	6.01093055644256	2.21539545224536	6.34981451316306	4.22994809105812	0.987344246821165	-0.176319250165092	-0.191351833607257	1.73428501270073	0.868345121187953	-6.27833333333333	NA	NA	NA	NA	NA	NA
2016-02-09 21:00:00	2.82958453701967	201602	2016020921	5.09646915967998	2.26688462266031	6.17634863011148	4.13377486984982	1.08674980284728	-0.665355762224549	0.221370049045504	0.940802086765056	1.01154028251305	-5.07416666666667	NA	NA	NA	NA	NA	NA
2016-02-09 22:00:00	2.72164372062132	201602	2016020922	5.03173777965423	2.31009405903291	5.99551134750676	4.1825130296306	0.578889153721177	-1.69394346336238	1.20244566424185	0.301903290110666	0.187472060261476	-2.48	NA	NA	NA	NA	NA	NA
2016-02-09 23:00:00	2.56885578605468	201602	2016020923	4.94381983397414	2.37496404791946	5.88687338336458	3.99917304258176	0.648554921627099	-1.0060964461029	1.15583131254755	0.386802881062135	0.181030868380838	-2.9875	NA	NA	NA	NA	NA	NA
2016-02-10 20:00:00	3.03696369560937	201602	2016021020	4.91946024215445	1.88249654654508	8.28523979282473	7.20436872271876	0.368162806455479	0.598585656089698	0.313026720461664	0.511564164537381	0.469425129541603	-3.4725	NA	NA	NA	NA	NA	NA
2016-02-10 21:00:00	3.65514440852518	201602	2016021021	5.53632490090342	1.88118049237824	6.7719916479601	5.68873378459578	0.80693297932557	0.664400502914933	1.4491036816986	0.236185630230519	0.957719662630264	-3.94583333333333	NA	NA	NA	NA	NA	NA
2016-02-10 22:00:00	3.76165245154685	201602	2016021022	5.64322894231437	1.88157649076751	7.54753844920306	6.02908645137726	-0.0396944693920798	1.88679849813475	2.62417705658845	0.0768958123614767	0.489191508474228	-3.06166666666667	NA	NA	NA	NA	NA	NA
2016-02-10 23:00:00	3.62515615362612	201602	2016021023	5.50487033820666	1.87971418458055	8.23778289263051	6.95150850160708	1.37042022982378	-1.21322981642988	1.36282952434567	0.470313697458232	0.772434100049257	-3.15416666666667	NA	NA	NA	NA	NA	NA
2016-02-11 20:00:00	5.05912857947358	201602	2016021120	6.93766615326616	1.87853757379258	9.85287481031698	4.01288265285485	1.28316501459782	0.514007957261874	-0.407253081071417	0.6637049284651	0.638880467252219	-3.52166666666667	NA	NA	NA	NA	NA	NA
2016-02-11 21:00:00	4.67977002926761	201602	2016021121	6.56035899618479	1.88058896691718	9.33431503832624	4.09970879349819	0.698217241089059	0.113089553976706	1.51462926334176	0.366510947831241	0.560536510980779	-2.0625	NA	NA	NA	NA	NA	NA
2016-02-11 22:00:00	3.78165896394824	201602	2016021122	5.66247477487047	1.88081581092223	9.1059087631995	4.49768093264261	0.608424890905626	-0.606806205380323	1.89317443540824	0.244065022178564	0.132134018921188	0.526666666666667	NA	NA	NA	NA	NA	NA
2016-02-11 23:00:00	3.66008182995877	201602	2016021123	5.54133042174243	1.88124859178367	8.78682768363457	5.08152042507889	0.552458541908221	-0.296260361882439	1.901219088532	0.482990048518868	0.234587121179823	-0.86	NA	NA	NA	NA	NA	NA
2016-02-12 20:00:00	NA	201602	2016021220	NA	1.93672958072432	6.9892115325517	3.24108603555207	1.59480435441982	-0.747365976180306	-0.259271126943759	0.166857862873373	0.413793853583642	0.9925	NA	NA	NA	NA	NA	NA
2016-02-12 21:00:00	NA	201602	2016021221	NA	1.93672958072432	6.71425889927493	3.30237290333928	1.1555474243122	0.197147844942628	1.2332686765991	0.315485228833282	0.454809371797419	1.155	NA	NA	NA	NA	NA	NA
2016-02-12 22:00:00	NA	201602	2016021222	NA	2.26253962681634	6.59277527725773	3.22871019528447	0.346805545530409	1.21941215705789	2.92464731754887	-0.0617536303447226	0.311938736117556	1.475	NA	NA	NA	NA	NA	NA
2016-02-12 23:00:00	NA	201602	2016021223	NA	2.43847643579307	6.09930410700707	3.29753691455689	1.83189313740848	1.26361461409139	3.02907591625495	-0.233071421911579	0.0147783551513131	2.91583333333333	NA	NA	NA	NA	NA	NA
2016-02-13 20:00:00	NA	201602	2016021320	NA	1.8840750126197	7.47777396181559	2.82385009186576	-0.167439259930691	-1.35121321437011	1.5886965449522	-0.611899795269699	0.894133098804726	0.698333333333333	NA	NA	NA	NA	NA	NA
2016-02-13 21:00:00	NA	201602	2016021321	NA	1.89176860668486	8.25102454165135	3.71452377933255	-0.198022391947315	0.501774861727449	4.01136028173278	0.0762644508624927	-0.767995448405069	1.1825	NA	NA	NA	NA	NA	NA
2016-02-13 22:00:00	NA	201602	2016021322	NA	1.89679758622794	8.15328792605657	3.96914558578822	1.39103450004539	-1.21860368020709	4.34378619028348	0.477568138770277	0.0874292649772732	2.2675	NA	NA	NA	NA	NA	NA
2016-02-13 23:00:00	NA	201602	2016021323	NA	1.89510226313244	7.64560097244713	4.57766109621632	0.562221773858676	1.36137447391163	5.50734043667609	0.154407798551054	-1.64602133302135	1.10583333333333	NA	NA	NA	NA	NA	NA
2016-02-14 20:00:00	NA	201602	2016021420	NA	1.89240092080173	8.38792229940543	4.83626514168607	-1.35453118809366	-0.333940456389288	4.43907547257049	-1.07702778214778	0.517282693736118	3.34916666666667	NA	NA	NA	NA	NA	NA
2016-02-14 21:00:00	NA	201602	2016021421	NA	1.89697891618791	7.70035212653951	4.50118114665945	-1.87449451601094	0.246174664487639	5.92297522327004	-0.803092349059113	-0.943278796090535	4.7425	NA	NA	NA	NA	NA	NA
2016-02-14 22:00:00	NA	201602	2016021422	NA	1.89888784112089	5.48246250350834	2.98269875712606	-2.33346910533515	0.70313829037721	6.67476142480939	-1.11103091290021	1.19828768494643	6.17083333333333	NA	NA	NA	NA	NA	NA
2016-02-14 23:00:00	NA	201602	2016021423	NA	1.89986780290439	4.71841386398156	2.66671651808633	-1.49378783287295	0.226843332268277	7.04952054167552	-0.806672193308277	0.454529496804728	4.835	NA	NA	NA	NA	NA	NA
2016-02-15 20:00:00	NA	201602	2016021520	NA	1.88377521102139	5.82264638925127	1.42567257500301	-1.9169438854893	-0.263809689315101	8.03089018003175	0.293151805015082	0.600148400668319	7.28583333333333	NA	NA	NA	NA	NA	NA
2016-02-15 21:00:00	NA	201602	2016021521	NA	1.88116732360509	5.06827004639919	1.49960098387822	-0.296376921815734	1.95309277419458	8.87600512728358	-0.961000566870348	-0.174921574964446	7.9975	NA	NA	NA	NA	NA	NA
2016-02-15 22:00:00	NA	201602	2016021522	NA	1.88178867289117	4.01613580488233	1.76628005624412	-0.915914494308572	2.04629455270698	9.5131524482743	-1.53895329833588	-0.0470202275334622	9.22083333333333	NA	NA	NA	NA	NA	NA
2016-02-15 23:00:00	NA	201602	2016021523	NA	1.8786894051914	3.85324221791326	2.21018446762542	0.558300840245136	0.931360719111735	9.16658925367153	-1.7017172617265	-0.854056011388352	8.87833333333333	NA	NA	NA	NA	NA	NA
2016-02-16 20:00:00	NA	201602	2016021620	NA	1.86997985247166	11.2904625378067	6.21530400517901	-1.76099130978718	1.85602919179101	7.53540146402855	0.547680510301571	0.518937136471327	9.09916666666667	NA	NA	NA	NA	NA	NA
2016-02-16 21:00:00	NA	201602	2016021621	NA	1.87241160185416	7.84541816497006	3.59119905985715	-0.57152983107236	0.762538620311772	8.42333655085071	0.808506913322219	-0.179907044269234	7.89833333333333	NA	NA	NA	NA	NA	NA
2016-02-16 22:00:00	NA	201602	2016021622	NA	1.87266519965353	6.54609863790559	3.57053646555572	-0.402349871695388	-0.715095484589934	9.33152848075423	-0.131592199036274	-1.65098733511581	7.75833333333333	NA	NA	NA	NA	NA	NA
2016-02-16 23:00:00	NA	201602	2016021623	NA	1.87205606388457	6.25737997464897	3.72384837715168	-1.0239432043917	-0.239816261232787	9.53469728779277	0.0874724858716342	0.318699826384692	8.88166666666667	NA	NA	NA	NA	NA	NA
2016-02-17 20:00:00	NA	201602	2016021720	NA	1.91790698262226	5.48622225443382	2.6981651818992	-1.53665494670113	0.0419720626488359	7.83773140404423	0.388207621895525	1.22717830284011	4.7625	NA	NA	NA	NA	NA	NA
2016-02-17 21:00:00	NA	201602	2016021721	NA	1.90550170571314	5.59932646920592	3.02784823989514	-1.3637980584861	-1.26388225590069	8.94056562010559	-0.485326580245715	1.17278897058509	4.58333333333333	NA	NA	NA	NA	NA	NA
2016-02-17 22:00:00	NA	201602	2016021722	NA	1.98425278256659	4.5379913273102	2.65750468253889	-1.09795299489303	0.478978142777311	9.85047882081727	-0.825153650028395	0.835855355952516	4.07916666666667	NA	NA	NA	NA	NA	NA
2016-02-17 23:00:00	NA	201602	2016021723	NA	2.05255905756112	3.67973284968468	2.23259775262141	1.32212840985692	0.787474983336308	9.35697489131286	-1.169827580132	-0.0742685315804712	4.04166666666667	NA	NA	NA	NA	NA	NA
2016-02-18 20:00:00	NA	201602	2016021820	NA	1.8941069691987	4.66073311268381	2.54552408990774	4.15848683977712	10.9743238522852	11.9688571742008	1.86911801427645	10.1853879842697	12.4275	NA	NA	NA	NA	NA	NA
2016-02-18 21:00:00	NA	201602	2016021821	NA	1.90586744345105	3.81760135990278	2.32642955496284	3.37792119014324	9.39776531910484	12.1173180830651	8.82513437957401	-0.143604877208046	7.715	NA	NA	NA	NA	NA	NA
2016-02-18 22:00:00	NA	201602	2016021822	NA	1.91052836528414	5.73528531811006	3.61624514777604	9.15794553412093	1.89275341233998	11.0465614081327	10.4271104807553	-0.146576136888779	4.1875	NA	NA	NA	NA	NA	NA
2016-02-18 23:00:00	NA	201602	2016021823	NA	1.91274623962326	7.46062870613282	4.78055054609733	12.6686185781352	-0.129729510706029	6.92449353282831	10.1799638372322	0.921681420088096	3.21833333333333	NA	NA	NA	NA	NA	NA
2016-02-19 20:00:00	NA	201602	2016021920	NA	1.92046072709101	3.14977815492453	1.16660416050527	-0.476890718637081	-1.11582457205789	4.43086073726931	-0.0716871875821515	1.57571291519893	3.62416666666667	NA	NA	NA	NA	NA	NA
2016-02-19 21:00:00	NA	201602	2016021921	NA	1.92062187385903	3.38921765373653	1.31696929072712	-0.456952339048815	-3.17912106696785	5.11671767970626	-1.18883625006015	1.54107171207527	5.12	NA	NA	NA	NA	NA	NA
2016-02-19 22:00:00	NA	201602	2016021922	NA	1.9176171280525	2.65665092040488	1.25334989849358	-0.155408531187507	-2.01467477724131	5.46442223622711	-1.67975862984189	1.01028422061126	5.98666666666667	NA	NA	NA	NA	NA	NA
2016-02-19 23:00:00	NA	201602	2016021923	NA	1.91541691574612	3.06381134289557	1.73773321926457	-0.738131486193981	-0.513123072749088	4.94311451616761	-1.23251733980171	0.771568202086598	6.3375	NA	NA	NA	NA	NA	NA
2016-02-20 20:00:00	NA	201602	2016022020	NA	1.91960904780164	5.68780727640426	2.49393274522209	-1.28494125651821	0.924543770561484	2.44708656053149	-1.29987991426032	0.394913894263047	8.12666666666667	NA	NA	NA	NA	NA	NA
2016-02-20 21:00:00	NA	201602	2016022021	NA	1.92299369739797	5.61516598944165	2.98377080063978	-2.17720764867457	1.52668405744972	3.46446817798875	0.173486336089524	0.0715546730787359	10.67	NA	NA	NA	NA	NA	NA
2016-02-20 22:00:00	NA	201602	2016022022	NA	1.93672958072432	6.48181750349413	3.68706949929335	-1.48127742950999	0.120368452317277	3.52710263399661	2.2931089907632	0.0863996083698726	11.4841666666667	NA	NA	NA	NA	NA	NA
2016-02-20 23:00:00	NA	201602	2016022023	NA	1.93672958072432	5.79173389419433	3.91863733311131	-0.618683932599842	1.19297601558709	6.5939708263619	0.187019295270926	-0.00708947722252481	10.5775	NA	NA	NA	NA	NA	NA
2016-02-21 20:00:00	NA	201602	2016022120	NA	1.93672958072432	3.13070611214847	1.08543433126811	0.0177349088836279	1.01678326258882	2.45812010355689	-1.80501336162916	-0.235623236087603	6.84	NA	NA	NA	NA	NA	NA
2016-02-21 21:00:00	NA	201602	2016022121	NA	1.93672958072432	3.08783903621955	1.27169479706367	-1.18030770292781	0.439351114370543	3.53335577711852	-1.60248129155777	0.631084153282179	7.36916666666667	NA	NA	NA	NA	NA	NA
2016-02-21 22:00:00	NA	201602	2016022122	NA	1.93672958072432	2.82735855575482	1.32006406875698	-0.697461516893941	0.62978312827098	4.2146434777701	-0.908790601659461	0.396170434843842	8.77333333333333	NA	NA	NA	NA	NA	NA
2016-02-21 23:00:00	NA	201602	2016022123	NA	1.93672958072432	3.31418653356956	1.89890656430636	-0.229041808450191	-1.62935347054619	4.99193527875218	-1.02597857249182	-2.06715400689057	8.04833333333333	NA	NA	NA	NA	NA	NA
2016-02-22 20:00:00	NA	201602	2016022220	NA	1.93672958072432	5.61547715716922	3.55088957002173	2.16134350760692	1.02521035604902	4.22532746911048	-0.644191851892946	1.63341148182561	5.94416666666667	NA	NA	NA	NA	NA	NA
2016-02-22 21:00:00	NA	201602	2016022221	NA	1.93672958072432	4.79438123265301	2.82853413330227	0.0912140507278374	1.56870313716499	4.61865857365291	-0.355715530311399	1.22355567141373	7.52666666666667	NA	NA	NA	NA	NA	NA
2016-02-22 22:00:00	NA	201602	2016022222	NA	1.93672958072432	3.42172152381916	2.05191708324504	0.134376405294628	1.40240372996763	5.2135047689265	-3.00567559444444	-4.61427706829523	5.99	NA	NA	NA	NA	NA	NA
2016-02-22 23:00:00	NA	201602	2016022223	NA	1.93672958072432	2.786238265559	1.47743366412476	-2.31429019509767	1.0145206418178	6.17385177413519	-1.46848753517758	-7.28908934983347	3.69916666666667	NA	NA	NA	NA	NA	NA
2016-02-23 20:00:00	NA	201602	2016022320	NA	1.93672958072432	1.593232998863	1.28717579584179	-3.54763588624385	-4.85369676590649	4.10388911127893	-0.899742172848066	-0.341739932509118	5.45583333333333	NA	NA	NA	NA	NA	NA
2016-02-23 21:00:00	NA	201602	2016022321	NA	1.93672958072432	1.80784676709252	1.54010199275017	-4.01441160954199	-4.38588428276337	4.29502941456138	-0.828440250565787	-0.811900532102997	5.96333333333333	NA	NA	NA	NA	NA	NA
2016-02-23 22:00:00	NA	201602	2016022322	NA	1.93672958072432	1.34383892266795	0.943181981446707	-2.58995220871844	-3.01240598080453	5.11547996260617	-0.627447461265629	0.380761948848031	6.54083333333333	NA	NA	NA	NA	NA	NA
2016-02-23 23:00:00	NA	201602	2016022323	NA	1.93672958072432	1.62013835279958	1.26099176027768	-2.55623736563195	-2.70430339433379	4.80898631612763	-1.84958629776527	1.7502207041314	6.1125	NA	NA	NA	NA	NA	NA
2016-02-24 20:00:00	NA	201602	2016022420	NA	1.93672958072432	2.82646578371485	1.64085855902919	0.0828863985146601	1.27218518515464	1.94480031362838	0.196886470247881	-0.523523745988442	5.5375	NA	NA	NA	NA	NA	NA
2016-02-24 21:00:00	NA	201602	2016022421	NA	1.93672958072432	3.13083349947076	2.00085213104429	-0.276625740197659	-0.261409393972581	2.88358985898054	-0.412671506531763	-0.0533902396367142	6.69333333333333	NA	NA	NA	NA	NA	NA
2016-02-24 22:00:00	NA	201602	2016022422	NA	1.93672958072432	3.43377855822024	2.25648949187376	-0.967541336186411	-0.0290172893874681	3.38533632490646	0.0563425742368762	-0.773821027870214	7.64416666666667	NA	NA	NA	NA	NA	NA
2016-02-24 23:00:00	NA	201602	2016022423	NA	1.93672958072432	3.71551093982241	2.56754092372418	-1.47293590074123	0.743380346763471	4.49720231612145	-0.244796271466106	-2.30253530245349	6.85833333333333	NA	NA	NA	NA	NA	NA
2016-02-25 20:00:00	NA	201602	2016022520	NA	1.93672958072432	2.98730309457036	1.70834327628617	-0.948370905805715	1.40841763972608	5.71861861876101	0.0766776594658373	-0.0558834345858196	8.83833333333333	NA	NA	NA	NA	NA	NA
2016-02-25 21:00:00	NA	201602	2016022521	NA	1.93672958072432	2.82682278607297	1.71382510227954	-1.04483454669869	1.21859282757012	6.8466583688375	-0.311942061744774	0.457731001860181	10.015	NA	NA	NA	NA	NA	NA
2016-02-25 22:00:00	NA	201602	2016022522	NA	1.93672958072432	3.17554039920167	2.11549691111918	-0.78641412070321	2.34285658783728	8.13336207357793	0.159306825784147	-0.405068181842532	10.8041666666667	NA	NA	NA	NA	NA	NA
2016-02-25 23:00:00	NA	201602	2016022523	NA	1.93672958072432	3.19018362176615	2.22742545326296	-1.8587769124317	1.02667556005529	8.60325383007245	-0.571701816326167	-1.39152708798633	10.5191666666667	NA	NA	NA	NA	NA	NA
2016-02-26 20:00:00	NA	201602	2016022620	NA	1.93672958072432	6.83583503618613	2.04733698938857	-1.17434417349912	-0.257465470976513	8.39384961183686	0.171772983872519	0.16516701572642	10.2441666666667	NA	NA	NA	NA	NA	NA
2016-02-26 21:00:00	NA	201602	2016022621	NA	1.93672958072432	6.31197714990667	2.02960736762462	-0.874747175032424	0.848104893291114	10.0070183378607	-0.672924112984905	0.611194248403889	11.3491666666667	NA	NA	NA	NA	NA	NA
2016-02-26 22:00:00	NA	201602	2016022622	NA	1.93672958072432	5.65892253885299	1.93840677067676	-1.10419041564107	1.67524508116281	11.2721380264427	-0.586214006851792	0.712732151939551	11.6933333333333	NA	NA	NA	NA	NA	NA
2016-02-26 23:00:00	NA	201602	2016022623	NA	1.93672958072432	4.78286085740939	2.12409996958877	-1.24492949834496	1.58952098270388	11.1925148027219	-0.994732519432601	-0.838616648022796	11.8533333333333	NA	NA	NA	NA	NA	NA
2016-02-27 20:00:00	NA	201602	2016022720	NA	1.90143442037046	5.54032049774527	1.20863708895467	0.381387867317026	-0.157878774493914	11.0804033967766	0.466972748661504	0.290594539447993	11.1808333333333	NA	NA	NA	NA	NA	NA
2016-02-27 21:00:00	NA	201602	2016022721	NA	1.90593032876737	4.26742189594136	0.787804251829435	1.51100353510757	1.77211190055401	12.8045700536609	1.36219058348663	-0.296579552178774	12.7533333333333	NA	NA	NA	NA	NA	NA
2016-02-27 22:00:00	NA	201602	2016022722	NA	1.90554938157597	2.91207420416712	0.670491914175281	-0.526983893124823	0.927597580662648	14.317589936796	1.74139654861625	-0.162000587752848	13.9608333333333	NA	NA	NA	NA	NA	NA
2016-02-27 23:00:00	NA	201602	2016022723	NA	1.9059435379713	2.48424899350479	0.804100198527701	5.10139924697991	1.7900227102947	16.2175797077965	1.98326458499108	1.82962950070119	14.9058333333333	NA	NA	NA	NA	NA	NA
2016-02-28 20:00:00	NA	201602	2016022820	NA	1.90551482022162	5.65930401769075	2.33808402716808	0.705734297648362	1.42510710179349	9.06792375534775	-0.464416942861512	1.60992370254343	10.2833333333333	NA	NA	NA	NA	NA	NA
2016-02-28 21:00:00	NA	201602	2016022821	NA	1.90510247431528	4.70893354431819	2.00441456840776	0.788151079956327	1.84901695639721	10.2650820960728	-0.304307117352134	1.7225361242058	11.17	NA	NA	NA	NA	NA	NA
2016-02-28 22:00:00	NA	201602	2016022822	NA	1.90476457353844	4.36201480953371	1.87827146412509	1.46174890481121	1.77804961976935	11.6671726066288	-0.444856712281298	1.17784316512693	12.1825	NA	NA	NA	NA	NA	NA
2016-02-28 23:00:00	NA	201602	2016022823	NA	1.90978257765945	4.49034534530339	2.2642857249427	1.9107226289483	1.38640472434987	12.6758604765165	0.456409499311586	0.770234973955826	12.3525	NA	NA	NA	NA	NA	NA
2016-02-29 20:00:00	NA	201602	2016022920	NA	1.90940925712638	4.75984522901413	2.98134454468278	5.78419928478614	0.433213609654441	13.2294580222293	7.16456021767314	-1.09886656302946	13.5458333333333	NA	NA	NA	NA	NA	NA
2016-02-29 21:00:00	NA	201602	2016022921	NA	1.91300471893088	2.97324660528721	2.03321254729737	9.00518048912648	-2.03420083985788	14.1366477175241	11.5537204165307	-2.30131976838791	13.6608333333333	NA	NA	NA	NA	NA	NA
2016-02-29 22:00:00	NA	201602	2016022922	NA	1.912594949375	2.67175917017425	1.87432922694602	9.28038144348353	-1.40201431223951	14.0998528877274	11.0634372864958	-2.86129979359065	13.4383333333333	NA	NA	NA	NA	NA	NA
2016-02-29 23:00:00	NA	201602	2016022923	NA	1.91141516218902	2.62158874251392	2.1203933464294	9.41783201314104	-2.77257226054838	13.1080441949469	9.82777655728598	-3.78195282296921	12.6625	NA	NA	NA	NA	NA	NA
2016-03-01 20:00:00	NA	201603	2016030120	NA	1.90635468442955	3.57791125725741	2.09709314534999	2.94624853555651	1.18746798458948	11.6700206834115	0.935244460653873	0.322747127387226	10.4883333333333	NA	NA	NA	NA	NA	NA
2016-03-01 21:00:00	NA	201603	2016030121	NA	1.90386252579807	2.57895481413099	1.28588819544728	3.90818607318125	-0.168966508614397	13.7600531997865	1.52787890624414	0.356408398564213	11.4733333333333	NA	NA	NA	NA	NA	NA
2016-03-01 22:00:00	NA	201603	2016030122	NA	1.90113563925889	1.73496665718494	0.907955532657076	2.95825559302684	0.0303479858255665	14.3780460440918	-0.37569439306792	0.975207920661717	12.5358333333333	NA	NA	NA	NA	NA	NA
2016-03-01 23:00:00	NA	201603	2016030123	NA	1.89859146114015	1.72487898445674	1.01331937153663	5.09635424623049	0.651575009559813	14.9933982155104	-0.759346168067798	0.363146979057294	11.9533333333333	NA	NA	NA	NA	NA	NA
2016-03-02 20:00:00	NA	201603	2016030220	NA	1.90976413526812	2.45800838785378	1.40556442297556	10.5931709511422	-2.72466206181315	15.0874207536388	11.2285459701082	-1.84350125468757	13.9108333333333	NA	NA	NA	NA	NA	NA
2016-03-02 21:00:00	NA	201603	2016030221	NA	1.91242620223083	1.36038028146078	0.987862648576873	10.5724205768389	-2.47313961159939	15.0152228565527	10.2892382437314	-1.64562651016195	14.6491666666667	NA	NA	NA	NA	NA	NA
2016-03-02 22:00:00	NA	201603	2016030222	NA	1.91004799227182	1.04968226424491	0.86924496160853	10.3647149414282	-2.10233455624007	14.6089895870195	10.2011887909331	-1.75400274090309	14.7441666666667	NA	NA	NA	NA	NA	NA
2016-03-02 23:00:00	NA	201603	2016030223	NA	1.90974673649064	1.24588135328918	1.0347123462713	8.8499203961773	-1.65502951197137	14.3300229968885	8.72484236948611	-1.07316168741929	14.4683333333333	NA	NA	NA	NA	NA	NA
2016-03-03 20:00:00	NA	201603	2016030320	NA	1.90475313311159	3.25844141292519	1.25218525968749	0.0730207718451977	1.88296123757012	11.8724702668363	-0.126506967707425	-0.0901275170312658	13.5858333333333	NA	NA	NA	NA	NA	NA
2016-03-03 21:00:00	NA	201603	2016030321	NA	1.90003628199327	2.80252873567388	1.0653793132176	1.45933689447856	0.865837540513402	13.5164010443039	-0.154805467872248	0.403534750514051	15.115	NA	NA	NA	NA	NA	NA
2016-03-03 22:00:00	NA	201603	2016030322	NA	1.8996253521794	2.06179486598996	0.822708163519012	0.85724534564041	0.177537522377153	14.6632709152959	-0.279518500800111	0.242737885510616	16.4883333333333	NA	NA	NA	NA	NA	NA
2016-03-03 23:00:00	NA	201603	2016030323	NA	1.897105939103	2.18175328328635	0.808961726331336	1.17643430809378	0.455930699006462	16.1300504270221	0.82042756514305	0.396628638290324	15.8783333333333	NA	NA	NA	NA	NA	NA
2016-03-04 20:00:00	NA	201603	2016030420	NA	1.89620910995221	3.4027497101821	1.47891396316099	-2.78035966000353	1.58543905886887	15.3057770033492	-2.03728887531175	1.20848775996531	13.6358333333333	NA	NA	NA	NA	NA	NA
2016-03-04 21:00:00	NA	201603	2016030421	NA	1.89671891569839	2.66008736886058	1.24180553672998	-2.6730713359877	2.31206376595089	16.4342174985518	-3.09735296567749	1.27437450126608	15.8216666666667	NA	NA	NA	NA	NA	NA
2016-03-04 22:00:00	NA	201603	2016030422	NA	1.9429665797192	1.82299467895194	0.971708173422868	-0.785797292930501	2.34578356703362	16.915812029467	-2.4930402794668	0.308535914070122	17.1483333333333	NA	NA	NA	NA	NA	NA
2016-03-04 23:00:00	NA	201603	2016030423	NA	1.9831825770319	1.47844724961049	0.841834805195129	0.109444459056658	-0.128660306169766	16.9757828232565	-2.58634046010825	-0.317284981158409	16.9491666666667	NA	NA	NA	NA	NA	NA
2016-03-05 20:00:00	NA	201603	2016030520	NA	1.91593585265091	4.16135573591263	0.740993672917591	1.26206341768885	0.97926950058906	15.1131771318093	0.00835316633633645	0.834906157045125	12.8058333333333	NA	NA	NA	NA	NA	NA
2016-03-05 21:00:00	NA	201603	2016030521	NA	1.89422808661558	2.42460910213261	0.614244320080374	1.04295288629197	-0.0369831996793571	16.181346429081	-0.876484168247042	0.972987104578688	13.45	NA	NA	NA	NA	NA	NA
2016-03-05 22:00:00	NA	201603	2016030522	NA	1.89185695146065	1.82882283447627	0.607793693066336	0.476659653596056	-0.440575162277744	17.0899536047789	-0.461731186011788	0.55955951931749	15.4233333333333	NA	NA	NA	NA	NA	NA
2016-03-05 23:00:00	NA	201603	2016030523	NA	1.8947599598378	1.63610070750463	0.708444375808761	1.38948188366058	0.0256683765785471	17.8474519017537	-0.750450116392588	1.6260624999557	15.2966666666667	NA	NA	NA	NA	NA	NA
2016-03-06 20:00:00	NA	201603	2016030620	NA	1.91980928146601	1.50931034367917	0.638023277083794	-2.5358538424522	1.19467462918115	10.9493271686592	1.68513022235719	0.719970387548218	10.6533333333333	NA	NA	NA	NA	NA	NA
2016-03-06 21:00:00	NA	201603	2016030621	NA	1.91980928146601	1.22681020788854	0.632380917380837	0.16619308425858	3.1227862555513	11.6242260508999	1.34160844391353	0.416845156970471	11.1983333333333	NA	NA	NA	NA	NA	NA
2016-03-06 22:00:00	NA	201603	2016030622	NA	1.91980928146601	1.01896414825405	0.678750118431273	0.511060314931383	3.34011835109274	13.2631530951037	1.17745944949333	-0.0242429917114158	11.8666666666667	NA	NA	NA	NA	NA	NA
2016-03-06 23:00:00	NA	201603	2016030623	NA	1.91980928146601	1.05960477311666	0.691738901361786	2.89674726031511	2.29915102729762	12.6299178626263	-0.928277507755288	-3.03837532740301	11.3383333333333	NA	NA	NA	NA	NA	NA
2016-03-07 20:00:00	NA	201603	2016030720	NA	1.91980928146601	1.48185777520151	0.891473352354753	0.583260274839429	2.71766834831266	5.53578810626993	-2.54590962864886	1.18995088497308	6.40333333333333	NA	NA	NA	NA	NA	NA
2016-03-07 21:00:00	NA	201603	2016030721	NA	1.91980928146601	0.83565911812595	0.596745908834329	-0.110420421649717	3.04968343462024	5.97136189973992	-1.49036444105927	0.319120878368723	7.24583333333333	NA	NA	NA	NA	NA	NA
2016-03-07 22:00:00	NA	201603	2016030722	NA	1.91980928146601	0.998592963943523	0.68774416001399	-0.418097712867143	1.33562535874347	6.3587487154407	-1.14438068508355	0.970749364130344	7.57833333333333	NA	NA	NA	NA	NA	NA
2016-03-07 23:00:00	NA	201603	2016030723	NA	1.91980928146601	1.05522159711392	0.76545332810269	-0.967572508827156	-1.63199560631777	7.03717433609029	-1.59592415709299	-0.308096589945202	8.2875	NA	NA	NA	NA	NA	NA
2016-03-08 20:00:00	NA	201603	2016030820	NA	1.91980928146601	1.01855462593825	0.646310296395297	1.84244964197788	1.75748926743029	7.06457557874359	-0.468881909102144	1.36468995045241	8.09416666666667	NA	NA	NA	NA	NA	NA
2016-03-08 21:00:00	NA	201603	2016030821	NA	1.91980928146601	0.863011547421155	0.624505043455255	0.899795085315676	1.30714441928493	7.72302086197988	0.152527795061782	1.43661785288289	8.62333333333333	NA	NA	NA	NA	NA	NA
2016-03-08 22:00:00	NA	201603	2016030822	NA	1.91980928146601	0.872943280168585	0.594232871251452	1.21834022883798	1.52366959699587	8.88102580949879	-0.553262763671795	1.09068236015816	9.2375	NA	NA	NA	NA	NA	NA
2016-03-08 23:00:00	NA	201603	2016030823	NA	1.91980928146601	0.920502301847114	0.581060973503065	0.933899417381824	0.810238163775862	9.14496533849126	0.0378397808263589	1.19059832598037	9.34083333333333	NA	NA	NA	NA	NA	NA
2016-03-09 20:00:00	NA	201603	2016030920	NA	1.91795316986443	2.04766206513675	0.837950112666534	4.40993173950867	0.138281417952819	9.78936973870543	1.19088867833097	0.419823174753669	9.54833333333333	NA	NA	NA	NA	NA	NA
2016-03-09 21:00:00	NA	201603	2016030921	NA	1.91841276597046	1.83938877194867	0.91759656457139	3.21378140444824	0.350836744920567	10.2430102631603	0.541265698854849	1.43513823397458	10.5533333333333	NA	NA	NA	NA	NA	NA
2016-03-09 22:00:00	NA	201603	2016030922	NA	1.91859831339637	2.16561014966384	1.01249574701478	2.83148004252213	-0.469847993337817	11.5396723926032	1.45284443128542	1.240543683021	11.6858333333333	NA	NA	NA	NA	NA	NA
2016-03-09 23:00:00	NA	201603	2016030923	NA	1.9179969779811	2.28068396507195	1.18288415675723	2.52194781064972	-1.26235105998239	11.8546148021753	2.94051145690505	1.39474615170297	11.9908333333333	NA	NA	NA	NA	NA	NA
2016-03-10 20:00:00	NA	201603	2016031020	NA	1.96833992719025	2.56515254747064	0.905726420205977	-0.981211207415571	-0.813224539003387	11.938717056556	-0.297596519028252	-0.436089208079619	13.0183333333333	NA	NA	NA	NA	NA	NA
2016-03-10 21:00:00	NA	201603	2016031021	NA	2.00037723055156	2.08300199149432	0.854999075936895	0.0350860498917634	-0.896659366500637	13.8229998276867	-0.775310538360442	-0.535488349743703	13.9325	NA	NA	NA	NA	NA	NA
2016-03-10 22:00:00	NA	201603	2016031022	NA	1.99961723748723	1.80948737908327	0.76345228513115	1.71620979238236	-0.323715807422378	14.6617407388861	-0.0263030734917088	-1.04788423859604	14.4658333333333	NA	NA	NA	NA	NA	NA
2016-03-10 23:00:00	NA	201603	2016031023	NA	2.02033252871285	1.26175332213871	0.754309867419617	-0.12092241189099	-0.275621807368936	15.2184564489543	-0.544928228160457	-0.752209505112959	15.1125	NA	NA	NA	NA	NA	NA
2016-03-11 20:00:00	NA	201603	2016031120	NA	1.97202502517309	1.34430796121468	0.626780124188361	0.769216894520274	-1.20303365906454	15.6396243230257	0.591004484766489	-1.79151095965904	13.6291666666667	NA	NA	NA	NA	NA	NA
2016-03-11 21:00:00	NA	201603	2016031121	NA	1.97370320086681	1.41871957506097	0.572625085265696	0.62041565781988	-1.09821015277262	16.631450894351	1.8233282792181	-3.20782884067545	13.9475	NA	NA	NA	NA	NA	NA
2016-03-11 22:00:00	NA	201603	2016031122	NA	1.97665788652794	1.04687191390349	0.554972880862802	-1.15381468944054	0.274872096846099	18.1653023227296	0.720493178646478	-2.85421834474219	14.5775	NA	NA	NA	NA	NA	NA
2016-03-11 23:00:00	NA	201603	2016031123	NA	1.94973029026197	0.968727656677075	0.653406114990849	-0.261363115773723	-2.11363235943265	18.0540551570303	0.21218022515999	-1.30803028181306	14.3683333333333	NA	NA	NA	NA	NA	NA
2016-03-12 20:00:00	NA	201603	2016031220	NA	1.89312676924469	0.808966374937399	0.440467601543695	4.79470997016245	-1.21512059814977	17.4121033059543	3.66078715238034	-0.132510331991001	16.0683333333333	NA	NA	NA	NA	NA	NA
2016-03-12 21:00:00	NA	201603	2016031221	NA	1.89243511544597	0.790888428232382	0.495981710948201	4.09459391526504	-2.10516919216398	17.7955217550236	2.76353327027774	0.635948131233181	17.2541666666667	NA	NA	NA	NA	NA	NA
2016-03-12 22:00:00	NA	201603	2016031222	NA	1.89015329647334	0.950682315215487	0.597966955527361	4.64241498971238	-0.756279193685612	18.3408896478705	3.98171432131849	2.4897967392338	17.7516666666667	NA	NA	NA	NA	NA	NA
2016-03-12 23:00:00	NA	201603	2016031223	NA	1.88846926646967	1.11125935304763	0.661172370294683	6.56074799741859	-0.964603980858799	17.8687159905619	2.69530929672942	2.47179278741823	17.3158333333333	NA	NA	NA	NA	NA	NA
2016-03-13 20:00:00	NA	201603	2016031320	NA	1.90267656498002	1.50060053803429	0.55624347034941	2.01397109914396	0.249609024055115	14.1582981650351	1.60677667243448	2.16763204808207	13.9066666666667	NA	NA	NA	NA	NA	NA
2016-03-13 21:00:00	NA	201603	2016031321	NA	1.90371249268925	1.48807586106041	0.495961890613295	4.37522220070841	-1.53542884630706	15.6650204426766	1.44022871343036	1.48458522027037	15.3775	NA	NA	NA	NA	NA	NA
2016-03-13 22:00:00	NA	201603	2016031322	NA	1.9050509231188	1.90918095306523	1.0698198870045	2.13917709773715	-1.07848378144278	15.588102695664	1.94029764924164	1.35762239151368	15.02	NA	NA	NA	NA	NA	NA
2016-03-13 23:00:00	NA	201603	2016031323	NA	1.90620207908826	1.6241206110908	1.08140467527308	6.1511205747104	0.249454417878194	16.6246817200869	3.50639508579647	-0.969865666430209	14.7091666666667	NA	NA	NA	NA	NA	NA
2016-03-14 20:00:00	NA	201603	2016031420	NA	1.90573751579769	0.820263156477755	0.617786238189939	11.9522890359013	-3.39536394139596	11.5012464620743	8.30202320955738	1.81589805882748	7.31083333333333	NA	NA	NA	NA	NA	NA
2016-03-14 21:00:00	NA	201603	2016031421	NA	1.90798395148187	0.743278946735039	0.594643843779503	10.3873782481631	-1.13213838460593	10.4302003822615	8.26320687350973	2.8542373927909	9.00916666666667	NA	NA	NA	NA	NA	NA
2016-03-14 22:00:00	NA	201603	2016031422	NA	1.91022143140855	0.826976299565589	0.687561850828204	12.1419783356147	-0.520733497980284	12.1449140261294	8.33706120613659	5.13114074408075	10.7083333333333	NA	NA	NA	NA	NA	NA
2016-03-14 23:00:00	NA	201603	2016031423	NA	1.90954613175973	0.922857717103931	0.778766159106251	11.3204455721472	0.302879634310734	10.6791650626528	9.32038663199826	0.495723736048971	9.19666666666667	NA	NA	NA	NA	NA	NA
2016-03-15 20:00:00	NA	201603	2016031520	NA	1.91413964767	0.530621353424202	0.405526673024709	9.93556758969657	-0.0125182545094322	8.02829093504357	8.39170764664821	0.813342686530846	7.11083333333333	NA	NA	NA	NA	NA	NA
2016-03-15 21:00:00	NA	201603	2016031521	NA	1.91399828925865	0.54829826220648	0.400266708476836	9.89063512732545	-0.845095351213083	8.10864473514476	9.3506755151174	-1.15710978354573	7.19083333333333	NA	NA	NA	NA	NA	NA
2016-03-15 22:00:00	NA	201603	2016031522	NA	1.91460201862735	0.513258597551607	0.371445482737597	9.18882021193493	-1.20157674947592	8.22092609834914	11.322206027173	-2.70756298868495	7.15	NA	NA	NA	NA	NA	NA
2016-03-15 23:00:00	NA	201603	2016031523	NA	1.91124489134858	0.610133016427467	0.430704649025086	8.95532100930063	-1.39120162802634	7.89952263507547	NA	NA	NA	NA	NA	NA	NA	NA	NA
2016-03-16 20:00:00	NA	201603	2016031620	NA	1.91686629266059	0.928066606899584	0.690488477764868	5.28351032813204	0.513827561780803	8.80848136343053	7.08425831633008	0.663166822636799	9.14833333333333	NA	NA	NA	NA	NA	NA
2016-03-16 21:00:00	NA	201603	2016031621	NA	1.91539857230156	0.823073958016492	0.622382534797552	6.80235089659201	0.537489977470007	9.57491726785605	8.09407706977201	0.802974333511919	9.56333333333333	NA	NA	NA	NA	NA	NA
2016-03-16 22:00:00	NA	201603	2016031622	NA	1.9139312888183	0.657700677042879	0.449559125042503	9.51756213561862	2.11879844190941	10.6244655568152	8.76324691199484	0.121610731093411	9.91416666666667	NA	NA	NA	NA	NA	NA
2016-03-16 23:00:00	NA	201603	2016031623	NA	1.91356747874623	0.665255630674545	0.425884121941561	9.88198043557558	-0.9396773473834	9.62910703952139	9.92435612041684	2.41945677805229	9.50416666666667	NA	NA	NA	NA	NA	NA
2016-03-17 20:00:00	0.0263065781605853	201603	2016031720	1.94105713335513	1.91475055519454	1.41271995050554	0.952475587655022	9.55568308634639	-0.689869140730464	13.3117182545055	9.23645835674135	0.613308867481783	13.6683333333333	NA	NA	NA	NA	NA	NA
2016-03-17 21:00:00	0.0243738816621912	201603	2016031721	1.94063073771257	1.91625685605038	0.780785187755813	0.557878255085316	9.83064112708681	-0.948806553267741	13.5576760486044	10.4568042082106	-1.25084636628575	13.5758333333333	NA	NA	NA	NA	NA	NA
2016-03-17 22:00:00	0.0203396287091491	201603	2016031722	1.93985526325424	1.91951563454509	0.708872643710109	0.361044298881333	8.77256122304792	-2.24351062244751	14.062063095389	10.2151092043933	-0.781780565838344	13.645	NA	NA	NA	NA	NA	NA
2016-03-17 23:00:00	0.0151519395144561	201603	2016031723	1.93208178387464	1.91692984436019	0.644551070248212	0.362650216413331	10.3143429248738	-3.3334597035877	13.8580357816192	9.65578842927874	-1.93168423389297	13.3083333333333	NA	NA	NA	NA	NA	NA
2016-03-18 20:00:00	0.0365658205386705	201603	2016031820	1.95668659213963	1.92012077160096	0.677542334719667	0.442371778479925	0.537938167190739	-2.6430460503502	7.05968078324906	0.0505362881857243	1.20319732570047	6.57583333333333	NA	NA	NA	NA	NA	NA
2016-03-18 21:00:00	0.0594571157902992	201603	2016031821	1.9789911286898	1.9195340128995	0.746225995270083	0.452917614211076	0.411155320062097	-2.94064590660863	7.84670889958682	-1.43666063915691	-0.691648639155059	7.31333333333333	NA	NA	NA	NA	NA	NA
2016-03-18 22:00:00	0.0554584096640338	201603	2016031822	1.97257018308354	1.91711177341951	0.781322352439673	0.451331591866249	-0.97783893244658	-3.06657330289646	8.48226488429532	-0.583570390199868	-1.88625711801027	7.68333333333333	NA	NA	NA	NA	NA	NA
2016-03-18 23:00:00	0.0420413490964879	201603	2016031823	1.9585895594355	1.91654821033901	0.731796891648759	0.479162637766332	-1.8609944092793	-3.93563091943316	9.02006348380439	-1.59184473720109	-2.8401887372395	7.565	NA	NA	NA	NA	NA	NA
2016-03-19 20:00:00	0.0711767618187822	201603	2016031920	1.98359790487459	1.91242114305581	1.47572197335131	0.550434259365983	-1.78851818455973	-2.03482484586396	9.35612738215599	0.0405675828617585	-0.250155313332122	8.45166666666667	NA	NA	NA	NA	NA	NA
2016-03-19 21:00:00	0.066417668470957	201603	2016031921	1.97738057050871	1.91096290203775	1.15382559529223	0.51534086031815	-1.9732111707125	-3.23352884822468	10.8994942133934	-1.12215397130603	0.364143609948262	9.2175	NA	NA	NA	NA	NA	NA
2016-03-19 22:00:00	0.0744067614337407	201603	2016031922	1.98522522953134	1.9108184680976	1.32702874850698	0.508558048384588	-1.7280653917699	-2.82164045338989	11.9458283170464	-0.825732695043881	0.147374969576234	10.0583333333333	NA	NA	NA	NA	NA	NA
2016-03-19 23:00:00	-0.0222986398080383	201603	2016031923	1.97624601512347	1.99854465493151	1.26484964657504	0.562406027085138	-3.15000319963535	-2.90281638891901	12.4416958990316	-1.55289208753535	0.290220993495985	10.8591666666667	NA	NA	NA	NA	NA	NA
2016-03-20 20:00:00	0.0861028336924461	201603	2016032020	2.07717011911167	1.99106728541923	2.60722882510146	0.98598534748395	1.87397579731937	0.720789681013058	12.6801009310939	0.868040065914566	-0.408301858490021	12.6966666666667	NA	NA	NA	NA	NA	NA
2016-03-20 21:00:00	0.148709265947294	201603	2016032021	2.12764502223343	1.97893575628613	2.44267484823563	0.997889763516779	2.19250946664065	0.0912691064610596	14.7421992769362	1.3174278054017	-0.220799440625127	13.975	NA	NA	NA	NA	NA	NA
2016-03-20 22:00:00	0.185005509080722	201603	2016032022	2.12132376109724	1.93631825201652	2.13684622859039	0.950219486999448	1.83405390462028	0.305822053958429	15.5072785473713	0.679930206876739	-0.142997189639299	15.4825	NA	NA	NA	NA	NA	NA
2016-03-20 23:00:00	0.136152774641985	201603	2016032023	2.04220458458687	1.90605180994489	1.83467278358477	0.939709697244381	1.56047432356397	0.47902596995384	17.3355895125538	0.708599029652385	-0.411237416573302	16.1175	NA	NA	NA	NA	NA	NA
2016-03-21 20:00:00	0.30575561776964	201603	2016032120	2.20957245831333	1.90381684054369	1.1238858254508	0.491397618136079	1.99912816324827	1.21114690178408	18.6461972710746	0.585025124167152	2.23540927518304	17.9283333333333	NA	NA	NA	NA	NA	NA
2016-03-21 21:00:00	0.20394042495951	201603	2016032121	2.10643939224653	1.90249896728702	1.09371038981158	0.517770535621987	3.87604656933523	1.84667524223034	20.5536365856665	2.20119856342259	1.68774448847453	19.8	NA	NA	NA	NA	NA	NA
2016-03-21 22:00:00	0.0371577861790646	201603	2016032122	1.93571563256015	1.89855784638109	1.07094289402509	0.40859964517442	4.76154810633454	1.76884313519226	21.087109040906	3.40942203005257	5.29596545615883	20.7908333333333	NA	NA	NA	NA	NA	NA
2016-03-21 23:00:00	0.0241765009319939	201603	2016032123	1.9200745738877	1.89589807295571	1.26518330168162	0.669810959164416	3.17977064067161	0.383706284314319	20.4680889917404	3.38167843966206	6.6417414842404	20.1	NA	NA	NA	NA	NA	NA
2016-03-22 20:00:00	0.0205879233208961	201603	2016032220	1.92913137586905	1.90854345254816	1.85540444939133	1.01272207887713	8.64438803991047	-1.53301227911803	15.2280945712625	9.64188282702885	-2.81331341227514	9.77833333333333	NA	NA	NA	NA	NA	NA
2016-03-22 21:00:00	0.0313356595861343	201603	2016032221	1.94005884618691	1.90872318660077	1.71000840812279	0.542335470561657	0.151928663029291	-7.90452660046443	12.9579866171405	7.97816821397793	-1.0523929658189	9.81166666666667	NA	NA	NA	NA	NA	NA
2016-03-22 22:00:00	0.035178854773676	201603	2016032222	1.94538438105649	1.91020552628281	1.3990985382186	0.513571393380707	0.2268447527756	-8.827690998064	9.30910418032283	5.17804723703065	-1.02428175807962	9.72	NA	NA	NA	NA	NA	NA
2016-03-22 23:00:00	0.0184836959471395	201603	2016032223	1.93052295791213	1.912039261965	1.51931401622094	0.824954794650884	-2.46772409211535	-6.54921491569822	9.9294722574702	-3.9471062355403	-6.05141923333326	6.39583333333333	NA	NA	NA	NA	NA	NA
2016-03-23 20:00:00	0.0162431729637262	201603	2016032320	1.94185517435678	1.92561200139305	0.576613353778582	0.417682276276544	-6.03727979978891	-7.27042535797338	9.57459712919956	-3.90678330000993	-5.91602841996546	9.30166666666667	NA	NA	NA	NA	NA	NA
2016-03-23 21:00:00	0.0167153641223106	201603	2016032321	1.94251092346137	1.92579555933906	0.640047428106954	0.482644337232465	-4.79411591080003	-5.65923914748641	10.7871948231426	-4.60850947684819	-3.37167418761991	9.67666666666667	NA	NA	NA	NA	NA	NA
2016-03-23 22:00:00	0.0210250243529506	201603	2016032322	1.94813810920998	1.92711308485703	0.651297714459627	0.48550168255287	-3.3938495054111	-5.50531764290419	10.5235166546162	-5.41825730150158	1.52453324077437	9.88416666666667	NA	NA	NA	NA	NA	NA
2016-03-23 23:00:00	0.0311992349338031	201603	2016032323	1.95791644694342	1.92671721200962	0.713800847367151	0.542052767382635	-6.5538857978177	-5.46204859681013	8.82383305763835	-5.47230436940881	3.09764779340007	9.11	NA	NA	NA	NA	NA	NA
2016-03-24 20:00:00	0.116056111999456	201603	2016032420	2.02503114190637	1.90897502990691	1.44242809264675	1.05254354194203	1.76320130928536	0.810284868403911	9.23670324808779	1.84490845186473	0.374776122408141	10.0966666666667	NA	NA	NA	NA	NA	NA
2016-03-24 21:00:00	0.10911816590479	201603	2016032421	2.01677772172851	1.90765955582372	1.71993909037501	1.26889688530612	2.77273509417614	-0.146196515356728	10.8371621626318	0.318039231857082	0.445868360304034	10.9825	NA	NA	NA	NA	NA	NA
2016-03-24 22:00:00	0.120957531566762	201603	2016032422	2.02800463180493	1.90704710023817	1.70409684520561	1.25184695396755	1.594005154488	-0.380915698178972	11.0053558589165	-0.11313789638864	0.934986313383153	10.9183333333333	NA	NA	NA	NA	NA	NA
2016-03-24 23:00:00	0.118672771935227	201603	2016032423	2.02866084423311	1.90998807229789	1.64113202489538	1.20871351870596	4.9262501316579	0.94185398829371	13.0319881560328	0.426425264097034	0.00996434244221256	11.79	NA	NA	NA	NA	NA	NA
2016-03-25 20:00:00	0.0142545398221976	201603	2016032520	1.92643777432391	1.91218323450171	0.614236803447379	0.421638206080243	0.918401763632372	-2.70619292617515	9.36726303414218	-6.20681306575878	-4.92078754496702	5.87916666666667	NA	NA	NA	NA	NA	NA
2016-03-25 21:00:00	0.0108007895104092	201603	2016032521	1.92018971044117	1.90938892093076	0.741849212669969	0.478713849563041	-1.11370573474233	-7.07780474997387	7.62237437047804	-5.89451402064277	-4.52721925704682	5.5125	NA	NA	NA	NA	NA	NA
2016-03-25 22:00:00	0.0165273536039241	201603	2016032522	1.92830200799718	1.91177465439326	0.679353850238899	0.503020836181279	3.58334956839113	-7.20374622138609	6.25262863410342	-4.44095899113924	-5.32350215850859	5.2025	NA	NA	NA	NA	NA	NA
2016-03-25 23:00:00	0.00992122491832159	201603	2016032523	1.92091031611476	1.91098909119644	0.704692423619581	0.51157514100682	-1.12864346110547	-0.567883647741316	4.76290153019369	-5.83524838911767	-3.85606456567817	4.28583333333333	NA	NA	NA	NA	NA	NA
2016-03-26 20:00:00	0.0188034539228539	201603	2016032620	1.93798670180097	1.91918324787812	1.13212905016754	0.832074449337731	-2.10960068805971	-7.05784726590161	7.61934623220407	-1.09334042158593	-3.78310535529663	6.83833333333333	NA	NA	NA	NA	NA	NA
2016-03-26 21:00:00	0.0233497124687683	201603	2016032621	1.94060576181621	1.91725604934744	1.00384731508415	0.68865648069065	-2.16956770114675	-7.50594905157506	7.85634836750648	-1.79895847377036	-2.1116026182673	7.59	NA	NA	NA	NA	NA	NA
2016-03-26 22:00:00	0.0191007348061696	201603	2016032622	1.93895778091974	1.91985704611357	0.672192396405445	0.398683082478963	-1.80590825646248	-7.02048509928559	8.55339855965514	-1.20805603037301	-1.63598772254331	8.44666666666667	NA	NA	NA	NA	NA	NA
2016-03-26 23:00:00	0.0164506106977163	201603	2016032623	1.94033189375805	1.92388128306033	0.626754441166139	0.380692417573473	-2.87390280352935	-3.15249957021309	9.03433720507809	-1.13157936633996	0.0502739424623637	8.91333333333333	NA	NA	NA	NA	NA	NA
2016-03-27 20:00:00	0.140289030466726	201603	2016032720	2.05965051924163	1.9193614887749	1.40844482452393	0.479000509303465	2.54575249840534	0.747760674605557	10.0682076093319	NA	NA	NA	NA	NA	NA	NA	NA	NA
2016-03-27 21:00:00	0.103002021900898	201603	2016032721	2.01927476365136	1.91627274175046	1.1914978933724	0.428101095504726	2.72236620159363	-0.353072541641066	11.47370677513	NA	NA	NA	NA	NA	NA	NA	NA	NA
2016-03-27 22:00:00	0.0382838211491201	201603	2016032722	1.95453869284349	1.91625487169437	1.43166713471743	0.423528487461926	2.96120783329082	-0.857526157680874	12.6780933482443	NA	NA	NA	NA	NA	NA	NA	NA	NA
2016-03-27 23:00:00	0.0300471474677659	201603	2016032723	1.93834478348177	1.908297636014	1.84738612282267	0.747933153513606	1.97061871411478	-0.608404606085489	13.4678895935212	NA	NA	NA	NA	NA	NA	NA	NA	NA
2016-03-28 20:00:00	0.0361894324989187	201603	2016032820	1.97681440832417	1.94062497582525	1.12718525679763	0.571357766642836	1.478994787608	5.70858011099977	16.2254287168062	-0.0370111737775534	-1.71597154194045	13.0241666666667	NA	NA	NA	NA	NA	NA
2016-03-28 21:00:00	0.037528941224465	201603	2016032821	1.97800089457897	1.94047195335451	1.32819331763793	0.723726865813677	1.34155153581242	7.96066862993792	17.0925394209472	-0.411023709812551	-1.54747605842707	13.8366666666667	NA	NA	NA	NA	NA	NA
2016-03-28 22:00:00	0.0934699007685178	201603	2016032822	2.00893293586679	1.91546303509827	1.22415452771117	0.719228849836579	3.89219936706945	6.97192755733427	16.8059716934589	1.65043972926385	5.06448717210252	14.725	NA	NA	NA	NA	NA	NA
2016-03-28 23:00:00	0.0351073372298663	201603	2016032823	1.94398555645016	1.90887821922029	1.00437847538949	0.627982428720582	2.6259000345856	7.32466736435175	16.4939415939978	3.76334340951955	6.46213384165454	13.9658333333333	NA	NA	NA	NA	NA	NA
2016-03-29 20:00:00	0.0229750897942718	201603	2016032920	1.9628164365798	1.93984134678553	0.901021461311989	0.531131660523425	-5.13346713792131	1.98099698493324	8.20105169610599	-4.20678888176933	2.58276540295657	2.78	NA	NA	NA	NA	NA	NA
2016-03-29 21:00:00	0.0961418898840951	201603	2016032921	2.00486859139319	1.9087267015091	0.538079515755807	0.405160526508965	0.895376480000655	1.24886437497304	5.89154749336711	-2.82031327283888	3.65000952329877	1.86583333333333	NA	NA	NA	NA	NA	NA
2016-03-29 22:00:00	0.0847827811242221	201603	2016032922	1.99261046461084	1.90782768348661	0.614180415048368	0.438459745512536	-1.59971797631879	5.5978944284832	6.48679450494598	-3.68941392927732	0.518969950164637	1.5825	NA	NA	NA	NA	NA	NA
2016-03-29 23:00:00	0.0719738714359317	201603	2016032923	1.98161789695964	1.9096440255237	0.636693466770273	0.466910578786017	2.37649106422321	3.95909184375096	6.03236718863639	-3.66875203576065	-0.244950213212114	3.19416666666667	NA	NA	NA	NA	NA	NA
2016-03-30 20:00:00	0.0338936143665534	201603	2016033020	1.95268494087243	1.91879132650587	2.75055129427998	1.62767587349937	2.15375522162887	-2.10120540382559	4.91010435334886	1.64898061487396	-3.44191098280554	4.675	NA	NA	NA	NA	NA	NA
2016-03-30 21:00:00	0.0165586738794663	201603	2016033021	1.93714007061502	1.92058139673555	2.25869763607474	1.26457501384844	1.49836083509043	-2.67444636390542	5.12533673398423	0.303239024350549	-5.79176220815369	5.03583333333333	NA	NA	NA	NA	NA	NA
2016-03-30 22:00:00	0.019102585712427	201603	2016033022	1.94327011396964	1.92416752825722	2.48454438648841	1.08882496819602	-0.579258307030207	-4.39524997526127	5.93562206804222	-2.08240898331794	-4.52503224588999	4.71583333333333	NA	NA	NA	NA	NA	NA
2016-03-30 23:00:00	0.0430305529142436	201603	2016033023	1.96551910504256	1.92248855212832	2.5417866572822	0.925128565769775	-2.43730884150348	-4.36480864975139	5.91469692912108	-3.09153485657747	-0.671875222754354	5.23166666666667	NA	NA	NA	NA	NA	NA
2016-03-31 20:00:00	0.0232791344931775	201603	2016033120	1.94308841595919	1.91980928146601	0.783564888580408	0.421987652866624	0.662062585260301	-0.430815796356554	8.12139897352642	-3.36776551346852	0.373488117009821	6.74222222222222	NA	NA	NA	NA	NA	NA
2016-03-31 21:00:00	0.012825365091871	201603	2016033121	1.93263464655788	1.91980928146601	0.568806160114096	0.354780246913737	-5.60563451668266	-0.545426073497915	9.07127486602502	-1.21195754870118	-3.24510465817327	5.25416666666667	NA	NA	NA	NA	NA	NA
2016-03-31 22:00:00	0.00799573055458325	201603	2016033122	1.92780501202059	1.91980928146601	0.528280997505971	0.340152386494409	-6.27176436310467	0.465844636827914	8.64862277419513	-1.43848859303477	-0.252191311659839	3.83583333333333	NA	NA	NA	NA	NA	NA
2016-03-31 23:00:00	0.00484550454026111	201603	2016033123	1.92465478600627	1.91980928146601	0.527656824552709	0.371637260081766	-5.38654775086058	-1.80675865203428	6.95872796052822	1.0995819071147	-2.13918975501403	4.19083333333333	NA	NA	NA	NA	NA	NA
2016-04-01 20:00:00	0.0583067819595764	201604	2016040120	2.00305986394322	1.94475308198364	0.892651063347013	0.529491471473533	0.0265714673006127	-0.715983978068938	6.23962683775341	1.22446182757226	-1.43826328325946	7.72555555555556	NA	NA	NA	NA	NA	NA
2016-04-01 21:00:00	0.0172139448452793	201604	2016040121	1.95867893445632	1.94146498961104	0.783328718661345	0.488902571302381	-0.641756358705994	-2.24770116184964	7.48484838258582	0.0564796059965964	-1.81502847575751	8.87333333333333	NA	NA	NA	NA	NA	NA
2016-04-01 22:00:00	-0.00521642511067677	201604	2016040122	1.94269957894063	1.94791600405131	0.624480160013726	0.420724882323316	-1.38878260124919	-1.68438434841989	8.76998869593137	-1.10455898903724	-0.717050243089319	9.155	NA	NA	NA	NA	NA	NA
2016-04-01 23:00:00	-0.013958757115661	201604	2016040123	1.93889974330061	1.95285850041627	0.716345996135086	0.438818751109961	-1.17131056247795	-2.41157237128158	9.89461475943591	-0.684916793822729	-0.169916019574221	9.6825	NA	NA	NA	NA	NA	NA
2016-04-02 20:00:00	0.10100380643426	201604	2016040220	2.00962996866549	1.90862616223123	0.969311563148529	0.473922851900662	0.781755892590086	0.30899006290686	11.3420972452087	-0.33715303595551	1.63901597964931	12.76	NA	NA	NA	NA	NA	NA
2016-04-02 21:00:00	0.0989614994588541	201604	2016040221	2.00715836548141	1.90819686602256	0.827088129200232	0.488465379072531	2.56323142729657	0.165202094749121	13.2235210195801	0.599692434969689	0.358627762572259	13.7125	NA	NA	NA	NA	NA	NA
2016-04-02 22:00:00	0.0912277746903702	201604	2016040222	2.00136545756513	1.91013768287476	1.27983751771302	0.672781616427681	2.8286256303122	-0.0179769175582311	14.4234901244701	NA	NA	NA	NA	NA	NA	NA	NA	NA
2016-04-02 23:00:00	0.0907443357584816	201604	2016040223	2.0028178389211	1.91207350316261	1.47152305200663	0.852033865183478	2.51297685238658	-0.0654677896647312	15.1103050490521	NA	NA	NA	NA	NA	NA	NA	NA	NA
2016-04-03 20:00:00	0.157043294212081	201604	2016040320	2.06234416658642	1.90530087237434	1.37815432956335	0.771030565156893	0.885108721130555	-0.861169465243154	15.9411631717601	0.180000717810131	0.200024692579731	17.3266666666667	NA	NA	NA	NA	NA	NA
2016-04-03 21:00:00	0.132370910280919	201604	2016040321	2.03849544637953	1.90612453609862	1.39284495314288	0.77305012686448	0.821413775234774	-0.231741119014428	17.5450499275859	-0.185936335529919	1.32576334976278	18.4175	NA	NA	NA	NA	NA	NA
2016-04-03 22:00:00	0.0883972969895837	201604	2016040322	1.99206811011246	1.90367081312288	1.22385809684724	0.719636270295744	0.938156040235785	-0.800505861354417	18.725208516458	0.0660970092495563	1.16412821625715	19.29	NA	NA	NA	NA	NA	NA
2016-04-03 23:00:00	0.077755253597577	201604	2016040323	1.97820671840508	1.90045146480751	1.61679357588757	0.888207266091473	3.51384871523482	0.628938376808802	19.3828520170524	-0.595240613950964	-0.610667476480883	19.3166666666667	NA	NA	NA	NA	NA	NA
2016-04-04 20:00:00	0.0732995581419993	201604	2016040420	1.9935939187454	1.9202943606034	1.34939710747956	0.419621209144047	2.19899617314725	-0.151964897367258	19.5798867494739	-0.223162636018497	0.53077075187368	19.8816666666667	NA	NA	NA	NA	NA	NA
2016-04-04 21:00:00	0.170226478664529	201604	2016040421	2.07444217943817	1.90421570077364	0.923060835382546	0.38106270759585	1.78342783737102	-1.21583261255838	20.6663311209663	0.0981830499340363	1.37637338627621	19.7425	NA	NA	NA	NA	NA	NA
2016-04-04 22:00:00	0.0812957232558593	201604	2016040422	1.98308776611661	1.90179204286075	0.95489589782696	0.408765614328781	2.17311340117183	-1.29752646271172	21.117357141371	2.29529665287155	2.72534368826134	21.0125	NA	NA	NA	NA	NA	NA
2016-04-04 23:00:00	0.0118276021386228	201604	2016040423	1.91457837000973	1.90275076787111	1.11332205557566	0.501371406579254	4.08386104365537	2.93618226464974	21.9510214315827	2.2266842900876	5.5930770289848	19.905	NA	NA	NA	NA	NA	NA
2016-04-05 20:00:00	-0.00456959651700339	201604	2016040520	1.90870597727003	1.91327557378703	0.424749320237138	0.274972027807919	11.0785586428716	-6.14163518699413	13.5252982992891	6.63129147744407	-6.22191763715768	13.155	NA	NA	NA	NA	NA	NA
2016-04-05 21:00:00	-0.00232067460847718	201604	2016040521	1.91192554627851	1.91424622088699	0.392361844940855	0.262078093680608	5.8554986588122	-9.67166196773418	12.8910208748307	5.68538531884767	-6.25209333875103	13.8266666666667	NA	NA	NA	NA	NA	NA
2016-04-05 22:00:00	0.00114402926680368	201604	2016040522	1.91478969762747	1.91364566836066	0.418548892087069	0.266637558510024	3.08308273109459	-7.77603836247915	13.245902491743	5.4884475995763	-5.13821510371638	14.3916666666667	NA	NA	NA	NA	NA	NA
2016-04-05 23:00:00	0.00378506174554127	201604	2016040523	1.91688079926964	1.9130957375241	0.443130467708574	0.286937633664813	2.92183257042631	-6.74355844487315	13.8071234093115	2.98471292501167	-4.6531652127506	14.6741666666667	NA	NA	NA	NA	NA	NA
2016-04-06 20:00:00	0.104972735835395	201604	2016040620	2.01606529700898	1.91109256117358	2.09213719578034	1.47124840641685	NA	NA	NA	-1.35337724632832	0.0809462675536418	15.7591666666667	NA	NA	NA	NA	NA	NA
2016-04-06 21:00:00	0.100309384012216	201604	2016040621	2.01243106214472	1.91212167813251	1.98766875708292	1.31179866722879	NA	NA	NA	-0.882930542293026	1.31795039427281	17.2958333333333	NA	NA	NA	NA	NA	NA
2016-04-06 22:00:00	0.118095620773573	201604	2016040622	2.03040528815439	1.91230966738082	1.63476023289878	1.06861727601383	NA	NA	NA	-1.00169217209527	1.92792292028118	18.3091666666667	NA	NA	NA	NA	NA	NA
2016-04-06 23:00:00	0.142570266102381	201604	2016040623	2.05657848736191	1.91400822125953	1.7028241930846	1.18493852309348	NA	NA	NA	-1.23306046229728	0.744445730652931	19.3291666666667	NA	NA	NA	NA	NA	NA
2016-04-07 20:00:00	0.0925306495773879	201604	2016040720	2.02092612628915	1.92839547671176	0.971249430760285	0.461265634893161	0.229487521145041	-1.67549994948068	19.299398882327	-1.10767791473683	0.528141892136148	19.7116666666667	NA	NA	NA	NA	NA	NA
2016-04-07 21:00:00	0.0420375894806391	201604	2016040721	1.97443837068095	1.93240078120031	0.921487766339473	0.469634880775068	-0.504035406927705	-2.10957433366901	20.9532327046221	-0.45217319819389	-0.316740241502799	20.7475	NA	NA	NA	NA	NA	NA
2016-04-07 22:00:00	-0.0235214819979868	201604	2016040722	1.93386199687512	1.95738347887311	1.21060622218763	0.507230820925236	-0.0512229937694223	-3.17314308213066	22.0698744590691	-1.7775309738572	-1.41091119643187	21.0783333333333	NA	NA	NA	NA	NA	NA
2016-04-07 23:00:00	-0.0173717919409397	201604	2016040723	1.93173931813	1.94911111007094	1.21140262367168	0.569785381801861	0.216265112174429	-2.8799660484429	21.7180789356576	-1.935790277441	-2.60278470025289	21.03	NA	NA	NA	NA	NA	NA
2016-04-08 20:00:00	0.222615082397551	201604	2016040820	2.15456348725712	1.93194840485957	0.945480292571253	0.567239816135471	-3.97852867283612	1.85980794391467	22.7290776750316	1.09952995708697	0.507850265141729	19.7358333333333	NA	NA	NA	NA	NA	NA
2016-04-08 21:00:00	0.0663152893409034	201604	2016040821	2.00435518679712	1.93803989745622	0.669457665150537	0.427669949389968	-3.22455539094849	-0.317714105195411	23.2535164663762	0.0483196774083524	-0.995981354607154	21.0516666666667	NA	NA	NA	NA	NA	NA
2016-04-08 22:00:00	0.017604084218755	201604	2016040822	1.960123121959	1.94251903774024	0.628322656450801	0.411230760981116	-3.90247296306067	-0.498880447729488	23.6403916866967	0.347598101628729	-0.69793811030974	22.28	NA	NA	NA	NA	NA	NA
2016-04-08 23:00:00	0.0124087887826716	201604	2016040823	1.95179979733992	1.93939100855725	0.591925076827873	0.40966249366065	-2.7657614665322	-0.0850264823615748	23.5286951233795	0.541645309406146	-0.637394333910469	22.585	NA	NA	NA	NA	NA	NA
2016-04-09 20:00:00	0.0193152712845268	201604	2016040920	1.89229549865294	1.87298022736841	0.722503110096771	0.473085096806137	3.66852194168059	3.06488382967918	18.7472407097367	2.38285838133076	-1.12660394721502	17.3275	NA	NA	NA	NA	NA	NA
2016-04-09 21:00:00	0.0180538892459849	201604	2016040921	1.89025342753896	1.87219953829298	0.839524449825987	0.508461337682653	3.12036799726177	2.92207583498655	18.0244472987883	0.66496561547004	0.044081222951194	17.7533333333333	NA	NA	NA	NA	NA	NA
2016-04-09 22:00:00	0.0323879698153533	201604	2016040922	1.90188706337772	1.86949909356236	1.65096460334463	1.19877910856226	5.84342733969239	3.62312503223153	19.0700936626327	1.92972156303358	1.08625250205857	14.2208333333333	NA	NA	NA	NA	NA	NA
2016-04-09 23:00:00	0.0513680393719813	201604	2016040923	1.92235866040948	1.8709906210375	1.81982030426054	1.45599768561024	4.0578084744465	4.06121652324421	18.7036231512568	3.6990556302888	1.53849644254278	13.3908333333333	NA	NA	NA	NA	NA	NA
2016-04-10 20:00:00	0.0195990810258992	201604	2016041020	1.91633353581715	1.89673445479125	0.823629534873437	0.549074762798949	2.27443118749265	0.498218070580663	16.1314431274563	0.610207160543192	-1.01007629027483	16.3841666666667	NA	NA	NA	NA	NA	NA
2016-04-10 21:00:00	0.034129466877151	201604	2016041021	1.92882381915587	1.89469435227872	1.08318970068064	0.637489305254075	2.88132338973393	0.725103330221538	17.8470766172558	-2.19324772892844	-0.892307529739456	16.4475	NA	NA	NA	NA	NA	NA
2016-04-10 22:00:00	0.0279925389393261	201604	2016041022	1.92166678741586	1.89367424847653	0.988448746912236	0.606103081618985	4.48404911941545	0.865995042475304	18.6214858175288	8.59263083586888	-2.88576398851341	14.2866666666667	NA	NA	NA	NA	NA	NA
2016-04-10 23:00:00	0.0136170885059412	201604	2016041023	1.90354121173393	1.88992412322799	1.20229909169301	0.763233260104264	5.99106528229942	2.88526355464545	18.4254434090773	3.55037352705259	-3.23094362137836	13.8116666666667	NA	NA	NA	NA	NA	NA
2016-04-11 20:00:00	0.0195939423413962	201604	2016041120	1.91011742559737	1.89052348325597	1.02170163446585	0.520528819771261	0.10095622748573	-2.29437253675729	16.9085678860311	-0.653406074951656	-0.876661507227473	17.3166666666667	NA	NA	NA	NA	NA	NA
2016-04-11 21:00:00	0.01448725206653	201604	2016041121	1.90567312653799	1.89118587447146	0.73113900855223	0.467192844644808	0.714627761558825	-1.75799685273687	18.0131680468817	1.12369288549786	-1.42144054433407	18.1683333333333	NA	NA	NA	NA	NA	NA
2016-04-11 22:00:00	0.0114740778311224	201604	2016041122	1.90311090534153	1.8916368275104	0.792545523990249	0.454892351123586	1.61741797388375	-1.25237978780118	18.0239602715844	0.834414168860092	-1.41444326512404	18.09	NA	NA	NA	NA	NA	NA
2016-04-11 23:00:00	0.0144632299831629	201604	2016041123	1.90515553805726	1.8906923080741	0.940782717755212	0.492172462820829	1.28679217479795	3.02164751356838	18.6730288066972	5.5720680012345	-4.43532274152842	17.3983333333333	NA	NA	NA	NA	NA	NA
2016-04-12 20:00:00	0.0380216036427787	201604	2016041220	1.93067110131153	1.89264949766875	0.781494572269538	0.617290131396961	3.22898665402008	-0.467511248887797	19.4418828523797	2.00772907289719	-0.211892998109614	19.695	NA	NA	NA	NA	NA	NA
2016-04-12 21:00:00	0.0362401590571064	201604	2016041221	1.92191278461518	1.88567262555807	0.689228938840232	0.562125986655366	4.22403103555783	0.25425821927789	20.5822029696153	2.04823610253711	0.244717711759551	20.2333333333333	NA	NA	NA	NA	NA	NA
2016-04-12 22:00:00	0.0369515818799511	201604	2016041222	1.92364449996952	1.88669291808956	0.855582854569023	0.669932363686605	3.52758743498367	0.287966277375193	20.4347731409102	1.67145980175566	-0.0460142477853128	20.5891666666667	NA	NA	NA	NA	NA	NA
2016-04-12 23:00:00	0.0410271219409764	201604	2016041223	1.92616127522931	1.88513415328834	1.05815068379457	0.886877242490741	3.17465379798891	0.742538232473374	20.496791021634	4.15861482521487	-4.0508568372491	19.3191666666667	NA	NA	NA	NA	NA	NA
2016-04-13 20:00:00	0.0822503971036521	201604	2016041320	1.98073759535997	1.89848719825632	1.3794453776822	0.438418519130269	1.03242057881031	-0.16463714975265	19.7555916463679	-0.72038607700278	3.04903486886538	20.3975	NA	NA	NA	NA	NA	NA
2016-04-13 21:00:00	0.0275679051443449	201604	2016041321	1.92661182913584	1.89904392399149	1.61652108825556	0.432967957138955	1.98232751093769	3.40887409534863	21.7508383745651	1.26712151722414	4.79262191521346	21.12	NA	NA	NA	NA	NA	NA
2016-04-13 22:00:00	0.00920623169101642	201604	2016041322	1.90780060176824	1.89859437007723	1.95016830069855	0.396785316943443	1.98588369573822	4.49718501087266	22.67832594508	2.85937838562897	6.68505742088699	22.1325	NA	NA	NA	NA	NA	NA
2016-04-13 23:00:00	0.0195867509992051	201604	2016041323	1.91857660196137	1.89898985096217	1.22844399707342	0.686240384113987	3.5244993505714	5.69953465295789	21.9104198034226	3.13031820317116	5.10429348897092	21.0375	NA	NA	NA	NA	NA	NA
2016-04-14 20:00:00	-0.00051990762907117	201604	2016041420	1.91715031982232	1.91767022745139	0.836026376559847	0.392472276579803	7.94073069982093	7.12675986620106	20.9266605918649	2.1286563302677	10.4477282101334	20.4675	NA	NA	NA	NA	NA	NA
2016-04-14 21:00:00	0.00411122114988705	201604	2016041421	1.92178144860128	1.91767022745139	0.724565894403461	0.355315329186542	6.31929712374964	2.04840533249342	20.3456092307541	1.05661059363523	11.1694335697607	20.6408333333333	NA	NA	NA	NA	NA	NA
2016-04-14 22:00:00	0.00440189151602688	201604	2016041422	1.92207211896742	1.91767022745139	0.612960939612927	0.376935832131488	8.89457089716205	6.60468533689085	21.3135020669357	3.82369741626702	9.18018225714942	20.3558333333333	NA	NA	NA	NA	NA	NA
2016-04-14 23:00:00	0.00282079659307066	201604	2016041423	1.92049102404446	1.91767022745139	0.607276100706898	0.404069222498721	11.6091509561823	3.17810753059476	19.8226758987432	8.7117055993656	3.06802267373032	17.8075	NA	NA	NA	NA	NA	NA
2016-04-15 20:00:00	0.0121672413642304	201604	2016041520	1.92983746881562	1.91767022745139	1.01982876968593	0.496292373779687	-3.6985941803779	-6.80124005634946	12.054707516533	-3.84021205422953	-4.53535700596623	10.1483333333333	NA	NA	NA	NA	NA	NA
2016-04-15 21:00:00	0.01443066703034	201604	2016041521	1.93210089448173	1.91767022745139	0.943490753411636	0.521909797316208	-5.68134383836026	-5.88480907794375	12.0022723615559	-3.04823901499035	-5.5484354803259	10.5691666666667	NA	NA	NA	NA	NA	NA
2016-04-15 22:00:00	0.0124118260965478	201604	2016041522	1.93008205354794	1.91767022745139	0.922903223248393	0.498208247912427	-5.60858143256242	-6.70318764653967	12.4671629448006	-0.514558029559741	-8.1041267376452	10.6591666666667	NA	NA	NA	NA	NA	NA
2016-04-15 23:00:00	0.0164756664658301	201604	2016041523	1.93414589391722	1.91767022745139	0.879300351691675	0.479459602199867	1.60700371205366	-6.59102788637783	10.471276725087	-0.898917667849972	-8.79729081749126	10.7066666666667	NA	NA	NA	NA	NA	NA
2016-04-16 20:00:00	0.0195895256703431	201604	2016041620	1.93725975312174	1.91767022745139	0.444325661583404	0.302879839565418	-6.15333729898592	-8.57037844880936	11.2425350856178	-3.30218511069901	-8.78480466956602	9.30083333333333	NA	NA	NA	NA	NA	NA
2016-04-16 21:00:00	0.0642891976086195	201604	2016041621	1.98195942506001	1.91767022745139	0.444905397477523	0.303751347921386	-5.38653361340802	-7.80299070199981	11.9346628943056	-3.70092588027648	-7.76017087658632	9.24083333333333	NA	NA	NA	NA	NA	NA
2016-04-16 22:00:00	0.025843856450777	201604	2016041622	1.94351408390217	1.91767022745139	0.457296536985693	0.309907049272397	-8.29266238208045	-6.45040652977369	10.3881337915974	-4.79269100587858	-7.25281681827626	8.97833333333333	NA	NA	NA	NA	NA	NA
2016-04-16 23:00:00	0.0217397055134252	201604	2016041623	1.93940993296482	1.91767022745139	0.48822154303891	0.339525024409651	-7.64874806655266	-6.53106881602597	9.74451990486023	-6.47686753642503	-6.36166171552524	8.40083333333333	NA	NA	NA	NA	NA	NA
2016-04-17 20:00:00	0.01200247245092	201604	2016041720	1.92967269990231	1.91767022745139	0.472068960269443	0.329405659882965	-5.724227560006	-9.10179070572866	6.23912853092895	-2.37050017099984	-6.7026861421313	7.11416666666667	NA	NA	NA	NA	NA	NA
2016-04-17 21:00:00	0.0161210125321998	201604	2016041721	1.93379123998359	1.91767022745139	0.459246169261091	0.337350858814947	-4.67314283014986	-7.56104959775906	7.47758781189475	-4.38717763927806	-5.29296425580852	7.49166666666667	NA	NA	NA	NA	NA	NA
2016-04-17 22:00:00	0.020961451590352	201604	2016041722	1.93863167904175	1.91767022745139	0.498500728093887	0.346523944317033	-5.12268806250483	-7.29425029177118	8.31573195359744	-4.37868605671111	-4.37022005663642	7.46833333333333	NA	NA	NA	NA	NA	NA
2016-04-17 23:00:00	0.0284045397436972	201604	2016041723	1.94607476719509	1.91767022745139	0.542216135540018	0.380621044990222	-3.48750338197255	-8.91137091041767	9.09514481205588	-4.74790802007149	-4.29448024531675	7.11166666666667	NA	NA	NA	NA	NA	NA
2016-04-18 20:00:00	0.0185386881391536	201604	2016041820	1.93620891559055	1.91767022745139	0.789129051496983	0.457632466510629	-2.56619131158284	-6.02681759087441	10.871789792618	-2.05657890540184	-3.21282514180674	9.4475	NA	NA	NA	NA	NA	NA
2016-04-18 21:00:00	0.0228587153373991	201604	2016041821	1.94052894278879	1.91767022745139	0.699571639388304	0.454181494667707	-2.12880263251642	-5.02968800833055	10.7668201274282	-1.43473225511137	-1.23705550688498	10.3258333333333	NA	NA	NA	NA	NA	NA
2016-04-18 22:00:00	0.0167743249584955	201604	2016041822	1.93444455240989	1.91767022745139	0.770628678904326	0.48263239927739	-2.63573961328467	-3.57337848498663	10.428045395194	-0.732397478900324	-2.29932035607041	9.87666666666667	NA	NA	NA	NA	NA	NA
2016-04-18 23:00:00	0.0149293406896391	201604	2016041823	1.93259956814103	1.91767022745139	0.822523303137508	0.505573325194445	-1.94478192529145	-7.2159914064314	11.3904836070062	-0.624230218725816	-1.5765508914871	10.4125	NA	NA	NA	NA	NA	NA
2016-04-19 20:00:00	0.0815586976572298	201604	2016041920	1.99922892510862	1.91767022745139	1.29747408246639	0.91473804558324	-2.03655191997655	1.37334193415772	11.1452901689897	-0.937664032111447	1.04885598697952	11.0641666666667	NA	NA	NA	NA	NA	NA
2016-04-19 21:00:00	0.0917917758296363	201604	2016041921	2.00946200328103	1.91767022745139	1.65351894762259	1.1204099866101	-2.1402944319253	-1.47976671181038	11.7544886506207	-0.586330057123987	0.644140794572692	11.1516666666667	NA	NA	NA	NA	NA	NA
2016-04-19 22:00:00	0.094287282632219	201604	2016041922	2.01195751008361	1.91767022745139	1.8566280509478	1.246058004992	-2.26477668343177	-2.16400995959734	11.5125487125144	-0.853938755918022	-0.844328855371053	10.6541666666667	NA	NA	NA	NA	NA	NA
2016-04-19 23:00:00	0.0811909884769644	201604	2016041923	1.99886121592836	1.91767022745139	1.78404447585717	1.28569131509945	-1.28945679448576	-0.707502553311653	12.7989208377637	-0.963398251031073	-1.62032492604778	9.93666666666667	NA	NA	NA	NA	NA	NA
2016-04-20 20:00:00	0.137291236481558	201604	2016042020	2.05496146393295	1.91767022745139	2.27725604766785	1.51892734348489	-2.1716991927553	-1.85821140765596	15.4518097230769	-2.25933066723853	-0.433488688512643	14.0908333333333	NA	NA	NA	NA	NA	NA
2016-04-20 21:00:00	0.132848805386574	201604	2016042021	2.05051903283797	1.91767022745139	2.2420077339316	1.59527144887199	-2.59404306008657	-0.954749272847034	17.1373788768938	-2.27326586849999	0.22734467067317	16.1933333333333	NA	NA	NA	NA	NA	NA
2016-04-20 22:00:00	0.0863294682629654	201604	2016042022	2.00399969571436	1.91767022745139	1.91556768899894	1.24692859397204	-2.67620679034451	-2.55755497074842	18.3444707226338	-0.755066059851956	1.01815416499494	17.8908333333333	NA	NA	NA	NA	NA	NA
2016-04-20 23:00:00	0.0961986304582929	201604	2016042023	2.01386885790969	1.91767022745139	1.62278961008062	1.06032234685242	-2.32653186159878	-2.91876757289092	18.7853131108542	0.634781909532734	1.12799908126906	18.3958333333333	NA	NA	NA	NA	NA	NA
2016-04-21 20:00:00	NA	201604	2016042120	NA	1.91767022745139	1.34294384661924	0.650497143831017	-1.16263119411069	1.00599205316673	21.5229071907409	-1.29923010942039	0.442023321289597	20.8875	NA	NA	NA	NA	NA	NA
2016-04-21 21:00:00	NA	201604	2016042121	NA	1.91767022745139	1.19931869794272	0.576968909385545	-0.456364159960313	-0.249515172931651	22.3699308641963	-0.826947604734965	0.556430074135061	22.05	NA	NA	NA	NA	NA	NA
2016-04-21 22:00:00	NA	201604	2016042122	NA	1.91767022745139	0.747163893366644	0.527163392410772	-0.0115859815872774	-0.65834410182419	22.9374190229893	-0.247383969674026	1.20492795306619	22.8058333333333	NA	NA	NA	NA	NA	NA
2016-04-21 23:00:00	NA	201604	2016042123	NA	1.91767022745139	0.808184876089704	0.550659117460774	1.13924057066817	-0.859058288651055	23.1511461143152	0.207622622680442	1.75835403887938	22.6825	NA	NA	NA	NA	NA	NA
2016-04-22 20:00:00	NA	201604	2016042220	NA	1.91767022745139	0.557295036598771	0.365658437077042	3.88857537158504	9.63295333233525	25.722379848687	1.50949670969948	4.6723185768649	23.8158333333333	NA	NA	NA	NA	NA	NA
2016-04-22 21:00:00	NA	201604	2016042221	NA	1.91767022745139	0.461696039907328	0.322546062757303	4.69583323976438	9.16640096741715	25.7747557935934	4.37231043691882	6.83088851565839	24.8575	NA	NA	NA	NA	NA	NA
2016-04-22 22:00:00	NA	201604	2016042222	NA	1.91767022745139	0.410115709615829	0.286231933357103	4.8112787466359	8.48056369029199	25.8284912666008	2.08175455576135	9.08155283143334	25.0416666666667	NA	NA	NA	NA	NA	NA
2016-04-22 23:00:00	NA	201604	2016042223	NA	1.91767022745139	0.37001185282629	0.253858064092765	6.7130909301459	7.64583050058347	26.1036963940676	3.68190586879292	9.01533108678175	24.9925	NA	NA	NA	NA	NA	NA
2016-04-23 20:00:00	NA	201604	2016042320	NA	1.91767022745139	0.493054016674906	0.294145533165647	4.09304064627348	9.19605721124699	18.0919149260471	6.17910736017983	-4.19395279443471	12.2383333333333	NA	NA	NA	NA	NA	NA
2016-04-23 21:00:00	NA	201604	2016042321	NA	1.91767022745139	0.576212130838274	0.349813013223543	6.83601823801116	-3.46383624906189	14.9157398958071	6.60447738499174	-2.55191314594439	11.61	NA	NA	NA	NA	NA	NA
2016-04-23 22:00:00	NA	201604	2016042322	NA	1.91767022745139	0.723458949016462	0.494759989737271	1.92799341417754	0.376585232305371	15.3158114484166	5.48942460266	5.30198188146404	14.2133333333333	NA	NA	NA	NA	NA	NA
2016-04-23 23:00:00	NA	201604	2016042323	NA	1.91767022745139	1.01354989936299	0.836809942842674	8.3846526166627	5.87570901009011	15.9587306011505	6.43435243898737	0.347238634495339	13.3558333333333	NA	NA	NA	NA	NA	NA
2016-04-24 20:00:00	NA	201604	2016042420	NA	1.91767022745139	0.715496599592358	0.524829307875284	4.00430949024422	-0.338408849090209	16.8646763032132	4.26309429813436	-1.98379065281604	17.0641666666667	NA	NA	NA	NA	NA	NA
2016-04-24 21:00:00	NA	201604	2016042421	NA	1.91767022745139	0.716456944254362	0.470298425103576	6.58412151424535	0.847525734598727	18.2432565255913	5.97608572720555	-2.95174473082438	17.6141666666667	NA	NA	NA	NA	NA	NA
2016-04-24 22:00:00	NA	201604	2016042422	NA	1.91767022745139	0.684128034706352	0.465282211277688	6.11392900352277	0.315839942831542	18.4515453900009	5.58677017632749	-3.1783143983363	18.0025	NA	NA	NA	NA	NA	NA
2016-04-24 23:00:00	NA	201604	2016042423	NA	1.91767022745139	0.722910691122959	0.505350976222587	6.48279842768609	-0.989049018798186	18.3503178032638	6.34469644248803	-2.76688998311116	17.8341666666667	NA	NA	NA	NA	NA	NA
2016-04-25 20:00:00	NA	201604	2016042520	NA	1.91767022745139	1.27512811750897	0.426565130771184	2.64175691088074	6.11047521148578	18.1023046074598	0.808621977256572	-0.294939217986082	15.615	NA	NA	NA	NA	NA	NA
2016-04-25 21:00:00	NA	201604	2016042521	NA	1.91767022745139	0.565887762045066	0.311049912175757	3.7507600823136	-0.0319157547506727	17.1745690090591	0.406710235126652	4.58879016493627	16.1733333333333	NA	NA	NA	NA	NA	NA
2016-04-25 22:00:00	NA	201604	2016042522	NA	1.91767022745139	0.395045687007965	0.23252113658916	7.8007672496043	3.85168664581684	17.3936499534238	10.7453930885171	-3.38161290822881	12.4033333333333	NA	NA	NA	NA	NA	NA
2016-04-25 23:00:00	NA	201604	2016042523	NA	1.91767022745139	0.421842015620244	0.262828418833608	5.22248976619403	8.17578854808502	16.3428426876543	5.52056840842288	-2.13170122350246	10.0475	NA	NA	NA	NA	NA	NA
2016-04-26 20:00:00	NA	201604	2016042620	NA	1.93233292163173	2.261004727329	0.924300520734033	1.98995204942162	-3.37165077070976	8.37767110328929	-0.409136596726624	-6.31887683155634	7.56083333333333	NA	NA	NA	NA	NA	NA
2016-04-26 21:00:00	NA	201604	2016042621	NA	1.93369619521511	0.976179330981693	0.474177573619261	-1.91684697523288	-6.84210891911982	9.16166442383258	-1.54500427089689	-7.03605899080902	7.89333333333333	NA	NA	NA	NA	NA	NA
2016-04-26 22:00:00	NA	201604	2016042622	NA	1.93218960375937	0.671484219285888	0.471242726488693	-1.20960433761051	-5.31928114733575	8.94049550268028	-1.74857870064821	-6.21817293761645	8.1625	NA	NA	NA	NA	NA	NA
2016-04-26 23:00:00	NA	201604	2016042623	NA	1.92833142561071	0.725116686180689	0.492844815103961	-0.551217898618331	-3.47502426303023	8.73022059792453	-1.59124868378815	-6.13374533670803	8.15416666666667	NA	NA	NA	NA	NA	NA
2016-04-27 20:00:00	NA	201604	2016042720	NA	1.92269161572483	0.840712132468639	0.578260351453576	1.30774480572985	1.02055058962963	13.9056942130732	-0.201906611611576	1.09533953358022	13.6133333333333	NA	NA	NA	NA	NA	NA
2016-04-27 21:00:00	NA	201604	2016042721	NA	1.94175813188255	1.01443296749578	0.590552854722151	3.25050948502826	-0.38434593644493	15.1803746852265	0.578746507934764	2.31974076430177	13.2916666666667	NA	NA	NA	NA	NA	NA
2016-04-27 22:00:00	NA	201604	2016042722	NA	1.91485940939427	1.09171914285598	0.519443090345058	2.86766062087194	-1.70582804525	15.7595063001755	-1.30050731564014	5.83188874607364	11.3191666666667	NA	NA	NA	NA	NA	NA
2016-04-27 23:00:00	NA	201604	2016042723	NA	1.92486027367305	1.09526610023892	0.568630151001796	3.77160994495247	0.831860935126115	15.6419622681778	0.308437676156962	-1.39660944461718	12	NA	NA	NA	NA	NA	NA
2016-04-28 20:00:00	NA	201604	2016042820	NA	1.95015174753083	0.813596716371657	0.479128016467486	-2.76337860474707	-3.61070899303914	9.9532937883879	-0.484121933878034	-6.19247290588428	7.00083333333333	NA	NA	NA	NA	NA	NA
2016-04-28 21:00:00	NA	201604	2016042821	NA	1.95305900318858	0.96261368837298	0.486100651962516	-1.54924689312357	-3.82149842422608	10.1577395969377	-0.301142981351912	1.01268005662808	5.73	NA	NA	NA	NA	NA	NA
2016-04-28 22:00:00	NA	201604	2016042822	NA	1.95544029726962	0.903995344774852	0.544894518337307	-0.28299603418667	1.8528273011974	8.64111586696339	1.10392485603676	-5.06288497399696	4.815	NA	NA	NA	NA	NA	NA
2016-04-28 23:00:00	NA	201604	2016042823	NA	1.95945045326529	1.24592648029372	0.575326943306361	1.36504539497816	-0.421810471389928	8.23215549035228	-1.46849303515318	-5.10008748930194	6	NA	NA	NA	NA	NA	NA
2016-04-29 20:00:00	NA	201604	2016042920	NA	1.9415075062282	1.09020977315558	0.603291651525481	-1.1219693968775	-1.95607057799251	9.31191879399825	0.79306208451176	-0.938472387213966	10.3516666666667	NA	NA	NA	NA	NA	NA
2016-04-29 21:00:00	NA	201604	2016042921	NA	1.9395923729064	1.17924619814348	0.640351274757629	-2.5377040726666	-2.63741076180978	10.0535654732303	1.51838729280673	0.111188841353926	11.81	NA	NA	NA	NA	NA	NA
2016-04-29 22:00:00	NA	201604	2016042922	NA	1.93853748249826	1.18145509485598	0.566424770426934	-0.00712726452810031	-1.46676379925167	10.4458617303959	1.89103914069258	-1.0264850080831	12.3925	NA	NA	NA	NA	NA	NA
2016-04-29 23:00:00	NA	201604	2016042923	NA	1.93644606428548	1.29657160219924	0.556808425800491	1.0123045624004	-3.10261695866405	12.2244054281433	1.93362597094637	-6.44638315187336	11.0375	NA	NA	NA	NA	NA	NA
2016-04-30 20:00:00	NA	201604	2016043020	NA	1.97134128266126	0.629381688967679	0.358419371559585	-5.96090503855028	-7.82380883496546	9.88182954059761	-3.14404683922165	-5.45117354274383	8.33416666666667	NA	NA	NA	NA	NA	NA
2016-04-30 21:00:00	NA	201604	2016043021	NA	1.94909598559759	0.555003837687734	0.322182330729922	-6.19538959006804	-9.00909559614658	9.33970122655961	-2.11583645174956	-3.7557730918799	8.0625	NA	NA	NA	NA	NA	NA
2016-04-30 22:00:00	NA	201604	2016043022	NA	1.94120988693072	0.51939046188655	0.312134488882966	-5.98221483448578	-10.0551002333679	8.92373658983047	-2.68330866987779	-5.49910612382471	8.39833333333333	NA	NA	NA	NA	NA	NA
2016-04-30 23:00:00	NA	201604	2016043023	NA	1.94209315416656	0.535098117427533	0.314868135344946	-5.64643453818943	-8.53784546744726	9.40878888182806	-3.58088587058061	-5.71661555783339	8.75666666666667	NA	NA	NA	NA	NA	NA
2016-05-01 20:00:00	NA	201605	2016050120	NA	1.9335210481298	0.433851446825834	0.288931100798385	-6.84059320072729	-3.10859504782974	16.8150541404166	-2.59784400748728	-6.60532122923749	12.415	NA	NA	NA	NA	NA	NA
2016-05-01 21:00:00	NA	201605	2016050121	NA	1.93562066987903	0.403724577587314	0.24923998206987	-3.1095650005697	-4.20344197729367	16.9563319861144	-0.857741601588698	-5.89232044204168	13.1391666666667	NA	NA	NA	NA	NA	NA
2016-05-01 22:00:00	NA	201605	2016050122	NA	1.93660485311223	0.480364784768218	0.314757446780282	-2.07231662592699	-4.36075463544401	16.8121385443753	-1.05116239982786	-5.78320850940877	13.4725	NA	NA	NA	NA	NA	NA
2016-05-01 23:00:00	NA	201605	2016050123	NA	1.93396318831976	0.614815561631932	0.409337080905479	-2.0001164938646	-3.91840146367989	15.837888551371	0.144720018801523	-5.35784610557861	13.6708333333333	NA	NA	NA	NA	NA	NA
2016-05-02 20:00:00	NA	201605	2016050220	NA	1.93908632171157	0.626008851897602	0.458293971382075	0.0966641462637853	-2.6058219280809	15.7062551818267	1.34298148499503	-0.198893573077664	15.4775	NA	NA	NA	NA	NA	NA
2016-05-02 21:00:00	NA	201605	2016050221	NA	1.93827012356564	0.599846400702044	0.436855742184017	-0.0356103626372229	-1.94657257789348	16.8103259154056	0.874396027102186	-0.85347454991472	16.2958333333333	NA	NA	NA	NA	NA	NA
2016-05-02 22:00:00	NA	201605	2016050222	NA	1.93849995985796	1.03429963294758	0.604918016583176	-0.740701375285306	-1.56501215237974	17.719599509879	0.786590624742732	-1.51267857788969	16.7383333333333	NA	NA	NA	NA	NA	NA
2016-05-02 23:00:00	NA	201605	2016050223	NA	1.93384910626001	1.02883066958336	0.640399182944649	-1.02589009696104	-1.50231699673346	18.7008700952637	0.831725991518731	0.647847432140284	17.4216666666667	NA	NA	NA	NA	NA	NA
2016-05-03 20:00:00	NA	201605	2016050320	NA	1.92440448397533	0.743564222845179	0.438353050984163	-0.877830804600386	-1.9098820436583	19.8037751338454	-1.68163857115983	0.799918378317663	19.9025	NA	NA	NA	NA	NA	NA
2016-05-03 21:00:00	NA	201605	2016050321	NA	1.92138632521674	1.0891578920471	0.478156103984759	-1.72758253825921	-1.887457786054	21.3602444018435	-0.720657152428601	0.0832772228403053	20.87	NA	NA	NA	NA	NA	NA
2016-05-03 22:00:00	NA	201605	2016050322	NA	1.91789991214782	0.948463606858733	0.490751039922403	-0.232715794012669	-1.38379859673905	21.7735404328908	-0.327600094122572	-1.45765465014655	21.2775	NA	NA	NA	NA	NA	NA
2016-05-03 23:00:00	NA	201605	2016050323	NA	1.91088561066279	1.24042441759193	0.520281616949038	-0.533497536658101	-0.633358554828794	22.5649648048559	0.163182187997724	-0.131978648745417	22.11	NA	NA	NA	NA	NA	NA
2016-05-04 20:00:00	NA	201605	2016050420	NA	1.92834733259069	1.11586308860891	0.473490418890965	1.27072116188873	0.734901449705236	23.0648621738302	1.74832509332702	-0.0253114060090161	23.575	NA	NA	NA	NA	NA	NA
2016-05-04 21:00:00	NA	201605	2016050421	NA	1.92834473384235	1.21800949819813	0.514574027204414	0.700865023042934	0.379729049507707	23.6861035996577	1.34759789007215	0.341741730055565	23.9991666666667	NA	NA	NA	NA	NA	NA
2016-05-04 22:00:00	NA	201605	2016050422	NA	1.92738223863324	1.48709627697423	0.757899563060893	0.858143625004207	-0.956099243566442	24.49881476993	-0.629331399800003	1.78522382074693	24.7416666666667	NA	NA	NA	NA	NA	NA
2016-05-04 23:00:00	NA	201605	2016050423	NA	1.92522679195058	1.43911093564187	0.77822522741206	2.99873278028555	3.80948926598373	26.2523020270258	-0.970491153231094	2.80091202361541	24.9125	NA	NA	NA	NA	NA	NA
2016-05-05 20:00:00	NA	201605	2016050520	NA	1.95658700417086	0.960904540628168	0.469410892853399	-1.53329859410386	0.581720830361366	26.8434127460461	0.350400608709667	-1.45519238729098	25.7725	NA	NA	NA	NA	NA	NA
2016-05-05 21:00:00	NA	201605	2016050521	NA	1.93359571651886	0.874899186566818	0.490185054906251	0.470803467653761	4.59085642806273	28.133579044487	0.112925308016603	-0.555151388533014	26.9616666666667	NA	NA	NA	NA	NA	NA
2016-05-05 22:00:00	NA	201605	2016050522	NA	1.93174786868561	0.90373795710268	0.636611918763648	-1.32983731795176	6.01072888962921	28.4734416394725	-1.04575290003337	1.20131433356997	27.715	NA	NA	NA	NA	NA	NA
2016-05-05 23:00:00	NA	201605	2016050523	NA	1.93022265149205	1.00081999323333	0.656188969569386	-0.99082637036463	7.13466755540327	28.2428831247447	0.0850842473669381	2.17183779588941	27.6333333333333	NA	NA	NA	NA	NA	NA
2016-05-06 20:00:00	NA	201605	2016050620	NA	1.9295120048776	0.993653959632941	0.621000954417639	-0.83821290840661	4.97972749969716	20.802007033502	-6.55944929027666	-1.99877018677976	22.3441666666667	NA	NA	NA	NA	NA	NA
2016-05-06 21:00:00	NA	201605	2016050621	NA	1.92837214469	0.946805452970093	0.649710062590646	0.68979944830688	-1.104082029957	21.2766865941344	-5.4755174331073	2.86484720783759	20.2383333333333	NA	NA	NA	NA	NA	NA
2016-05-06 22:00:00	NA	201605	2016050622	NA	1.89559776363136	0.978403921516202	0.711296309378345	0.165180122562558	1.83219807225275	22.1970744278076	-0.525817959169012	0.896538494577858	18.5116666666667	NA	NA	NA	NA	NA	NA
2016-05-06 23:00:00	NA	201605	2016050623	NA	1.87673306131295	1.09063989638128	0.818954512679813	4.25444412573759	-3.19443266947706	20.3903786687533	5.16955755890016	2.47772712331335	16.9775	NA	NA	NA	NA	NA	NA
2016-05-07 20:00:00	NA	201605	2016050720	NA	1.90132901240269	1.32876834620332	0.878633658725996	-1.60291109082827	1.74533744990157	16.4875935263167	-2.21170239841321	-4.46961029927349	11.7408333333333	NA	NA	NA	NA	NA	NA
2016-05-07 21:00:00	NA	201605	2016050721	NA	1.9042132341378	0.747819768672027	0.477423154238855	1.5705732427592	1.6531111572127	17.1699161714874	-2.62649020533015	-1.71784216129481	12.8283333333333	NA	NA	NA	NA	NA	NA
2016-05-07 22:00:00	NA	201605	2016050722	NA	1.90545040810706	0.771842105098188	0.448464981482029	-1.36507766153042	-2.26146850667024	16.0860432295322	-5.83723129836887	1.85683691507762	12.1983333333333	NA	NA	NA	NA	NA	NA
2016-05-07 23:00:00	NA	201605	2016050723	NA	1.90434660635572	0.85184240176051	0.549619442534492	-3.44337021238662	0.41597276947545	14.0032083842551	-5.60356029829167	1.3955626829717	12.7691666666667	NA	NA	NA	NA	NA	NA
2016-05-08 20:00:00	NA	201605	2016050820	NA	1.90103353267037	1.67889100603791	0.588498982581041	3.05157697889802	1.55480346442917	9.89422984911562	0.576503972672302	3.66808887607371	8.8175	NA	NA	NA	NA	NA	NA
2016-05-08 21:00:00	NA	201605	2016050821	NA	1.90058135302997	1.21442308322065	0.608390771091766	2.97206489733941	2.07060354195204	10.8346272269486	1.33406189159531	5.61933386513926	9.59833333333333	NA	NA	NA	NA	NA	NA
2016-05-08 22:00:00	NA	201605	2016050822	NA	1.90011651742221	1.34373556743052	0.628659682139917	3.93593115257334	0.390150439973451	12.2105006390497	2.27785335389304	6.35718779059427	10.3358333333333	NA	NA	NA	NA	NA	NA
2016-05-08 23:00:00	NA	201605	2016050823	NA	1.89869442925225	1.36284706905103	0.623954462676146	0.447958257760984	3.56961557931422	11.7483827562941	1.8752599946245	5.416279020595	10.9858333333333	NA	NA	NA	NA	NA	NA
2016-05-09 20:00:00	NA	201605	2016050920	NA	1.90782592685468	1.09144803996658	0.721438160453833	-2.55125910636875	2.73583961467416	16.523012176903	6.77555496418783	-0.19596127964252	20.2375	NA	NA	NA	NA	NA	NA
2016-05-09 21:00:00	NA	201605	2016050921	NA	1.90564924121081	1.19474139009148	0.836842300400809	-2.11022654640372	3.11963077563089	18.1807220043856	7.1892137885383	-0.572946825590784	21.2216666666667	NA	NA	NA	NA	NA	NA
2016-05-09 22:00:00	NA	201605	2016050922	NA	1.90207760599914	0.956891471127886	0.70848810161821	-0.588931134897654	4.27799300234236	18.4245227678653	8.44343615440202	1.72198056975914	20.5241666666667	NA	NA	NA	NA	NA	NA
2016-05-09 23:00:00	NA	201605	2016050923	NA	1.90082074878842	1.05960288805303	0.764856026244382	-1.54024433447175	5.0035337673704	18.199656054139	5.04505267721508	0.0628095646725352	18.6516666666667	NA	NA	NA	NA	NA	NA
2016-05-10 20:00:00	NA	201605	2016051020	NA	1.92258705703234	0.754051556327593	0.545666326888841	5.14766090571001	0.02903366117537	15.6601335502055	2.07473199900388	1.01519972219191	14.7666666666667	NA	NA	NA	NA	NA	NA
2016-05-10 21:00:00	NA	201605	2016051021	NA	1.92092152202468	0.66611502355729	0.448021432368353	6.55616852633679	-1.68272070593133	16.274945879327	2.62418215751936	2.09364464897918	15.5208333333333	NA	NA	NA	NA	NA	NA
2016-05-10 22:00:00	NA	201605	2016051022	NA	1.91833956574487	0.667842431386201	0.416026096237072	8.40052281057231	-1.85541451675061	16.391280921234	2.13392700617201	-2.38866270465192	15.64	NA	NA	NA	NA	NA	NA
2016-05-10 23:00:00	NA	201605	2016051023	NA	1.91693758386624	0.718205666145684	0.39893281747475	7.60777178098405	-2.62424587655419	16.2025939356673	0.0240454668034477	-6.48329340161535	14.7075	NA	NA	NA	NA	NA	NA
2016-05-11 20:00:00	NA	201605	2016051120	NA	1.92646868369349	0.818926822141442	0.55317186572625	0.432525585714808	-1.5070322611029	12.5040996830015	0.302021039978213	1.00687815021933	14.0541666666667	NA	NA	NA	NA	NA	NA
2016-05-11 21:00:00	NA	201605	2016051121	NA	1.92698698632625	0.724180649521767	0.516953216240805	0.00977229697396985	-1.70723102217852	13.6832144514473	0.829992556432988	-0.248236380310169	15.0791666666667	NA	NA	NA	NA	NA	NA
2016-05-11 22:00:00	NA	201605	2016051122	NA	1.92909731305006	0.813219027569576	0.528702826300009	0.493088534550913	-1.02775194257144	14.3117800469398	-0.306015481065877	-0.85387597130592	15.585	NA	NA	NA	NA	NA	NA
2016-05-11 23:00:00	NA	201605	2016051123	NA	1.93172884476237	0.81170685287557	0.514808342101335	-0.755426372474453	-2.2850734253339	15.2800538575998	-1.28205467419927	0.167106474263539	16.7125	NA	NA	NA	NA	NA	NA
2016-05-12 20:00:00	NA	201605	2016051220	NA	1.91257361229569	2.56935657150926	1.40146574345037	1.38429202951603	-0.381818458133135	18.3049725108569	0.308056361551554	0.273217141979509	19.7108333333333	NA	NA	NA	NA	NA	NA
2016-05-12 21:00:00	NA	201605	2016051221	NA	1.90231399380439	2.50036083445451	1.40802089024762	2.3034405385473	-0.758905023719649	20.1221946690426	0.499413110996995	-0.0259281122406912	21.1066666666667	NA	NA	NA	NA	NA	NA
2016-05-12 22:00:00	NA	201605	2016051222	NA	1.8990882287306	2.28128491890784	1.32713069674462	2.31813616400046	-1.27839235298997	21.2307466312819	0.15333866519793	0.41090685264052	22.3041666666667	NA	NA	NA	NA	NA	NA
2016-05-12 23:00:00	NA	201605	2016051223	NA	1.90202842321606	2.06337980974902	1.34547047862667	2.56143081777982	-1.65361322968703	22.174119500644	0.342515860965417	1.36006791486885	22.6358333333333	NA	NA	NA	NA	NA	NA
2016-05-13 20:00:00	NA	201605	2016051320	NA	1.90485463882049	1.75164012758295	0.932885879584493	0.901504375503382	1.29501733519971	24.1979102870995	0.402005718467746	2.41385357361945	25.1616666666667	NA	NA	NA	NA	NA	NA
2016-05-13 21:00:00	NA	201605	2016051321	NA	1.90746743377963	1.85741339960337	1.12580739141734	2.13347270959633	1.0607223905275	25.3524737209735	1.19043076851699	2.15568654086536	26.3525	NA	NA	NA	NA	NA	NA
2016-05-13 22:00:00	NA	201605	2016051322	NA	1.9060511247257	1.30746488143747	0.799198252892187	3.27234071241412	-0.512731634088763	26.1153931435226	0.495696738051672	3.30481728462177	27.1775	NA	NA	NA	NA	NA	NA
2016-05-13 23:00:00	NA	201605	2016051323	NA	1.90131545132284	0.692068541082618	0.462807026033982	3.43505052092889	-0.423782407613249	26.3117855723066	-0.0194692378976519	3.41160654771801	27.0566666666667	NA	NA	NA	NA	NA	NA
2016-05-14 20:00:00	NA	201605	2016051420	NA	1.91450944627772	2.41006277356378	1.12415060185061	-0.501048258050191	-2.55143667827008	25.5930244357277	0.492527952608661	-0.733858919516173	26.7533333333333	NA	NA	NA	NA	NA	NA
2016-05-14 21:00:00	NA	201605	2016051421	NA	1.91450944627772	1.8035888553065	0.874725833139907	0.54691396442756	-2.88671169652317	26.7617906440979	0.0900648575286436	-1.8897332387569	27.0941666666667	NA	NA	NA	NA	NA	NA
2016-05-14 22:00:00	NA	201605	2016051422	NA	1.91450944627772	1.59483221467481	0.606990932191123	0.406234604223997	-4.54448541336314	27.6420140951148	0.114340339104937	0.923518948141695	27.4458333333333	NA	NA	NA	NA	NA	NA
2016-05-14 23:00:00	NA	201605	2016051423	NA	1.91450944627772	1.53696516604447	0.721601418812916	-1.31455345272274	-4.26812470718723	27.5506568966034	-1.13615441209824	3.20350532204653	27.345	NA	NA	NA	NA	NA	NA
2016-05-15 20:00:00	NA	201605	2016051520	NA	1.91450944627772	2.20620119374134	0.915804558530629	0.0076323453375314	-6.44513350395311	18.5839435213661	5.69169297747931	-6.75772085627234	16.285	NA	NA	NA	NA	NA	NA
2016-05-15 21:00:00	NA	201605	2016051521	NA	1.91450944627772	2.26078455713088	1.16250246280096	3.4423485915738	-4.35661895781908	18.1904315543511	4.36333480074894	-5.30896957522629	16.5233333333333	NA	NA	NA	NA	NA	NA
2016-05-15 22:00:00	NA	201605	2016051522	NA	1.91450944627772	2.27380031286205	1.11033574178135	4.01470541088151	-3.25197098713119	17.7947684418724	3.95649598193545	-4.01195939418555	16.3558333333333	NA	NA	NA	NA	NA	NA
2016-05-15 23:00:00	NA	201605	2016051523	NA	1.91450944627772	1.6969514697265	0.902058085694347	0.354105408355275	-0.185026349708709	14.220900528182	2.79486067212011	2.45629380887177	14.1175	NA	NA	NA	NA	NA	NA
2016-05-16 20:00:00	NA	201605	2016051620	NA	1.91450944627772	2.12966264627361	0.47014089367124	-1.40181560325882	-0.852245223560478	13.0914612607648	-1.20640193544797	0.384023652527242	11.2825	NA	NA	NA	NA	NA	NA
2016-05-16 21:00:00	NA	201605	2016051621	NA	1.91450944627772	1.75707350979398	0.46936122363601	-5.08820898680387	-3.13502402839282	14.3116692024589	0.872310107576344	-2.13944171715405	11.93	NA	NA	NA	NA	NA	NA
2016-05-16 22:00:00	NA	201605	2016051622	NA	1.91450944627772	1.60231694523805	0.461795596289944	-5.79977791401631	-1.03743018001843	14.0954408773194	0.480954114128657	-2.25251221025487	11.5575	NA	NA	NA	NA	NA	NA
2016-05-16 23:00:00	NA	201605	2016051623	NA	1.91450944627772	1.39307657419311	0.545743523619526	0.552630041350149	-3.43496539024986	12.4186382726095	3.96753457729623	-2.55842159315012	10.3041666666667	NA	NA	NA	NA	NA	NA
2016-05-17 20:00:00	NA	201605	2016051720	NA	1.91450944627772	1.51156203503938	0.657393078741464	-0.0624818230694822	-2.70984476386486	14.9271578948852	0.35515640162154	2.09119935649428	12.4	NA	NA	NA	NA	NA	NA
2016-05-17 21:00:00	NA	201605	2016051721	NA	1.91450944627772	1.41184390529468	0.673765831354058	-1.78219356305574	0.374272506898525	16.2275227013016	-1.35316002426381	-0.0615434873815943	14.1416666666667	NA	NA	NA	NA	NA	NA
2016-05-17 22:00:00	NA	201605	2016051722	NA	1.91450944627772	1.39832773401869	0.653553985967811	-0.0881513421593901	0.436523491685067	15.4279808973893	-0.586738707726268	-2.2415462461829	14.4291666666667	NA	NA	NA	NA	NA	NA
2016-05-17 23:00:00	NA	201605	2016051723	NA	1.91450944627772	1.43823186013517	0.81816864068961	-0.503631777672095	-0.166805764790082	15.6317545935132	-1.0413220445889	-3.17892410928106	15.2883333333333	NA	NA	NA	NA	NA	NA
2016-05-18 20:00:00	NA	201605	2016051820	NA	1.91450944627772	0.915678566753642	0.569002242603857	1.15171954212135	-0.487695302439464	18.6653833977646	0.196885546481223	-0.952613543253319	19.0416666666667	NA	NA	NA	NA	NA	NA
2016-05-18 21:00:00	NA	201605	2016051821	NA	1.91450944627772	1.10870402258298	0.648368757498501	1.29750559685593	-0.640365352318532	19.7721746407077	0.093104136704228	-0.588694991547696	19.8366666666667	NA	NA	NA	NA	NA	NA
2016-05-18 22:00:00	NA	201605	2016051822	NA	1.91450944627772	0.951875387310559	0.553729485852478	1.78344600781049	-0.986604829995886	20.6937795498595	1.2227464285559	0.646204269584566	20.9208333333333	NA	NA	NA	NA	NA	NA
2016-05-18 23:00:00	NA	201605	2016051823	NA	1.91450944627772	0.875308162655082	0.581602953070379	0.584493691697701	-2.52078290447958	21.4861294175399	1.82803416796424	-0.210050203490951	20.6616666666667	NA	NA	NA	NA	NA	NA
2016-05-19 20:00:00	NA	201605	2016051920	NA	1.91450944627772	1.27888602502756	0.435721378712411	2.81781037359763	2.01464349111593	21.9566325204867	1.39575825128539	2.18318496571615	22.2333333333333	NA	NA	NA	NA	NA	NA
2016-05-19 21:00:00	NA	201605	2016051921	NA	1.91450944627772	1.60684670015828	0.46275763321778	2.74076919275426	-0.0351391460862475	22.4723871919539	2.93308489138573	3.82360108411269	23.305	NA	NA	NA	NA	NA	NA
[truncated: 6,750 more rows]
