# Supplementary material for: Declining methane emissions and steady, high leakage rates observed over multiple years in a western US oil/gas production basin
Source: Sci Rep. 2021 Nov 16;11:22291. doi: 10.1038/s41598-021-01721-5 (PMC8595340; doi:10.1038/s41598-021-01721-5)
Supplement: Supplementary file 3 — Supplementary Data 2. [file 41598_2021_1721_MOESM3_ESM.zip]

Archive with 16 entries (15 files):
- UINTA_CH4/
- __MACOSX/._UINTA_CH4
- UINTA_CH4/UINTA_CH4_FRU_HPL_CSP_hrly_2018.csv
- __MACOSX/UINTA_CH4/._UINTA_CH4_FRU_HPL_CSP_hrly_2018.csv
- UINTA_CH4/UINTA_CH4_FRU_HPL_CSP_hrly_2019.csv
- __MACOSX/UINTA_CH4/._UINTA_CH4_FRU_HPL_CSP_hrly_2019.csv
- UINTA_CH4/UINTA_CH4_FRU_HPL_CSP_hrly_2020.csv
- __MACOSX/UINTA_CH4/._UINTA_CH4_FRU_HPL_CSP_hrly_2020.csv
- UINTA_CH4/README.txt
- __MACOSX/UINTA_CH4/._README.txt
- UINTA_CH4/UINTA_CH4_FRU_HPL_CSP_hrly_2017.csv
- __MACOSX/UINTA_CH4/._UINTA_CH4_FRU_HPL_CSP_hrly_2017.csv
- UINTA_CH4/UINTA_CH4_FRU_HPL_CSP_hrly_2016.csv
- __MACOSX/UINTA_CH4/._UINTA_CH4_FRU_HPL_CSP_hrly_2016.csv
- UINTA_CH4/UINTA_CH4_FRU_HPL_CSP_hrly_2015.csv
- __MACOSX/UINTA_CH4/._UINTA_CH4_FRU_HPL_CSP_hrly_2015.csv
