# Supplementary material for: Declining methane emissions and steady, high leakage rates observed over multiple years in a western US oil/gas production basin
Source: Sci Rep. 2021 Nov 16;11:22291. doi: 10.1038/s41598-021-01721-5 (PMC8595340; doi:10.1038/s41598-021-01721-5)
Supplement: Supplementary file 3 — Supplementary Data 2. [file 41598_2021_1721_MOESM3_ESM.zip › UINTA_CH4/UINTA_CH4_FRU_HPL_CSP_hrly_2018.csv]

Year	Month	Day	Hour	Time_UTC	CH4_FRU	CH4_HPL
2018	01	01	00	2018-01-01 00:00:00	1.90814142475849	NA
2018	01	01	01	2018-01-01 01:00:00	1.90642130599874	NA
2018	01	01	02	2018-01-01 02:00:00	1.91048973453413	NA
2018	01	01	03	2018-01-01 03:00:00	1.91153261454485	2.28724368807199
2018	01	01	04	2018-01-01 04:00:00	1.91222483174435	3.27536292893213
2018	01	01	05	2018-01-01 05:00:00	1.91019031789475	3.84971744520976
2018	01	01	06	2018-01-01 06:00:00	1.90877803061932	6.31968454757166
2018	01	01	07	2018-01-01 07:00:00	1.90807745964374	4.5542906960412
2018	01	01	08	2018-01-01 08:00:00	1.9359072945761	3.07560367253228
2018	01	01	09	2018-01-01 09:00:00	1.94912767018546	3.43941654435341
2018	01	01	10	2018-01-01 10:00:00	1.90446156071689	3.25561000020397
2018	01	01	11	2018-01-01 11:00:00	1.90237881233465	2.72020670221192
2018	01	01	12	2018-01-01 12:00:00	1.9031503773294	2.5400779485734
2018	01	01	13	2018-01-01 13:00:00	1.89849842970371	3.0706767450019
2018	01	01	14	2018-01-01 14:00:00	1.8972556949076	2.67964992055344
2018	01	01	15	2018-01-01 15:00:00	1.8957411302303	2.96414142037927
2018	01	01	16	2018-01-01 16:00:00	1.89692119723581	3.67394778016295
2018	01	01	17	2018-01-01 17:00:00	1.89971513232477	3.32391609256176
2018	01	01	18	2018-01-01 18:00:00	1.90111103477157	2.81322162703653
2018	01	01	19	2018-01-01 19:00:00	1.89880121968981	2.56080283519539
2018	01	01	20	2018-01-01 20:00:00	1.90028972554453	2.63152622779823
2018	01	01	21	2018-01-01 21:00:00	1.90204624967191	3.13857957298524
2018	01	01	22	2018-01-01 22:00:00	1.9012441745523	3.13252825980221
2018	01	01	23	2018-01-01 23:00:00	1.90207042123778	2.23667892848949
2018	01	02	00	2018-01-02 00:00:00	1.90259258646419	2.25438922671245
2018	01	02	01	2018-01-02 01:00:00	1.90518375837678	2.92166353935913
2018	01	02	02	2018-01-02 02:00:00	1.90579562435821	3.8625235236347
2018	01	02	03	2018-01-02 03:00:00	1.90657066471709	3.0679476119566
2018	01	02	04	2018-01-02 04:00:00	1.90646059001633	2.81090803408366
2018	01	02	05	2018-01-02 05:00:00	1.90649418925361	2.76536846712307
2018	01	02	06	2018-01-02 06:00:00	1.90664326498687	2.94590784734081
2018	01	02	07	2018-01-02 07:00:00	1.90851172687774	3.26703715555482
2018	01	02	08	2018-01-02 08:00:00	1.91129011196616	3.14549194204433
2018	01	02	09	2018-01-02 09:00:00	1.90949853914048	3.12934300967832
2018	01	02	10	2018-01-02 10:00:00	1.90637627795314	NA
2018	01	02	11	2018-01-02 11:00:00	1.91124817890199	NA
2018	01	02	12	2018-01-02 12:00:00	1.91373566254623	NA
2018	01	02	13	2018-01-02 13:00:00	1.92319474913454	NA
2018	01	02	14	2018-01-02 14:00:00	2.03278092345965	NA
2018	01	02	15	2018-01-02 15:00:00	2.07366223224201	NA
2018	01	02	16	2018-01-02 16:00:00	2.04287765851154	NA
2018	01	02	17	2018-01-02 17:00:00	2.00358624455732	4.66346071111304
2018	01	02	18	2018-01-02 18:00:00	1.98755626399276	3.86364584594811
2018	01	02	19	2018-01-02 19:00:00	1.92840324344548	3.504289369686
2018	01	02	20	2018-01-02 20:00:00	1.92147296905074	3.02506518071084
2018	01	02	21	2018-01-02 21:00:00	1.91748390725602	2.22661220680065
2018	01	02	22	2018-01-02 22:00:00	1.97402182024542	2.13829370861752
2018	01	02	23	2018-01-02 23:00:00	2.19245576764376	2.11190598865986
2018	01	03	00	2018-01-03 00:00:00	2.31434513457466	2.15904155144836
2018	01	03	01	2018-01-03 01:00:00	2.32352995992914	2.15522286519119
2018	01	03	02	2018-01-03 02:00:00	2.29095001585654	2.32117587318709
2018	01	03	03	2018-01-03 03:00:00	2.2734788609022	3.05108141614539
2018	01	03	04	2018-01-03 04:00:00	2.12991803722927	3.41922874740712
2018	01	03	05	2018-01-03 05:00:00	2.03676164965274	4.10163112180038
2018	01	03	06	2018-01-03 06:00:00	2.04690828808582	4.34671547003604
2018	01	03	07	2018-01-03 07:00:00	2.04995837322067	4.42813282809204
2018	01	03	08	2018-01-03 08:00:00	2.06151764781263	4.77064564327137
2018	01	03	09	2018-01-03 09:00:00	2.05963494532092	3.74465293174472
2018	01	03	10	2018-01-03 10:00:00	2.03771713124549	4.02186417206346
2018	01	03	11	2018-01-03 11:00:00	2.0307691762488	3.63918968158734
2018	01	03	12	2018-01-03 12:00:00	NA	3.28112760321759
2018	01	03	13	2018-01-03 13:00:00	NA	3.45661161572257
2018	01	03	14	2018-01-03 14:00:00	NA	4.02895260284944
2018	01	03	15	2018-01-03 15:00:00	NA	4.08690344454282
2018	01	03	16	2018-01-03 16:00:00	NA	2.75773715381606
2018	01	03	17	2018-01-03 17:00:00	NA	2.86485650305995
2018	01	03	18	2018-01-03 18:00:00	NA	3.07180290783156
2018	01	03	19	2018-01-03 19:00:00	NA	3.0245726991727
2018	01	03	20	2018-01-03 20:00:00	NA	2.67787764442736
2018	01	03	21	2018-01-03 21:00:00	NA	2.75539116815873
2018	01	03	22	2018-01-03 22:00:00	NA	2.95982457174543
2018	01	03	23	2018-01-03 23:00:00	NA	3.05037986911282
2018	01	04	00	2018-01-04 00:00:00	NA	2.99461274738513
2018	01	04	01	2018-01-04 01:00:00	NA	2.72421445961607
2018	01	04	02	2018-01-04 02:00:00	NA	2.9328475078829
2018	01	04	03	2018-01-04 03:00:00	NA	3.05929164060161
2018	01	04	04	2018-01-04 04:00:00	NA	3.11842292073841
2018	01	04	05	2018-01-04 05:00:00	NA	4.95644587584999
2018	01	04	06	2018-01-04 06:00:00	NA	4.97222433961254
2018	01	04	07	2018-01-04 07:00:00	NA	4.46768152406379
2018	01	04	08	2018-01-04 08:00:00	NA	4.32529728540253
2018	01	04	09	2018-01-04 09:00:00	NA	5.52746273481846
2018	01	04	10	2018-01-04 10:00:00	NA	3.9707358200256
2018	01	04	11	2018-01-04 11:00:00	NA	4.69699192507562
2018	01	04	12	2018-01-04 12:00:00	NA	4.17564847894898
2018	01	04	13	2018-01-04 13:00:00	NA	4.2531852243552
2018	01	04	14	2018-01-04 14:00:00	NA	3.91316594691759
2018	01	04	15	2018-01-04 15:00:00	NA	4.28328839694432
2018	01	04	16	2018-01-04 16:00:00	NA	4.25753725359172
2018	01	04	17	2018-01-04 17:00:00	NA	4.05748008203772
2018	01	04	18	2018-01-04 18:00:00	NA	3.7105048357675
2018	01	04	19	2018-01-04 19:00:00	1.99554701745913	3.65212880814986
2018	01	04	20	2018-01-04 20:00:00	1.97033668858587	3.52844473664502
2018	01	04	21	2018-01-04 21:00:00	1.94917372974676	3.36380456883876
2018	01	04	22	2018-01-04 22:00:00	2.08312527042154	3.02017481521047
2018	01	04	23	2018-01-04 23:00:00	2.24817264990958	2.93193529055565
2018	01	05	00	2018-01-05 00:00:00	2.3583541747917	3.07165409893389
2018	01	05	01	2018-01-05 01:00:00	2.35520506836039	2.88009625365067
2018	01	05	02	2018-01-05 02:00:00	2.35129900450079	2.98164950416571
2018	01	05	03	2018-01-05 03:00:00	2.37133638819664	3.3877783543276
2018	01	05	04	2018-01-05 04:00:00	2.36294831344344	3.80656817640201
2018	01	05	05	2018-01-05 05:00:00	2.31798011019439	4.37304619076529
2018	01	05	06	2018-01-05 06:00:00	2.19617019010053	6.29101437103506
2018	01	05	07	2018-01-05 07:00:00	2.18042958056481	4.59109022269771
2018	01	05	08	2018-01-05 08:00:00	2.15242974050987	4.39158836585128
2018	01	05	09	2018-01-05 09:00:00	2.07325949191211	4.50033257918244
2018	01	05	10	2018-01-05 10:00:00	2.06552243903114	5.9334590193925
2018	01	05	11	2018-01-05 11:00:00	2.04820537849835	4.1834106793265
2018	01	05	12	2018-01-05 12:00:00	2.04596781327436	5.32040870781194
2018	01	05	13	2018-01-05 13:00:00	2.02102075604166	3.91012169540182
2018	01	05	14	2018-01-05 14:00:00	2.0122461558079	3.8884474763623
2018	01	05	15	2018-01-05 15:00:00	2.002694251982	4.78335995120673
2018	01	05	16	2018-01-05 16:00:00	1.97711142168801	4.38939883628355
2018	01	05	17	2018-01-05 17:00:00	2.03709984995837	4.14225295257959
2018	01	05	18	2018-01-05 18:00:00	2.00290383347434	3.79846685274692
2018	01	05	19	2018-01-05 19:00:00	1.96423757214128	3.74928507470458
2018	01	05	20	2018-01-05 20:00:00	1.89870865828562	3.66233172407622
2018	01	05	21	2018-01-05 21:00:00	1.8955140650565	3.66294352316898
2018	01	05	22	2018-01-05 22:00:00	1.89412721050855	3.4317489073331
2018	01	05	23	2018-01-05 23:00:00	1.89126117132449	3.59101689779977
2018	01	06	00	2018-01-06 00:00:00	1.88880941350766	3.28049158882622
2018	01	06	01	2018-01-06 01:00:00	1.89101281937214	3.12682203566799
2018	01	06	02	2018-01-06 02:00:00	1.89104240863077	3.34109875424814
2018	01	06	03	2018-01-06 03:00:00	1.89223982017938	3.68939282279063
2018	01	06	04	2018-01-06 04:00:00	1.89718640831906	4.79946762285997
2018	01	06	05	2018-01-06 05:00:00	1.89166772656031	4.03541792761937
2018	01	06	06	2018-01-06 06:00:00	1.91527848270839	4.08515522380944
2018	01	06	07	2018-01-06 07:00:00	1.89945337625895	3.94331923960234
2018	01	06	08	2018-01-06 08:00:00	1.91945239810817	3.93276327994145
2018	01	06	09	2018-01-06 09:00:00	1.92007010322339	3.84352202429004
2018	01	06	10	2018-01-06 10:00:00	1.921798430119	3.94282122358372
2018	01	06	11	2018-01-06 11:00:00	1.92640746049379	5.59111506759495
2018	01	06	12	2018-01-06 12:00:00	1.92927044944849	4.89784285388868
2018	01	06	13	2018-01-06 13:00:00	1.93643938409554	4.97934645469223
2018	01	06	14	2018-01-06 14:00:00	1.93393689301453	5.21164707311878
2018	01	06	15	2018-01-06 15:00:00	1.92598252560262	4.19722663534399
2018	01	06	16	2018-01-06 16:00:00	1.95742793159805	4.4351289229546
2018	01	06	17	2018-01-06 17:00:00	2.01039121585507	4.17683785107737
2018	01	06	18	2018-01-06 18:00:00	1.98513338677928	3.03753277705713
2018	01	06	19	2018-01-06 19:00:00	2.06985677248048	3.87584309893905
2018	01	06	20	2018-01-06 20:00:00	2.07607450298587	4.48385738228077
2018	01	06	21	2018-01-06 21:00:00	2.05642933577907	4.48009492181134
2018	01	06	22	2018-01-06 22:00:00	2.01946980221377	4.42722207176757
2018	01	06	23	2018-01-06 23:00:00	2.00299053788514	4.42903920868051
2018	01	07	00	2018-01-07 00:00:00	1.96197825212851	4.84540630574246
2018	01	07	01	2018-01-07 01:00:00	1.92460571459573	3.54793193083533
2018	01	07	02	2018-01-07 02:00:00	1.90729670206387	3.63910362133641
2018	01	07	03	2018-01-07 03:00:00	1.90751669160335	4.26681862262961
2018	01	07	04	2018-01-07 04:00:00	1.91041036549535	4.38150030101591
2018	01	07	05	2018-01-07 05:00:00	1.91081706376707	3.592060396349
2018	01	07	06	2018-01-07 06:00:00	1.91825172069394	4.22486213415221
2018	01	07	07	2018-01-07 07:00:00	1.91501080048238	5.10910889986836
2018	01	07	08	2018-01-07 08:00:00	1.91145738799782	6.0067435457127
2018	01	07	09	2018-01-07 09:00:00	1.91778516070971	5.37350596664443
2018	01	07	10	2018-01-07 10:00:00	1.91628074517348	4.80764082586463
2018	01	07	11	2018-01-07 11:00:00	1.9183005628982	4.2159662160322
2018	01	07	12	2018-01-07 12:00:00	1.91496827872243	4.28271988943069
2018	01	07	13	2018-01-07 13:00:00	1.91402303249581	3.32050089320685
2018	01	07	14	2018-01-07 14:00:00	1.91568941443426	3.3882453685948
2018	01	07	15	2018-01-07 15:00:00	1.91665922349305	5.33145032324756
2018	01	07	16	2018-01-07 16:00:00	1.9160073574297	4.485362383726
2018	01	07	17	2018-01-07 17:00:00	1.91848285740042	4.80328552828352
2018	01	07	18	2018-01-07 18:00:00	1.91893801972501	4.37145358421988
2018	01	07	19	2018-01-07 19:00:00	1.9170063438323	4.06205248195077
2018	01	07	20	2018-01-07 20:00:00	1.9151815263133	3.56030344487688
2018	01	07	21	2018-01-07 21:00:00	1.91452776824661	2.92909186711428
2018	01	07	22	2018-01-07 22:00:00	1.91402899654135	2.78867216542269
2018	01	07	23	2018-01-07 23:00:00	1.91209193777516	3.4885531653298
2018	01	08	00	2018-01-08 00:00:00	1.92011731471713	2.56686994426108
2018	01	08	01	2018-01-08 01:00:00	2.4704542668469	2.75081257153996
2018	01	08	02	2018-01-08 02:00:00	2.6264006776189	4.2332937510384
2018	01	08	03	2018-01-08 03:00:00	2.37670480416192	4.24558130113933
2018	01	08	04	2018-01-08 04:00:00	2.22768202061651	4.33421083792629
2018	01	08	05	2018-01-08 05:00:00	2.05449975825349	4.29266231885648
2018	01	08	06	2018-01-08 06:00:00	1.97978578533068	4.21091923923104
2018	01	08	07	2018-01-08 07:00:00	1.95573004153489	5.16840292929574
2018	01	08	08	2018-01-08 08:00:00	1.96780725668909	4.33542150066811
2018	01	08	09	2018-01-08 09:00:00	1.95906573942247	4.00858798423674
2018	01	08	10	2018-01-08 10:00:00	1.9653923941229	4.39713047040941
2018	01	08	11	2018-01-08 11:00:00	1.95585296865453	4.78422983717605
2018	01	08	12	2018-01-08 12:00:00	1.96258802392613	4.7782126267941
2018	01	08	13	2018-01-08 13:00:00	1.9693373942541	3.94455760810061
2018	01	08	14	2018-01-08 14:00:00	1.97198986227606	5.06273807310333
2018	01	08	15	2018-01-08 15:00:00	1.96790864839917	4.29930265188555
2018	01	08	16	2018-01-08 16:00:00	1.95855702550485	3.67515021627776
2018	01	08	17	2018-01-08 17:00:00	1.93733323728523	5.23773863490029
2018	01	08	18	2018-01-08 18:00:00	1.94854100594932	4.51134840056833
2018	01	08	19	2018-01-08 19:00:00	2.04340674123399	3.92923180490723
2018	01	08	20	2018-01-08 20:00:00	2.03928737432379	4.13231917755321
2018	01	08	21	2018-01-08 21:00:00	2.02219769962775	3.79745676917978
2018	01	08	22	2018-01-08 22:00:00	2.01326089000622	3.68945668667256
2018	01	08	23	2018-01-08 23:00:00	2.15450993605101	3.70855894717083
2018	01	09	00	2018-01-09 00:00:00	2.19687772905495	3.62938527962953
2018	01	09	01	2018-01-09 01:00:00	2.25305634385187	3.87457042048205
2018	01	09	02	2018-01-09 02:00:00	2.40175230597656	3.94857802141873
2018	01	09	03	2018-01-09 03:00:00	2.3825111967339	5.17653075332592
2018	01	09	04	2018-01-09 04:00:00	2.37847449532778	5.29681550790269
2018	01	09	05	2018-01-09 05:00:00	2.24028986962095	4.93186811993384
2018	01	09	06	2018-01-09 06:00:00	2.1344299258494	6.66758135860593
2018	01	09	07	2018-01-09 07:00:00	2.10641257004821	4.50781892466682
2018	01	09	08	2018-01-09 08:00:00	2.11313840326409	4.21046111232174
2018	01	09	09	2018-01-09 09:00:00	2.11925397800552	5.56449283584218
2018	01	09	10	2018-01-09 10:00:00	2.1209875680024	7.07130595694904
2018	01	09	11	2018-01-09 11:00:00	2.09997907907994	5.78911404136538
2018	01	09	12	2018-01-09 12:00:00	2.12473347595194	7.24012531490922
2018	01	09	13	2018-01-09 13:00:00	2.10277595973462	4.06120185984173
2018	01	09	14	2018-01-09 14:00:00	2.10055594887136	3.27647312129782
2018	01	09	15	2018-01-09 15:00:00	2.07300703338499	2.93605313847931
2018	01	09	16	2018-01-09 16:00:00	2.05618657653236	8.48151686358362
2018	01	09	17	2018-01-09 17:00:00	2.03199295595205	7.03396338566997
2018	01	09	18	2018-01-09 18:00:00	2.03449251153356	6.01683905334275
2018	01	09	19	2018-01-09 19:00:00	2.04419472624549	3.13787202054452
2018	01	09	20	2018-01-09 20:00:00	2.04487684715958	3.67031339297508
2018	01	09	21	2018-01-09 21:00:00	2.05121014888082	3.96924923685969
2018	01	09	22	2018-01-09 22:00:00	2.05167444414675	3.36461528335486
2018	01	09	23	2018-01-09 23:00:00	2.05508718502684	2.97144806471636
2018	01	10	00	2018-01-10 00:00:00	2.15606775960442	3.7615379503436
2018	01	10	01	2018-01-10 01:00:00	2.32013139849592	3.62727268962316
2018	01	10	02	2018-01-10 02:00:00	2.29144905726774	3.10705388123603
2018	01	10	03	2018-01-10 03:00:00	2.29503327765971	3.06517922012478
2018	01	10	04	2018-01-10 04:00:00	2.31651841671363	2.60554724860441
2018	01	10	05	2018-01-10 05:00:00	2.31513403793172	5.13308720996941
2018	01	10	06	2018-01-10 06:00:00	2.33879410721775	5.79866398007646
2018	01	10	07	2018-01-10 07:00:00	2.29959783667845	5.53492966838866
2018	01	10	08	2018-01-10 08:00:00	2.26352827631086	8.18710891346031
2018	01	10	09	2018-01-10 09:00:00	2.24875567470888	4.09803174363262
2018	01	10	10	2018-01-10 10:00:00	2.21156330224564	3.76279619653465
2018	01	10	11	2018-01-10 11:00:00	2.17585493253379	5.08376857590543
2018	01	10	12	2018-01-10 12:00:00	2.08288890841832	5.21499161824423
2018	01	10	13	2018-01-10 13:00:00	2.05496773592108	3.98209565578908
2018	01	10	14	2018-01-10 14:00:00	1.93865835401394	4.80764471250284
2018	01	10	15	2018-01-10 15:00:00	1.89453738036923	4.24895219228158
2018	01	10	16	2018-01-10 16:00:00	1.89340637520731	5.02690726854019
2018	01	10	17	2018-01-10 17:00:00	1.89772563116047	NA
2018	01	10	18	2018-01-10 18:00:00	1.90984398723552	NA
2018	01	10	19	2018-01-10 19:00:00	1.92102695460521	NA
2018	01	10	20	2018-01-10 20:00:00	1.92316091168379	NA
2018	01	10	21	2018-01-10 21:00:00	1.9224290523551	NA
2018	01	10	22	2018-01-10 22:00:00	1.91868065840377	NA
2018	01	10	23	2018-01-10 23:00:00	1.92061561965941	NA
2018	01	11	00	2018-01-11 00:00:00	1.92329413040328	NA
2018	01	11	01	2018-01-11 01:00:00	1.92351487274596	NA
2018	01	11	02	2018-01-11 02:00:00	1.92324746055369	NA
2018	01	11	03	2018-01-11 03:00:00	1.92705817135535	NA
2018	01	11	04	2018-01-11 04:00:00	1.92612401064929	NA
2018	01	11	05	2018-01-11 05:00:00	1.92589976558357	NA
2018	01	11	06	2018-01-11 06:00:00	1.92653125985205	NA
2018	01	11	07	2018-01-11 07:00:00	1.92790196675978	NA
2018	01	11	08	2018-01-11 08:00:00	1.9262664050122	NA
2018	01	11	09	2018-01-11 09:00:00	1.92578879010202	NA
2018	01	11	10	2018-01-11 10:00:00	1.92597223906066	NA
2018	01	11	11	2018-01-11 11:00:00	1.92870932146332	NA
2018	01	11	12	2018-01-11 12:00:00	1.93096116267551	NA
2018	01	11	13	2018-01-11 13:00:00	1.932594649787	NA
2018	01	11	14	2018-01-11 14:00:00	1.93053122902687	NA
2018	01	11	15	2018-01-11 15:00:00	1.92803828365244	NA
2018	01	11	16	2018-01-11 16:00:00	1.92561901232254	NA
2018	01	11	17	2018-01-11 17:00:00	1.92397114747455	NA
2018	01	11	18	2018-01-11 18:00:00	1.92126604691852	NA
2018	01	11	19	2018-01-11 19:00:00	1.91945432456227	NA
2018	01	11	20	2018-01-11 20:00:00	1.91873090658271	NA
2018	01	11	21	2018-01-11 21:00:00	1.92003388568417	NA
2018	01	11	22	2018-01-11 22:00:00	1.91906842321977	NA
2018	01	11	23	2018-01-11 23:00:00	1.91869490785679	NA
2018	01	12	00	2018-01-12 00:00:00	1.92003944766087	NA
2018	01	12	01	2018-01-12 01:00:00	1.92103620463828	NA
2018	01	12	02	2018-01-12 02:00:00	1.91854188231547	NA
2018	01	12	03	2018-01-12 03:00:00	NA	NA
2018	01	12	04	2018-01-12 04:00:00	NA	NA
2018	01	12	05	2018-01-12 05:00:00	NA	NA
2018	01	12	06	2018-01-12 06:00:00	NA	NA
2018	01	12	07	2018-01-12 07:00:00	NA	NA
2018	01	12	08	2018-01-12 08:00:00	NA	NA
2018	01	12	09	2018-01-12 09:00:00	NA	NA
2018	01	12	10	2018-01-12 10:00:00	NA	NA
2018	01	12	11	2018-01-12 11:00:00	NA	NA
2018	01	12	12	2018-01-12 12:00:00	NA	NA
2018	01	12	13	2018-01-12 13:00:00	NA	NA
2018	01	12	14	2018-01-12 14:00:00	NA	NA
2018	01	12	15	2018-01-12 15:00:00	NA	NA
2018	01	12	16	2018-01-12 16:00:00	NA	NA
2018	01	12	17	2018-01-12 17:00:00	NA	NA
2018	01	12	18	2018-01-12 18:00:00	NA	NA
2018	01	12	19	2018-01-12 19:00:00	NA	NA
2018	01	12	20	2018-01-12 20:00:00	NA	NA
2018	01	12	21	2018-01-12 21:00:00	NA	NA
2018	01	12	22	2018-01-12 22:00:00	NA	NA
2018	01	12	23	2018-01-12 23:00:00	NA	NA
2018	01	13	00	2018-01-13 00:00:00	NA	NA
2018	01	13	01	2018-01-13 01:00:00	NA	NA
2018	01	13	02	2018-01-13 02:00:00	NA	NA
2018	01	13	03	2018-01-13 03:00:00	NA	NA
2018	01	13	04	2018-01-13 04:00:00	NA	NA
2018	01	13	05	2018-01-13 05:00:00	NA	NA
2018	01	13	06	2018-01-13 06:00:00	NA	NA
2018	01	13	07	2018-01-13 07:00:00	NA	NA
2018	01	13	08	2018-01-13 08:00:00	NA	NA
2018	01	13	09	2018-01-13 09:00:00	NA	NA
2018	01	13	10	2018-01-13 10:00:00	NA	NA
2018	01	13	11	2018-01-13 11:00:00	NA	NA
2018	01	13	12	2018-01-13 12:00:00	NA	NA
2018	01	13	13	2018-01-13 13:00:00	NA	NA
2018	01	13	14	2018-01-13 14:00:00	NA	NA
2018	01	13	15	2018-01-13 15:00:00	NA	NA
2018	01	13	16	2018-01-13 16:00:00	NA	NA
2018	01	13	17	2018-01-13 17:00:00	NA	NA
2018	01	13	18	2018-01-13 18:00:00	NA	NA
2018	01	13	19	2018-01-13 19:00:00	NA	NA
2018	01	13	20	2018-01-13 20:00:00	NA	NA
2018	01	13	21	2018-01-13 21:00:00	NA	NA
2018	01	13	22	2018-01-13 22:00:00	NA	NA
2018	01	13	23	2018-01-13 23:00:00	NA	NA
2018	01	14	00	2018-01-14 00:00:00	NA	NA
2018	01	14	01	2018-01-14 01:00:00	NA	NA
2018	01	14	02	2018-01-14 02:00:00	NA	NA
2018	01	14	03	2018-01-14 03:00:00	NA	NA
2018	01	14	04	2018-01-14 04:00:00	NA	NA
2018	01	14	05	2018-01-14 05:00:00	NA	NA
2018	01	14	06	2018-01-14 06:00:00	NA	NA
2018	01	14	07	2018-01-14 07:00:00	NA	NA
2018	01	14	08	2018-01-14 08:00:00	NA	NA
2018	01	14	09	2018-01-14 09:00:00	NA	NA
2018	01	14	10	2018-01-14 10:00:00	NA	NA
2018	01	14	11	2018-01-14 11:00:00	NA	NA
2018	01	14	12	2018-01-14 12:00:00	NA	NA
2018	01	14	13	2018-01-14 13:00:00	NA	NA
2018	01	14	14	2018-01-14 14:00:00	NA	NA
2018	01	14	15	2018-01-14 15:00:00	NA	NA
2018	01	14	16	2018-01-14 16:00:00	NA	NA
2018	01	14	17	2018-01-14 17:00:00	NA	NA
2018	01	14	18	2018-01-14 18:00:00	NA	NA
2018	01	14	19	2018-01-14 19:00:00	NA	NA
2018	01	14	20	2018-01-14 20:00:00	NA	NA
2018	01	14	21	2018-01-14 21:00:00	NA	NA
2018	01	14	22	2018-01-14 22:00:00	NA	NA
2018	01	14	23	2018-01-14 23:00:00	NA	NA
2018	01	15	00	2018-01-15 00:00:00	NA	NA
2018	01	15	01	2018-01-15 01:00:00	NA	NA
2018	01	15	02	2018-01-15 02:00:00	NA	NA
2018	01	15	03	2018-01-15 03:00:00	NA	NA
2018	01	15	04	2018-01-15 04:00:00	NA	NA
2018	01	15	05	2018-01-15 05:00:00	NA	NA
2018	01	15	06	2018-01-15 06:00:00	NA	NA
2018	01	15	07	2018-01-15 07:00:00	NA	NA
2018	01	15	08	2018-01-15 08:00:00	NA	NA
2018	01	15	09	2018-01-15 09:00:00	NA	NA
2018	01	15	10	2018-01-15 10:00:00	NA	NA
2018	01	15	11	2018-01-15 11:00:00	NA	NA
2018	01	15	12	2018-01-15 12:00:00	NA	NA
2018	01	15	13	2018-01-15 13:00:00	NA	NA
2018	01	15	14	2018-01-15 14:00:00	NA	NA
2018	01	15	15	2018-01-15 15:00:00	NA	NA
2018	01	15	16	2018-01-15 16:00:00	NA	NA
2018	01	15	17	2018-01-15 17:00:00	NA	NA
2018	01	15	18	2018-01-15 18:00:00	NA	NA
2018	01	15	19	2018-01-15 19:00:00	NA	NA
2018	01	15	20	2018-01-15 20:00:00	NA	NA
2018	01	15	21	2018-01-15 21:00:00	NA	NA
2018	01	15	22	2018-01-15 22:00:00	NA	NA
2018	01	15	23	2018-01-15 23:00:00	NA	NA
2018	01	16	00	2018-01-16 00:00:00	NA	NA
2018	01	16	01	2018-01-16 01:00:00	NA	NA
2018	01	16	02	2018-01-16 02:00:00	NA	NA
2018	01	16	03	2018-01-16 03:00:00	NA	NA
2018	01	16	04	2018-01-16 04:00:00	NA	NA
2018	01	16	05	2018-01-16 05:00:00	NA	NA
2018	01	16	06	2018-01-16 06:00:00	NA	NA
2018	01	16	07	2018-01-16 07:00:00	NA	NA
2018	01	16	08	2018-01-16 08:00:00	NA	NA
2018	01	16	09	2018-01-16 09:00:00	NA	NA
2018	01	16	10	2018-01-16 10:00:00	NA	NA
2018	01	16	11	2018-01-16 11:00:00	NA	NA
2018	01	16	12	2018-01-16 12:00:00	NA	NA
2018	01	16	13	2018-01-16 13:00:00	NA	NA
2018	01	16	14	2018-01-16 14:00:00	NA	NA
2018	01	16	15	2018-01-16 15:00:00	NA	NA
2018	01	16	16	2018-01-16 16:00:00	NA	NA
2018	01	16	17	2018-01-16 17:00:00	NA	NA
2018	01	16	18	2018-01-16 18:00:00	NA	NA
2018	01	16	19	2018-01-16 19:00:00	NA	NA
2018	01	16	20	2018-01-16 20:00:00	NA	NA
2018	01	16	21	2018-01-16 21:00:00	NA	NA
2018	01	16	22	2018-01-16 22:00:00	NA	NA
2018	01	16	23	2018-01-16 23:00:00	NA	NA
2018	01	17	00	2018-01-17 00:00:00	NA	NA
2018	01	17	01	2018-01-17 01:00:00	NA	NA
2018	01	17	02	2018-01-17 02:00:00	NA	NA
2018	01	17	03	2018-01-17 03:00:00	NA	NA
2018	01	17	04	2018-01-17 04:00:00	NA	NA
2018	01	17	05	2018-01-17 05:00:00	NA	NA
2018	01	17	06	2018-01-17 06:00:00	NA	NA
2018	01	17	07	2018-01-17 07:00:00	NA	NA
2018	01	17	08	2018-01-17 08:00:00	NA	NA
2018	01	17	09	2018-01-17 09:00:00	NA	NA
2018	01	17	10	2018-01-17 10:00:00	NA	NA
2018	01	17	11	2018-01-17 11:00:00	NA	NA
2018	01	17	12	2018-01-17 12:00:00	NA	NA
2018	01	17	13	2018-01-17 13:00:00	NA	NA
2018	01	17	14	2018-01-17 14:00:00	NA	NA
2018	01	17	15	2018-01-17 15:00:00	NA	NA
2018	01	17	16	2018-01-17 16:00:00	NA	NA
2018	01	17	17	2018-01-17 17:00:00	NA	NA
2018	01	17	18	2018-01-17 18:00:00	NA	2.83756378568509
2018	01	17	19	2018-01-17 19:00:00	NA	2.75298850448764
2018	01	17	20	2018-01-17 20:00:00	NA	2.68672699769711
2018	01	17	21	2018-01-17 21:00:00	2.15684946431122	2.59128267763427
2018	01	17	22	2018-01-17 22:00:00	2.19117340733057	2.62381680585412
2018	01	17	23	2018-01-17 23:00:00	2.20259305282663	2.45146291188526
2018	01	18	00	2018-01-18 00:00:00	2.23084214126646	2.26346807701602
2018	01	18	01	2018-01-18 01:00:00	2.25467021857751	2.23995034784469
2018	01	18	02	2018-01-18 02:00:00	2.22727207033532	2.26850855794202
2018	01	18	03	2018-01-18 03:00:00	2.19378922951718	2.45615015251528
2018	01	18	04	2018-01-18 04:00:00	2.14108280642997	3.14292417692447
2018	01	18	05	2018-01-18 05:00:00	2.11169394450939	3.67005253140653
2018	01	18	06	2018-01-18 06:00:00	2.08712614104991	3.42259271066587
2018	01	18	07	2018-01-18 07:00:00	2.06179888458644	3.01943459541742
2018	01	18	08	2018-01-18 08:00:00	2.04088107751978	2.82977452640846
2018	01	18	09	2018-01-18 09:00:00	2.04130783553272	3.01172716906271
2018	01	18	10	2018-01-18 10:00:00	2.00326868622974	3.2005127261323
2018	01	18	11	2018-01-18 11:00:00	2.0100055363634	3.75304941453125
2018	01	18	12	2018-01-18 12:00:00	2.01493065773239	3.75936670457426
2018	01	18	13	2018-01-18 13:00:00	1.98197371806001	4.12553135461071
2018	01	18	14	2018-01-18 14:00:00	1.96452083799127	3.27343785325626
2018	01	18	15	2018-01-18 15:00:00	1.99476381264559	2.77666238795899
2018	01	18	16	2018-01-18 16:00:00	1.95510852239525	3.10005767969963
2018	01	18	17	2018-01-18 17:00:00	1.94410709385629	3.08203896505259
2018	01	18	18	2018-01-18 18:00:00	1.98656217022524	2.96655504316938
2018	01	18	19	2018-01-18 19:00:00	2.03617393531426	2.76099531198422
2018	01	18	20	2018-01-18 20:00:00	2.09612202570762	2.50271341038395
2018	01	18	21	2018-01-18 21:00:00	2.10625382614487	2.30650903420064
2018	01	18	22	2018-01-18 22:00:00	2.0991694389916	2.39594608879952
2018	01	18	23	2018-01-18 23:00:00	2.14504268296377	2.68124148762332
2018	01	19	00	2018-01-19 00:00:00	2.23079132927412	3.64471585148044
2018	01	19	01	2018-01-19 01:00:00	2.24715535542518	3.09286163596469
2018	01	19	02	2018-01-19 02:00:00	2.23099409108361	3.09805890688206
2018	01	19	03	2018-01-19 03:00:00	2.25095031754647	3.2679707759826
2018	01	19	04	2018-01-19 04:00:00	2.24207379359616	2.97786795800189
2018	01	19	05	2018-01-19 05:00:00	2.20522915125552	3.48958456844954
2018	01	19	06	2018-01-19 06:00:00	2.1503645613922	5.09795591597377
2018	01	19	07	2018-01-19 07:00:00	2.15182916280655	4.46581823560786
2018	01	19	08	2018-01-19 08:00:00	2.10973119600227	4.68545515776754
2018	01	19	09	2018-01-19 09:00:00	2.1055787716928	4.53477192230754
2018	01	19	10	2018-01-19 10:00:00	2.11395433362878	4.38256404878272
2018	01	19	11	2018-01-19 11:00:00	2.1360499713047	5.37318420793795
2018	01	19	12	2018-01-19 12:00:00	2.13635950335779	6.13797438743063
2018	01	19	13	2018-01-19 13:00:00	2.1343459240097	4.03259561196553
2018	01	19	14	2018-01-19 14:00:00	2.14174734998245	4.14090748152129
2018	01	19	15	2018-01-19 15:00:00	2.13352377195007	4.4132130185652
2018	01	19	16	2018-01-19 16:00:00	2.12192929123398	5.29467522611558
2018	01	19	17	2018-01-19 17:00:00	2.09209767042014	4.32107470965899
2018	01	19	18	2018-01-19 18:00:00	2.09153447113318	4.49977295856416
2018	01	19	19	2018-01-19 19:00:00	2.08989111928654	4.15927917179387
2018	01	19	20	2018-01-19 20:00:00	2.08024796878582	4.44010137718262
2018	01	19	21	2018-01-19 21:00:00	2.07389694898082	4.55372097214573
2018	01	19	22	2018-01-19 22:00:00	2.06786785111234	4.95442769318882
2018	01	19	23	2018-01-19 23:00:00	2.14949003423922	4.98757854946013
2018	01	20	00	2018-01-20 00:00:00	2.16733117615913	5.29418796338515
2018	01	20	01	2018-01-20 01:00:00	2.11402565954059	3.72293348358485
2018	01	20	02	2018-01-20 02:00:00	2.08146700389493	3.42798761968387
2018	01	20	03	2018-01-20 03:00:00	1.95382343495156	3.00969048844566
2018	01	20	04	2018-01-20 04:00:00	1.91540651043615	2.99794072971023
2018	01	20	05	2018-01-20 05:00:00	1.91689215192	3.26306693579609
2018	01	20	06	2018-01-20 06:00:00	1.91806534115394	5.55122819671582
2018	01	20	07	2018-01-20 07:00:00	1.92101451411879	5.85669466334557
2018	01	20	08	2018-01-20 08:00:00	1.92074078246432	6.3076996223981
2018	01	20	09	2018-01-20 09:00:00	1.92189445610833	7.56573120339192
2018	01	20	10	2018-01-20 10:00:00	1.92538223362169	7.1861993085759
2018	01	20	11	2018-01-20 11:00:00	1.92703884730538	7.81044424510946
2018	01	20	12	2018-01-20 12:00:00	1.92797688599043	7.91007003242254
2018	01	20	13	2018-01-20 13:00:00	1.92062600185499	7.65893314289752
2018	01	20	14	2018-01-20 14:00:00	1.92748322832916	8.61625846727951
2018	01	20	15	2018-01-20 15:00:00	1.93300749474558	6.255786777353
2018	01	20	16	2018-01-20 16:00:00	1.93300022486952	2.58219727485442
2018	01	20	17	2018-01-20 17:00:00	1.93268975489006	3.01006775983564
2018	01	20	18	2018-01-20 18:00:00	1.93176727224254	2.25097366173635
2018	01	20	19	2018-01-20 19:00:00	1.93185448809701	2.11647972811875
2018	01	20	20	2018-01-20 20:00:00	1.93315920386854	2.0956445708434
2018	01	20	21	2018-01-20 21:00:00	1.93080674895942	2.26671123479739
2018	01	20	22	2018-01-20 22:00:00	1.93280299712203	2.01114728072728
2018	01	20	23	2018-01-20 23:00:00	1.93363876960126	2.0137257335586
2018	01	21	00	2018-01-21 00:00:00	1.93489347233404	1.97213804189296
2018	01	21	01	2018-01-21 01:00:00	1.93770769003324	1.97780272035069
2018	01	21	02	2018-01-21 02:00:00	1.94515141605616	1.98682276850196
2018	01	21	03	2018-01-21 03:00:00	1.94514497133852	1.96003321743223
2018	01	21	04	2018-01-21 04:00:00	1.93853776418449	1.95107208461443
2018	01	21	05	2018-01-21 05:00:00	1.93736606271508	2.02110369833554
2018	01	21	06	2018-01-21 06:00:00	1.93912662629615	2.02244318956351
2018	01	21	07	2018-01-21 07:00:00	1.93715799635437	2.32166731002941
2018	01	21	08	2018-01-21 08:00:00	1.93816587574685	2.40956300976378
2018	01	21	09	2018-01-21 09:00:00	1.9356808631272	2.55332072038913
2018	01	21	10	2018-01-21 10:00:00	1.93530446190963	2.33523333811017
2018	01	21	11	2018-01-21 11:00:00	1.93542551300136	2.11954566778685
2018	01	21	12	2018-01-21 12:00:00	1.93407531731767	2.04552701788345
2018	01	21	13	2018-01-21 13:00:00	1.93394742190575	2.08316997034834
2018	01	21	14	2018-01-21 14:00:00	1.93393713342753	2.03623731979187
2018	01	21	15	2018-01-21 15:00:00	1.93331968478052	2.02179169313218
2018	01	21	16	2018-01-21 16:00:00	1.93456596170959	2.04811847975105
2018	01	21	17	2018-01-21 17:00:00	1.93476093550918	2.07803428035
2018	01	21	18	2018-01-21 18:00:00	1.93356885010278	2.14177760956572
2018	01	21	19	2018-01-21 19:00:00	1.93365942084586	2.01255362305232
2018	01	21	20	2018-01-21 20:00:00	1.93339406048676	1.97159369485633
2018	01	21	21	2018-01-21 21:00:00	1.93463404554834	2.16047513709537
2018	01	21	22	2018-01-21 22:00:00	1.93315260444192	1.99140325593434
2018	01	21	23	2018-01-21 23:00:00	1.93436835370026	2.22357617787416
2018	01	22	00	2018-01-22 00:00:00	1.93799034928471	2.04783783582495
2018	01	22	01	2018-01-22 01:00:00	1.94192832432618	1.99007428222613
2018	01	22	02	2018-01-22 02:00:00	1.93981160467825	3.58742801250363
2018	01	22	03	2018-01-22 03:00:00	1.93829290294135	3.11927498340847
2018	01	22	04	2018-01-22 04:00:00	1.93750705752916	3.06003312606241
2018	01	22	05	2018-01-22 05:00:00	1.93766755157438	3.33588557598145
2018	01	22	06	2018-01-22 06:00:00	1.93689476540118	3.78054872235823
2018	01	22	07	2018-01-22 07:00:00	1.93736490184212	3.69277260753878
2018	01	22	08	2018-01-22 08:00:00	1.93580783390846	3.03611983047913
2018	01	22	09	2018-01-22 09:00:00	1.93301258085981	3.10345611520708
2018	01	22	10	2018-01-22 10:00:00	1.9342265497408	2.3993283774292
2018	01	22	11	2018-01-22 11:00:00	1.93189982135049	2.2405641197756
2018	01	22	12	2018-01-22 12:00:00	1.9334129013185	3.11920527604801
2018	01	22	13	2018-01-22 13:00:00	1.9323125885617	2.23447995931767
2018	01	22	14	2018-01-22 14:00:00	1.92865267926491	2.82609410979188
2018	01	22	15	2018-01-22 15:00:00	1.9281557961665	3.32501582911254
2018	01	22	16	2018-01-22 16:00:00	1.92967239430793	2.4439817042931
2018	01	22	17	2018-01-22 17:00:00	1.92965749253496	2.20924176099509
2018	01	22	18	2018-01-22 18:00:00	1.92859136546202	2.80928460139386
2018	01	22	19	2018-01-22 19:00:00	1.92418316781169	2.59034932201828
2018	01	22	20	2018-01-22 20:00:00	1.92768946858998	2.43471525645539
2018	01	22	21	2018-01-22 21:00:00	1.92830797130124	2.2958216852784
2018	01	22	22	2018-01-22 22:00:00	1.92800559156901	2.23771232531266
2018	01	22	23	2018-01-22 23:00:00	1.92718771472265	2.84237504936354
2018	01	23	00	2018-01-23 00:00:00	1.92487608665874	4.44008230551149
2018	01	23	01	2018-01-23 01:00:00	1.92496385510913	2.62565677105746
2018	01	23	02	2018-01-23 02:00:00	1.9243095559744	2.50415484814493
2018	01	23	03	2018-01-23 03:00:00	1.92435606671953	2.32139428292605
2018	01	23	04	2018-01-23 04:00:00	1.92537653270128	3.51405906091632
2018	01	23	05	2018-01-23 05:00:00	1.92456559419473	3.91169576588355
2018	01	23	06	2018-01-23 06:00:00	1.92634145610554	4.8983372074104
2018	01	23	07	2018-01-23 07:00:00	1.92499759261961	4.80411213343895
2018	01	23	08	2018-01-23 08:00:00	1.92630584851768	2.96441575854827
2018	01	23	09	2018-01-23 09:00:00	1.92583352103139	2.92451099742005
2018	01	23	10	2018-01-23 10:00:00	1.92610077838927	3.46170348067626
2018	01	23	11	2018-01-23 11:00:00	1.92775649098795	3.78560778899324
2018	01	23	12	2018-01-23 12:00:00	1.92660680280986	3.33717316942367
2018	01	23	13	2018-01-23 13:00:00	1.92539720192082	3.32765906213854
2018	01	23	14	2018-01-23 14:00:00	1.9449297848107	3.4490005841548
2018	01	23	15	2018-01-23 15:00:00	1.98120478826544	3.45659296552986
2018	01	23	16	2018-01-23 16:00:00	1.92713094915422	2.73685000637259
2018	01	23	17	2018-01-23 17:00:00	1.93008644176689	2.91891040867294
2018	01	23	18	2018-01-23 18:00:00	1.92942795548645	3.82090952753617
2018	01	23	19	2018-01-23 19:00:00	1.92941838437568	3.13523825050265
2018	01	23	20	2018-01-23 20:00:00	1.92826672776081	3.09362019961709
2018	01	23	21	2018-01-23 21:00:00	1.92756697830112	3.1554065897385
2018	01	23	22	2018-01-23 22:00:00	1.92652779939633	3.2542064573965
2018	01	23	23	2018-01-23 23:00:00	1.99677223130527	3.51878409338203
2018	01	24	00	2018-01-24 00:00:00	2.24305830759991	4.14071979822981
2018	01	24	01	2018-01-24 01:00:00	2.36409670951749	3.57704973878858
2018	01	24	02	2018-01-24 02:00:00	2.39664681027953	3.36310133734008
2018	01	24	03	2018-01-24 03:00:00	2.36101403840937	3.10161248743333
2018	01	24	04	2018-01-24 04:00:00	NA	3.38199934512031
2018	01	24	05	2018-01-24 05:00:00	NA	3.48518283615793
2018	01	24	06	2018-01-24 06:00:00	NA	5.27197149543903
2018	01	24	07	2018-01-24 07:00:00	NA	3.24176785172756
2018	01	24	08	2018-01-24 08:00:00	NA	3.40641713263704
2018	01	24	09	2018-01-24 09:00:00	NA	3.77184006866834
2018	01	24	10	2018-01-24 10:00:00	NA	3.10557220266077
2018	01	24	11	2018-01-24 11:00:00	NA	3.09942825249912
2018	01	24	12	2018-01-24 12:00:00	NA	3.42875408058541
2018	01	24	13	2018-01-24 13:00:00	NA	3.57008690210603
2018	01	24	14	2018-01-24 14:00:00	NA	3.09959427285711
2018	01	24	15	2018-01-24 15:00:00	NA	3.29757968128843
2018	01	24	16	2018-01-24 16:00:00	NA	3.26243607093518
2018	01	24	17	2018-01-24 17:00:00	NA	2.84275207498229
2018	01	24	18	2018-01-24 18:00:00	1.99789827626088	2.8001430718885
2018	01	24	19	2018-01-24 19:00:00	2.01761829398204	2.8027498980634
2018	01	24	20	2018-01-24 20:00:00	2.07578681995019	3.26984321814461
2018	01	24	21	2018-01-24 21:00:00	2.13081893825763	3.06527973980785
2018	01	24	22	2018-01-24 22:00:00	2.18511323191218	3.23087067627327
2018	01	24	23	2018-01-24 23:00:00	2.19972827323339	3.73330897295228
2018	01	25	00	2018-01-25 00:00:00	2.26885123021668	3.62177192770987
2018	01	25	01	2018-01-25 01:00:00	2.39308926776536	3.21119098949021
2018	01	25	02	2018-01-25 02:00:00	2.42290861894694	3.08346300947708
2018	01	25	03	2018-01-25 03:00:00	2.42423190806084	3.45366446670273
2018	01	25	04	2018-01-25 04:00:00	2.42809199010127	4.31825704444107
2018	01	25	05	2018-01-25 05:00:00	2.34003419016034	3.60846932284025
2018	01	25	06	2018-01-25 06:00:00	2.35281335589309	3.572817423824
2018	01	25	07	2018-01-25 07:00:00	2.34905182091902	3.86201141972914
2018	01	25	08	2018-01-25 08:00:00	2.29924974988071	4.40463403698099
2018	01	25	09	2018-01-25 09:00:00	2.31345592189028	3.95919786364212
2018	01	25	10	2018-01-25 10:00:00	2.30937405617885	4.02275180502203
2018	01	25	11	2018-01-25 11:00:00	2.27065129352536	3.98201026627143
2018	01	25	12	2018-01-25 12:00:00	2.28606492404524	4.07718871077011
2018	01	25	13	2018-01-25 13:00:00	2.26439563648408	3.68349923024266
2018	01	25	14	2018-01-25 14:00:00	2.26478170068626	4.03074215100531
2018	01	25	15	2018-01-25 15:00:00	2.22170728985077	4.45295785839915
2018	01	25	16	2018-01-25 16:00:00	2.13502820050603	4.54293239769973
2018	01	25	17	2018-01-25 17:00:00	2.09992154039636	4.08397411168772
2018	01	25	18	2018-01-25 18:00:00	2.06879002420044	3.61222855229843
2018	01	25	19	2018-01-25 19:00:00	2.00381202326078	3.60622596701953
2018	01	25	20	2018-01-25 20:00:00	1.98410032066936	4.05446346005067
2018	01	25	21	2018-01-25 21:00:00	1.99245865957232	3.38081661754172
2018	01	25	22	2018-01-25 22:00:00	1.96786137111407	3.13045175602376
2018	01	25	23	2018-01-25 23:00:00	1.95134625911569	3.10882334791538
2018	01	26	00	2018-01-26 00:00:00	1.92066754981204	4.28614502681014
2018	01	26	01	2018-01-26 01:00:00	1.91376075068889	4.51215004376315
2018	01	26	02	2018-01-26 02:00:00	1.91188677524528	4.27586315677017
2018	01	26	03	2018-01-26 03:00:00	1.91744030316838	4.37924525449466
2018	01	26	04	2018-01-26 04:00:00	1.92083103200842	3.89501118894151
2018	01	26	05	2018-01-26 05:00:00	1.9205002749922	3.28596484924446
2018	01	26	06	2018-01-26 06:00:00	1.92303133446841	3.98753003386092
2018	01	26	07	2018-01-26 07:00:00	1.92510581364979	4.9322611317817
2018	01	26	08	2018-01-26 08:00:00	1.92485649987248	3.63422807402908
2018	01	26	09	2018-01-26 09:00:00	1.9254668453207	3.5973131508702
2018	01	26	10	2018-01-26 10:00:00	1.92466715800527	2.73437851016681
2018	01	26	11	2018-01-26 11:00:00	1.93223392764421	2.7059979225144
2018	01	26	12	2018-01-26 12:00:00	1.92964860432821	3.27562559522419
2018	01	26	13	2018-01-26 13:00:00	1.92826394344812	2.80051788786402
2018	01	26	14	2018-01-26 14:00:00	1.92680593703397	2.84613970775008
2018	01	26	15	2018-01-26 15:00:00	1.92634324487264	5.2831381274605
2018	01	26	16	2018-01-26 16:00:00	1.92740807223363	4.91201288519708
2018	01	26	17	2018-01-26 17:00:00	1.92874109557687	4.0418216878935
2018	01	26	18	2018-01-26 18:00:00	1.93052164003155	3.33880130177046
2018	01	26	19	2018-01-26 19:00:00	1.92975156839788	3.32018059947273
2018	01	26	20	2018-01-26 20:00:00	1.93076669249112	3.28459022783926
2018	01	26	21	2018-01-26 21:00:00	1.93015640601734	2.76315335531462
2018	01	26	22	2018-01-26 22:00:00	1.92906644588488	2.46417564883464
2018	01	26	23	2018-01-26 23:00:00	1.92851631537864	3.65202635007941
2018	01	27	00	2018-01-27 00:00:00	1.9277918511537	2.41465192708528
2018	01	27	01	2018-01-27 01:00:00	1.9259151497061	2.42167537450712
2018	01	27	02	2018-01-27 02:00:00	1.9255791739305	2.29884973696701
2018	01	27	03	2018-01-27 03:00:00	1.92753562398245	3.12792062821426
2018	01	27	04	2018-01-27 04:00:00	1.92827066534972	2.99189985640321
2018	01	27	05	2018-01-27 05:00:00	1.93054145569456	2.69543003805153
2018	01	27	06	2018-01-27 06:00:00	1.92919962049949	3.95907303472305
2018	01	27	07	2018-01-27 07:00:00	1.93059030528304	3.05221157468378
2018	01	27	08	2018-01-27 08:00:00	1.93170397776749	2.69278127006332
2018	01	27	09	2018-01-27 09:00:00	1.92854236363476	2.53280388192054
2018	01	27	10	2018-01-27 10:00:00	1.94349617244002	2.86401163708893
2018	01	27	11	2018-01-27 11:00:00	1.95943725876548	2.52623248321527
2018	01	27	12	2018-01-27 12:00:00	1.94532658508867	2.43298694162389
2018	01	27	13	2018-01-27 13:00:00	1.94645353085604	2.23316076483449
2018	01	27	14	2018-01-27 14:00:00	1.93823484555453	2.87185791269398
2018	01	27	15	2018-01-27 15:00:00	1.92882841575841	3.66974782227712
2018	01	27	16	2018-01-27 16:00:00	1.93097562847287	2.85136816096613
2018	01	27	17	2018-01-27 17:00:00	1.92888025670628	2.81806101703417
2018	01	27	18	2018-01-27 18:00:00	1.92862147038107	2.9111328736262
2018	01	27	19	2018-01-27 19:00:00	1.92928422666218	2.78548662239237
2018	01	27	20	2018-01-27 20:00:00	1.92948693326321	2.71923326230271
2018	01	27	21	2018-01-27 21:00:00	1.92739435590963	2.65123796216316
2018	01	27	22	2018-01-27 22:00:00	1.92546534826921	2.92835187719958
2018	01	27	23	2018-01-27 23:00:00	1.9219265952887	3.20572049730376
2018	01	28	00	2018-01-28 00:00:00	1.91956961665456	3.53257414987419
2018	01	28	01	2018-01-28 01:00:00	1.92038295098662	2.17400339982888
2018	01	28	02	2018-01-28 02:00:00	1.92020186637021	3.66418526346239
2018	01	28	03	2018-01-28 03:00:00	1.92096770645846	2.75205084749871
2018	01	28	04	2018-01-28 04:00:00	1.92154578163282	3.07551061989795
2018	01	28	05	2018-01-28 05:00:00	1.92150277925748	4.13508134652791
2018	01	28	06	2018-01-28 06:00:00	1.92215273204086	3.10950810669573
2018	01	28	07	2018-01-28 07:00:00	1.92080956803554	2.67960904201274
2018	01	28	08	2018-01-28 08:00:00	1.9188500330323	2.35661123679563
2018	01	28	09	2018-01-28 09:00:00	1.91788810362671	2.9256157250861
2018	01	28	10	2018-01-28 10:00:00	1.91750811699918	2.97778224316557
2018	01	28	11	2018-01-28 11:00:00	1.91714459685343	3.70987652304236
2018	01	28	12	2018-01-28 12:00:00	1.91724785582651	5.24598540789457
2018	01	28	13	2018-01-28 13:00:00	1.91506239531882	4.11829552573728
2018	01	28	14	2018-01-28 14:00:00	1.91350708001628	3.27314436561028
2018	01	28	15	2018-01-28 15:00:00	1.91356807801913	2.71577674898118
2018	01	28	16	2018-01-28 16:00:00	1.91434847719096	4.13668197179765
2018	01	28	17	2018-01-28 17:00:00	1.91420522113809	4.0798638850718
2018	01	28	18	2018-01-28 18:00:00	1.91542612575781	3.65939682305076
2018	01	28	19	2018-01-28 19:00:00	1.91686379386446	3.53020947690958
2018	01	28	20	2018-01-28 20:00:00	1.91618326306962	3.32136500632451
2018	01	28	21	2018-01-28 21:00:00	1.91547401019369	3.12716035736093
2018	01	28	22	2018-01-28 22:00:00	1.91515424522118	3.02097129929889
2018	01	28	23	2018-01-28 23:00:00	1.91324771948484	3.44384162951697
2018	01	29	00	2018-01-29 00:00:00	1.91135409290934	3.27392627505143
2018	01	29	01	2018-01-29 01:00:00	1.9121200280463	3.34584656720363
2018	01	29	02	2018-01-29 02:00:00	1.91396267795106	2.8726335931113
2018	01	29	03	2018-01-29 03:00:00	1.91350419913417	2.60251986976695
2018	01	29	04	2018-01-29 04:00:00	1.91309687519722	3.51463572836236
2018	01	29	05	2018-01-29 05:00:00	1.91313025629658	4.04541210358519
2018	01	29	06	2018-01-29 06:00:00	1.91263394675038	3.17658930231952
2018	01	29	07	2018-01-29 07:00:00	1.91338531062779	3.93262492290177
2018	01	29	08	2018-01-29 08:00:00	1.9159529477883	4.84291186779088
2018	01	29	09	2018-01-29 09:00:00	1.91276830931449	4.67989238942567
2018	01	29	10	2018-01-29 10:00:00	1.90818683284543	6.35137819119145
2018	01	29	11	2018-01-29 11:00:00	1.91445225110937	2.92934070550483
2018	01	29	12	2018-01-29 12:00:00	1.90997216573967	4.5756605264597
2018	01	29	13	2018-01-29 13:00:00	1.90710283060816	5.19049666460636
2018	01	29	14	2018-01-29 14:00:00	1.91480116947082	3.81548694501779
2018	01	29	15	2018-01-29 15:00:00	1.89932154429605	3.43900039262322
2018	01	29	16	2018-01-29 16:00:00	1.90117955224867	2.98592427078194
2018	01	29	17	2018-01-29 17:00:00	1.90243149999791	2.78734915768731
2018	01	29	18	2018-01-29 18:00:00	1.90556719079631	3.31088515834777
2018	01	29	19	2018-01-29 19:00:00	1.94299184446475	3.4567261094045
2018	01	29	20	2018-01-29 20:00:00	1.9885787476147	3.36250053081773
2018	01	29	21	2018-01-29 21:00:00	2.0375888918671	3.23986794073014
2018	01	29	22	2018-01-29 22:00:00	1.95445764906094	3.19598269694311
2018	01	29	23	2018-01-29 23:00:00	2.03016850393731	3.38031108673743
2018	01	30	00	2018-01-30 00:00:00	2.23394910126126	3.8024156384513
2018	01	30	01	2018-01-30 01:00:00	2.30985668749699	3.13383267119765
2018	01	30	02	2018-01-30 02:00:00	2.35910705947139	NA
2018	01	30	03	2018-01-30 03:00:00	2.36001805041911	NA
2018	01	30	04	2018-01-30 04:00:00	2.36020776749859	NA
2018	01	30	05	2018-01-30 05:00:00	2.34213118007628	NA
2018	01	30	06	2018-01-30 06:00:00	NA	NA
2018	01	30	07	2018-01-30 07:00:00	NA	NA
2018	01	30	08	2018-01-30 08:00:00	NA	NA
2018	01	30	09	2018-01-30 09:00:00	NA	NA
2018	01	30	10	2018-01-30 10:00:00	NA	NA
2018	01	30	11	2018-01-30 11:00:00	NA	NA
2018	01	30	12	2018-01-30 12:00:00	NA	NA
2018	01	30	13	2018-01-30 13:00:00	NA	NA
2018	01	30	14	2018-01-30 14:00:00	NA	NA
2018	01	30	15	2018-01-30 15:00:00	NA	NA
2018	01	30	16	2018-01-30 16:00:00	NA	NA
2018	01	30	17	2018-01-30 17:00:00	NA	NA
2018	01	30	18	2018-01-30 18:00:00	1.89551775255315	3.53699892691167
2018	01	30	19	2018-01-30 19:00:00	1.89738249079808	4.37641460179984
2018	01	30	20	2018-01-30 20:00:00	1.89734222786126	4.0005133067439
2018	01	30	21	2018-01-30 21:00:00	1.89477138173752	3.83976530404239
2018	01	30	22	2018-01-30 22:00:00	1.89296444459062	3.38575987303681
2018	01	30	23	2018-01-30 23:00:00	1.88759271747169	2.47099003271139
2018	01	31	00	2018-01-31 00:00:00	1.88627423159003	3.14652631136271
2018	01	31	01	2018-01-31 01:00:00	1.88766478717651	3.27390377583383
2018	01	31	02	2018-01-31 02:00:00	1.88741287667343	2.53912591064559
2018	01	31	03	2018-01-31 03:00:00	1.88481409387193	3.30994682595871
2018	01	31	04	2018-01-31 04:00:00	1.88453149595115	3.26372151167191
2018	01	31	05	2018-01-31 05:00:00	1.88364318570185	3.01470512045613
2018	01	31	06	2018-01-31 06:00:00	1.8829589569147	2.27173222442649
2018	01	31	07	2018-01-31 07:00:00	1.88590187276145	2.35989829065288
2018	01	31	08	2018-01-31 08:00:00	1.89053408589348	2.63535454909953
2018	01	31	09	2018-01-31 09:00:00	1.88994952437246	3.61362798300468
2018	01	31	10	2018-01-31 10:00:00	1.88774443629024	2.63514582781339
2018	01	31	11	2018-01-31 11:00:00	1.88757928010744	3.49435790159316
2018	01	31	12	2018-01-31 12:00:00	1.88702279468917	4.1931676643061
2018	01	31	13	2018-01-31 13:00:00	1.88642704602275	3.37969421264537
2018	01	31	14	2018-01-31 14:00:00	1.88607386924564	2.64055418857489
2018	01	31	15	2018-01-31 15:00:00	1.8899742703741	2.59929009430267
2018	01	31	16	2018-01-31 16:00:00	1.89331072385871	4.70621348066053
2018	01	31	17	2018-01-31 17:00:00	1.89446590746291	5.0840450841798
2018	01	31	18	2018-01-31 18:00:00	1.89800248590627	4.58510467657953
2018	01	31	19	2018-01-31 19:00:00	1.90559425104962	2.34480142781687
2018	01	31	20	2018-01-31 20:00:00	1.90780253083502	2.25028890771701
2018	01	31	21	2018-01-31 21:00:00	1.9075068830611	3.44810129839268
2018	01	31	22	2018-01-31 22:00:00	1.91022196358249	3.77465123377481
2018	01	31	23	2018-01-31 23:00:00	1.91178026094888	2.97185720522646
2018	02	01	00	2018-02-01 00:00:00	1.9091392562096	2.24573772174174
2018	02	01	01	2018-02-01 01:00:00	1.9079251101812	2.02862945564682
2018	02	01	02	2018-02-01 02:00:00	1.90710307105489	2.00324135821613
2018	02	01	03	2018-02-01 03:00:00	1.90565413706648	2.31502413874503
2018	02	01	04	2018-02-01 04:00:00	1.90476056842889	2.23804169892205
2018	02	01	05	2018-02-01 05:00:00	1.90535115042618	2.27841083412852
2018	02	01	06	2018-02-01 06:00:00	1.90689782791467	2.05400597271744
2018	02	01	07	2018-02-01 07:00:00	1.9082798867593	2.01178069365347
2018	02	01	08	2018-02-01 08:00:00	1.90798551471947	2.0396313784011
2018	02	01	09	2018-02-01 09:00:00	1.90728316594241	2.35206290385367
2018	02	01	10	2018-02-01 10:00:00	1.90273401634614	2.19420755530099
2018	02	01	11	2018-02-01 11:00:00	1.90413802415648	1.99350163411916
2018	02	01	12	2018-02-01 12:00:00	1.90047421580997	1.95381688970742
2018	02	01	13	2018-02-01 13:00:00	1.90500541561417	2.08768262676048
2018	02	01	14	2018-02-01 14:00:00	1.90432163224657	2.79137278498145
2018	02	01	15	2018-02-01 15:00:00	1.90500909552212	2.20659020876938
2018	02	01	16	2018-02-01 16:00:00	1.90596736257614	2.43932622128453
2018	02	01	17	2018-02-01 17:00:00	1.91110461163393	2.30150280218872
2018	02	01	18	2018-02-01 18:00:00	1.91161179625845	2.07585290763056
2018	02	01	19	2018-02-01 19:00:00	1.91145782804341	2.02962061838242
2018	02	01	20	2018-02-01 20:00:00	1.90747987401661	2.06804332592091
2018	02	01	21	2018-02-01 21:00:00	1.90490592240377	2.18883035718945
2018	02	01	22	2018-02-01 22:00:00	1.90555352621167	2.09702511570677
2018	02	01	23	2018-02-01 23:00:00	1.90451443473571	2.06427247555562
2018	02	02	00	2018-02-02 00:00:00	1.90093104220566	2.22185740246783
2018	02	02	01	2018-02-02 01:00:00	1.90120462309532	2.25576870052449
2018	02	02	02	2018-02-02 02:00:00	1.90162731261073	2.18017765428685
2018	02	02	03	2018-02-02 03:00:00	1.90214114121734	2.60100641682659
2018	02	02	04	2018-02-02 04:00:00	1.90302780298966	3.3059414318168
2018	02	02	05	2018-02-02 05:00:00	1.90311032149837	3.19360810590343
2018	02	02	06	2018-02-02 06:00:00	1.90392940359109	4.83300947131464
2018	02	02	07	2018-02-02 07:00:00	1.90572867658064	4.61616325579633
2018	02	02	08	2018-02-02 08:00:00	1.90676001599091	5.8335089533896
2018	02	02	09	2018-02-02 09:00:00	1.90571603695472	2.63196491801392
2018	02	02	10	2018-02-02 10:00:00	1.90320786703352	2.95026857393741
2018	02	02	11	2018-02-02 11:00:00	1.90282069050918	2.66705149072255
2018	02	02	12	2018-02-02 12:00:00	1.90316972659783	2.54084428676012
2018	02	02	13	2018-02-02 13:00:00	1.90200496916358	2.5963159313853
2018	02	02	14	2018-02-02 14:00:00	1.90359589711591	2.30827342447131
2018	02	02	15	2018-02-02 15:00:00	1.90530871880915	2.67103083691273
2018	02	02	16	2018-02-02 16:00:00	1.90572013654929	2.9574712437422
2018	02	02	17	2018-02-02 17:00:00	1.90576493783367	2.83238210188723
2018	02	02	18	2018-02-02 18:00:00	1.9021722541362	2.57006926751457
2018	02	02	19	2018-02-02 19:00:00	1.9008934672797	2.26224193035121
2018	02	02	20	2018-02-02 20:00:00	1.90136798142402	2.03405013813754
2018	02	02	21	2018-02-02 21:00:00	1.90194837981875	2.01089075670723
2018	02	02	22	2018-02-02 22:00:00	1.90021661657185	2.05434960921539
2018	02	02	23	2018-02-02 23:00:00	1.8989843666639	2.18606447339776
2018	02	03	00	2018-02-03 00:00:00	1.89982375788	2.91305244416508
2018	02	03	01	2018-02-03 01:00:00	1.90115638322941	3.09432058915648
2018	02	03	02	2018-02-03 02:00:00	1.90321986198403	2.80504173370892
2018	02	03	03	2018-02-03 03:00:00	1.8992564270586	3.03818151474472
2018	02	03	04	2018-02-03 04:00:00	1.90306129832441	2.55910945897213
2018	02	03	05	2018-02-03 05:00:00	1.90290098142521	2.15955818113228
2018	02	03	06	2018-02-03 06:00:00	1.90516294105092	2.12487912645236
2018	02	03	07	2018-02-03 07:00:00	1.90668638898295	2.34687177784466
2018	02	03	08	2018-02-03 08:00:00	1.90783856607383	2.91304405695895
2018	02	03	09	2018-02-03 09:00:00	1.90358717661508	2.44342611092421
2018	02	03	10	2018-02-03 10:00:00	1.90409383136798	2.56076681480383
2018	02	03	11	2018-02-03 11:00:00	1.90522065558369	3.09262307201777
2018	02	03	12	2018-02-03 12:00:00	1.90582108983218	2.84658833094968
2018	02	03	13	2018-02-03 13:00:00	1.91143028657532	2.57219043057097
2018	02	03	14	2018-02-03 14:00:00	1.9129892683905	2.37949829154993
2018	02	03	15	2018-02-03 15:00:00	1.91477966129925	2.5923573890526
2018	02	03	16	2018-02-03 16:00:00	1.91593379728375	2.32267941132375
2018	02	03	17	2018-02-03 17:00:00	1.91929700111997	2.42131810700792
2018	02	03	18	2018-02-03 18:00:00	1.92187286446056	2.38033372102517
2018	02	03	19	2018-02-03 19:00:00	1.9244520932385	2.23032694103967
2018	02	03	20	2018-02-03 20:00:00	1.92847491119963	2.15907508361606
2018	02	03	21	2018-02-03 21:00:00	1.92489422723586	2.06692931449052
2018	02	03	22	2018-02-03 22:00:00	1.92387471887492	2.03311009012147
2018	02	03	23	2018-02-03 23:00:00	1.92253273759123	2.07522913322046
2018	02	04	00	2018-02-04 00:00:00	1.919136065814	2.25977710216025
2018	02	04	01	2018-02-04 01:00:00	1.91641929941883	2.06603958767658
2018	02	04	02	2018-02-04 02:00:00	1.91716439441448	2.61624346630777
2018	02	04	03	2018-02-04 03:00:00	1.91533474849194	2.66343872196498
2018	02	04	04	2018-02-04 04:00:00	1.91447935398565	2.16161420382151
2018	02	04	05	2018-02-04 05:00:00	1.91376282636494	2.45176616288109
2018	02	04	06	2018-02-04 06:00:00	1.91210992769047	2.2044504726784
2018	02	04	07	2018-02-04 07:00:00	1.91346281050273	2.54507243257754
2018	02	04	08	2018-02-04 08:00:00	1.91443492578876	2.78962925673682
2018	02	04	09	2018-02-04 09:00:00	1.91389052731248	3.0423330539551
2018	02	04	10	2018-02-04 10:00:00	1.91236083232754	3.10439300112262
2018	02	04	11	2018-02-04 11:00:00	NA	2.66387859117864
2018	02	04	12	2018-02-04 12:00:00	NA	2.54232993970429
2018	02	04	13	2018-02-04 13:00:00	NA	2.54834147327455
2018	02	04	14	2018-02-04 14:00:00	NA	3.10103714523783
2018	02	04	15	2018-02-04 15:00:00	NA	3.09838523680872
2018	02	04	16	2018-02-04 16:00:00	NA	3.08063465187177
2018	02	04	17	2018-02-04 17:00:00	NA	2.45206594434926
2018	02	04	18	2018-02-04 18:00:00	NA	2.32558722294163
2018	02	04	19	2018-02-04 19:00:00	NA	2.07437225150709
2018	02	04	20	2018-02-04 20:00:00	NA	2.03357888888352
2018	02	04	21	2018-02-04 21:00:00	NA	2.04777403198411
2018	02	04	22	2018-02-04 22:00:00	NA	2.00315642395603
2018	02	04	23	2018-02-04 23:00:00	NA	2.09001716755257
2018	02	05	00	2018-02-05 00:00:00	NA	2.13566139586562
2018	02	05	01	2018-02-05 01:00:00	NA	1.9736186569575
2018	02	05	02	2018-02-05 02:00:00	NA	2.89506410927517
2018	02	05	03	2018-02-05 03:00:00	NA	2.318611287767
2018	02	05	04	2018-02-05 04:00:00	NA	2.45442563391032
2018	02	05	05	2018-02-05 05:00:00	NA	2.25062134712754
2018	02	05	06	2018-02-05 06:00:00	NA	NA
2018	02	05	07	2018-02-05 07:00:00	NA	NA
2018	02	05	08	2018-02-05 08:00:00	NA	NA
2018	02	05	09	2018-02-05 09:00:00	NA	NA
2018	02	05	10	2018-02-05 10:00:00	NA	NA
2018	02	05	11	2018-02-05 11:00:00	NA	NA
2018	02	05	12	2018-02-05 12:00:00	NA	NA
2018	02	05	13	2018-02-05 13:00:00	NA	NA
2018	02	05	14	2018-02-05 14:00:00	NA	NA
2018	02	05	15	2018-02-05 15:00:00	NA	NA
2018	02	05	16	2018-02-05 16:00:00	NA	NA
2018	02	05	17	2018-02-05 17:00:00	NA	NA
2018	02	05	18	2018-02-05 18:00:00	NA	NA
2018	02	05	19	2018-02-05 19:00:00	NA	NA
2018	02	05	20	2018-02-05 20:00:00	1.91018774663924	1.96720098370428
2018	02	05	21	2018-02-05 21:00:00	1.91460192331982	1.98779222670486
2018	02	05	22	2018-02-05 22:00:00	1.91507172948496	1.94382132421893
2018	02	05	23	2018-02-05 23:00:00	1.91399934783758	1.94976707079414
2018	02	06	00	2018-02-06 00:00:00	1.90981479386432	1.96128584575885
2018	02	06	01	2018-02-06 01:00:00	1.91391592536066	1.97701773547177
2018	02	06	02	2018-02-06 02:00:00	1.91150091677609	1.97495423764982
2018	02	06	03	2018-02-06 03:00:00	1.91157894789772	2.06951448994639
2018	02	06	04	2018-02-06 04:00:00	1.91070481583109	2.02998669763831
2018	02	06	05	2018-02-06 05:00:00	1.90814828280076	2.0030903345645
2018	02	06	06	2018-02-06 06:00:00	1.91111460032841	2.30454511809127
2018	02	06	07	2018-02-06 07:00:00	1.91212132084952	2.55780019218796
2018	02	06	08	2018-02-06 08:00:00	1.91618141813453	2.26683732670657
2018	02	06	09	2018-02-06 09:00:00	1.91738500313695	2.01569957321079
2018	02	06	10	2018-02-06 10:00:00	1.9233921514988	2.22506475847339
2018	02	06	11	2018-02-06 11:00:00	1.9175696861859	2.44441116191978
2018	02	06	12	2018-02-06 12:00:00	1.91786766099404	2.07400338294012
2018	02	06	13	2018-02-06 13:00:00	1.92004432886818	2.05499148978061
2018	02	06	14	2018-02-06 14:00:00	1.92044163069492	2.12917046487862
2018	02	06	15	2018-02-06 15:00:00	1.91974728662245	2.0628152974464
2018	02	06	16	2018-02-06 16:00:00	1.92016610404243	1.97613024917961
2018	02	06	17	2018-02-06 17:00:00	1.92077871993276	1.9637974368252
2018	02	06	18	2018-02-06 18:00:00	1.9205923859019	2.04476719223268
2018	02	06	19	2018-02-06 19:00:00	1.9230387807969	2.00466584708814
2018	02	06	20	2018-02-06 20:00:00	1.92370933704233	1.96437493967696
2018	02	06	21	2018-02-06 21:00:00	1.92518917319979	1.97753974992559
2018	02	06	22	2018-02-06 22:00:00	1.92375106019555	1.9575372301022
2018	02	06	23	2018-02-06 23:00:00	1.92678297571306	1.9548665021752
2018	02	07	00	2018-02-07 00:00:00	1.92719737161234	2.41757689630342
2018	02	07	01	2018-02-07 01:00:00	1.92774816944602	2.15468568203641
2018	02	07	02	2018-02-07 02:00:00	1.9301387101564	2.15014100637037
2018	02	07	03	2018-02-07 03:00:00	1.92727286249324	2.09024848505066
2018	02	07	04	2018-02-07 04:00:00	1.92526433233848	2.77075478199378
2018	02	07	05	2018-02-07 05:00:00	1.92436519631555	2.57163259254688
2018	02	07	06	2018-02-07 06:00:00	1.92346369273765	2.7920492777
2018	02	07	07	2018-02-07 07:00:00	1.92428812881257	2.56542109691543
2018	02	07	08	2018-02-07 08:00:00	1.92284483523747	2.55091998960428
2018	02	07	09	2018-02-07 09:00:00	1.92300175340105	4.47797701008585
2018	02	07	10	2018-02-07 10:00:00	1.92134329846517	3.56076388429836
2018	02	07	11	2018-02-07 11:00:00	1.92062723465062	2.86065580001904
2018	02	07	12	2018-02-07 12:00:00	1.92072986706648	2.65399757306608
2018	02	07	13	2018-02-07 13:00:00	1.91957825675341	2.40841085216165
2018	02	07	14	2018-02-07 14:00:00	1.91984676840172	2.31807922534924
2018	02	07	15	2018-02-07 15:00:00	1.92160647451299	2.49614814248939
2018	02	07	16	2018-02-07 16:00:00	1.92140696789545	2.34000403827357
2018	02	07	17	2018-02-07 17:00:00	1.92134900912248	2.41407690540049
2018	02	07	18	2018-02-07 18:00:00	1.92150829140345	2.46631234408852
2018	02	07	19	2018-02-07 19:00:00	1.92168462771106	2.4104882640243
2018	02	07	20	2018-02-07 20:00:00	1.91994012278936	2.19901636310828
2018	02	07	21	2018-02-07 21:00:00	1.91957284026334	2.01066597862406
2018	02	07	22	2018-02-07 22:00:00	1.91808799745249	2.04440136252367
2018	02	07	23	2018-02-07 23:00:00	1.9148166498794	2.06162089400298
2018	02	08	00	2018-02-08 00:00:00	1.91278484238055	2.03950319341646
2018	02	08	01	2018-02-08 01:00:00	1.9104488854058	2.0609690766569
2018	02	08	02	2018-02-08 02:00:00	1.90989515751665	2.36240917660649
2018	02	08	03	2018-02-08 03:00:00	1.90722192777955	2.53606179423044
2018	02	08	04	2018-02-08 04:00:00	1.90506399024563	2.85439396253987
2018	02	08	05	2018-02-08 05:00:00	1.90484399043079	3.71010390048831
2018	02	08	06	2018-02-08 06:00:00	1.90818287633029	4.09516507093589
2018	02	08	07	2018-02-08 07:00:00	1.91047456076261	3.61420224489672
2018	02	08	08	2018-02-08 08:00:00	NA	3.41059539548587
2018	02	08	09	2018-02-08 09:00:00	NA	2.78661680359779
2018	02	08	10	2018-02-08 10:00:00	NA	4.35103163786423
2018	02	08	11	2018-02-08 11:00:00	NA	2.63760606757199
2018	02	08	12	2018-02-08 12:00:00	NA	2.3730529599328
2018	02	08	13	2018-02-08 13:00:00	NA	3.08094169140968
2018	02	08	14	2018-02-08 14:00:00	NA	5.44916489468023
2018	02	08	15	2018-02-08 15:00:00	NA	2.51305893574316
2018	02	08	16	2018-02-08 16:00:00	NA	3.50499872441426
2018	02	08	17	2018-02-08 17:00:00	NA	3.50035151429308
2018	02	08	18	2018-02-08 18:00:00	NA	2.52787126980567
2018	02	08	19	2018-02-08 19:00:00	NA	2.44773306366253
2018	02	08	20	2018-02-08 20:00:00	NA	2.1654171220167
2018	02	08	21	2018-02-08 21:00:00	NA	2.29618068502157
2018	02	08	22	2018-02-08 22:00:00	NA	2.17178950995512
2018	02	08	23	2018-02-08 23:00:00	1.90003703047868	2.12324778825352
2018	02	09	00	2018-02-09 00:00:00	1.90079830267828	2.08931736096241
2018	02	09	01	2018-02-09 01:00:00	1.9010958635549	2.15596458132021
2018	02	09	02	2018-02-09 02:00:00	1.9023617316535	4.27873130249885
2018	02	09	03	2018-02-09 03:00:00	1.90312459486966	2.38464881144391
2018	02	09	04	2018-02-09 04:00:00	1.90295040654467	2.09587303371072
2018	02	09	05	2018-02-09 05:00:00	1.90154944944481	2.43483126123862
2018	02	09	06	2018-02-09 06:00:00	1.90023912468849	2.6160475983358
2018	02	09	07	2018-02-09 07:00:00	1.90132818554878	3.09322913284461
2018	02	09	08	2018-02-09 08:00:00	1.89559940304353	2.46213563358576
2018	02	09	09	2018-02-09 09:00:00	1.89866454686418	2.64143111744605
2018	02	09	10	2018-02-09 10:00:00	1.88995788232632	2.52104870701613
2018	02	09	11	2018-02-09 11:00:00	1.89364459809873	2.33711567313508
2018	02	09	12	2018-02-09 12:00:00	1.89633583516109	2.34445048648827
2018	02	09	13	2018-02-09 13:00:00	1.89219723910714	3.84157298482349
2018	02	09	14	2018-02-09 14:00:00	1.89132897470254	2.52588269273994
2018	02	09	15	2018-02-09 15:00:00	1.89220357540404	2.96540151843278
2018	02	09	16	2018-02-09 16:00:00	1.89265102002475	3.65719028568606
2018	02	09	17	2018-02-09 17:00:00	1.89211649205973	3.41079921227736
2018	02	09	18	2018-02-09 18:00:00	1.89437341069383	2.68370308303623
2018	02	09	19	2018-02-09 19:00:00	1.89389403288614	2.62134939069517
2018	02	09	20	2018-02-09 20:00:00	1.89398779281016	2.41047482041116
2018	02	09	21	2018-02-09 21:00:00	1.89500279307062	1.91593602236732
2018	02	09	22	2018-02-09 22:00:00	1.89374920253556	NA
2018	02	09	23	2018-02-09 23:00:00	1.8924006645762	NA
2018	02	10	00	2018-02-10 00:00:00	1.89096487759825	NA
2018	02	10	01	2018-02-10 01:00:00	1.89033632524598	NA
2018	02	10	02	2018-02-10 02:00:00	1.88784968230386	NA
2018	02	10	03	2018-02-10 03:00:00	1.88745412363927	NA
2018	02	10	04	2018-02-10 04:00:00	1.89111674378965	NA
2018	02	10	05	2018-02-10 05:00:00	1.89319269068101	NA
2018	02	10	06	2018-02-10 06:00:00	1.8985666632785	NA
2018	02	10	07	2018-02-10 07:00:00	1.905894349359	NA
2018	02	10	08	2018-02-10 08:00:00	1.90691243297819	NA
2018	02	10	09	2018-02-10 09:00:00	1.90559877204573	NA
2018	02	10	10	2018-02-10 10:00:00	1.90577008599742	NA
2018	02	10	11	2018-02-10 11:00:00	1.90748201188591	NA
2018	02	10	12	2018-02-10 12:00:00	1.91522425400984	NA
2018	02	10	13	2018-02-10 13:00:00	1.91441085407404	NA
2018	02	10	14	2018-02-10 14:00:00	1.91343885469276	NA
2018	02	10	15	2018-02-10 15:00:00	1.91216940129774	NA
2018	02	10	16	2018-02-10 16:00:00	1.91285199376288	NA
2018	02	10	17	2018-02-10 17:00:00	1.91361988652202	NA
2018	02	10	18	2018-02-10 18:00:00	1.91568981004728	NA
2018	02	10	19	2018-02-10 19:00:00	1.9190139617433	NA
2018	02	10	20	2018-02-10 20:00:00	1.91960857719448	NA
2018	02	10	21	2018-02-10 21:00:00	1.92062078527299	NA
2018	02	10	22	2018-02-10 22:00:00	1.92120407862874	NA
2018	02	10	23	2018-02-10 23:00:00	1.92264352399875	NA
2018	02	11	00	2018-02-11 00:00:00	1.91631256137835	NA
2018	02	11	01	2018-02-11 01:00:00	1.91311579146579	NA
2018	02	11	02	2018-02-11 02:00:00	1.91490910382909	NA
2018	02	11	03	2018-02-11 03:00:00	1.91968718495747	NA
2018	02	11	04	2018-02-11 04:00:00	1.91966489798783	NA
2018	02	11	05	2018-02-11 05:00:00	1.91964919528513	NA
2018	02	11	06	2018-02-11 06:00:00	1.91934401087253	NA
2018	02	11	07	2018-02-11 07:00:00	1.91959642307183	NA
2018	02	11	08	2018-02-11 08:00:00	1.92208732491216	NA
2018	02	11	09	2018-02-11 09:00:00	1.92454467439709	NA
2018	02	11	10	2018-02-11 10:00:00	1.92561393867802	NA
2018	02	11	11	2018-02-11 11:00:00	1.92852222138963	NA
2018	02	11	12	2018-02-11 12:00:00	1.92815806386436	NA
2018	02	11	13	2018-02-11 13:00:00	1.92487451276284	NA
2018	02	11	14	2018-02-11 14:00:00	1.92287799531271	NA
2018	02	11	15	2018-02-11 15:00:00	1.92522202719788	NA
2018	02	11	16	2018-02-11 16:00:00	1.92170697311161	NA
2018	02	11	17	2018-02-11 17:00:00	1.92240956237028	NA
2018	02	11	18	2018-02-11 18:00:00	1.92463317061077	NA
2018	02	11	19	2018-02-11 19:00:00	1.92546813676874	NA
2018	02	11	20	2018-02-11 20:00:00	1.92875069141237	NA
2018	02	11	21	2018-02-11 21:00:00	1.93023604400207	NA
2018	02	11	22	2018-02-11 22:00:00	1.92653621908035	NA
2018	02	11	23	2018-02-11 23:00:00	1.92376781078197	NA
2018	02	12	00	2018-02-12 00:00:00	1.98775311121737	NA
2018	02	12	01	2018-02-12 01:00:00	2.06687871857126	NA
2018	02	12	02	2018-02-12 02:00:00	2.0351680341805	NA
2018	02	12	03	2018-02-12 03:00:00	2.00511692545058	NA
2018	02	12	04	2018-02-12 04:00:00	2.06370779529396	NA
2018	02	12	05	2018-02-12 05:00:00	2.07519388265081	NA
2018	02	12	06	2018-02-12 06:00:00	2.07801999010641	NA
2018	02	12	07	2018-02-12 07:00:00	2.10140337049289	NA
2018	02	12	08	2018-02-12 08:00:00	2.1071053841527	NA
2018	02	12	09	2018-02-12 09:00:00	2.13392921929203	NA
2018	02	12	10	2018-02-12 10:00:00	2.12871748373229	NA
2018	02	12	11	2018-02-12 11:00:00	2.13262612410033	NA
2018	02	12	12	2018-02-12 12:00:00	2.11438666216759	NA
2018	02	12	13	2018-02-12 13:00:00	2.11608216082137	NA
2018	02	12	14	2018-02-12 14:00:00	2.07509996804187	NA
2018	02	12	15	2018-02-12 15:00:00	2.05501572912975	NA
2018	02	12	16	2018-02-12 16:00:00	2.03861312508251	3.11813478099929
2018	02	12	17	2018-02-12 17:00:00	1.9990364759161	2.99481928015512
2018	02	12	18	2018-02-12 18:00:00	1.96359540833806	2.56387592434079
2018	02	12	19	2018-02-12 19:00:00	1.94788303048447	2.55540665340251
2018	02	12	20	2018-02-12 20:00:00	1.93611653774228	2.20710948590508
2018	02	12	21	2018-02-12 21:00:00	1.92382430414723	2.12699257954061
2018	02	12	22	2018-02-12 22:00:00	1.92524948622528	2.07941767965839
2018	02	12	23	2018-02-12 23:00:00	1.92742169549141	2.01289708612927
2018	02	13	00	2018-02-13 00:00:00	1.93205566613351	2.72726030555362
2018	02	13	01	2018-02-13 01:00:00	1.92565347890171	2.4154691571869
2018	02	13	02	2018-02-13 02:00:00	1.94153411424729	2.27681137573546
2018	02	13	03	2018-02-13 03:00:00	1.93048456097115	2.17828513534484
2018	02	13	04	2018-02-13 04:00:00	1.93659355414902	2.15776356746639
2018	02	13	05	2018-02-13 05:00:00	1.93770020688582	2.26783581249487
2018	02	13	06	2018-02-13 06:00:00	1.92656748195553	2.27278626072031
2018	02	13	07	2018-02-13 07:00:00	1.93351668421812	2.10214207567316
2018	02	13	08	2018-02-13 08:00:00	1.9318134768467	2.65492829852518
2018	02	13	09	2018-02-13 09:00:00	1.92405571054068	3.16071169617805
2018	02	13	10	2018-02-13 10:00:00	1.94288571675	2.71985060136194
2018	02	13	11	2018-02-13 11:00:00	1.92497354389093	4.89843090883194
2018	02	13	12	2018-02-13 12:00:00	1.93040333452827	4.955162770392
2018	02	13	13	2018-02-13 13:00:00	1.9226133077905	5.79802212657945
2018	02	13	14	2018-02-13 14:00:00	1.93391229471054	5.5131657748751
2018	02	13	15	2018-02-13 15:00:00	1.92734801345123	5.1176361367829
2018	02	13	16	2018-02-13 16:00:00	1.93054883689423	2.96125507853688
2018	02	13	17	2018-02-13 17:00:00	1.94146721828332	2.57949698611856
2018	02	13	18	2018-02-13 18:00:00	1.94866492024283	2.37511225991314
2018	02	13	19	2018-02-13 19:00:00	1.94842187707288	2.14945446899975
2018	02	13	20	2018-02-13 20:00:00	1.94508019056957	2.11428287781709
2018	02	13	21	2018-02-13 21:00:00	1.9342531640744	2.06136837489205
2018	02	13	22	2018-02-13 22:00:00	1.92831996639704	2.06568601140612
2018	02	13	23	2018-02-13 23:00:00	1.91730681294016	2.10601200384011
2018	02	14	00	2018-02-14 00:00:00	1.91718587438312	2.14447355106412
2018	02	14	01	2018-02-14 01:00:00	1.92130405526044	2.08332368140053
2018	02	14	02	2018-02-14 02:00:00	1.92757316125384	2.0885958487803
2018	02	14	03	2018-02-14 03:00:00	1.9281461161016	2.47538194879745
2018	02	14	04	2018-02-14 04:00:00	1.93503862243459	2.62280112385829
2018	02	14	05	2018-02-14 05:00:00	1.92838348665736	2.5091168603496
2018	02	14	06	2018-02-14 06:00:00	1.92118815741598	2.90408210593517
2018	02	14	07	2018-02-14 07:00:00	1.91787936211865	2.25410232480228
2018	02	14	08	2018-02-14 08:00:00	1.92104250829946	2.38630415376497
2018	02	14	09	2018-02-14 09:00:00	1.91383100782099	2.79976427787773
2018	02	14	10	2018-02-14 10:00:00	1.93013658811497	2.51613280825776
2018	02	14	11	2018-02-14 11:00:00	1.92551745436201	3.06504151665887
2018	02	14	12	2018-02-14 12:00:00	1.91492418216783	2.80706820960978
2018	02	14	13	2018-02-14 13:00:00	1.91528835357799	3.74803485907475
2018	02	14	14	2018-02-14 14:00:00	1.91704273430825	3.0937063928212
2018	02	14	15	2018-02-14 15:00:00	1.91211046563381	2.74737741463385
2018	02	14	16	2018-02-14 16:00:00	1.9105526568431	2.456906497978
2018	02	14	17	2018-02-14 17:00:00	1.90872961787684	2.38540116587339
2018	02	14	18	2018-02-14 18:00:00	1.90690997183737	2.48436491603014
2018	02	14	19	2018-02-14 19:00:00	1.90732139770084	2.10740825314131
2018	02	14	20	2018-02-14 20:00:00	1.90616917056177	1.96569055152754
2018	02	14	21	2018-02-14 21:00:00	1.90460505513772	1.92136485755078
2018	02	14	22	2018-02-14 22:00:00	1.90603475359536	1.9479507028109
2018	02	14	23	2018-02-14 23:00:00	1.90594519166688	1.96804970022368
2018	02	15	00	2018-02-15 00:00:00	1.90776641223026	1.99261777579401
2018	02	15	01	2018-02-15 01:00:00	1.90445653774115	2.2460749450408
2018	02	15	02	2018-02-15 02:00:00	1.90327847531657	2.1867169798006
2018	02	15	03	2018-02-15 03:00:00	1.90297242622403	2.31039122928447
2018	02	15	04	2018-02-15 04:00:00	1.90174842491702	2.27035625317863
2018	02	15	05	2018-02-15 05:00:00	1.90213928618181	1.95868572503149
2018	02	15	06	2018-02-15 06:00:00	1.9050834330855	2.6266950242948
2018	02	15	07	2018-02-15 07:00:00	1.90850991355833	2.70706083200661
2018	02	15	08	2018-02-15 08:00:00	1.91739271010799	2.37582081572856
2018	02	15	09	2018-02-15 09:00:00	1.91819077065394	2.24659884380386
2018	02	15	10	2018-02-15 10:00:00	1.91563028560168	2.06116329095686
2018	02	15	11	2018-02-15 11:00:00	1.91235512923713	2.12339505945394
2018	02	15	12	2018-02-15 12:00:00	1.91370892426114	2.22287252489381
2018	02	15	13	2018-02-15 13:00:00	1.91604645148559	2.1934706767224
2018	02	15	14	2018-02-15 14:00:00	1.91619463328146	2.10936716483538
2018	02	15	15	2018-02-15 15:00:00	1.91698529285433	2.10368560430316
2018	02	15	16	2018-02-15 16:00:00	1.91822080773991	1.99096790941989
2018	02	15	17	2018-02-15 17:00:00	1.91777188720985	2.01261154472723
2018	02	15	18	2018-02-15 18:00:00	1.9178133735517	1.99563771674391
2018	02	15	19	2018-02-15 19:00:00	1.92120927160918	1.99707668433849
2018	02	15	20	2018-02-15 20:00:00	1.92455521405671	1.95311699704816
2018	02	15	21	2018-02-15 21:00:00	1.9255891001876	1.96816987970541
2018	02	15	22	2018-02-15 22:00:00	1.92661750204924	1.9511331835413
2018	02	15	23	2018-02-15 23:00:00	1.92916531593318	1.95299914026969
2018	02	16	00	2018-02-16 00:00:00	1.92930267390302	2.0485329669248
2018	02	16	01	2018-02-16 01:00:00	1.92986495483428	2.13365829926079
2018	02	16	02	2018-02-16 02:00:00	1.92731831445828	2.05637137067912
2018	02	16	03	2018-02-16 03:00:00	1.9308316904007	2.0527151103934
2018	02	16	04	2018-02-16 04:00:00	1.93394473842246	1.94590749116199
2018	02	16	05	2018-02-16 05:00:00	1.929879483821	2.01410896209498
2018	02	16	06	2018-02-16 06:00:00	1.93074629425961	1.98191157911253
2018	02	16	07	2018-02-16 07:00:00	1.92980878703325	2.06421714809854
2018	02	16	08	2018-02-16 08:00:00	1.92687602231151	2.0731519488301
2018	02	16	09	2018-02-16 09:00:00	1.9243906318577	2.76302657243386
2018	02	16	10	2018-02-16 10:00:00	1.9256490061204	2.97674309405196
2018	02	16	11	2018-02-16 11:00:00	1.92591528151966	3.01239470260182
2018	02	16	12	2018-02-16 12:00:00	1.92331091529248	4.91398224834582
2018	02	16	13	2018-02-16 13:00:00	1.92411131372556	3.10588666208928
2018	02	16	14	2018-02-16 14:00:00	1.92328874174861	4.16027483812219
2018	02	16	15	2018-02-16 15:00:00	1.92731842438021	NA
2018	02	16	16	2018-02-16 16:00:00	1.92654609264721	NA
2018	02	16	17	2018-02-16 17:00:00	1.92688315758411	NA
2018	02	16	18	2018-02-16 18:00:00	1.9272968374595	NA
2018	02	16	19	2018-02-16 19:00:00	1.92971557841318	NA
2018	02	16	20	2018-02-16 20:00:00	1.92691204139571	NA
2018	02	16	21	2018-02-16 21:00:00	1.92300195132186	NA
2018	02	16	22	2018-02-16 22:00:00	1.92163624773449	NA
2018	02	16	23	2018-02-16 23:00:00	1.91978585352797	NA
2018	02	17	00	2018-02-17 00:00:00	1.91991773108121	NA
2018	02	17	01	2018-02-17 01:00:00	1.92141566857794	NA
2018	02	17	02	2018-02-17 02:00:00	1.92723845272667	NA
2018	02	17	03	2018-02-17 03:00:00	1.91888417913904	NA
2018	02	17	04	2018-02-17 04:00:00	NA	NA
2018	02	17	05	2018-02-17 05:00:00	NA	NA
2018	02	17	06	2018-02-17 06:00:00	NA	NA
2018	02	17	07	2018-02-17 07:00:00	NA	NA
2018	02	17	08	2018-02-17 08:00:00	NA	NA
2018	02	17	09	2018-02-17 09:00:00	NA	NA
2018	02	17	10	2018-02-17 10:00:00	NA	NA
2018	02	17	11	2018-02-17 11:00:00	NA	NA
2018	02	17	12	2018-02-17 12:00:00	NA	NA
2018	02	17	13	2018-02-17 13:00:00	NA	NA
2018	02	17	14	2018-02-17 14:00:00	NA	NA
2018	02	17	15	2018-02-17 15:00:00	NA	NA
2018	02	17	16	2018-02-17 16:00:00	NA	NA
2018	02	17	17	2018-02-17 17:00:00	1.91753900727072	2.5019693225889
2018	02	17	18	2018-02-17 18:00:00	1.91892662434798	2.19930265827521
2018	02	17	19	2018-02-17 19:00:00	1.92397428596142	2.03547783634743
2018	02	17	20	2018-02-17 20:00:00	1.9237151512208	2.08356181152293
2018	02	17	21	2018-02-17 21:00:00	1.92368718424144	2.09996397730486
2018	02	17	22	2018-02-17 22:00:00	1.92431769580987	2.09907038871952
2018	02	17	23	2018-02-17 23:00:00	1.92329440981302	2.12536943431218
2018	02	18	00	2018-02-18 00:00:00	1.91987405772341	2.08159448977823
2018	02	18	01	2018-02-18 01:00:00	1.91916853732829	2.05582461403683
2018	02	18	02	2018-02-18 02:00:00	1.92094452550169	2.22454442859887
2018	02	18	03	2018-02-18 03:00:00	1.92233973144694	2.40178445381118
2018	02	18	04	2018-02-18 04:00:00	1.92231997620398	2.43038704514921
2018	02	18	05	2018-02-18 05:00:00	1.92341730692919	2.59996525514801
2018	02	18	06	2018-02-18 06:00:00	1.91971209351849	3.00147225465244
2018	02	18	07	2018-02-18 07:00:00	1.91673422531612	3.19764970845152
2018	02	18	08	2018-02-18 08:00:00	1.91748143779643	2.68900529482764
2018	02	18	09	2018-02-18 09:00:00	1.91663526427575	2.78864143050016
2018	02	18	10	2018-02-18 10:00:00	1.92561367226424	2.3796968646642
2018	02	18	11	2018-02-18 11:00:00	1.91324861958109	2.15957612117749
2018	02	18	12	2018-02-18 12:00:00	1.9082088195575	2.27177817209952
2018	02	18	13	2018-02-18 13:00:00	1.90431331397559	2.1892995398379
2018	02	18	14	2018-02-18 14:00:00	1.90444986582329	2.26092830743914
2018	02	18	15	2018-02-18 15:00:00	1.90566473450115	2.62593858316572
2018	02	18	16	2018-02-18 16:00:00	1.91142003431341	2.69000313370502
2018	02	18	17	2018-02-18 17:00:00	1.91163399665285	2.09331737410497
2018	02	18	18	2018-02-18 18:00:00	1.91159331257479	2.04677332623954
2018	02	18	19	2018-02-18 19:00:00	1.91029657118817	1.93236264094262
2018	02	18	20	2018-02-18 20:00:00	1.91330745605119	1.9333024414079
2018	02	18	21	2018-02-18 21:00:00	1.91170575634071	1.93235279446747
2018	02	18	22	2018-02-18 22:00:00	1.91120030908735	2.02456834658847
2018	02	18	23	2018-02-18 23:00:00	1.91250033366888	1.94399874321453
2018	02	19	00	2018-02-19 00:00:00	1.91451846689597	1.95940919048693
2018	02	19	01	2018-02-19 01:00:00	1.91636996570417	1.97441442373842
2018	02	19	02	2018-02-19 02:00:00	1.91466117849022	1.97750734823572
2018	02	19	03	2018-02-19 03:00:00	1.91676020890673	1.96870871317745
2018	02	19	04	2018-02-19 04:00:00	1.9173183942261	2.03223733189501
2018	02	19	05	2018-02-19 05:00:00	1.91817078890068	2.13987223854566
2018	02	19	06	2018-02-19 06:00:00	1.91808328358499	2.26069292708013
2018	02	19	07	2018-02-19 07:00:00	1.92030578828539	2.36269353197026
2018	02	19	08	2018-02-19 08:00:00	1.92124748262634	2.15942923148842
2018	02	19	09	2018-02-19 09:00:00	1.91763327031843	2.06838720979449
2018	02	19	10	2018-02-19 10:00:00	1.92662962577764	1.97686837538665
2018	02	19	11	2018-02-19 11:00:00	1.92730425334658	2.0520209608945
2018	02	19	12	2018-02-19 12:00:00	1.92822949297476	2.04321053945848
2018	02	19	13	2018-02-19 13:00:00	1.9284522092835	1.92566079079764
2018	02	19	14	2018-02-19 14:00:00	1.92571613728414	1.94432462257999
2018	02	19	15	2018-02-19 15:00:00	1.92667099380791	1.93973381223465
2018	02	19	16	2018-02-19 16:00:00	1.93515904606387	1.94453344211486
2018	02	19	17	2018-02-19 17:00:00	1.9431545940092	1.95780827757974
2018	02	19	18	2018-02-19 18:00:00	1.9543247162075	1.95357491410895
2018	02	19	19	2018-02-19 19:00:00	1.94252711620519	1.96804555921739
2018	02	19	20	2018-02-19 20:00:00	1.93702232024281	2.01772012394654
2018	02	19	21	2018-02-19 21:00:00	1.94064056460606	2.04151852189928
2018	02	19	22	2018-02-19 22:00:00	1.94602507779165	1.99897158286339
2018	02	19	23	2018-02-19 23:00:00	1.94303081795584	2.00956494600058
2018	02	20	00	2018-02-20 00:00:00	1.94086801431973	2.12334225410296
2018	02	20	01	2018-02-20 01:00:00	1.93898916871586	2.07552753857139
2018	02	20	02	2018-02-20 02:00:00	1.93549117614692	1.98668595071428
2018	02	20	03	2018-02-20 03:00:00	1.9328792148701	1.99837685303006
2018	02	20	04	2018-02-20 04:00:00	1.93328142363115	2.13816478490246
2018	02	20	05	2018-02-20 05:00:00	1.93459218471104	2.0938165555998
2018	02	20	06	2018-02-20 06:00:00	1.93591500279697	2.07871422895416
2018	02	20	07	2018-02-20 07:00:00	1.93815772646557	2.13086938015921
2018	02	20	08	2018-02-20 08:00:00	1.93875929305338	2.19978558281388
2018	02	20	09	2018-02-20 09:00:00	1.938947742115	2.07523557594038
2018	02	20	10	2018-02-20 10:00:00	1.93950474862903	2.18417820196088
2018	02	20	11	2018-02-20 11:00:00	1.94056514424356	2.89097804313095
2018	02	20	12	2018-02-20 12:00:00	1.94158318881408	3.14681186088919
2018	02	20	13	2018-02-20 13:00:00	1.94382760994118	3.53695341903058
2018	02	20	14	2018-02-20 14:00:00	1.93793854850748	NA
2018	02	20	15	2018-02-20 15:00:00	1.93881970001055	NA
2018	02	20	16	2018-02-20 16:00:00	1.94091355121803	NA
2018	02	20	17	2018-02-20 17:00:00	1.93908563845359	NA
2018	02	20	18	2018-02-20 18:00:00	1.93673717656528	NA
2018	02	20	19	2018-02-20 19:00:00	1.93623068387815	NA
2018	02	20	20	2018-02-20 20:00:00	1.93602288167973	NA
2018	02	20	21	2018-02-20 21:00:00	1.93649199527513	NA
2018	02	20	22	2018-02-20 22:00:00	1.93744099768126	NA
2018	02	20	23	2018-02-20 23:00:00	1.93684691516911	NA
2018	02	21	00	2018-02-21 00:00:00	1.93783719320429	NA
2018	02	21	01	2018-02-21 01:00:00	1.93693657454761	NA
2018	02	21	02	2018-02-21 02:00:00	1.93645859490541	NA
2018	02	21	03	2018-02-21 03:00:00	1.94154858495093	NA
2018	02	21	04	2018-02-21 04:00:00	1.94021318473052	NA
2018	02	21	05	2018-02-21 05:00:00	1.93696378197112	NA
2018	02	21	06	2018-02-21 06:00:00	1.93542696319077	NA
2018	02	21	07	2018-02-21 07:00:00	1.9344699050057	NA
2018	02	21	08	2018-02-21 08:00:00	1.93682702379628	NA
2018	02	21	09	2018-02-21 09:00:00	1.93982574991068	NA
2018	02	21	10	2018-02-21 10:00:00	1.95054421265319	NA
2018	02	21	11	2018-02-21 11:00:00	1.94461547131585	NA
2018	02	21	12	2018-02-21 12:00:00	1.93848218633174	NA
2018	02	21	13	2018-02-21 13:00:00	1.94150830305815	NA
2018	02	21	14	2018-02-21 14:00:00	1.94016255617719	NA
2018	02	21	15	2018-02-21 15:00:00	1.93816191914736	NA
2018	02	21	16	2018-02-21 16:00:00	1.93448488277321	NA
2018	02	21	17	2018-02-21 17:00:00	1.95044982276768	NA
2018	02	21	18	2018-02-21 18:00:00	1.96139783037428	NA
2018	02	21	19	2018-02-21 19:00:00	1.94767773245722	NA
2018	02	21	20	2018-02-21 20:00:00	1.95139563873896	NA
2018	02	21	21	2018-02-21 21:00:00	1.96033984253489	NA
2018	02	21	22	2018-02-21 22:00:00	1.97151345159756	NA
2018	02	21	23	2018-02-21 23:00:00	1.98323067414463	NA
2018	02	22	00	2018-02-22 00:00:00	1.99996505300779	NA
2018	02	22	01	2018-02-22 01:00:00	2.07928659915063	NA
2018	02	22	02	2018-02-22 02:00:00	2.0843819995404	NA
2018	02	22	03	2018-02-22 03:00:00	2.10601942311815	NA
2018	02	22	04	2018-02-22 04:00:00	2.09328041253514	NA
2018	02	22	05	2018-02-22 05:00:00	2.09535213618038	NA
2018	02	22	06	2018-02-22 06:00:00	2.07432732078817	NA
2018	02	22	07	2018-02-22 07:00:00	2.01173069650506	NA
2018	02	22	08	2018-02-22 08:00:00	1.98696365765807	NA
2018	02	22	09	2018-02-22 09:00:00	2.01380998802829	NA
2018	02	22	10	2018-02-22 10:00:00	2.03622366557513	NA
2018	02	22	11	2018-02-22 11:00:00	2.03163790840403	NA
2018	02	22	12	2018-02-22 12:00:00	2.02375508001683	NA
2018	02	22	13	2018-02-22 13:00:00	2.02728756780725	NA
2018	02	22	14	2018-02-22 14:00:00	2.01114829070531	NA
2018	02	22	15	2018-02-22 15:00:00	2.01134507843944	NA
2018	02	22	16	2018-02-22 16:00:00	1.99962024005958	NA
2018	02	22	17	2018-02-22 17:00:00	2.01288801292104	NA
2018	02	22	18	2018-02-22 18:00:00	1.99084724321793	NA
2018	02	22	19	2018-02-22 19:00:00	1.98322569932131	NA
2018	02	22	20	2018-02-22 20:00:00	1.98113964294004	NA
2018	02	22	21	2018-02-22 21:00:00	1.96715054898562	NA
2018	02	22	22	2018-02-22 22:00:00	1.98079964245333	2.54751154369215
2018	02	22	23	2018-02-22 23:00:00	1.99409400337418	2.54047183604272
2018	02	23	00	2018-02-23 00:00:00	1.93946900856264	2.44716942424361
2018	02	23	01	2018-02-23 01:00:00	1.93429566336403	2.51062137641583
2018	02	23	02	2018-02-23 02:00:00	1.94572036833083	2.30947854012539
2018	02	23	03	2018-02-23 03:00:00	1.93328970190116	2.19361028440742
2018	02	23	04	2018-02-23 04:00:00	1.94786362436201	2.38337814513354
2018	02	23	05	2018-02-23 05:00:00	2.00838584892781	2.35114924144559
2018	02	23	06	2018-02-23 06:00:00	1.96395465868076	2.37486705482766
2018	02	23	07	2018-02-23 07:00:00	1.97264775555154	2.494328901286
2018	02	23	08	2018-02-23 08:00:00	1.99306307266652	2.75915300026392
2018	02	23	09	2018-02-23 09:00:00	2.03328316254287	2.78839738819889
2018	02	23	10	2018-02-23 10:00:00	2.04142096089356	2.6574003006788
2018	02	23	11	2018-02-23 11:00:00	2.02443599586043	2.65322155669817
2018	02	23	12	2018-02-23 12:00:00	2.03521098393097	3.11095869803175
2018	02	23	13	2018-02-23 13:00:00	2.04643425748989	2.59779989424736
2018	02	23	14	2018-02-23 14:00:00	2.05310782675742	3.5147357779836
2018	02	23	15	2018-02-23 15:00:00	2.05968905622483	2.89882356250842
2018	02	23	16	2018-02-23 16:00:00	2.06212986579793	2.55841893154769
2018	02	23	17	2018-02-23 17:00:00	2.06016550049687	2.5943028285953
2018	02	23	18	2018-02-23 18:00:00	2.03843716098467	2.87726845820753
2018	02	23	19	2018-02-23 19:00:00	2.01561310954689	2.64682524657124
2018	02	23	20	2018-02-23 20:00:00	1.97007360515311	2.99910802598866
2018	02	23	21	2018-02-23 21:00:00	1.96734877780712	2.54872108713592
2018	02	23	22	2018-02-23 22:00:00	1.95492839191547	2.46572538807518
2018	02	23	23	2018-02-23 23:00:00	1.9519205835734	2.40380727273063
2018	02	24	00	2018-02-24 00:00:00	1.95436400758808	2.7768322597553
2018	02	24	01	2018-02-24 01:00:00	1.95889448413706	2.50730312656579
2018	02	24	02	2018-02-24 02:00:00	1.95585743467843	2.90732262881628
2018	02	24	03	2018-02-24 03:00:00	1.9582821395465	2.83217437655242
2018	02	24	04	2018-02-24 04:00:00	1.95250783082764	2.48075891003385
2018	02	24	05	2018-02-24 05:00:00	1.95249712945568	2.82116244373956
2018	02	24	06	2018-02-24 06:00:00	1.95209288394849	2.9824895886569
2018	02	24	07	2018-02-24 07:00:00	1.95456114843435	2.69763441874786
2018	02	24	08	2018-02-24 08:00:00	1.95238658760043	2.22683588870593
2018	02	24	09	2018-02-24 09:00:00	1.94952935844251	3.03198589285668
2018	02	24	10	2018-02-24 10:00:00	1.94771855145876	2.36678004333308
2018	02	24	11	2018-02-24 11:00:00	1.94895090265637	2.60011190960084
2018	02	24	12	2018-02-24 12:00:00	1.94850338905632	2.76973468716934
2018	02	24	13	2018-02-24 13:00:00	1.94713219395832	3.00764648090543
2018	02	24	14	2018-02-24 14:00:00	1.94376198095411	2.71323881470732
2018	02	24	15	2018-02-24 15:00:00	1.94227991613272	2.2683677766562
2018	02	24	16	2018-02-24 16:00:00	1.94227871435101	2.38241902166767
2018	02	24	17	2018-02-24 17:00:00	1.9412553162497	2.21389517969045
2018	02	24	18	2018-02-24 18:00:00	1.94047778530016	2.16817956637756
2018	02	24	19	2018-02-24 19:00:00	1.94049336477228	2.09068024994416
2018	02	24	20	2018-02-24 20:00:00	1.93898852458657	2.08034943091168
2018	02	24	21	2018-02-24 21:00:00	1.93849987096872	2.09060277921933
2018	02	24	22	2018-02-24 22:00:00	1.94058372978582	2.05529047313816
2018	02	24	23	2018-02-24 23:00:00	1.93965643392407	2.0900752070429
2018	02	25	00	2018-02-25 00:00:00	1.93754028373897	2.07820547832024
2018	02	25	01	2018-02-25 01:00:00	1.93312177139233	2.25303072099952
2018	02	25	02	2018-02-25 02:00:00	1.93186670442151	2.11466509747444
2018	02	25	03	2018-02-25 03:00:00	1.93297636490237	2.30090803938687
2018	02	25	04	2018-02-25 04:00:00	1.93420839768451	2.3921550215231
2018	02	25	05	2018-02-25 05:00:00	1.93500451113999	2.47003331573334
2018	02	25	06	2018-02-25 06:00:00	1.93097388800239	2.28205172768338
2018	02	25	07	2018-02-25 07:00:00	1.93238945110539	2.52067183841454
2018	02	25	08	2018-02-25 08:00:00	1.92921538189942	3.80765763707284
2018	02	25	09	2018-02-25 09:00:00	1.92927366205695	2.67102802332428
2018	02	25	10	2018-02-25 10:00:00	1.92815755282638	3.21056196854607
2018	02	25	11	2018-02-25 11:00:00	1.92770583665144	3.15314385094167
2018	02	25	12	2018-02-25 12:00:00	1.93300888921905	3.36789657248267
2018	02	25	13	2018-02-25 13:00:00	1.93980860361047	4.30564769309853
2018	02	25	14	2018-02-25 14:00:00	1.93958963684059	4.08239979959894
2018	02	25	15	2018-02-25 15:00:00	1.939944471592	3.84370433915544
2018	02	25	16	2018-02-25 16:00:00	1.93864313164708	3.45322233252108
2018	02	25	17	2018-02-25 17:00:00	1.93655198907671	2.54366206748954
2018	02	25	18	2018-02-25 18:00:00	1.93711852049647	2.2299198968481
2018	02	25	19	2018-02-25 19:00:00	1.93782794783428	NA
2018	02	25	20	2018-02-25 20:00:00	1.93814184896511	NA
2018	02	25	21	2018-02-25 21:00:00	1.93779180932967	NA
2018	02	25	22	2018-02-25 22:00:00	1.93687047631189	NA
2018	02	25	23	2018-02-25 23:00:00	1.93648167068211	NA
2018	02	26	00	2018-02-26 00:00:00	1.93653157394496	NA
2018	02	26	01	2018-02-26 01:00:00	1.93702632889328	NA
2018	02	26	02	2018-02-26 02:00:00	1.93498761294471	NA
2018	02	26	03	2018-02-26 03:00:00	1.93345259597594	NA
2018	02	26	04	2018-02-26 04:00:00	1.93247820518578	NA
2018	02	26	05	2018-02-26 05:00:00	NA	NA
2018	02	26	06	2018-02-26 06:00:00	NA	NA
2018	02	26	07	2018-02-26 07:00:00	NA	NA
2018	02	26	08	2018-02-26 08:00:00	NA	NA
2018	02	26	09	2018-02-26 09:00:00	NA	NA
2018	02	26	10	2018-02-26 10:00:00	NA	NA
2018	02	26	11	2018-02-26 11:00:00	NA	NA
2018	02	26	12	2018-02-26 12:00:00	NA	NA
2018	02	26	13	2018-02-26 13:00:00	NA	NA
2018	02	26	14	2018-02-26 14:00:00	NA	NA
2018	02	26	15	2018-02-26 15:00:00	NA	NA
2018	02	26	16	2018-02-26 16:00:00	NA	NA
2018	02	26	17	2018-02-26 17:00:00	NA	NA
2018	02	26	18	2018-02-26 18:00:00	NA	NA
2018	02	26	19	2018-02-26 19:00:00	NA	NA
2018	02	26	20	2018-02-26 20:00:00	1.98606689951232	NA
2018	02	26	21	2018-02-26 21:00:00	1.99574371838275	NA
2018	02	26	22	2018-02-26 22:00:00	1.93900097744972	NA
2018	02	26	23	2018-02-26 23:00:00	1.93203178715611	2.20576162335331
2018	02	27	00	2018-02-27 00:00:00	1.93158124453274	2.43936348083537
2018	02	27	01	2018-02-27 01:00:00	1.93348355052933	2.3938863382514
2018	02	27	02	2018-02-27 02:00:00	1.92941651491765	2.67266079742573
2018	02	27	03	2018-02-27 03:00:00	1.93663549497683	2.64428348509261
2018	02	27	04	2018-02-27 04:00:00	1.93830977324661	3.45675265280929
2018	02	27	05	2018-02-27 05:00:00	1.93194543400597	3.25108130786888
2018	02	27	06	2018-02-27 06:00:00	1.94399823277294	3.28394145815499
2018	02	27	07	2018-02-27 07:00:00	1.93879271872588	4.47515419853944
2018	02	27	08	2018-02-27 08:00:00	1.94660814348357	4.5946016835988
2018	02	27	09	2018-02-27 09:00:00	1.94604597753416	4.16635005655457
2018	02	27	10	2018-02-27 10:00:00	1.95358784307411	6.83372636301348
2018	02	27	11	2018-02-27 11:00:00	1.9520875931973	4.07601759995617
2018	02	27	12	2018-02-27 12:00:00	1.95229164847508	4.42265249234264
2018	02	27	13	2018-02-27 13:00:00	1.95228806646085	3.04316980932282
2018	02	27	14	2018-02-27 14:00:00	1.9512389440474	3.51511191531516
2018	02	27	15	2018-02-27 15:00:00	1.9291603054927	2.79357054844946
2018	02	27	16	2018-02-27 16:00:00	1.92615387696634	2.71957608492648
2018	02	27	17	2018-02-27 17:00:00	1.92954927190326	2.45830722328245
2018	02	27	18	2018-02-27 18:00:00	1.92742237932213	2.17965751290033
2018	02	27	19	2018-02-27 19:00:00	1.92956345265663	2.16123155429151
2018	02	27	20	2018-02-27 20:00:00	1.93025782835564	2.07713549024348
2018	02	27	21	2018-02-27 21:00:00	1.92626337359923	1.99828855323105
2018	02	27	22	2018-02-27 22:00:00	1.92617904319275	2.0172661679718
2018	02	27	23	2018-02-27 23:00:00	1.92757254515639	1.98226973519215
2018	02	28	00	2018-02-28 00:00:00	1.93111569918138	2.01649333150471
2018	02	28	01	2018-02-28 01:00:00	1.93112296773726	2.11161702565597
2018	02	28	02	2018-02-28 02:00:00	1.92914314859195	2.12737873201397
2018	02	28	03	2018-02-28 03:00:00	1.93046745871542	2.34756541658976
2018	02	28	04	2018-02-28 04:00:00	1.93136031170994	3.58420511574615
2018	02	28	05	2018-02-28 05:00:00	1.92996774239919	3.53051198064661
2018	02	28	06	2018-02-28 06:00:00	1.92960943937815	3.76472279181623
2018	02	28	07	2018-02-28 07:00:00	1.93487700878915	3.42786914381824
2018	02	28	08	2018-02-28 08:00:00	1.92979428655871	4.24889008235074
2018	02	28	09	2018-02-28 09:00:00	1.9355501075432	3.37229364400481
2018	02	28	10	2018-02-28 10:00:00	1.94305914475071	2.82058112662795
2018	02	28	11	2018-02-28 11:00:00	1.95781482286822	2.310887950901
2018	02	28	12	2018-02-28 12:00:00	1.95414530801327	2.79734170310333
2018	02	28	13	2018-02-28 13:00:00	1.94991842447594	3.7153470497005
2018	02	28	14	2018-02-28 14:00:00	1.94630150414025	3.27675697734126
2018	02	28	15	2018-02-28 15:00:00	1.95633249936368	2.54480692682801
2018	02	28	16	2018-02-28 16:00:00	1.95036790236541	2.64211691638093
2018	02	28	17	2018-02-28 17:00:00	1.9507849379629	2.64655404381196
2018	02	28	18	2018-02-28 18:00:00	1.95838148021025	2.64306595455334
2018	02	28	19	2018-02-28 19:00:00	1.95412287662645	2.56007836449908
2018	02	28	20	2018-02-28 20:00:00	1.95220705446689	2.30260745153789
2018	02	28	21	2018-02-28 21:00:00	1.95004846498361	2.19211166958391
2018	02	28	22	2018-02-28 22:00:00	1.94481273875915	2.10280906356468
2018	02	28	23	2018-02-28 23:00:00	1.93981481882982	2.08410600698937
2018	03	01	00	2018-03-01 00:00:00	1.93554160680982	2.15363208564565
2018	03	01	01	2018-03-01 01:00:00	1.93467077877926	2.55438454202226
2018	03	01	02	2018-03-01 02:00:00	1.93507377878186	2.63881030266307
2018	03	01	03	2018-03-01 03:00:00	1.93564857201976	2.47937808456117
2018	03	01	04	2018-03-01 04:00:00	1.93531763585254	2.10748016894637
2018	03	01	05	2018-03-01 05:00:00	1.93568013054416	1.98869987872406
2018	03	01	06	2018-03-01 06:00:00	1.93474099095517	2.00938968083413
2018	03	01	07	2018-03-01 07:00:00	1.93121364235999	2.20627231319367
2018	03	01	08	2018-03-01 08:00:00	1.92810788117548	2.80560227857108
2018	03	01	09	2018-03-01 09:00:00	1.92934215747605	2.47764900267959
2018	03	01	10	2018-03-01 10:00:00	1.9402687234084	2.49000389550263
2018	03	01	11	2018-03-01 11:00:00	1.93685335382346	2.21879678469883
2018	03	01	12	2018-03-01 12:00:00	1.93084983997536	2.23116765423225
2018	03	01	13	2018-03-01 13:00:00	1.94362186580281	2.39209869823022
2018	03	01	14	2018-03-01 14:00:00	1.94640308120869	2.46354140726465
2018	03	01	15	2018-03-01 15:00:00	1.95459690802096	3.53276728428072
2018	03	01	16	2018-03-01 16:00:00	1.99603983817376	3.05379093222394
2018	03	01	17	2018-03-01 17:00:00	2.01677649626939	2.81292513401374
2018	03	01	18	2018-03-01 18:00:00	2.03540204697555	2.37342301339775
2018	03	01	19	2018-03-01 19:00:00	1.9999686889388	2.05696279081979
2018	03	01	20	2018-03-01 20:00:00	1.93401659307154	2.10052489773589
2018	03	01	21	2018-03-01 21:00:00	1.93160343025262	2.05496210133841
2018	03	01	22	2018-03-01 22:00:00	1.93005176990268	2.13107700844394
2018	03	01	23	2018-03-01 23:00:00	1.93058658937642	2.12630826272952
2018	03	02	00	2018-03-02 00:00:00	1.92770810931819	2.02798759607909
2018	03	02	01	2018-03-02 01:00:00	1.93241131109114	2.04096907427391
2018	03	02	02	2018-03-02 02:00:00	1.93027187236877	2.02008425687708
2018	03	02	03	2018-03-02 03:00:00	1.94240236952854	2.10948736170294
2018	03	02	04	2018-03-02 04:00:00	1.93421569527142	2.01667252962772
2018	03	02	05	2018-03-02 05:00:00	1.92556485457208	2.0139304879495
2018	03	02	06	2018-03-02 06:00:00	1.94385772514746	2.30283765096908
2018	03	02	07	2018-03-02 07:00:00	1.9473505681481	2.91652282513084
2018	03	02	08	2018-03-02 08:00:00	1.95007634482705	4.16894749904898
2018	03	02	09	2018-03-02 09:00:00	1.93768627059534	3.72819504425844
2018	03	02	10	2018-03-02 10:00:00	1.93609167536453	4.5137447400473
2018	03	02	11	2018-03-02 11:00:00	1.9386161022271	4.18349718194981
2018	03	02	12	2018-03-02 12:00:00	1.94155762874045	3.65210491179278
2018	03	02	13	2018-03-02 13:00:00	1.93696083229898	3.53238935874707
2018	03	02	14	2018-03-02 14:00:00	1.93872766762318	3.26993855567661
2018	03	02	15	2018-03-02 15:00:00	1.93828955622828	3.7740036079288
2018	03	02	16	2018-03-02 16:00:00	1.93560290928252	3.22126677707371
2018	03	02	17	2018-03-02 17:00:00	1.92087506497648	2.22620179034107
2018	03	02	18	2018-03-02 18:00:00	NA	2.10141054236736
2018	03	02	19	2018-03-02 19:00:00	NA	2.12406664974623
2018	03	02	20	2018-03-02 20:00:00	NA	2.23052316405903
2018	03	02	21	2018-03-02 21:00:00	NA	2.05345843730748
2018	03	02	22	2018-03-02 22:00:00	NA	1.96100650083293
2018	03	02	23	2018-03-02 23:00:00	NA	1.95905058819925
2018	03	03	00	2018-03-03 00:00:00	NA	2.28397302781648
2018	03	03	01	2018-03-03 01:00:00	NA	2.14036734609346
2018	03	03	02	2018-03-03 02:00:00	NA	2.54187911579755
2018	03	03	03	2018-03-03 03:00:00	NA	2.60042830151884
2018	03	03	04	2018-03-03 04:00:00	NA	2.96738688982939
2018	03	03	05	2018-03-03 05:00:00	NA	2.35425225095403
2018	03	03	06	2018-03-03 06:00:00	NA	2.31190107692949
2018	03	03	07	2018-03-03 07:00:00	NA	2.52832564558091
2018	03	03	08	2018-03-03 08:00:00	NA	2.69335182901579
2018	03	03	09	2018-03-03 09:00:00	NA	2.67148344839587
2018	03	03	10	2018-03-03 10:00:00	NA	2.85124223404159
2018	03	03	11	2018-03-03 11:00:00	NA	2.95343922026239
2018	03	03	12	2018-03-03 12:00:00	NA	3.31863152235251
2018	03	03	13	2018-03-03 13:00:00	NA	2.61046543586509
2018	03	03	14	2018-03-03 14:00:00	NA	2.3211700385405
2018	03	03	15	2018-03-03 15:00:00	NA	2.17787063027002
2018	03	03	16	2018-03-03 16:00:00	NA	2.12752801127503
2018	03	03	17	2018-03-03 17:00:00	NA	2.11552511001031
2018	03	03	18	2018-03-03 18:00:00	NA	2.00631931585601
2018	03	03	19	2018-03-03 19:00:00	NA	NA
2018	03	03	20	2018-03-03 20:00:00	NA	NA
2018	03	03	21	2018-03-03 21:00:00	NA	NA
2018	03	03	22	2018-03-03 22:00:00	NA	NA
2018	03	03	23	2018-03-03 23:00:00	NA	NA
2018	03	04	00	2018-03-04 00:00:00	NA	NA
2018	03	04	01	2018-03-04 01:00:00	NA	NA
2018	03	04	02	2018-03-04 02:00:00	NA	NA
2018	03	04	03	2018-03-04 03:00:00	NA	NA
2018	03	04	04	2018-03-04 04:00:00	NA	NA
2018	03	04	05	2018-03-04 05:00:00	NA	NA
2018	03	04	06	2018-03-04 06:00:00	NA	NA
2018	03	04	07	2018-03-04 07:00:00	NA	NA
2018	03	04	08	2018-03-04 08:00:00	NA	NA
2018	03	04	09	2018-03-04 09:00:00	NA	NA
2018	03	04	10	2018-03-04 10:00:00	NA	NA
2018	03	04	11	2018-03-04 11:00:00	NA	NA
2018	03	04	12	2018-03-04 12:00:00	NA	NA
2018	03	04	13	2018-03-04 13:00:00	NA	NA
2018	03	04	14	2018-03-04 14:00:00	NA	NA
2018	03	04	15	2018-03-04 15:00:00	NA	NA
2018	03	04	16	2018-03-04 16:00:00	NA	NA
2018	03	04	17	2018-03-04 17:00:00	NA	NA
2018	03	04	18	2018-03-04 18:00:00	NA	NA
2018	03	04	19	2018-03-04 19:00:00	NA	NA
2018	03	04	20	2018-03-04 20:00:00	NA	NA
2018	03	04	21	2018-03-04 21:00:00	NA	NA
2018	03	04	22	2018-03-04 22:00:00	NA	NA
2018	03	04	23	2018-03-04 23:00:00	NA	NA
2018	03	05	00	2018-03-05 00:00:00	NA	NA
2018	03	05	01	2018-03-05 01:00:00	NA	NA
2018	03	05	02	2018-03-05 02:00:00	NA	NA
2018	03	05	03	2018-03-05 03:00:00	NA	NA
2018	03	05	04	2018-03-05 04:00:00	NA	NA
2018	03	05	05	2018-03-05 05:00:00	NA	NA
2018	03	05	06	2018-03-05 06:00:00	NA	NA
2018	03	05	07	2018-03-05 07:00:00	NA	NA
2018	03	05	08	2018-03-05 08:00:00	NA	NA
2018	03	05	09	2018-03-05 09:00:00	NA	NA
2018	03	05	10	2018-03-05 10:00:00	NA	NA
2018	03	05	11	2018-03-05 11:00:00	NA	NA
2018	03	05	12	2018-03-05 12:00:00	NA	NA
2018	03	05	13	2018-03-05 13:00:00	NA	NA
2018	03	05	14	2018-03-05 14:00:00	NA	NA
2018	03	05	15	2018-03-05 15:00:00	NA	NA
2018	03	05	16	2018-03-05 16:00:00	NA	NA
2018	03	05	17	2018-03-05 17:00:00	NA	2.03725063621919
2018	03	05	18	2018-03-05 18:00:00	NA	2.01271683896323
2018	03	05	19	2018-03-05 19:00:00	NA	2.00062962975722
2018	03	05	20	2018-03-05 20:00:00	NA	1.99583687683613
2018	03	05	21	2018-03-05 21:00:00	NA	1.97829918435243
2018	03	05	22	2018-03-05 22:00:00	NA	2.15630588187484
2018	03	05	23	2018-03-05 23:00:00	NA	1.96176154218386
2018	03	06	00	2018-03-06 00:00:00	NA	1.95823118077123
2018	03	06	01	2018-03-06 01:00:00	NA	1.96051884761028
2018	03	06	02	2018-03-06 02:00:00	NA	1.97857016012778
2018	03	06	03	2018-03-06 03:00:00	NA	1.95927464563351
2018	03	06	04	2018-03-06 04:00:00	NA	2.01007403194779
2018	03	06	05	2018-03-06 05:00:00	NA	2.02706863062903
2018	03	06	06	2018-03-06 06:00:00	NA	2.35110206126748
2018	03	06	07	2018-03-06 07:00:00	NA	2.23234318062637
2018	03	06	08	2018-03-06 08:00:00	NA	2.38302818992834
2018	03	06	09	2018-03-06 09:00:00	NA	2.24844760370855
2018	03	06	10	2018-03-06 10:00:00	NA	2.50461822967523
2018	03	06	11	2018-03-06 11:00:00	NA	2.24257627538322
2018	03	06	12	2018-03-06 12:00:00	NA	2.3459445677784
2018	03	06	13	2018-03-06 13:00:00	NA	3.1785278377923
2018	03	06	14	2018-03-06 14:00:00	NA	4.62137703145739
2018	03	06	15	2018-03-06 15:00:00	1.93745690243433	2.28794275710647
2018	03	06	16	2018-03-06 16:00:00	1.93941079106769	2.33945099354659
2018	03	06	17	2018-03-06 17:00:00	1.93908012274458	2.18292110867026
2018	03	06	18	2018-03-06 18:00:00	1.94076355410916	2.26220053962718
2018	03	06	19	2018-03-06 19:00:00	1.94049772115715	2.20440970797532
2018	03	06	20	2018-03-06 20:00:00	1.93995157493751	2.1186111284395
2018	03	06	21	2018-03-06 21:00:00	1.9331633243358	2.09179581458954
2018	03	06	22	2018-03-06 22:00:00	1.930954526986	2.11458506211677
2018	03	06	23	2018-03-06 23:00:00	1.92714911225885	2.1105272976588
2018	03	07	00	2018-03-07 00:00:00	1.92485288058733	2.10548667030977
2018	03	07	01	2018-03-07 01:00:00	1.9224947160239	2.2664523113443
2018	03	07	02	2018-03-07 02:00:00	1.93943261063034	2.22916870726173
2018	03	07	03	2018-03-07 03:00:00	1.9644641736942	2.3701263221121
2018	03	07	04	2018-03-07 04:00:00	1.95794925504577	2.28535301314259
2018	03	07	05	2018-03-07 05:00:00	1.94975014781302	2.922403767556
2018	03	07	06	2018-03-07 06:00:00	1.93556096118133	3.69774591320876
2018	03	07	07	2018-03-07 07:00:00	1.92139112052281	4.63422164097153
2018	03	07	08	2018-03-07 08:00:00	1.9181063353519	4.30592749612941
2018	03	07	09	2018-03-07 09:00:00	1.92409114690529	3.73494107138268
2018	03	07	10	2018-03-07 10:00:00	1.91947852196268	3.45450328573993
2018	03	07	11	2018-03-07 11:00:00	1.92538632907564	3.16887373456385
2018	03	07	12	2018-03-07 12:00:00	1.92976590967305	3.69601813485068
2018	03	07	13	2018-03-07 13:00:00	1.92359339162869	3.61386963714127
2018	03	07	14	2018-03-07 14:00:00	1.91759702260141	2.6825869525696
2018	03	07	15	2018-03-07 15:00:00	1.9175753894145	2.76908335607197
2018	03	07	16	2018-03-07 16:00:00	1.92459889859345	2.96162154710653
2018	03	07	17	2018-03-07 17:00:00	1.93601509491398	2.86870007783206
2018	03	07	18	2018-03-07 18:00:00	1.9617468977942	2.78318645204202
2018	03	07	19	2018-03-07 19:00:00	1.98904745130619	2.5051862681819
2018	03	07	20	2018-03-07 20:00:00	1.99632356913619	2.29931210692158
2018	03	07	21	2018-03-07 21:00:00	2.01157255707946	2.16100686614671
2018	03	07	22	2018-03-07 22:00:00	2.03007994666061	2.08973691350455
2018	03	07	23	2018-03-07 23:00:00	2.04720307606655	2.02486067497076
2018	03	08	00	2018-03-08 00:00:00	2.07847934931167	2.04507864180822
2018	03	08	01	2018-03-08 01:00:00	2.10335690965684	2.42067550941324
2018	03	08	02	2018-03-08 02:00:00	2.07687966015033	2.40191581497107
2018	03	08	03	2018-03-08 03:00:00	2.08593942354213	2.34864313821827
2018	03	08	04	2018-03-08 04:00:00	2.05856509888375	2.14880009324777
2018	03	08	05	2018-03-08 05:00:00	2.06538459475769	2.82318498700783
2018	03	08	06	2018-03-08 06:00:00	2.03675373390247	3.07059861223782
2018	03	08	07	2018-03-08 07:00:00	2.02346213921587	4.58177092468042
2018	03	08	08	2018-03-08 08:00:00	2.02853700997401	4.5269223590496
2018	03	08	09	2018-03-08 09:00:00	2.0331719687515	2.97814381402356
2018	03	08	10	2018-03-08 10:00:00	2.03680640199631	2.79663505109276
2018	03	08	11	2018-03-08 11:00:00	1.99622730234481	3.22133712332161
2018	03	08	12	2018-03-08 12:00:00	1.96604843776617	3.21774670292834
2018	03	08	13	2018-03-08 13:00:00	1.95789551827817	6.32486267539202
2018	03	08	14	2018-03-08 14:00:00	1.946779684693	2.89813867074042
2018	03	08	15	2018-03-08 15:00:00	1.94445086764631	2.747200946138
2018	03	08	16	2018-03-08 16:00:00	1.92992773789349	3.20795439564889
2018	03	08	17	2018-03-08 17:00:00	1.92326322811991	3.03749060399351
2018	03	08	18	2018-03-08 18:00:00	1.92380755549789	2.59747717250738
2018	03	08	19	2018-03-08 19:00:00	1.92303489113301	2.29365008106475
2018	03	08	20	2018-03-08 20:00:00	1.92164047206302	2.24325335267144
2018	03	08	21	2018-03-08 21:00:00	1.91646668689469	2.13035380772164
2018	03	08	22	2018-03-08 22:00:00	1.91444416596488	2.07776968091032
2018	03	08	23	2018-03-08 23:00:00	1.91081298503624	2.15787353325714
2018	03	09	00	2018-03-09 00:00:00	1.91047950531751	NA
2018	03	09	01	2018-03-09 01:00:00	1.91003653405137	NA
2018	03	09	02	2018-03-09 02:00:00	1.90888359862649	NA
2018	03	09	03	2018-03-09 03:00:00	1.90845282021469	NA
2018	03	09	04	2018-03-09 04:00:00	1.90793562886328	NA
2018	03	09	05	2018-03-09 05:00:00	1.90666109475297	NA
2018	03	09	06	2018-03-09 06:00:00	1.90853543542962	NA
2018	03	09	07	2018-03-09 07:00:00	1.90843512481753	NA
2018	03	09	08	2018-03-09 08:00:00	1.90585211165473	NA
2018	03	09	09	2018-03-09 09:00:00	1.90658111462255	NA
2018	03	09	10	2018-03-09 10:00:00	1.90573878167103	NA
2018	03	09	11	2018-03-09 11:00:00	1.90537757039837	NA
2018	03	09	12	2018-03-09 12:00:00	1.90690167258682	NA
2018	03	09	13	2018-03-09 13:00:00	1.9036405856955	NA
2018	03	09	14	2018-03-09 14:00:00	1.90746749837485	NA
2018	03	09	15	2018-03-09 15:00:00	1.91079084173301	NA
2018	03	09	16	2018-03-09 16:00:00	1.91697751364126	NA
2018	03	09	17	2018-03-09 17:00:00	1.91967203947245	NA
2018	03	09	18	2018-03-09 18:00:00	1.92190691874906	NA
2018	03	09	19	2018-03-09 19:00:00	1.92332370742697	NA
2018	03	09	20	2018-03-09 20:00:00	1.92455616496927	NA
2018	03	09	21	2018-03-09 21:00:00	1.92506374808642	NA
2018	03	09	22	2018-03-09 22:00:00	1.92277929118937	1.99185093757441
2018	03	09	23	2018-03-09 23:00:00	1.92276419507802	1.95300354010068
2018	03	10	00	2018-03-10 00:00:00	1.92347585907056	1.95314967883874
2018	03	10	01	2018-03-10 01:00:00	1.91998945578689	1.92165062708884
2018	03	10	02	2018-03-10 02:00:00	1.92034135479737	1.93266911888117
2018	03	10	03	2018-03-10 03:00:00	1.92131285947389	1.93864523972934
2018	03	10	04	2018-03-10 04:00:00	1.92564636390075	1.99858436129453
2018	03	10	05	2018-03-10 05:00:00	1.92535331485681	1.98302331482157
2018	03	10	06	2018-03-10 06:00:00	1.92553122771524	2.60894854386303
2018	03	10	07	2018-03-10 07:00:00	1.92375132653452	3.15095408326175
2018	03	10	08	2018-03-10 08:00:00	1.92297244545662	2.7657531522718
2018	03	10	09	2018-03-10 09:00:00	1.92404419388772	2.45546611358585
2018	03	10	10	2018-03-10 10:00:00	1.92312050335358	2.19525475426222
2018	03	10	11	2018-03-10 11:00:00	1.9238345502911	2.99118017111743
2018	03	10	12	2018-03-10 12:00:00	1.92207310773971	3.1648655793149
2018	03	10	13	2018-03-10 13:00:00	1.92080385315378	3.17813475071162
2018	03	10	14	2018-03-10 14:00:00	1.91675764461431	2.89164752653964
2018	03	10	15	2018-03-10 15:00:00	1.92169728338419	2.46882624147597
2018	03	10	16	2018-03-10 16:00:00	1.92090748438514	2.32399922222257
2018	03	10	17	2018-03-10 17:00:00	1.92409952433277	2.09135822310863
2018	03	10	18	2018-03-10 18:00:00	1.9260506152638	1.95956898526551
2018	03	10	19	2018-03-10 19:00:00	1.92794177543601	1.92934958988748
2018	03	10	20	2018-03-10 20:00:00	1.9293545635532	1.93939532231072
2018	03	10	21	2018-03-10 21:00:00	1.92918834174629	1.9393314398127
2018	03	10	22	2018-03-10 22:00:00	1.92884221593337	1.94868207394863
2018	03	10	23	2018-03-10 23:00:00	1.92774060371426	1.97119349489223
2018	03	11	00	2018-03-11 00:00:00	1.92536463233419	2.00085518330522
2018	03	11	01	2018-03-11 01:00:00	1.9471413148168	1.9944966463366
2018	03	11	02	2018-03-11 02:00:00	1.96755297523578	1.94291403081555
2018	03	11	03	2018-03-11 03:00:00	1.95305375239439	1.94521440841941
2018	03	11	04	2018-03-11 04:00:00	1.96815369389844	1.93788629919452
2018	03	11	05	2018-03-11 05:00:00	1.99419691546605	1.93200531220503
2018	03	11	06	2018-03-11 06:00:00	1.99934171392018	1.93450474719475
2018	03	11	07	2018-03-11 07:00:00	1.99325930983642	2.04161899786927
2018	03	11	08	2018-03-11 08:00:00	2.01048605117779	1.95880349726117
2018	03	11	09	2018-03-11 09:00:00	2.03070712758867	2.17308878963412
2018	03	11	10	2018-03-11 10:00:00	2.01232033142286	2.0758340826351
2018	03	11	11	2018-03-11 11:00:00	1.98707945167692	2.38454394819479
2018	03	11	12	2018-03-11 12:00:00	1.99099377194082	2.25176140657399
2018	03	11	13	2018-03-11 13:00:00	2.00717213349346	2.56975258492339
2018	03	11	14	2018-03-11 14:00:00	1.9816102116721	2.7932783378734
2018	03	11	15	2018-03-11 15:00:00	1.94749787599098	2.53203121479938
2018	03	11	16	2018-03-11 16:00:00	1.94659855032911	2.39385365840834
2018	03	11	17	2018-03-11 17:00:00	1.94244050548658	2.42430404967117
2018	03	11	18	2018-03-11 18:00:00	1.94281022391861	2.23129079402626
2018	03	11	19	2018-03-11 19:00:00	1.93778785076954	2.07886084919622
2018	03	11	20	2018-03-11 20:00:00	1.94316128537567	2.04398956035846
2018	03	11	21	2018-03-11 21:00:00	1.94666454125427	2.02058774954136
2018	03	11	22	2018-03-11 22:00:00	1.95397831648671	2.02761448584457
2018	03	11	23	2018-03-11 23:00:00	1.95812285477341	2.05111450917371
2018	03	12	00	2018-03-12 00:00:00	1.95962128657003	2.0761182562878
2018	03	12	01	2018-03-12 01:00:00	1.9644834250544	2.24836322995869
2018	03	12	02	2018-03-12 02:00:00	1.9675277025737	2.29801096974704
2018	03	12	03	2018-03-12 03:00:00	1.97081427901435	2.37122582011018
2018	03	12	04	2018-03-12 04:00:00	1.97786735074984	2.44794487330052
2018	03	12	05	2018-03-12 05:00:00	1.97590471903536	2.40035984694372
2018	03	12	06	2018-03-12 06:00:00	1.99395216702563	2.50850576555884
2018	03	12	07	2018-03-12 07:00:00	1.96049130013338	2.13091115381834
2018	03	12	08	2018-03-12 08:00:00	1.97333510694404	3.52612096811784
2018	03	12	09	2018-03-12 09:00:00	1.97470996183245	3.91530049401721
2018	03	12	10	2018-03-12 10:00:00	1.9631125484039	4.04279968605269
2018	03	12	11	2018-03-12 11:00:00	1.96883185100772	3.23210618703993
2018	03	12	12	2018-03-12 12:00:00	1.95672162830211	2.88649789419042
2018	03	12	13	2018-03-12 13:00:00	1.92808613248952	2.86625782534389
2018	03	12	14	2018-03-12 14:00:00	1.92904135932436	2.55814554021118
2018	03	12	15	2018-03-12 15:00:00	1.92545868849031	2.27782001190989
2018	03	12	16	2018-03-12 16:00:00	1.92280089730022	2.15381007606597
2018	03	12	17	2018-03-12 17:00:00	1.92219343105866	2.02582899968546
2018	03	12	18	2018-03-12 18:00:00	1.92335121756809	2.02361723297814
2018	03	12	19	2018-03-12 19:00:00	1.92441678143578	2.00773330627721
2018	03	12	20	2018-03-12 20:00:00	1.92485731556497	1.98039341893359
2018	03	12	21	2018-03-12 21:00:00	1.92613563699008	1.95872039887025
2018	03	12	22	2018-03-12 22:00:00	1.92793975098255	1.96014687960227
2018	03	12	23	2018-03-12 23:00:00	1.92566771489736	1.96281260129642
2018	03	13	00	2018-03-13 00:00:00	1.92347565480635	1.98725238071355
2018	03	13	01	2018-03-13 01:00:00	1.91970434400765	2.05542974571182
2018	03	13	02	2018-03-13 02:00:00	1.92116856898359	1.97300901544902
2018	03	13	03	2018-03-13 03:00:00	1.91654119915956	1.9950843614069
2018	03	13	04	2018-03-13 04:00:00	1.91948247694937	2.1071909226278
2018	03	13	05	2018-03-13 05:00:00	1.92252965824444	1.97735726469687
2018	03	13	06	2018-03-13 06:00:00	1.92299909748325	1.95378834192454
2018	03	13	07	2018-03-13 07:00:00	1.91905383398255	2.00300895973849
2018	03	13	08	2018-03-13 08:00:00	1.92737438041354	2.21579261320405
2018	03	13	09	2018-03-13 09:00:00	1.92667473797394	2.41509090256844
2018	03	13	10	2018-03-13 10:00:00	1.93420563774246	2.28508454846847
2018	03	13	11	2018-03-13 11:00:00	1.94529378166251	2.1274663819512
2018	03	13	12	2018-03-13 12:00:00	1.94204925678478	2.37606316517592
2018	03	13	13	2018-03-13 13:00:00	1.94684821992804	2.80705465621905
2018	03	13	14	2018-03-13 14:00:00	1.94780042516955	2.09247620315672
2018	03	13	15	2018-03-13 15:00:00	1.94255908255929	2.08798771805251
2018	03	13	16	2018-03-13 16:00:00	1.95423265824904	2.27928172619806
2018	03	13	17	2018-03-13 17:00:00	1.95094130946403	2.25572361216474
2018	03	13	18	2018-03-13 18:00:00	1.94804938321952	2.66665549958844
2018	03	13	19	2018-03-13 19:00:00	1.9475076615131	2.36547443704221
2018	03	13	20	2018-03-13 20:00:00	1.94496880637419	2.17516095951676
2018	03	13	21	2018-03-13 21:00:00	1.93836429879674	2.00022446305534
2018	03	13	22	2018-03-13 22:00:00	1.92484348618857	1.98906174236988
2018	03	13	23	2018-03-13 23:00:00	1.92781237069148	1.97040211737403
2018	03	14	00	2018-03-14 00:00:00	1.92594268345744	2.00905223235433
2018	03	14	01	2018-03-14 01:00:00	1.92179187351886	2.65576184548076
2018	03	14	02	2018-03-14 02:00:00	1.9222516316362	2.72744456380262
2018	03	14	03	2018-03-14 03:00:00	1.92140270793784	3.04518382806564
2018	03	14	04	2018-03-14 04:00:00	1.91945348630851	2.58114371931008
2018	03	14	05	2018-03-14 05:00:00	1.92517472022599	2.41821508510874
2018	03	14	06	2018-03-14 06:00:00	1.92497757672873	3.28852121424763
2018	03	14	07	2018-03-14 07:00:00	1.92603774334652	2.42328676419285
2018	03	14	08	2018-03-14 08:00:00	1.94847585522082	3.15130457689369
2018	03	14	09	2018-03-14 09:00:00	1.94263594649686	3.26543873615083
2018	03	14	10	2018-03-14 10:00:00	1.93995997011519	3.03999057329044
2018	03	14	11	2018-03-14 11:00:00	1.93245384187423	2.36548636227874
2018	03	14	12	2018-03-14 12:00:00	1.91454294025508	2.49840163868913
2018	03	14	13	2018-03-14 13:00:00	1.93564819371765	2.22855372240839
2018	03	14	14	2018-03-14 14:00:00	1.91501078507316	3.04748709321111
2018	03	14	15	2018-03-14 15:00:00	1.91763645381725	3.27724762234544
2018	03	14	16	2018-03-14 16:00:00	1.9172502849726	2.80340881400987
2018	03	14	17	2018-03-14 17:00:00	1.94673806717765	3.29288496141327
2018	03	14	18	2018-03-14 18:00:00	1.94926492507301	2.49183171088043
2018	03	14	19	2018-03-14 19:00:00	1.9167273398106	2.12055183580805
2018	03	14	20	2018-03-14 20:00:00	1.90937569159945	2.04519194036866
2018	03	14	21	2018-03-14 21:00:00	1.9202326093447	2.08223206333488
2018	03	14	22	2018-03-14 22:00:00	1.91722474398447	1.98047558226419
2018	03	14	23	2018-03-14 23:00:00	1.91410754706866	1.94764905797179
2018	03	15	00	2018-03-15 00:00:00	1.9108788708315	1.96421490256815
2018	03	15	01	2018-03-15 01:00:00	1.90619590942847	2.00204006295741
2018	03	15	02	2018-03-15 02:00:00	1.90124131357347	1.96782520836082
2018	03	15	03	2018-03-15 03:00:00	1.90189149016346	1.99327705787533
2018	03	15	04	2018-03-15 04:00:00	1.90297048932207	2.09119488797535
2018	03	15	05	2018-03-15 05:00:00	1.90410226777492	1.93562546345985
2018	03	15	06	2018-03-15 06:00:00	1.90617483854483	1.90932437274719
2018	03	15	07	2018-03-15 07:00:00	1.90594473430179	2.14131517619321
2018	03	15	08	2018-03-15 08:00:00	1.91180682380344	1.98297073551501
2018	03	15	09	2018-03-15 09:00:00	1.91347303751011	2.03479210055583
2018	03	15	10	2018-03-15 10:00:00	1.91121687140807	2.15520392210971
2018	03	15	11	2018-03-15 11:00:00	1.90741107705459	2.10324077477686
2018	03	15	12	2018-03-15 12:00:00	1.90880552388968	2.34227038459198
2018	03	15	13	2018-03-15 13:00:00	1.90999432086112	2.65115577240604
2018	03	15	14	2018-03-15 14:00:00	1.91126556337415	2.48896458534897
2018	03	15	15	2018-03-15 15:00:00	1.91799281976982	2.27658202810854
2018	03	15	16	2018-03-15 16:00:00	1.92064039807036	2.20436817653438
2018	03	15	17	2018-03-15 17:00:00	1.9215848262464	2.13997462673147
2018	03	15	18	2018-03-15 18:00:00	1.92530256017763	2.07767175932085
2018	03	15	19	2018-03-15 19:00:00	1.92663292169037	2.03127415284587
2018	03	15	20	2018-03-15 20:00:00	1.92801517907424	1.99177595894886
2018	03	15	21	2018-03-15 21:00:00	1.93416083881271	1.95582413981806
2018	03	15	22	2018-03-15 22:00:00	1.93439107339779	1.93726405665961
2018	03	15	23	2018-03-15 23:00:00	1.93132124851056	1.99273281613705
2018	03	16	00	2018-03-16 00:00:00	1.92984324753835	2.02877863259147
2018	03	16	01	2018-03-16 01:00:00	1.92973983870348	2.17941000867498
2018	03	16	02	2018-03-16 02:00:00	1.93176606760081	2.29856944923113
2018	03	16	03	2018-03-16 03:00:00	1.9316621123914	2.45731603711055
2018	03	16	04	2018-03-16 04:00:00	1.92981382545052	2.18300645833159
2018	03	16	05	2018-03-16 05:00:00	1.92961706035624	2.12345865754832
2018	03	16	06	2018-03-16 06:00:00	1.93074331767259	2.05850438378138
2018	03	16	07	2018-03-16 07:00:00	1.93268415286246	2.12879112995146
2018	03	16	08	2018-03-16 08:00:00	1.93465181209077	2.58813965470653
2018	03	16	09	2018-03-16 09:00:00	1.9344292737568	2.37244534260553
2018	03	16	10	2018-03-16 10:00:00	1.93600406217053	2.00227730783603
2018	03	16	11	2018-03-16 11:00:00	1.9353893114667	2.4577129750523
2018	03	16	12	2018-03-16 12:00:00	1.93603280302862	2.49779131483269
2018	03	16	13	2018-03-16 13:00:00	1.93498549797566	2.77624464966104
2018	03	16	14	2018-03-16 14:00:00	1.93420377783477	2.18653580005943
2018	03	16	15	2018-03-16 15:00:00	1.93609840221608	2.02923338084135
2018	03	16	16	2018-03-16 16:00:00	1.93720669673341	1.98796955167881
2018	03	16	17	2018-03-16 17:00:00	1.93730244979804	1.96388193145191
2018	03	16	18	2018-03-16 18:00:00	1.93888864382555	1.95425336938572
2018	03	16	19	2018-03-16 19:00:00	1.93948508940497	1.95445253404841
2018	03	16	20	2018-03-16 20:00:00	1.94011961752861	1.95781780934173
2018	03	16	21	2018-03-16 21:00:00	1.93654042480554	1.9467445275368
2018	03	16	22	2018-03-16 22:00:00	1.9329153991342	1.95678111493949
2018	03	16	23	2018-03-16 23:00:00	1.93199776366712	1.95753089583699
2018	03	17	00	2018-03-17 00:00:00	1.93089909265531	1.98546205470201
2018	03	17	01	2018-03-17 01:00:00	1.92955754533491	2.17855302308109
2018	03	17	02	2018-03-17 02:00:00	1.93000472920202	2.30302190025895
2018	03	17	03	2018-03-17 03:00:00	1.93136232152925	2.56189999214306
2018	03	17	04	2018-03-17 04:00:00	1.93297786729264	2.17355632854863
2018	03	17	05	2018-03-17 05:00:00	1.93732427638846	2.16145848209258
2018	03	17	06	2018-03-17 06:00:00	1.94086013724923	2.0247251846733
2018	03	17	07	2018-03-17 07:00:00	1.93011941764676	2.09395129824787
2018	03	17	08	2018-03-17 08:00:00	1.92616292442085	2.0382898810782
2018	03	17	09	2018-03-17 09:00:00	1.92819648999292	2.14734318481015
2018	03	17	10	2018-03-17 10:00:00	1.92391208643762	2.15301110066888
2018	03	17	11	2018-03-17 11:00:00	1.9283190525953	1.96305969373887
2018	03	17	12	2018-03-17 12:00:00	1.92829545245097	2.05019202557899
2018	03	17	13	2018-03-17 13:00:00	1.93367533271003	2.59318959582703
2018	03	17	14	2018-03-17 14:00:00	1.92837864462305	2.69080413531305
2018	03	17	15	2018-03-17 15:00:00	1.92372548388629	2.63287256039752
2018	03	17	16	2018-03-17 16:00:00	1.92626498614147	2.38062527317314
2018	03	17	17	2018-03-17 17:00:00	1.93087711396184	2.08880535932534
2018	03	17	18	2018-03-17 18:00:00	1.92904140056158	1.94256379047557
2018	03	17	19	2018-03-17 19:00:00	1.93028684351625	1.93594095576438
2018	03	17	20	2018-03-17 20:00:00	1.92567891931471	1.94050048300164
2018	03	17	21	2018-03-17 21:00:00	1.92815372145841	1.94380344755502
2018	03	17	22	2018-03-17 22:00:00	1.93111372090731	1.94024932284828
2018	03	17	23	2018-03-17 23:00:00	1.93080892955624	1.94846180876415
2018	03	18	00	2018-03-18 00:00:00	1.93036481017576	1.95757519181547
2018	03	18	01	2018-03-18 01:00:00	1.9280651989631	1.9890906117563
2018	03	18	02	2018-03-18 02:00:00	1.92774204021358	1.96294106148227
2018	03	18	03	2018-03-18 03:00:00	1.92558106416704	1.9649180449599
2018	03	18	04	2018-03-18 04:00:00	1.92506029830124	1.99050612408888
2018	03	18	05	2018-03-18 05:00:00	1.92495851642734	2.52971745355577
2018	03	18	06	2018-03-18 06:00:00	1.92543025709183	2.52629347608902
2018	03	18	07	2018-03-18 07:00:00	1.92437352449594	2.14516349652845
2018	03	18	08	2018-03-18 08:00:00	1.92749282296282	1.95309045444583
2018	03	18	09	2018-03-18 09:00:00	1.9274866354942	1.94292010655141
2018	03	18	10	2018-03-18 10:00:00	1.93009619144623	1.92416496886222
2018	03	18	11	2018-03-18 11:00:00	1.92914751995457	1.92591025445855
2018	03	18	12	2018-03-18 12:00:00	1.92806619779801	1.93004806039846
2018	03	18	13	2018-03-18 13:00:00	1.93117515063034	1.93592471754437
2018	03	18	14	2018-03-18 14:00:00	1.93439100588369	1.92896485600769
2018	03	18	15	2018-03-18 15:00:00	1.9338875978985	1.93285501521805
2018	03	18	16	2018-03-18 16:00:00	1.93289334031118	1.92469996825907
2018	03	18	17	2018-03-18 17:00:00	1.9334736810636	1.92746875011411
2018	03	18	18	2018-03-18 18:00:00	1.93345811727784	1.92753915143513
2018	03	18	19	2018-03-18 19:00:00	1.93445653564859	1.92831816388735
2018	03	18	20	2018-03-18 20:00:00	1.93647288091739	2.06307320834354
2018	03	18	21	2018-03-18 21:00:00	1.94082072267815	2.02706944368593
2018	03	18	22	2018-03-18 22:00:00	1.94327068515316	1.99520024361751
2018	03	18	23	2018-03-18 23:00:00	1.9388525270459	2.09749207717594
2018	03	19	00	2018-03-19 00:00:00	1.93692289225403	2.16708089774064
2018	03	19	01	2018-03-19 01:00:00	1.93583068815394	2.41493545913301
2018	03	19	02	2018-03-19 02:00:00	1.9352708502189	2.44098857423166
2018	03	19	03	2018-03-19 03:00:00	1.93374816075307	2.12911701712183
2018	03	19	04	2018-03-19 04:00:00	1.93574269421564	2.04769286604115
2018	03	19	05	2018-03-19 05:00:00	1.93670537804508	2.09040604677572
2018	03	19	06	2018-03-19 06:00:00	1.93442579556379	2.12929566713363
2018	03	19	07	2018-03-19 07:00:00	1.93442308388302	2.12376503928162
2018	03	19	08	2018-03-19 08:00:00	1.93567284235804	2.72317519226285
2018	03	19	09	2018-03-19 09:00:00	1.93759563450297	2.66767226857299
2018	03	19	10	2018-03-19 10:00:00	1.93910143253097	3.24447047620766
2018	03	19	11	2018-03-19 11:00:00	1.94098089963077	2.14354869206
2018	03	19	12	2018-03-19 12:00:00	1.94061918637331	2.04258649282516
2018	03	19	13	2018-03-19 13:00:00	1.94043901695265	2.32135016842926
2018	03	19	14	2018-03-19 14:00:00	1.94104048828535	2.44076145157421
2018	03	19	15	2018-03-19 15:00:00	1.94265991430685	2.24780830634304
2018	03	19	16	2018-03-19 16:00:00	1.94417516278092	2.44115291789547
2018	03	19	17	2018-03-19 17:00:00	1.94401112556774	2.22072155496895
2018	03	19	18	2018-03-19 18:00:00	1.94509617094713	2.22871538054674
2018	03	19	19	2018-03-19 19:00:00	1.94464666396376	2.25523239432612
2018	03	19	20	2018-03-19 20:00:00	1.94635967967249	2.1532491222962
2018	03	19	21	2018-03-19 21:00:00	1.94534709149789	2.04751022809219
2018	03	19	22	2018-03-19 22:00:00	1.94563491610416	2.00220753186249
2018	03	19	23	2018-03-19 23:00:00	1.9455629096122	2.00329525002755
2018	03	20	00	2018-03-20 00:00:00	1.93952562493883	2.02750520612566
2018	03	20	01	2018-03-20 01:00:00	1.94042754189101	2.13968770081243
2018	03	20	02	2018-03-20 02:00:00	1.94077262724513	2.225507032796
2018	03	20	03	2018-03-20 03:00:00	1.93835840688627	2.11599398997879
2018	03	20	04	2018-03-20 04:00:00	1.93925754563777	2.08907722862652
2018	03	20	05	2018-03-20 05:00:00	1.93734110642491	2.89983123999295
2018	03	20	06	2018-03-20 06:00:00	1.9368723705969	3.38006795250506
2018	03	20	07	2018-03-20 07:00:00	1.93776444893158	3.5739342242511
2018	03	20	08	2018-03-20 08:00:00	1.93897692802856	3.10762746746419
2018	03	20	09	2018-03-20 09:00:00	1.9395299353604	3.39840944161376
2018	03	20	10	2018-03-20 10:00:00	1.94732289006305	3.644272262118
2018	03	20	11	2018-03-20 11:00:00	1.9391874091028	3.45377621157781
2018	03	20	12	2018-03-20 12:00:00	1.94293185566268	2.83083399792034
2018	03	20	13	2018-03-20 13:00:00	1.93944834599743	2.75827530952665
2018	03	20	14	2018-03-20 14:00:00	1.93210686056425	2.44163870720685
2018	03	20	15	2018-03-20 15:00:00	1.93581458987831	2.30142432487215
2018	03	20	16	2018-03-20 16:00:00	1.93887304625021	2.51640472189451
2018	03	20	17	2018-03-20 17:00:00	1.94009059347715	2.36473369196248
2018	03	20	18	2018-03-20 18:00:00	1.94076326747909	2.31467473453022
2018	03	20	19	2018-03-20 19:00:00	1.93985503530778	2.17470924468492
2018	03	20	20	2018-03-20 20:00:00	1.93914735738949	2.11572860793472
2018	03	20	21	2018-03-20 21:00:00	1.9342974059256	2.03349498067499
2018	03	20	22	2018-03-20 22:00:00	1.92632115105483	1.98027201430574
2018	03	20	23	2018-03-20 23:00:00	1.92799678553654	1.98490443356915
2018	03	21	00	2018-03-21 00:00:00	1.93260416998416	2.00339764044161
2018	03	21	01	2018-03-21 01:00:00	1.92763138060258	2.13678500510188
2018	03	21	02	2018-03-21 02:00:00	1.93593963359726	2.04666386407598
2018	03	21	03	2018-03-21 03:00:00	1.93503494150841	1.98280205316297
2018	03	21	04	2018-03-21 04:00:00	1.9284452836701	2.00214538062858
2018	03	21	05	2018-03-21 05:00:00	1.94433034372438	2.18811581906068
2018	03	21	06	2018-03-21 06:00:00	1.93227103501779	2.48835173850958
2018	03	21	07	2018-03-21 07:00:00	1.93500386880268	2.84744516635997
2018	03	21	08	2018-03-21 08:00:00	1.94233519399215	2.79575043671096
2018	03	21	09	2018-03-21 09:00:00	1.93980009015877	2.9227686483594
2018	03	21	10	2018-03-21 10:00:00	1.96292755617257	2.73206576762417
2018	03	21	11	2018-03-21 11:00:00	1.94792864468537	2.94981480634282
2018	03	21	12	2018-03-21 12:00:00	1.94361094059479	3.02602362965573
2018	03	21	13	2018-03-21 13:00:00	1.93623289886351	2.88742099313425
2018	03	21	14	2018-03-21 14:00:00	1.94025037645997	2.90468869379793
2018	03	21	15	2018-03-21 15:00:00	1.93225437485335	3.71261578213591
2018	03	21	16	2018-03-21 16:00:00	1.92630693146277	3.12734698741682
2018	03	21	17	2018-03-21 17:00:00	1.92730670504659	2.3729821292539
2018	03	21	18	2018-03-21 18:00:00	1.92952920626633	2.15838610597598
2018	03	21	19	2018-03-21 19:00:00	1.93230346173835	2.09384175304623
2018	03	21	20	2018-03-21 20:00:00	1.93455834284861	2.0739561722678
2018	03	21	21	2018-03-21 21:00:00	1.93438462317296	2.0300424200502
2018	03	21	22	2018-03-21 22:00:00	1.92849424414901	1.99967825986011
2018	03	21	23	2018-03-21 23:00:00	1.92625829170635	1.99155186812727
2018	03	22	00	2018-03-22 00:00:00	1.93006588027068	2.0526076399862
2018	03	22	01	2018-03-22 01:00:00	1.92582162483611	2.47170389030259
2018	03	22	02	2018-03-22 02:00:00	1.92270713320931	3.13895839428024
2018	03	22	03	2018-03-22 03:00:00	1.92470661234744	2.53938013500123
2018	03	22	04	2018-03-22 04:00:00	1.93073687028241	2.41230330477588
2018	03	22	05	2018-03-22 05:00:00	1.93629381659322	2.63380491867802
2018	03	22	06	2018-03-22 06:00:00	1.94576876971297	2.28553310930347
2018	03	22	07	2018-03-22 07:00:00	1.95142017438576	2.40440592180362
2018	03	22	08	2018-03-22 08:00:00	1.93893249244911	2.07142195177411
2018	03	22	09	2018-03-22 09:00:00	1.93934998394775	2.12964226429633
2018	03	22	10	2018-03-22 10:00:00	1.94445772753061	2.32634986368555
2018	03	22	11	2018-03-22 11:00:00	1.93262540375183	2.72127841679031
2018	03	22	12	2018-03-22 12:00:00	1.92898912568353	3.35869987035801
2018	03	22	13	2018-03-22 13:00:00	1.9298710314676	3.82157583038221
2018	03	22	14	2018-03-22 14:00:00	1.93126730639828	3.13754056532818
2018	03	22	15	2018-03-22 15:00:00	1.93063836378617	2.87055713772673
2018	03	22	16	2018-03-22 16:00:00	1.93489473899036	2.85832478686823
2018	03	22	17	2018-03-22 17:00:00	1.93891311499277	2.67689750562049
2018	03	22	18	2018-03-22 18:00:00	1.93232516083156	2.38088912628394
2018	03	22	19	2018-03-22 19:00:00	1.92881926308178	2.2670347772643
2018	03	22	20	2018-03-22 20:00:00	1.90981584025142	2.20126235775132
2018	03	22	21	2018-03-22 21:00:00	1.89976305043258	1.98418445629116
2018	03	22	22	2018-03-22 22:00:00	1.89908034930243	1.91613097161206
2018	03	22	23	2018-03-22 23:00:00	1.89743129083021	1.92416041228871
2018	03	23	00	2018-03-23 00:00:00	1.90275182088676	1.95254844906957
2018	03	23	01	2018-03-23 01:00:00	1.89905717191528	1.93041574359253
2018	03	23	02	2018-03-23 02:00:00	1.8931093126532	1.95992969148228
2018	03	23	03	2018-03-23 03:00:00	1.88477284624657	2.01767889784757
2018	03	23	04	2018-03-23 04:00:00	1.88144291069005	2.15821807581273
2018	03	23	05	2018-03-23 05:00:00	1.88922299525795	2.19921168226913
2018	03	23	06	2018-03-23 06:00:00	1.88609071307712	2.14310302276134
2018	03	23	07	2018-03-23 07:00:00	1.88012663439679	2.4501096049954
2018	03	23	08	2018-03-23 08:00:00	1.88388832053493	2.35648990187357
2018	03	23	09	2018-03-23 09:00:00	1.88681513838684	2.25382940996921
2018	03	23	10	2018-03-23 10:00:00	1.8874796679447	3.11384270652093
2018	03	23	11	2018-03-23 11:00:00	1.8880662796167	2.83728774093474
2018	03	23	12	2018-03-23 12:00:00	1.88764383413251	2.59507088725597
2018	03	23	13	2018-03-23 13:00:00	1.88956059228227	2.24628786831684
2018	03	23	14	2018-03-23 14:00:00	1.89827506558691	2.37887957480363
2018	03	23	15	2018-03-23 15:00:00	1.91129374781903	2.24375876867178
2018	03	23	16	2018-03-23 16:00:00	1.91759365787786	2.07309841749149
2018	03	23	17	2018-03-23 17:00:00	1.91860859056192	2.19116795467792
2018	03	23	18	2018-03-23 18:00:00	1.92107411941785	2.0454526361012
2018	03	23	19	2018-03-23 19:00:00	1.9245807182751	2.01553754270321
2018	03	23	20	2018-03-23 20:00:00	1.92585995188271	1.95914703385116
2018	03	23	21	2018-03-23 21:00:00	1.9271835378608	1.94271986001015
2018	03	23	22	2018-03-23 22:00:00	1.92885938401754	1.93744889564577
2018	03	23	23	2018-03-23 23:00:00	1.93060615055658	1.94202759238616
2018	03	24	00	2018-03-24 00:00:00	1.93037287442904	1.95414826112429
2018	03	24	01	2018-03-24 01:00:00	1.92777957632778	1.97476953076616
2018	03	24	02	2018-03-24 02:00:00	1.93030123568129	1.94791006194485
2018	03	24	03	2018-03-24 03:00:00	1.93134983715708	1.95825670964301
2018	03	24	04	2018-03-24 04:00:00	1.92794658034143	2.05132520761639
2018	03	24	05	2018-03-24 05:00:00	1.93119651353404	2.33382982164145
2018	03	24	06	2018-03-24 06:00:00	1.95032019304957	1.97354861487426
2018	03	24	07	2018-03-24 07:00:00	1.93487259758311	1.95717290235802
2018	03	24	08	2018-03-24 08:00:00	1.96149613925162	1.9601517353131
2018	03	24	09	2018-03-24 09:00:00	1.94932169788047	2.24986509810917
2018	03	24	10	2018-03-24 10:00:00	1.94475092532355	2.39641737507081
2018	03	24	11	2018-03-24 11:00:00	1.93716336346393	2.24074316903927
2018	03	24	12	2018-03-24 12:00:00	1.93293337968407	2.212536672592
2018	03	24	13	2018-03-24 13:00:00	1.94458612912853	3.0389213857582
2018	03	24	14	2018-03-24 14:00:00	1.93187999613644	3.40814755884983
2018	03	24	15	2018-03-24 15:00:00	1.92901708100696	3.24950804163417
2018	03	24	16	2018-03-24 16:00:00	1.93807742581264	3.25456969150268
2018	03	24	17	2018-03-24 17:00:00	1.93727326518819	3.03738129960156
2018	03	24	18	2018-03-24 18:00:00	1.93446061793573	2.63889443941617
2018	03	24	19	2018-03-24 19:00:00	1.93475359157115	2.21980807201027
2018	03	24	20	2018-03-24 20:00:00	1.93712547320912	2.22172746650658
2018	03	24	21	2018-03-24 21:00:00	1.93917082266205	2.20213150556812
2018	03	24	22	2018-03-24 22:00:00	1.93635957878718	1.94845201716481
2018	03	24	23	2018-03-24 23:00:00	1.93331174707022	1.9470520544581
2018	03	25	00	2018-03-25 00:00:00	1.9307827336436	1.94164762110673
2018	03	25	01	2018-03-25 01:00:00	1.92570606772402	2.08110289520388
2018	03	25	02	2018-03-25 02:00:00	1.92637579849638	2.14872502369942
2018	03	25	03	2018-03-25 03:00:00	1.9311138380095	2.00975428344117
2018	03	25	04	2018-03-25 04:00:00	1.93030695010303	2.07345101526849
2018	03	25	05	2018-03-25 05:00:00	1.93414199895501	1.9641758646059
2018	03	25	06	2018-03-25 06:00:00	1.94026852909208	2.14900853279976
[truncated: 6,761 more rows]
