# Supplementary material for: Declining methane emissions and steady, high leakage rates observed over multiple years in a western US oil/gas production basin
Source: Sci Rep. 2021 Nov 16;11:22291. doi: 10.1038/s41598-021-01721-5 (PMC8595340; doi:10.1038/s41598-021-01721-5)
Supplement: Supplementary file 3 — Supplementary Data 2. [file 41598_2021_1721_MOESM3_ESM.zip › UINTA_CH4/UINTA_CH4_FRU_HPL_CSP_hrly_2019.csv]

Year	Month	Day	Hour	Time_UTC	CH4_CSP	CH4_FRU	CH4_HPL
2019	01	01	00	2019-01-01 00:00:00	NA	NA	NA
2019	01	01	01	2019-01-01 01:00:00	NA	2.03366376616311	NA
2019	01	01	02	2019-01-01 02:00:00	NA	2.02630653549843	NA
2019	01	01	03	2019-01-01 03:00:00	NA	2.04056073306281	2.06001815938349
2019	01	01	04	2019-01-01 04:00:00	NA	2.084319006413	2.06034967937693
2019	01	01	05	2019-01-01 05:00:00	NA	2.11278907821886	2.12274599558363
2019	01	01	06	2019-01-01 06:00:00	NA	2.11328190312145	2.05724002852247
2019	01	01	07	2019-01-01 07:00:00	NA	2.08599382102652	2.13276892035212
2019	01	01	08	2019-01-01 08:00:00	NA	2.06759585941483	2.24698528257012
2019	01	01	09	2019-01-01 09:00:00	NA	2.04368845376941	2.37455378300635
2019	01	01	10	2019-01-01 10:00:00	NA	2.04115836199627	2.27902090240808
2019	01	01	11	2019-01-01 11:00:00	NA	2.04087254881834	2.41975791448389
2019	01	01	12	2019-01-01 12:00:00	NA	2.03936226933784	2.36152824817158
2019	01	01	13	2019-01-01 13:00:00	NA	2.04067431995279	2.21464465423475
2019	01	01	14	2019-01-01 14:00:00	NA	2.04185122036255	2.16404329739165
2019	01	01	15	2019-01-01 15:00:00	NA	2.03881581352708	2.97201137118796
2019	01	01	16	2019-01-01 16:00:00	NA	2.02811661169684	2.85299896653398
2019	01	01	17	2019-01-01 17:00:00	NA	2.01024826282991	2.95448948989113
2019	01	01	18	2019-01-01 18:00:00	NA	2.0059745620536	2.6652885947643
2019	01	01	19	2019-01-01 19:00:00	NA	1.98767453486829	2.43170486708503
2019	01	01	20	2019-01-01 20:00:00	NA	1.96668114804773	2.34539833703103
2019	01	01	21	2019-01-01 21:00:00	NA	1.96015289565964	2.31185191655782
2019	01	01	22	2019-01-01 22:00:00	NA	1.96286360999379	2.30846215199637
2019	01	01	23	2019-01-01 23:00:00	NA	1.96589414261084	2.35984416748716
2019	01	02	00	2019-01-02 00:00:00	NA	1.97386124995365	2.71268937625353
2019	01	02	01	2019-01-02 01:00:00	NA	2.14798792463239	3.2391116798769
2019	01	02	02	2019-01-02 02:00:00	NA	2.21396610969475	2.79098375502544
2019	01	02	03	2019-01-02 03:00:00	NA	2.17991296545555	2.31311254966313
2019	01	02	04	2019-01-02 04:00:00	NA	2.16048083798962	2.44596333901645
2019	01	02	05	2019-01-02 05:00:00	NA	2.15643625493866	2.56932214861514
2019	01	02	06	2019-01-02 06:00:00	NA	2.10745059757369	2.67789540960771
2019	01	02	07	2019-01-02 07:00:00	NA	2.08038817710328	2.71295739441033
2019	01	02	08	2019-01-02 08:00:00	NA	2.08359079780897	3.25976220139894
2019	01	02	09	2019-01-02 09:00:00	NA	2.0811610503584	2.96885691382635
2019	01	02	10	2019-01-02 10:00:00	NA	2.0827975322208	3.78888139171351
2019	01	02	11	2019-01-02 11:00:00	NA	2.0725868755769	2.41131618959238
2019	01	02	12	2019-01-02 12:00:00	NA	2.06339795438562	2.70427412758869
2019	01	02	13	2019-01-02 13:00:00	NA	2.04887641710003	2.36732280327521
2019	01	02	14	2019-01-02 14:00:00	NA	2.05061709916968	2.20106317149844
2019	01	02	15	2019-01-02 15:00:00	NA	2.02661018682809	2.24625612495629
2019	01	02	16	2019-01-02 16:00:00	NA	2.01742238751102	2.45320353314782
2019	01	02	17	2019-01-02 17:00:00	NA	2.02419735961455	2.75368720616708
2019	01	02	18	2019-01-02 18:00:00	NA	2.04980055720651	2.7347208423785
2019	01	02	19	2019-01-02 19:00:00	NA	2.01497102341766	2.64746090177189
2019	01	02	20	2019-01-02 20:00:00	NA	2.01239827319638	2.52585640310148
2019	01	02	21	2019-01-02 21:00:00	NA	2.05868461478461	2.43871097213629
2019	01	02	22	2019-01-02 22:00:00	NA	2.19891715508171	2.37555833339147
2019	01	02	23	2019-01-02 23:00:00	NA	2.23158906659496	2.29919117999243
2019	01	03	00	2019-01-03 00:00:00	NA	2.30980829929042	2.48108761110095
2019	01	03	01	2019-01-03 01:00:00	NA	2.42872150738681	2.30449410791403
2019	01	03	02	2019-01-03 02:00:00	NA	2.38900574019619	2.40941308705984
2019	01	03	03	2019-01-03 03:00:00	NA	2.40479682165214	2.6357596573071
2019	01	03	04	2019-01-03 04:00:00	NA	2.40112995085257	2.66841472437961
2019	01	03	05	2019-01-03 05:00:00	NA	2.42767150975138	2.84047210605239
2019	01	03	06	2019-01-03 06:00:00	NA	2.40358062524651	3.38929252827154
2019	01	03	07	2019-01-03 07:00:00	NA	2.39876407092608	3.73257537926327
2019	01	03	08	2019-01-03 08:00:00	NA	2.37837946176474	3.34995469271076
2019	01	03	09	2019-01-03 09:00:00	NA	2.37185966276737	3.50296900381771
2019	01	03	10	2019-01-03 10:00:00	NA	2.3714697727257	3.49506522341449
2019	01	03	11	2019-01-03 11:00:00	NA	2.3618778448544	3.40151621408611
2019	01	03	12	2019-01-03 12:00:00	NA	2.3579842788712	3.32254674358402
2019	01	03	13	2019-01-03 13:00:00	NA	2.33196827026871	3.18351952727748
2019	01	03	14	2019-01-03 14:00:00	NA	2.30771881937682	3.26954684876982
2019	01	03	15	2019-01-03 15:00:00	NA	2.32114778745612	3.21859196154588
2019	01	03	16	2019-01-03 16:00:00	NA	2.29241660643621	3.67334693015818
2019	01	03	17	2019-01-03 17:00:00	NA	2.30317344557649	3.40415253740764
2019	01	03	18	2019-01-03 18:00:00	NA	2.35486726470896	3.04799161908108
2019	01	03	19	2019-01-03 19:00:00	NA	2.39389207104405	2.94858948394308
2019	01	03	20	2019-01-03 20:00:00	NA	2.4149335399241	3.03710203340828
2019	01	03	21	2019-01-03 21:00:00	NA	2.44706104099041	2.96885140435628
2019	01	03	22	2019-01-03 22:00:00	NA	2.46680251476139	2.78108682915839
2019	01	03	23	2019-01-03 23:00:00	NA	2.52632643024391	2.74832418476876
2019	01	04	00	2019-01-04 00:00:00	NA	2.5563138576476	2.88426312154943
2019	01	04	01	2019-01-04 01:00:00	NA	2.56113004623798	2.88238660939793
2019	01	04	02	2019-01-04 02:00:00	NA	2.55627291518335	2.79520225149525
2019	01	04	03	2019-01-04 03:00:00	NA	2.56664215463647	2.84448513244722
2019	01	04	04	2019-01-04 04:00:00	NA	2.56042737377097	3.03528033055495
2019	01	04	05	2019-01-04 05:00:00	NA	2.57646555323325	3.80506113776867
2019	01	04	06	2019-01-04 06:00:00	NA	2.55784244280035	3.32652053229433
2019	01	04	07	2019-01-04 07:00:00	NA	2.54202259452255	3.21154446603499
2019	01	04	08	2019-01-04 08:00:00	NA	2.52782296964055	3.27454326696415
2019	01	04	09	2019-01-04 09:00:00	NA	2.48398289311651	3.66634979174235
2019	01	04	10	2019-01-04 10:00:00	NA	2.48879391274427	3.34559524710901
2019	01	04	11	2019-01-04 11:00:00	NA	2.47503912799599	3.33583660704442
2019	01	04	12	2019-01-04 12:00:00	NA	2.46445531992269	3.33501212499148
2019	01	04	13	2019-01-04 13:00:00	NA	2.35161911840827	3.39371603315078
2019	01	04	14	2019-01-04 14:00:00	NA	2.37205134158596	3.45703969924485
2019	01	04	15	2019-01-04 15:00:00	NA	2.29854560058484	3.2994067896114
2019	01	04	16	2019-01-04 16:00:00	NA	2.26564218188103	3.72057497845598
2019	01	04	17	2019-01-04 17:00:00	NA	2.18304224287685	3.72241949409579
2019	01	04	18	2019-01-04 18:00:00	NA	2.15545412007754	3.37531418601506
2019	01	04	19	2019-01-04 19:00:00	NA	2.11944518074313	3.1351424914975
2019	01	04	20	2019-01-04 20:00:00	NA	2.10784988124825	3.31895264330297
2019	01	04	21	2019-01-04 21:00:00	NA	2.10271379084273	3.41273203256844
2019	01	04	22	2019-01-04 22:00:00	NA	2.33469207926476	3.45994689164382
2019	01	04	23	2019-01-04 23:00:00	NA	2.44894626168267	3.38971339292309
2019	01	05	00	2019-01-05 00:00:00	NA	2.48527405658769	3.44007410940647
2019	01	05	01	2019-01-05 01:00:00	NA	2.46661651880597	3.29110373067663
2019	01	05	02	2019-01-05 02:00:00	NA	2.47229901180565	3.04709929352219
2019	01	05	03	2019-01-05 03:00:00	NA	2.4791798227483	3.11779791006346
2019	01	05	04	2019-01-05 04:00:00	NA	2.40400445481414	3.55685616926727
2019	01	05	05	2019-01-05 05:00:00	NA	2.37189597615214	3.7754189554244
2019	01	05	06	2019-01-05 06:00:00	NA	2.21128763274005	3.7379679962407
2019	01	05	07	2019-01-05 07:00:00	NA	2.1863362837716	3.74052669753904
2019	01	05	08	2019-01-05 08:00:00	NA	2.16825889126876	3.99912089146653
2019	01	05	09	2019-01-05 09:00:00	NA	2.13889643345261	3.86516401274227
2019	01	05	10	2019-01-05 10:00:00	NA	2.12127126963932	4.07898868701769
2019	01	05	11	2019-01-05 11:00:00	NA	2.08392839375805	4.20534064546621
2019	01	05	12	2019-01-05 12:00:00	NA	2.0542681385728	4.00038026448571
2019	01	05	13	2019-01-05 13:00:00	NA	2.04194749454094	4.0412026911066
2019	01	05	14	2019-01-05 14:00:00	NA	2.03581843940879	3.8453259700991
2019	01	05	15	2019-01-05 15:00:00	NA	2.02817921314662	3.53618457269529
2019	01	05	16	2019-01-05 16:00:00	NA	2.01560540659623	3.35266141309969
2019	01	05	17	2019-01-05 17:00:00	NA	1.99035853861996	3.53477027265708
2019	01	05	18	2019-01-05 18:00:00	NA	1.98726990184874	3.83060095021162
2019	01	05	19	2019-01-05 19:00:00	NA	2.02492104955548	3.81204018415734
2019	01	05	20	2019-01-05 20:00:00	NA	2.12123956428295	3.62614068650663
2019	01	05	21	2019-01-05 21:00:00	NA	2.15961567919991	3.683637788242
2019	01	05	22	2019-01-05 22:00:00	NA	2.15659274482712	3.59921765118346
2019	01	05	23	2019-01-05 23:00:00	NA	2.31153624259559	3.68402370564126
2019	01	06	00	2019-01-06 00:00:00	NA	2.36177443962815	3.81771883104756
2019	01	06	01	2019-01-06 01:00:00	NA	2.36925150665773	4.09969144376729
2019	01	06	02	2019-01-06 02:00:00	NA	2.37095069299046	3.80535082175733
2019	01	06	03	2019-01-06 03:00:00	NA	2.38196495768438	3.85970820627947
2019	01	06	04	2019-01-06 04:00:00	NA	2.37728082445823	4.13844625097355
2019	01	06	05	2019-01-06 05:00:00	NA	2.36404317908648	4.42105803204944
2019	01	06	06	2019-01-06 06:00:00	NA	2.35509523807356	4.48464173705371
2019	01	06	07	2019-01-06 07:00:00	NA	2.35329340851334	5.28187630872693
2019	01	06	08	2019-01-06 08:00:00	NA	2.33922240814035	4.23008607821943
2019	01	06	09	2019-01-06 09:00:00	NA	2.32847961447852	3.71103443782485
2019	01	06	10	2019-01-06 10:00:00	NA	2.32246551330404	3.149106889651
2019	01	06	11	2019-01-06 11:00:00	NA	2.33873291428043	3.13720150059353
2019	01	06	12	2019-01-06 12:00:00	NA	2.72603773796187	3.2041155591998
2019	01	06	13	2019-01-06 13:00:00	NA	2.75537108768682	3.32484328318473
2019	01	06	14	2019-01-06 14:00:00	NA	2.7691255319772	3.72020266404983
2019	01	06	15	2019-01-06 15:00:00	NA	2.76051461822274	4.02033482305355
2019	01	06	16	2019-01-06 16:00:00	NA	2.7386292092456	4.37962585238932
2019	01	06	17	2019-01-06 17:00:00	NA	2.65277193210702	4.30880905467172
2019	01	06	18	2019-01-06 18:00:00	NA	2.36095323296777	4.09746030577291
2019	01	06	19	2019-01-06 19:00:00	NA	2.23129793337967	3.60029327378177
2019	01	06	20	2019-01-06 20:00:00	NA	2.21727194798709	3.54414747482339
2019	01	06	21	2019-01-06 21:00:00	NA	1.99989313845354	3.66523166245925
2019	01	06	22	2019-01-06 22:00:00	NA	1.92682587401269	4.26359798027456
2019	01	06	23	2019-01-06 23:00:00	NA	1.92925584519933	3.93020470705696
2019	01	07	00	2019-01-07 00:00:00	NA	1.92783272311365	3.95637475555656
2019	01	07	01	2019-01-07 01:00:00	NA	1.93563265166523	3.81938135316689
2019	01	07	02	2019-01-07 02:00:00	NA	1.93100436594387	3.1740734651211
2019	01	07	03	2019-01-07 03:00:00	NA	1.92882825644633	3.15971958022217
2019	01	07	04	2019-01-07 04:00:00	NA	1.93104427191715	3.06734408104642
2019	01	07	05	2019-01-07 05:00:00	NA	1.93664721496019	3.15912113466319
2019	01	07	06	2019-01-07 06:00:00	NA	1.9369782058456	3.07265394004357
2019	01	07	07	2019-01-07 07:00:00	NA	1.94013530487125	3.35072282477898
2019	01	07	08	2019-01-07 08:00:00	NA	1.93214029482686	4.45364185625222
2019	01	07	09	2019-01-07 09:00:00	NA	1.93534058337456	5.32051150309799
2019	01	07	10	2019-01-07 10:00:00	NA	1.94511631593603	5.10234431713274
2019	01	07	11	2019-01-07 11:00:00	NA	1.94924452950378	5.34316540910014
2019	01	07	12	2019-01-07 12:00:00	NA	1.95495080992929	4.59399134173632
2019	01	07	13	2019-01-07 13:00:00	NA	1.95714502634302	4.31866299749942
2019	01	07	14	2019-01-07 14:00:00	NA	1.97108969200311	4.54099406139902
2019	01	07	15	2019-01-07 15:00:00	NA	1.9657614924595	4.37148676493025
2019	01	07	16	2019-01-07 16:00:00	NA	1.94349471162234	4.29550126619417
2019	01	07	17	2019-01-07 17:00:00	NA	1.92993063612533	4.42295133030929
2019	01	07	18	2019-01-07 18:00:00	NA	1.93105406567433	4.02183945599771
2019	01	07	19	2019-01-07 19:00:00	NA	1.93001407307068	3.46357482309516
2019	01	07	20	2019-01-07 20:00:00	NA	1.92870358214821	2.91626798364305
2019	01	07	21	2019-01-07 21:00:00	NA	1.92759928542467	2.98633528067938
2019	01	07	22	2019-01-07 22:00:00	NA	1.9259220567615	3.54647098463522
2019	01	07	23	2019-01-07 23:00:00	NA	1.9290415404034	3.40288884837947
2019	01	08	00	2019-01-08 00:00:00	NA	1.92985866411145	2.71412848843864
2019	01	08	01	2019-01-08 01:00:00	NA	1.92707366855385	2.37730462298296
2019	01	08	02	2019-01-08 02:00:00	NA	1.92811654400139	2.52140075576392
2019	01	08	03	2019-01-08 03:00:00	NA	1.92749731466228	2.36301435580512
2019	01	08	04	2019-01-08 04:00:00	NA	1.92884760326779	2.40136346241445
2019	01	08	05	2019-01-08 05:00:00	NA	1.92895926552172	2.13123569118683
2019	01	08	06	2019-01-08 06:00:00	NA	1.92616593078742	2.08500531847516
2019	01	08	07	2019-01-08 07:00:00	NA	1.92700796751008	2.24452641479953
2019	01	08	08	2019-01-08 08:00:00	NA	1.92704407545013	2.3481649864539
2019	01	08	09	2019-01-08 09:00:00	NA	1.92879052208115	2.33136673668048
2019	01	08	10	2019-01-08 10:00:00	NA	1.92940867170425	2.25843003031592
2019	01	08	11	2019-01-08 11:00:00	NA	1.92840752550976	2.17850633659397
2019	01	08	12	2019-01-08 12:00:00	NA	1.93313775858995	2.09346985740534
2019	01	08	13	2019-01-08 13:00:00	NA	1.93680459960497	2.20299668786608
2019	01	08	14	2019-01-08 14:00:00	NA	1.93026503821219	2.37432914760668
2019	01	08	15	2019-01-08 15:00:00	NA	1.93327448006891	2.45493660843558
2019	01	08	16	2019-01-08 16:00:00	NA	1.93306682182626	2.26972376916004
2019	01	08	17	2019-01-08 17:00:00	NA	2.00232810454154	3.84182316963395
2019	01	08	18	2019-01-08 18:00:00	NA	2.01200394941533	3.6890241177116
2019	01	08	19	2019-01-08 19:00:00	NA	2.01752961755691	3.06650144661445
2019	01	08	20	2019-01-08 20:00:00	NA	2.01981568594889	3.09770940337563
2019	01	08	21	2019-01-08 21:00:00	NA	2.04845603810573	2.95168341317879
2019	01	08	22	2019-01-08 22:00:00	NA	2.04497296023839	2.9030723153238
2019	01	08	23	2019-01-08 23:00:00	NA	2.03875170016682	2.54396799140326
2019	01	09	00	2019-01-09 00:00:00	NA	2.05007769014715	2.25108479833438
2019	01	09	01	2019-01-09 01:00:00	NA	2.06499770200187	2.29270620616721
2019	01	09	02	2019-01-09 02:00:00	NA	2.07861935046261	2.54855665846364
2019	01	09	03	2019-01-09 03:00:00	NA	2.08215041092589	2.30420499524338
2019	01	09	04	2019-01-09 04:00:00	NA	2.07459276422231	2.43341890773561
2019	01	09	05	2019-01-09 05:00:00	NA	2.07107595806184	3.06473348557674
2019	01	09	06	2019-01-09 06:00:00	NA	2.0752769428115	3.07809317256788
2019	01	09	07	2019-01-09 07:00:00	NA	2.06799383204577	2.98989076573583
2019	01	09	08	2019-01-09 08:00:00	NA	2.04384931892944	3.09728155788419
2019	01	09	09	2019-01-09 09:00:00	NA	2.04687883380297	3.22095676569732
2019	01	09	10	2019-01-09 10:00:00	NA	2.01268625874838	3.01521119745109
2019	01	09	11	2019-01-09 11:00:00	NA	2.03620183492689	3.14752185586525
2019	01	09	12	2019-01-09 12:00:00	NA	2.0483188787688	3.10150955372532
2019	01	09	13	2019-01-09 13:00:00	NA	2.01450535561631	2.94867682983041
2019	01	09	14	2019-01-09 14:00:00	NA	2.0229309894186	2.83250001362472
2019	01	09	15	2019-01-09 15:00:00	NA	2.00914540851333	2.7611676496273
2019	01	09	16	2019-01-09 16:00:00	NA	1.99963309319591	3.15382633038755
2019	01	09	17	2019-01-09 17:00:00	NA	1.98521125815855	3.08670173600235
2019	01	09	18	2019-01-09 18:00:00	NA	1.97154210706312	3.70901656478192
2019	01	09	19	2019-01-09 19:00:00	NA	1.963810449445	3.57020503579721
2019	01	09	20	2019-01-09 20:00:00	NA	1.95949689264762	3.26810490967212
2019	01	09	21	2019-01-09 21:00:00	NA	1.95566948329916	3.59847954377791
2019	01	09	22	2019-01-09 22:00:00	NA	1.95811699175599	5.40028102559715
2019	01	09	23	2019-01-09 23:00:00	NA	1.97981278121979	4.13270087914624
2019	01	10	00	2019-01-10 00:00:00	NA	1.99139281886875	3.43520565717597
2019	01	10	01	2019-01-10 01:00:00	NA	1.97567331804647	2.97511258903696
2019	01	10	02	2019-01-10 02:00:00	NA	1.98452617009825	3.09359523953997
2019	01	10	03	2019-01-10 03:00:00	NA	1.9966004828357	3.24960170993927
2019	01	10	04	2019-01-10 04:00:00	NA	1.97867178117249	3.25448962921232
2019	01	10	05	2019-01-10 05:00:00	NA	1.9663755204775	3.43772188064842
2019	01	10	06	2019-01-10 06:00:00	NA	1.96369572474186	4.14900861900413
2019	01	10	07	2019-01-10 07:00:00	NA	1.96059389731302	4.29173500393075
2019	01	10	08	2019-01-10 08:00:00	NA	1.9593622844699	4.16870262019272
2019	01	10	09	2019-01-10 09:00:00	NA	1.95668001235916	3.67037528740894
2019	01	10	10	2019-01-10 10:00:00	NA	1.95858812747438	3.55579644467987
2019	01	10	11	2019-01-10 11:00:00	NA	1.958192953883	4.05849798788175
2019	01	10	12	2019-01-10 12:00:00	NA	1.95732062866187	4.24199120485528
2019	01	10	13	2019-01-10 13:00:00	NA	1.95709658934119	4.45631621837822
2019	01	10	14	2019-01-10 14:00:00	NA	1.95397417244078	3.59568901800032
2019	01	10	15	2019-01-10 15:00:00	NA	1.94916316961632	3.55262288352588
2019	01	10	16	2019-01-10 16:00:00	NA	1.94389563439489	3.15046512197037
2019	01	10	17	2019-01-10 17:00:00	NA	1.94105021849834	3.91396334595099
2019	01	10	18	2019-01-10 18:00:00	NA	1.93570503521692	3.50969917965615
2019	01	10	19	2019-01-10 19:00:00	NA	1.93995464590014	3.31581086398596
2019	01	10	20	2019-01-10 20:00:00	NA	1.95051549153414	3.36347333212396
2019	01	10	21	2019-01-10 21:00:00	NA	1.93719514690608	3.79194959999834
2019	01	10	22	2019-01-10 22:00:00	NA	1.92135311516382	3.5540152807935
2019	01	10	23	2019-01-10 23:00:00	NA	1.92091110287606	2.64325641287595
2019	01	11	00	2019-01-11 00:00:00	NA	1.92207135534405	2.56667815955871
2019	01	11	01	2019-01-11 01:00:00	NA	1.92575186705341	2.67975412164643
2019	01	11	02	2019-01-11 02:00:00	NA	1.92404155632225	2.61759996198986
2019	01	11	03	2019-01-11 03:00:00	NA	1.93212803016105	2.56541043186381
2019	01	11	04	2019-01-11 04:00:00	NA	1.93579608762371	2.83948163514986
2019	01	11	05	2019-01-11 05:00:00	NA	1.92923092469999	3.21153155591736
2019	01	11	06	2019-01-11 06:00:00	NA	1.92100758219417	3.03917339314907
2019	01	11	07	2019-01-11 07:00:00	NA	1.91991615198797	3.36122075118993
2019	01	11	08	2019-01-11 08:00:00	NA	1.92490807322173	3.4916627139667
2019	01	11	09	2019-01-11 09:00:00	NA	1.92400093437964	3.68133975480882
2019	01	11	10	2019-01-11 10:00:00	NA	1.93233052355697	3.65911353832984
2019	01	11	11	2019-01-11 11:00:00	NA	1.9323177374335	4.02541027309203
2019	01	11	12	2019-01-11 12:00:00	NA	1.92543759728157	4.74707584921244
2019	01	11	13	2019-01-11 13:00:00	NA	1.92609234207782	4.65503754082143
2019	01	11	14	2019-01-11 14:00:00	NA	1.927169816383	3.85958906353281
2019	01	11	15	2019-01-11 15:00:00	NA	1.92564197960141	3.73921541317147
2019	01	11	16	2019-01-11 16:00:00	NA	1.92312049679709	2.98786048479606
2019	01	11	17	2019-01-11 17:00:00	NA	1.92400042994117	3.97246045447269
2019	01	11	18	2019-01-11 18:00:00	NA	1.92495128067484	2.91252548142853
2019	01	11	19	2019-01-11 19:00:00	NA	1.92665218112083	2.80890732552732
2019	01	11	20	2019-01-11 20:00:00	NA	1.92919258466878	2.7909146933605
2019	01	11	21	2019-01-11 21:00:00	NA	1.92874160898217	2.79818648612203
2019	01	11	22	2019-01-11 22:00:00	NA	1.9287560437371	2.62583701421112
2019	01	11	23	2019-01-11 23:00:00	NA	2.02131667961453	2.65195573196479
2019	01	12	00	2019-01-12 00:00:00	NA	2.13735985498307	3.09714157316202
2019	01	12	01	2019-01-12 01:00:00	NA	2.13218986618542	2.89516728784752
2019	01	12	02	2019-01-12 02:00:00	NA	2.07012195578152	2.84496063447467
2019	01	12	03	2019-01-12 03:00:00	NA	1.96108803512653	2.86626368442584
2019	01	12	04	2019-01-12 04:00:00	NA	1.95486655452897	3.02668014014805
2019	01	12	05	2019-01-12 05:00:00	NA	1.95526071114946	3.16920510628375
2019	01	12	06	2019-01-12 06:00:00	NA	1.96254525469904	3.24861130494346
2019	01	12	07	2019-01-12 07:00:00	NA	1.96945061284269	3.1945745432534
2019	01	12	08	2019-01-12 08:00:00	NA	1.96165363156515	3.24204879922952
2019	01	12	09	2019-01-12 09:00:00	NA	1.96460536938447	3.49727262369504
2019	01	12	10	2019-01-12 10:00:00	NA	1.96678179352543	3.76842131687171
2019	01	12	11	2019-01-12 11:00:00	NA	1.96060473779176	3.70934435641499
2019	01	12	12	2019-01-12 12:00:00	NA	1.96175552916925	3.7217529928025
2019	01	12	13	2019-01-12 13:00:00	NA	1.95920926344971	3.77878835859764
2019	01	12	14	2019-01-12 14:00:00	NA	1.95328783154355	3.97607458590429
2019	01	12	15	2019-01-12 15:00:00	NA	1.94812801081852	3.82573100222213
2019	01	12	16	2019-01-12 16:00:00	NA	1.95128165535514	3.57509531717018
2019	01	12	17	2019-01-12 17:00:00	NA	1.95473846926162	3.53511512496278
2019	01	12	18	2019-01-12 18:00:00	NA	1.94590375267177	3.73180628405111
2019	01	12	19	2019-01-12 19:00:00	NA	1.94350350495804	3.54526958337734
2019	01	12	20	2019-01-12 20:00:00	NA	1.94734018608197	3.21756325510674
2019	01	12	21	2019-01-12 21:00:00	NA	1.94539436179311	3.18230442320362
2019	01	12	22	2019-01-12 22:00:00	NA	1.9535567965326	3.12984642200161
2019	01	12	23	2019-01-12 23:00:00	NA	2.12132589155044	3.30821798395098
2019	01	13	00	2019-01-13 00:00:00	NA	2.11903275964684	3.3988623401107
2019	01	13	01	2019-01-13 01:00:00	NA	2.07702488686208	3.68492868186088
2019	01	13	02	2019-01-13 02:00:00	NA	2.10513949013085	4.24434913161855
2019	01	13	03	2019-01-13 03:00:00	NA	2.03603593955054	3.90650560088044
2019	01	13	04	2019-01-13 04:00:00	NA	1.98826506077558	3.97352405538779
2019	01	13	05	2019-01-13 05:00:00	NA	1.96670739549981	4.61145997946559
2019	01	13	06	2019-01-13 06:00:00	NA	1.95995784814742	4.6000750861539
2019	01	13	07	2019-01-13 07:00:00	NA	1.96074776303918	4.63183351137303
2019	01	13	08	2019-01-13 08:00:00	NA	1.95902447191968	4.12409685985767
2019	01	13	09	2019-01-13 09:00:00	NA	1.95743207495126	3.50359031739053
2019	01	13	10	2019-01-13 10:00:00	NA	1.95383044062798	3.57012761917062
2019	01	13	11	2019-01-13 11:00:00	NA	1.95289994806275	3.56448438821626
2019	01	13	12	2019-01-13 12:00:00	NA	1.95248578972707	3.44784714436984
2019	01	13	13	2019-01-13 13:00:00	NA	1.94374893043039	3.36731476488472
2019	01	13	14	2019-01-13 14:00:00	NA	1.94597409269277	3.34946105777256
2019	01	13	15	2019-01-13 15:00:00	NA	1.94951771239061	3.38797335908076
2019	01	13	16	2019-01-13 16:00:00	NA	1.9497343955238	3.77337194929012
2019	01	13	17	2019-01-13 17:00:00	NA	1.94812461458615	3.62780064839338
2019	01	13	18	2019-01-13 18:00:00	NA	1.94263440828242	3.53309468350675
2019	01	13	19	2019-01-13 19:00:00	NA	1.95177308690962	2.42851765373891
2019	01	13	20	2019-01-13 20:00:00	NA	1.97344954962118	2.19347083993459
2019	01	13	21	2019-01-13 21:00:00	NA	1.97991924639655	2.24840159146309
2019	01	13	22	2019-01-13 22:00:00	NA	2.00752725102199	2.25303656409907
2019	01	13	23	2019-01-13 23:00:00	NA	2.07485333426161	2.19435188377873
2019	01	14	00	2019-01-14 00:00:00	NA	2.14957586074939	2.20234037271229
2019	01	14	01	2019-01-14 01:00:00	NA	2.11609468943093	2.39126413290632
2019	01	14	02	2019-01-14 02:00:00	NA	2.12301746145461	2.24363674207971
2019	01	14	03	2019-01-14 03:00:00	NA	2.1374850929593	2.28983036713838
2019	01	14	04	2019-01-14 04:00:00	NA	2.12108188580869	2.20451325634003
2019	01	14	05	2019-01-14 05:00:00	NA	2.0986406454628	2.24649418804125
2019	01	14	06	2019-01-14 06:00:00	NA	2.02048001126452	2.21937392453055
2019	01	14	07	2019-01-14 07:00:00	NA	2.02913656174822	2.17620002090284
2019	01	14	08	2019-01-14 08:00:00	NA	2.05043986467857	2.14523401316448
2019	01	14	09	2019-01-14 09:00:00	NA	2.05995124651724	2.11941367773376
2019	01	14	10	2019-01-14 10:00:00	NA	2.05829153929376	2.09400309370673
2019	01	14	11	2019-01-14 11:00:00	NA	2.05238238273613	2.06549143923919
2019	01	14	12	2019-01-14 12:00:00	NA	2.034510608786	2.06705946613741
2019	01	14	13	2019-01-14 13:00:00	NA	2.03872786177846	2.061740797191
2019	01	14	14	2019-01-14 14:00:00	NA	2.03659604979522	2.05422880146182
2019	01	14	15	2019-01-14 15:00:00	NA	2.02493665157655	2.08422736592245
2019	01	14	16	2019-01-14 16:00:00	NA	2.03272364215358	2.08994307073106
2019	01	14	17	2019-01-14 17:00:00	NA	2.03115930745825	2.08738104338733
2019	01	14	18	2019-01-14 18:00:00	NA	1.99808977891665	2.06919256767144
2019	01	14	19	2019-01-14 19:00:00	NA	2.00344185492131	2.05319749342942
2019	01	14	20	2019-01-14 20:00:00	NA	2.00785558792819	2.06296375990333
2019	01	14	21	2019-01-14 21:00:00	NA	2.00034582407158	2.07919328816517
2019	01	14	22	2019-01-14 22:00:00	NA	2.00077257272309	2.08613477567785
2019	01	14	23	2019-01-14 23:00:00	NA	2.02072386060867	2.08439308480962
2019	01	15	00	2019-01-15 00:00:00	NA	2.17445234538322	2.07688068027453
2019	01	15	01	2019-01-15 01:00:00	NA	2.14950590524715	2.24709511654954
2019	01	15	02	2019-01-15 02:00:00	NA	2.13767219936272	2.12370584913276
2019	01	15	03	2019-01-15 03:00:00	NA	2.14451568087529	2.13306654535553
2019	01	15	04	2019-01-15 04:00:00	NA	2.13275995632319	2.09004983421479
2019	01	15	05	2019-01-15 05:00:00	NA	2.11219187666805	2.08924046192222
2019	01	15	06	2019-01-15 06:00:00	NA	2.12453000598708	2.3050229075385
2019	01	15	07	2019-01-15 07:00:00	NA	2.12766633025621	2.34943121482811
2019	01	15	08	2019-01-15 08:00:00	NA	2.11891194838601	2.35924173739454
2019	01	15	09	2019-01-15 09:00:00	NA	2.09375811724899	2.42207159757795
2019	01	15	10	2019-01-15 10:00:00	NA	2.08790126828082	2.12054839348607
2019	01	15	11	2019-01-15 11:00:00	NA	2.08998063953157	2.13078871050826
2019	01	15	12	2019-01-15 12:00:00	NA	2.0868451309727	2.12506325990917
2019	01	15	13	2019-01-15 13:00:00	NA	2.11130400187434	2.15538899779085
2019	01	15	14	2019-01-15 14:00:00	NA	2.10367159629461	2.14262619786952
2019	01	15	15	2019-01-15 15:00:00	NA	2.10997609181176	2.19919511449503
2019	01	15	16	2019-01-15 16:00:00	NA	2.10559008442269	2.23369527206441
2019	01	15	17	2019-01-15 17:00:00	NA	2.10086096576905	2.22909222979511
2019	01	15	18	2019-01-15 18:00:00	NA	2.09454590684091	2.30261962294583
2019	01	15	19	2019-01-15 19:00:00	NA	2.06836201725076	2.26290597196656
2019	01	15	20	2019-01-15 20:00:00	NA	2.02311251065607	2.2604261599503
2019	01	15	21	2019-01-15 21:00:00	NA	2.0348207331716	2.27570505862803
2019	01	15	22	2019-01-15 22:00:00	NA	2.00806443877985	2.36792411153505
2019	01	15	23	2019-01-15 23:00:00	NA	2.21955925085002	2.26220198236028
2019	01	16	00	2019-01-16 00:00:00	NA	2.39864914022018	2.31529506239986
2019	01	16	01	2019-01-16 01:00:00	NA	2.39276373928881	2.34329593285411
2019	01	16	02	2019-01-16 02:00:00	NA	2.4548961315232	2.3947394995925
2019	01	16	03	2019-01-16 03:00:00	NA	2.50701775000167	2.44030038674424
2019	01	16	04	2019-01-16 04:00:00	NA	2.54126392274689	2.62921677432683
2019	01	16	05	2019-01-16 05:00:00	NA	2.6670901234571	2.82978022816528
2019	01	16	06	2019-01-16 06:00:00	NA	2.64734186727089	2.71316767532002
2019	01	16	07	2019-01-16 07:00:00	NA	2.62279757207319	2.51056499796939
2019	01	16	08	2019-01-16 08:00:00	NA	2.61968385582709	2.96138302790561
2019	01	16	09	2019-01-16 09:00:00	NA	2.6033593493082	3.37236195046192
2019	01	16	10	2019-01-16 10:00:00	NA	2.61156163060775	3.17813740195621
2019	01	16	11	2019-01-16 11:00:00	NA	2.63164713478311	3.0880610060361
2019	01	16	12	2019-01-16 12:00:00	NA	2.61403114283492	2.93515212457773
2019	01	16	13	2019-01-16 13:00:00	NA	2.60099927317121	4.0142623411214
2019	01	16	14	2019-01-16 14:00:00	NA	2.59496602411375	3.51975789621555
2019	01	16	15	2019-01-16 15:00:00	NA	2.57259715740004	3.00184727100453
2019	01	16	16	2019-01-16 16:00:00	NA	2.56516629263897	2.86958380945113
2019	01	16	17	2019-01-16 17:00:00	NA	2.5452398597832	2.95703118731717
2019	01	16	18	2019-01-16 18:00:00	NA	2.43322115206679	2.97620800976449
2019	01	16	19	2019-01-16 19:00:00	NA	1.96310299232899	2.93831980419007
2019	01	16	20	2019-01-16 20:00:00	NA	1.93352930384582	2.55160760338806
2019	01	16	21	2019-01-16 21:00:00	NA	1.92864086307609	2.74416408824988
2019	01	16	22	2019-01-16 22:00:00	NA	1.91910323730757	3.07553656760797
2019	01	16	23	2019-01-16 23:00:00	NA	1.92673886492457	3.42658281505152
2019	01	17	00	2019-01-17 00:00:00	NA	1.92783379181787	3.6447334397475
2019	01	17	01	2019-01-17 01:00:00	NA	1.92623246292848	2.66312053998031
2019	01	17	02	2019-01-17 02:00:00	NA	1.92433786110064	2.5281186183829
2019	01	17	03	2019-01-17 03:00:00	NA	1.93555683291739	2.70631429699061
2019	01	17	04	2019-01-17 04:00:00	NA	2.006628751293	2.72338857612935
2019	01	17	05	2019-01-17 05:00:00	NA	2.07826521173218	3.05284569820216
2019	01	17	06	2019-01-17 06:00:00	NA	2.09928526206278	3.87505184765713
2019	01	17	07	2019-01-17 07:00:00	NA	2.02628523569364	3.56100163847175
2019	01	17	08	2019-01-17 08:00:00	NA	2.01111671814394	3.55771035031278
2019	01	17	09	2019-01-17 09:00:00	NA	2.00475948574713	3.40557468123391
2019	01	17	10	2019-01-17 10:00:00	NA	2.05814477312585	3.73018828782049
2019	01	17	11	2019-01-17 11:00:00	NA	2.05727142297488	5.68534077478701
2019	01	17	12	2019-01-17 12:00:00	NA	2.02043092321237	4.95289242841458
2019	01	17	13	2019-01-17 13:00:00	NA	2.05104298026909	4.5713124283168
2019	01	17	14	2019-01-17 14:00:00	NA	2.04993453420853	4.18391707704018
2019	01	17	15	2019-01-17 15:00:00	NA	2.02555430144751	4.34911863862315
2019	01	17	16	2019-01-17 16:00:00	NA	2.08431411252347	4.51849105071535
2019	01	17	17	2019-01-17 17:00:00	NA	2.08957548991407	4.01827947494096
2019	01	17	18	2019-01-17 18:00:00	NA	2.07728381074599	4.21259554334632
2019	01	17	19	2019-01-17 19:00:00	NA	2.04273329153295	4.33277362403357
2019	01	17	20	2019-01-17 20:00:00	NA	2.01978915880297	3.84848436593645
2019	01	17	21	2019-01-17 21:00:00	NA	2.04320375777521	4.28994699536313
2019	01	17	22	2019-01-17 22:00:00	NA	2.06245208365432	4.5687381728509
2019	01	17	23	2019-01-17 23:00:00	NA	2.06370709475114	3.68583155006042
2019	01	18	00	2019-01-18 00:00:00	NA	2.065310737696	3.70700017390082
2019	01	18	01	2019-01-18 01:00:00	NA	2.06381096872485	3.12351851694733
2019	01	18	02	2019-01-18 02:00:00	NA	2.04429498237456	3.23158245665867
2019	01	18	03	2019-01-18 03:00:00	NA	2.05762372209905	3.75277867189847
2019	01	18	04	2019-01-18 04:00:00	NA	2.05574123814297	4.21175778673012
2019	01	18	05	2019-01-18 05:00:00	NA	1.98967329820331	3.39588357627799
2019	01	18	06	2019-01-18 06:00:00	NA	1.91630628093686	3.31971678690756
2019	01	18	07	2019-01-18 07:00:00	NA	1.92460920333683	3.11036984911142
2019	01	18	08	2019-01-18 08:00:00	NA	1.92918840801895	3.0132889519649
2019	01	18	09	2019-01-18 09:00:00	NA	1.92987133558249	3.05960597486931
2019	01	18	10	2019-01-18 10:00:00	NA	1.92826656696782	4.30018450215416
2019	01	18	11	2019-01-18 11:00:00	NA	1.92942180263727	3.47718916768818
2019	01	18	12	2019-01-18 12:00:00	NA	1.93013853690889	3.00647513212429
2019	01	18	13	2019-01-18 13:00:00	NA	1.92872879558561	3.23229553223472
2019	01	18	14	2019-01-18 14:00:00	NA	1.92991340168284	3.71112088221982
2019	01	18	15	2019-01-18 15:00:00	NA	1.93524305778106	5.09065259780842
2019	01	18	16	2019-01-18 16:00:00	NA	1.93569677083355	4.57762250614367
2019	01	18	17	2019-01-18 17:00:00	NA	1.93743122290255	4.05725743126999
2019	01	18	18	2019-01-18 18:00:00	NA	1.93958499471155	3.61049449918666
2019	01	18	19	2019-01-18 19:00:00	NA	1.93573297941175	3.13466402781287
2019	01	18	20	2019-01-18 20:00:00	NA	1.93466031324794	2.79651292298388
2019	01	18	21	2019-01-18 21:00:00	NA	1.93480180222441	2.51466342524583
2019	01	18	22	2019-01-18 22:00:00	NA	1.93514274362597	2.431607623965
2019	01	18	23	2019-01-18 23:00:00	NA	1.93487061657278	2.39805436205811
2019	01	19	00	2019-01-19 00:00:00	NA	1.93724015098362	2.44971016902649
2019	01	19	01	2019-01-19 01:00:00	NA	1.93889307102693	2.61730446533495
2019	01	19	02	2019-01-19 02:00:00	NA	1.9367776555314	2.8189531846613
2019	01	19	03	2019-01-19 03:00:00	NA	1.93669576098135	2.86218226805366
2019	01	19	04	2019-01-19 04:00:00	NA	1.93687536392162	3.36191420336907
2019	01	19	05	2019-01-19 05:00:00	NA	1.93692189453999	3.06481957029898
2019	01	19	06	2019-01-19 06:00:00	NA	1.93554514591703	2.90576897319738
2019	01	19	07	2019-01-19 07:00:00	NA	1.93297599151246	2.8720070815799
2019	01	19	08	2019-01-19 08:00:00	NA	1.9349155937527	2.69599332026474
2019	01	19	09	2019-01-19 09:00:00	NA	1.93384825580969	2.5884533257707
2019	01	19	10	2019-01-19 10:00:00	NA	1.93503188470167	2.55521786162831
2019	01	19	11	2019-01-19 11:00:00	NA	1.93638157762239	2.39408245124158
2019	01	19	12	2019-01-19 12:00:00	NA	1.93824431529095	2.42415506060466
2019	01	19	13	2019-01-19 13:00:00	NA	1.93781600395774	2.62824622046237
2019	01	19	14	2019-01-19 14:00:00	NA	1.93696845670755	2.59510069794967
2019	01	19	15	2019-01-19 15:00:00	NA	1.93473278173895	2.57778854207752
2019	01	19	16	2019-01-19 16:00:00	NA	1.93773296208675	2.23957979621115
2019	01	19	17	2019-01-19 17:00:00	NA	1.93315263344952	2.58595440880668
2019	01	19	18	2019-01-19 18:00:00	NA	1.92953258769159	2.72956139667892
2019	01	19	19	2019-01-19 19:00:00	NA	1.92695374827649	2.53084202949664
2019	01	19	20	2019-01-19 20:00:00	NA	1.92563408101858	3.03655798312101
2019	01	19	21	2019-01-19 21:00:00	NA	1.92247127896934	3.40811183713075
2019	01	19	22	2019-01-19 22:00:00	NA	1.920048493861	3.14491209232855
2019	01	19	23	2019-01-19 23:00:00	NA	1.91767922035552	2.71075931105543
2019	01	20	00	2019-01-20 00:00:00	NA	1.91588119374519	2.72559267679964
2019	01	20	01	2019-01-20 01:00:00	NA	1.9124759625197	2.95099688851052
2019	01	20	02	2019-01-20 02:00:00	NA	1.91193490563437	3.65281327063645
2019	01	20	03	2019-01-20 03:00:00	NA	1.91269038896855	3.93144670093576
2019	01	20	04	2019-01-20 04:00:00	NA	2.09481410125312	3.41792370406657
2019	01	20	05	2019-01-20 05:00:00	NA	2.13463112146434	2.98081288841519
2019	01	20	06	2019-01-20 06:00:00	NA	2.12734333691523	4.07675660814689
2019	01	20	07	2019-01-20 07:00:00	NA	2.11911294082834	3.87454584379844
2019	01	20	08	2019-01-20 08:00:00	NA	2.09727826214301	3.31571032784804
2019	01	20	09	2019-01-20 09:00:00	NA	2.12502816930706	3.12965218059061
2019	01	20	10	2019-01-20 10:00:00	NA	2.12428520372598	3.13115945918056
2019	01	20	11	2019-01-20 11:00:00	NA	2.12608303151466	3.24654900300115
2019	01	20	12	2019-01-20 12:00:00	NA	2.12191827251366	3.92667753445866
2019	01	20	13	2019-01-20 13:00:00	NA	2.07359755242835	3.72940697517674
2019	01	20	14	2019-01-20 14:00:00	NA	2.06883283511009	3.65489299279557
2019	01	20	15	2019-01-20 15:00:00	NA	2.0611077790814	4.42572056949854
2019	01	20	16	2019-01-20 16:00:00	NA	2.05098396523104	3.77673178594341
2019	01	20	17	2019-01-20 17:00:00	NA	2.02702465864496	3.25625890304339
2019	01	20	18	2019-01-20 18:00:00	NA	2.03287359474288	3.79035931600915
2019	01	20	19	2019-01-20 19:00:00	NA	2.0212548356641	4.42781700515131
2019	01	20	20	2019-01-20 20:00:00	NA	1.99564505988611	4.92915018617598
2019	01	20	21	2019-01-20 21:00:00	NA	2.00169298342277	4.72992516229244
2019	01	20	22	2019-01-20 22:00:00	NA	2.00774119708121	3.83212574503301
2019	01	20	23	2019-01-20 23:00:00	NA	2.01187401225185	4.68951303962856
2019	01	21	00	2019-01-21 00:00:00	NA	2.01924434060687	4.42591508326082
2019	01	21	01	2019-01-21 01:00:00	NA	2.01695366445276	3.40699415973152
2019	01	21	02	2019-01-21 02:00:00	NA	2.0242252639336	3.62718058765982
2019	01	21	03	2019-01-21 03:00:00	NA	2.01796149869059	3.35108478054999
2019	01	21	04	2019-01-21 04:00:00	NA	2.00161560022327	3.17617894386998
2019	01	21	05	2019-01-21 05:00:00	NA	1.99937801060376	3.12246927258722
2019	01	21	06	2019-01-21 06:00:00	NA	2.00070932266653	3.22529646043535
2019	01	21	07	2019-01-21 07:00:00	NA	1.98538616011604	3.17763360535158
2019	01	21	08	2019-01-21 08:00:00	NA	1.98846068355491	3.31052354420256
2019	01	21	09	2019-01-21 09:00:00	NA	1.98340284860161	3.3306841742359
2019	01	21	10	2019-01-21 10:00:00	NA	1.98914090361206	3.58793002208608
2019	01	21	11	2019-01-21 11:00:00	NA	1.98700074598673	4.90761810756121
2019	01	21	12	2019-01-21 12:00:00	NA	1.98799264756144	5.98194589171638
2019	01	21	13	2019-01-21 13:00:00	NA	1.98863090083148	5.05891392323407
2019	01	21	14	2019-01-21 14:00:00	NA	1.99009773228138	4.19643178162394
2019	01	21	15	2019-01-21 15:00:00	NA	1.98142056642102	3.89334544411056
2019	01	21	16	2019-01-21 16:00:00	NA	1.97819139871068	4.5514134530422
2019	01	21	17	2019-01-21 17:00:00	NA	1.97957323539107	5.4638905460319
2019	01	21	18	2019-01-21 18:00:00	NA	1.96546081147637	4.34087891501179
2019	01	21	19	2019-01-21 19:00:00	NA	1.94572355071331	4.03274699862491
2019	01	21	20	2019-01-21 20:00:00	NA	1.94206290023906	3.86382118940224
2019	01	21	21	2019-01-21 21:00:00	NA	1.95045663934491	4.07985845806896
2019	01	21	22	2019-01-21 22:00:00	NA	1.94770863089376	3.98743432850376
2019	01	21	23	2019-01-21 23:00:00	NA	1.9442680641121	4.48689504299061
2019	01	22	00	2019-01-22 00:00:00	NA	1.93643237069832	4.25547751060502
2019	01	22	01	2019-01-22 01:00:00	NA	1.9334704296282	3.47289147350525
2019	01	22	02	2019-01-22 02:00:00	NA	1.93283342303368	3.26177959539953
2019	01	22	03	2019-01-22 03:00:00	NA	1.93738282970948	2.30197918856186
2019	01	22	04	2019-01-22 04:00:00	NA	1.93749257406523	2.01298726539243
2019	01	22	05	2019-01-22 05:00:00	NA	1.93915877543545	1.94066348259119
2019	01	22	06	2019-01-22 06:00:00	NA	1.9353296069573	1.93653590729092
2019	01	22	07	2019-01-22 07:00:00	NA	1.93539977777166	1.93945290656782
2019	01	22	08	2019-01-22 08:00:00	NA	1.93517279609537	1.94569992764762
2019	01	22	09	2019-01-22 09:00:00	NA	1.93772491231436	1.95098423805849
2019	01	22	10	2019-01-22 10:00:00	NA	1.93726520677758	1.95687311113928
2019	01	22	11	2019-01-22 11:00:00	NA	1.93575035314119	2.00586778210703
2019	01	22	12	2019-01-22 12:00:00	NA	1.93537012037382	2.10665131814704
2019	01	22	13	2019-01-22 13:00:00	NA	1.93685006986157	2.06542427043123
2019	01	22	14	2019-01-22 14:00:00	NA	1.93930351064758	2.10873884942688
2019	01	22	15	2019-01-22 15:00:00	NA	1.93977415963446	2.04263541033499
2019	01	22	16	2019-01-22 16:00:00	NA	1.94200277105823	1.96989935300083
2019	01	22	17	2019-01-22 17:00:00	NA	1.94326938049798	2.10089435859382
2019	01	22	18	2019-01-22 18:00:00	NA	1.9416098637872	2.57166524356219
2019	01	22	19	2019-01-22 19:00:00	NA	1.9385575041671	2.61224658872864
2019	01	22	20	2019-01-22 20:00:00	NA	1.93921398244958	2.40657018389151
2019	01	22	21	2019-01-22 21:00:00	NA	1.93821158899128	2.25095388087076
2019	01	22	22	2019-01-22 22:00:00	NA	1.93745025437378	2.2243803281754
2019	01	22	23	2019-01-22 23:00:00	NA	1.94039184999437	2.18726841886654
2019	01	23	00	2019-01-23 00:00:00	NA	1.94994313938605	2.24538721669217
2019	01	23	01	2019-01-23 01:00:00	NA	1.95085246307213	2.11801662580194
2019	01	23	02	2019-01-23 02:00:00	NA	1.94787581757683	2.44239336743334
2019	01	23	03	2019-01-23 03:00:00	NA	1.94515223083327	2.20815559318495
2019	01	23	04	2019-01-23 04:00:00	NA	1.94538678800962	2.39069587696786
2019	01	23	05	2019-01-23 05:00:00	NA	1.94540206400765	2.70310433746059
2019	01	23	06	2019-01-23 06:00:00	NA	1.94395668002214	2.71599672314367
2019	01	23	07	2019-01-23 07:00:00	NA	1.94257414065862	2.75584210874321
2019	01	23	08	2019-01-23 08:00:00	NA	1.9418880492331	2.92427419371883
2019	01	23	09	2019-01-23 09:00:00	NA	1.94218172819979	3.2106351197906
2019	01	23	10	2019-01-23 10:00:00	NA	1.94092961946479	2.92251932585511
2019	01	23	11	2019-01-23 11:00:00	NA	1.94232456416425	2.47434375450772
2019	01	23	12	2019-01-23 12:00:00	NA	1.94151976876652	2.27538264237067
2019	01	23	13	2019-01-23 13:00:00	NA	1.93891247447421	2.69952463561992
2019	01	23	14	2019-01-23 14:00:00	NA	1.93771301841514	2.62335262852887
2019	01	23	15	2019-01-23 15:00:00	NA	1.93398464940903	3.12759005576842
2019	01	23	16	2019-01-23 16:00:00	NA	1.93326943940611	2.93658067117437
2019	01	23	17	2019-01-23 17:00:00	NA	1.93234986814412	3.00738989998273
2019	01	23	18	2019-01-23 18:00:00	NA	1.92940456104488	3.14186879280119
2019	01	23	19	2019-01-23 19:00:00	NA	1.92785967188248	2.28019046958649
2019	01	23	20	2019-01-23 20:00:00	NA	1.92866024787625	2.12458937506966
2019	01	23	21	2019-01-23 21:00:00	NA	1.92835014878731	3.13916116093758
2019	01	23	22	2019-01-23 22:00:00	NA	1.92704322407489	2.76708910316902
2019	01	23	23	2019-01-23 23:00:00	NA	1.92930012371585	3.01613139371923
2019	01	24	00	2019-01-24 00:00:00	NA	1.92900023845907	3.40378224529357
2019	01	24	01	2019-01-24 01:00:00	NA	1.92661056648547	3.38386729926485
2019	01	24	02	2019-01-24 02:00:00	NA	1.92617201495003	3.66385141936482
2019	01	24	03	2019-01-24 03:00:00	NA	1.92494696397524	3.250342400991
2019	01	24	04	2019-01-24 04:00:00	NA	1.92310390771642	2.81862677098731
2019	01	24	05	2019-01-24 05:00:00	NA	1.92303228148427	2.57848365496402
2019	01	24	06	2019-01-24 06:00:00	NA	1.92496659774991	2.41996588657993
2019	01	24	07	2019-01-24 07:00:00	NA	1.92463923348924	2.63633498438173
2019	01	24	08	2019-01-24 08:00:00	NA	1.92575423922973	4.35605860708023
2019	01	24	09	2019-01-24 09:00:00	NA	1.92625733357659	3.90600165037783
2019	01	24	10	2019-01-24 10:00:00	NA	1.92701459944974	3.78124689563627
2019	01	24	11	2019-01-24 11:00:00	NA	1.92745108349986	4.56162677510398
2019	01	24	12	2019-01-24 12:00:00	NA	1.92835452345683	3.81786490774777
2019	01	24	13	2019-01-24 13:00:00	NA	1.93058096782959	3.49075034152111
2019	01	24	14	2019-01-24 14:00:00	NA	1.92955630843481	3.16841000232624
2019	01	24	15	2019-01-24 15:00:00	NA	1.9313428377307	2.9873096549852
2019	01	24	16	2019-01-24 16:00:00	NA	1.92679115153029	3.29841738270068
2019	01	24	17	2019-01-24 17:00:00	NA	1.92658707855159	3.01041416740364
2019	01	24	18	2019-01-24 18:00:00	NA	1.92384425701713	4.0168606396923
2019	01	24	19	2019-01-24 19:00:00	NA	1.92596870884265	3.52945509802634
2019	01	24	20	2019-01-24 20:00:00	NA	1.92764361141763	3.66334095865334
2019	01	24	21	2019-01-24 21:00:00	NA	1.92777439333055	3.71454298858292
2019	01	24	22	2019-01-24 22:00:00	NA	1.92775596927385	3.72345073900109
2019	01	24	23	2019-01-24 23:00:00	NA	1.93042404534473	3.03881380517562
2019	01	25	00	2019-01-25 00:00:00	NA	1.93854413292223	3.04898810900388
2019	01	25	01	2019-01-25 01:00:00	NA	1.94147413705847	3.69645419797145
2019	01	25	02	2019-01-25 02:00:00	NA	1.93237652140852	2.98395752230804
2019	01	25	03	2019-01-25 03:00:00	NA	1.93220601346185	2.31055977891895
2019	01	25	04	2019-01-25 04:00:00	NA	1.92779602766518	2.46712705489929
2019	01	25	05	2019-01-25 05:00:00	NA	1.93297146144969	2.76871314333183
2019	01	25	06	2019-01-25 06:00:00	NA	1.93350342429345	3.25914043350231
2019	01	25	07	2019-01-25 07:00:00	NA	1.93275840234306	3.50973758335638
2019	01	25	08	2019-01-25 08:00:00	NA	1.93324234990934	3.45983111103619
2019	01	25	09	2019-01-25 09:00:00	NA	1.93134692562839	3.20537773309495
2019	01	25	10	2019-01-25 10:00:00	NA	1.93106179087934	2.59054458779997
2019	01	25	11	2019-01-25 11:00:00	NA	1.93319923996226	2.33255858706401
2019	01	25	12	2019-01-25 12:00:00	NA	1.93595129821345	2.3749837359352
2019	01	25	13	2019-01-25 13:00:00	NA	1.93096256296079	2.40556048808402
2019	01	25	14	2019-01-25 14:00:00	NA	1.93215314034148	2.66155845652482
2019	01	25	15	2019-01-25 15:00:00	NA	1.93024069256844	2.69191995788861
2019	01	25	16	2019-01-25 16:00:00	NA	1.92833303075712	3.26883406998019
2019	01	25	17	2019-01-25 17:00:00	NA	1.92818795674335	3.60965802058841
2019	01	25	18	2019-01-25 18:00:00	NA	1.92466216410151	3.62434847743486
2019	01	25	19	2019-01-25 19:00:00	NA	1.92406779651069	4.01963634775854
2019	01	25	20	2019-01-25 20:00:00	NA	1.92369957339561	3.6115910551047
2019	01	25	21	2019-01-25 21:00:00	NA	1.9243021984254	3.37549556485425
2019	01	25	22	2019-01-25 22:00:00	NA	1.92399084515379	3.91883901029468
2019	01	25	23	2019-01-25 23:00:00	NA	1.92406963144366	3.86211421402096
2019	01	26	00	2019-01-26 00:00:00	NA	1.92514282453843	3.89084567287618
2019	01	26	01	2019-01-26 01:00:00	NA	1.92626184531353	3.37514858452486
2019	01	26	02	2019-01-26 02:00:00	NA	1.92908579534449	2.78087012335553
2019	01	26	03	2019-01-26 03:00:00	NA	1.92923382488764	2.92194914808306
2019	01	26	04	2019-01-26 04:00:00	NA	1.92973204583572	3.73062247969413
2019	01	26	05	2019-01-26 05:00:00	NA	1.92770497594328	4.12331589883154
2019	01	26	06	2019-01-26 06:00:00	NA	1.9264492653548	3.61914171861396
2019	01	26	07	2019-01-26 07:00:00	NA	1.92671770797092	3.61836858756431
2019	01	26	08	2019-01-26 08:00:00	NA	1.92765977890143	3.71868604560271
2019	01	26	09	2019-01-26 09:00:00	NA	1.92653655167297	4.58954746760006
2019	01	26	10	2019-01-26 10:00:00	NA	1.9252430318819	4.44831659783107
2019	01	26	11	2019-01-26 11:00:00	NA	1.92520443377067	3.60719794444541
2019	01	26	12	2019-01-26 12:00:00	NA	1.92425884792273	3.51742582242164
2019	01	26	13	2019-01-26 13:00:00	NA	1.92590615653601	5.04253633541753
2019	01	26	14	2019-01-26 14:00:00	NA	1.92434000190669	5.15591429337412
2019	01	26	15	2019-01-26 15:00:00	NA	1.92385998112535	3.02905684536423
2019	01	26	16	2019-01-26 16:00:00	NA	1.92262140094999	5.00385825333681
2019	01	26	17	2019-01-26 17:00:00	NA	1.92463482459613	4.95346889973003
2019	01	26	18	2019-01-26 18:00:00	NA	1.92468133124476	4.98199498728378
2019	01	26	19	2019-01-26 19:00:00	NA	1.92540060363916	4.98840239245771
2019	01	26	20	2019-01-26 20:00:00	NA	1.92502756211795	4.51032721970438
2019	01	26	21	2019-01-26 21:00:00	NA	1.92584055500304	3.89450733468492
2019	01	26	22	2019-01-26 22:00:00	NA	1.92539418815702	3.54270364786118
2019	01	26	23	2019-01-26 23:00:00	NA	1.92643680230871	3.8664414534015
2019	01	27	00	2019-01-27 00:00:00	NA	1.92841472979918	4.34447755286604
2019	01	27	01	2019-01-27 01:00:00	NA	1.93347395825828	4.32263701524699
2019	01	27	02	2019-01-27 02:00:00	NA	1.9349711994476	4.02095127553879
2019	01	27	03	2019-01-27 03:00:00	NA	1.93716593805878	3.1170010096398
2019	01	27	04	2019-01-27 04:00:00	NA	1.93404051982144	2.72757398752299
2019	01	27	05	2019-01-27 05:00:00	NA	1.93006268000386	2.63501789429886
2019	01	27	06	2019-01-27 06:00:00	NA	1.93063802757852	2.62047664849353
2019	01	27	07	2019-01-27 07:00:00	NA	1.926923377002	2.97052623447925
2019	01	27	08	2019-01-27 08:00:00	NA	1.92543183010045	3.01401540755996
2019	01	27	09	2019-01-27 09:00:00	NA	1.92571546729335	3.01611733267119
2019	01	27	10	2019-01-27 10:00:00	NA	1.92642924716522	3.70813426107649
2019	01	27	11	2019-01-27 11:00:00	NA	1.92555279081415	3.94989225201421
2019	01	27	12	2019-01-27 12:00:00	NA	1.9231926528773	3.66109145365684
2019	01	27	13	2019-01-27 13:00:00	NA	1.93521960938023	4.18934521184804
2019	01	27	14	2019-01-27 14:00:00	NA	1.92125222925031	4.24034570150058
2019	01	27	15	2019-01-27 15:00:00	NA	1.91334357153458	3.97118886398938
2019	01	27	16	2019-01-27 16:00:00	NA	1.91347216890552	3.58598376049489
2019	01	27	17	2019-01-27 17:00:00	NA	1.91524960456736	3.52628321667697
2019	01	27	18	2019-01-27 18:00:00	NA	1.91667725881617	3.63519102816562
2019	01	27	19	2019-01-27 19:00:00	NA	1.91453626185288	3.12321636449822
2019	01	27	20	2019-01-27 20:00:00	NA	1.91382880552234	3.32304636787467
2019	01	27	21	2019-01-27 21:00:00	NA	1.9145512009626	3.10273727192954
2019	01	27	22	2019-01-27 22:00:00	NA	1.91292690107656	3.02772297663192
2019	01	27	23	2019-01-27 23:00:00	NA	1.91227374723357	3.54463285980542
2019	01	28	00	2019-01-28 00:00:00	NA	1.91257289135592	3.50855382887057
2019	01	28	01	2019-01-28 01:00:00	NA	1.91306414677485	3.21674336694981
2019	01	28	02	2019-01-28 02:00:00	NA	1.91062394279483	3.13177128191504
2019	01	28	03	2019-01-28 03:00:00	NA	1.91035251094195	3.0462319704016
2019	01	28	04	2019-01-28 04:00:00	NA	1.91211871675406	2.90647486606262
2019	01	28	05	2019-01-28 05:00:00	NA	1.91463710028123	2.54582640714526
2019	01	28	06	2019-01-28 06:00:00	NA	1.91497541392144	3.63067002051627
2019	01	28	07	2019-01-28 07:00:00	NA	1.91876921287823	2.85630918299721
2019	01	28	08	2019-01-28 08:00:00	NA	1.91641458530507	4.29587562457726
2019	01	28	09	2019-01-28 09:00:00	NA	1.91259331497096	4.41672484788536
2019	01	28	10	2019-01-28 10:00:00	NA	1.91277409565533	4.1440845923184
2019	01	28	11	2019-01-28 11:00:00	NA	1.91298251995295	4.21039238268972
2019	01	28	12	2019-01-28 12:00:00	NA	1.91487832934441	3.93263313493321
2019	01	28	13	2019-01-28 13:00:00	NA	1.91633192744641	3.95137330605958
2019	01	28	14	2019-01-28 14:00:00	NA	1.91497262349553	3.46517369745743
2019	01	28	15	2019-01-28 15:00:00	NA	1.91481307509225	4.5633171711641
2019	01	28	16	2019-01-28 16:00:00	NA	1.913663446896	3.7460851290343
2019	01	28	17	2019-01-28 17:00:00	NA	1.91544183583842	3.4208447821238
2019	01	28	18	2019-01-28 18:00:00	NA	1.91722179884114	3.71258121868951
2019	01	28	19	2019-01-28 19:00:00	NA	1.91785376330307	4.10517708579714
2019	01	28	20	2019-01-28 20:00:00	NA	1.9192706013443	3.97263396799173
2019	01	28	21	2019-01-28 21:00:00	NA	2.15631660065736	3.90673966188033
2019	01	28	22	2019-01-28 22:00:00	NA	2.11090934478984	3.08629001534154
2019	01	28	23	2019-01-28 23:00:00	NA	2.11704412235476	2.70619218267557
2019	01	29	00	2019-01-29 00:00:00	NA	2.07739709962328	2.61643821404202
2019	01	29	01	2019-01-29 01:00:00	NA	2.0644896760755	2.35643965620674
2019	01	29	02	2019-01-29 02:00:00	NA	2.06392856507497	2.16648583119539
2019	01	29	03	2019-01-29 03:00:00	NA	2.06040106861469	3.15986803370996
2019	01	29	04	2019-01-29 04:00:00	NA	2.045886782618	3.84610899634513
2019	01	29	05	2019-01-29 05:00:00	NA	2.04151759263438	3.60090014496874
2019	01	29	06	2019-01-29 06:00:00	NA	2.03266291375	3.35689451704302
2019	01	29	07	2019-01-29 07:00:00	NA	1.99200475218964	4.29748260428126
2019	01	29	08	2019-01-29 08:00:00	NA	2.00849805124227	3.65852512654868
2019	01	29	09	2019-01-29 09:00:00	NA	2.01063200519247	2.81782143539311
2019	01	29	10	2019-01-29 10:00:00	NA	1.98477484308771	3.02166846586607
2019	01	29	11	2019-01-29 11:00:00	NA	1.97805006058011	2.73316111194524
2019	01	29	12	2019-01-29 12:00:00	NA	1.99120905871217	2.91396390045649
2019	01	29	13	2019-01-29 13:00:00	NA	1.99239189876835	2.25390227084334
2019	01	29	14	2019-01-29 14:00:00	NA	1.98113825088715	2.15737261184691
2019	01	29	15	2019-01-29 15:00:00	NA	1.96806913941775	3.10905666946399
2019	01	29	16	2019-01-29 16:00:00	NA	1.97752779719812	2.94189429723164
2019	01	29	17	2019-01-29 17:00:00	NA	1.98783299518259	3.86577508952421
2019	01	29	18	2019-01-29 18:00:00	NA	2.0021794406816	2.97710391065306
2019	01	29	19	2019-01-29 19:00:00	NA	1.99722809706489	3.05949700263196
2019	01	29	20	2019-01-29 20:00:00	NA	1.98214939311884	3.93051343339693
2019	01	29	21	2019-01-29 21:00:00	NA	1.98575796114418	4.21018774455571
2019	01	29	22	2019-01-29 22:00:00	NA	2.09979195650425	3.84724728918983
2019	01	29	23	2019-01-29 23:00:00	NA	2.10137058282375	3.58784801428898
2019	01	30	00	2019-01-30 00:00:00	NA	2.12792968564856	3.45680032593978
2019	01	30	01	2019-01-30 01:00:00	NA	2.11324018695951	3.22563547397992
2019	01	30	02	2019-01-30 02:00:00	NA	2.08389012984178	2.93366005027868
2019	01	30	03	2019-01-30 03:00:00	NA	2.07706770241096	3.24254697880151
2019	01	30	04	2019-01-30 04:00:00	NA	2.06656296152572	3.26958338879638
2019	01	30	05	2019-01-30 05:00:00	NA	2.00803309407385	3.59245345018623
2019	01	30	06	2019-01-30 06:00:00	NA	2.01593281605673	3.84684637434192
2019	01	30	07	2019-01-30 07:00:00	NA	1.99394359526049	3.75110053983534
2019	01	30	08	2019-01-30 08:00:00	NA	2.00499226381421	3.82782733166254
2019	01	30	09	2019-01-30 09:00:00	NA	1.98042943750425	3.88819495140979
2019	01	30	10	2019-01-30 10:00:00	NA	1.9689945130841	3.36753408901222
2019	01	30	11	2019-01-30 11:00:00	NA	1.96765594594649	3.27206849447172
2019	01	30	12	2019-01-30 12:00:00	NA	1.9620021540958	3.27025744704792
2019	01	30	13	2019-01-30 13:00:00	NA	1.95826235877623	3.42375333026555
2019	01	30	14	2019-01-30 14:00:00	NA	1.96225553248808	3.53359155569212
2019	01	30	15	2019-01-30 15:00:00	NA	1.94911046774845	3.86661560972495
2019	01	30	16	2019-01-30 16:00:00	NA	1.95052118984464	5.14988269232291
2019	01	30	17	2019-01-30 17:00:00	NA	1.94863717745978	4.18563883019885
2019	01	30	18	2019-01-30 18:00:00	NA	1.93647989890974	4.42780054220968
2019	01	30	19	2019-01-30 19:00:00	NA	1.9254805393978	4.75464654960852
2019	01	30	20	2019-01-30 20:00:00	NA	1.91397636580323	3.73702589372615
2019	01	30	21	2019-01-30 21:00:00	NA	1.9135951441262	3.16924678665752
2019	01	30	22	2019-01-30 22:00:00	NA	1.91315050035994	3.39351478228514
2019	01	30	23	2019-01-30 23:00:00	NA	1.91377287469313	3.42032488627689
2019	01	31	00	2019-01-31 00:00:00	NA	1.91479116813989	2.95138736131915
2019	01	31	01	2019-01-31 01:00:00	NA	1.91714828293527	3.18792968590696
2019	01	31	02	2019-01-31 02:00:00	NA	1.91488222990182	3.97629904669805
2019	01	31	03	2019-01-31 03:00:00	NA	1.91550717960213	4.1009636248122
2019	01	31	04	2019-01-31 04:00:00	NA	1.91309085282418	3.24593594922625
2019	01	31	05	2019-01-31 05:00:00	NA	1.91211903918008	3.43211344864494
2019	01	31	06	2019-01-31 06:00:00	NA	1.91137871457794	3.36570595565644
2019	01	31	07	2019-01-31 07:00:00	NA	1.91079613132538	3.75150134024802
2019	01	31	08	2019-01-31 08:00:00	NA	1.90715444207813	3.63965268099009
2019	01	31	09	2019-01-31 09:00:00	NA	1.90910470471899	3.81382017415987
2019	01	31	10	2019-01-31 10:00:00	NA	1.90868548875432	3.66479485115342
2019	01	31	11	2019-01-31 11:00:00	NA	1.9105463402668	3.58519485563813
2019	01	31	12	2019-01-31 12:00:00	NA	1.90883211039947	3.67715027079112
2019	01	31	13	2019-01-31 13:00:00	NA	1.90678363104509	3.95639376252968
2019	01	31	14	2019-01-31 14:00:00	NA	1.90616921947254	4.21410253677124
2019	01	31	15	2019-01-31 15:00:00	NA	1.90551450652137	4.27055702717395
2019	01	31	16	2019-01-31 16:00:00	NA	1.90488380855029	3.96103077155902
2019	01	31	17	2019-01-31 17:00:00	NA	1.90376002921761	4.7467742094698
2019	01	31	18	2019-01-31 18:00:00	NA	1.90049183910142	4.59822005992919
2019	01	31	19	2019-01-31 19:00:00	NA	1.90060774294482	4.1597754547209
2019	01	31	20	2019-01-31 20:00:00	NA	1.95707260658209	4.12455799174553
2019	01	31	21	2019-01-31 21:00:00	NA	2.18268691170444	3.64987891989225
2019	01	31	22	2019-01-31 22:00:00	NA	2.18876795421488	3.77914226179602
2019	01	31	23	2019-01-31 23:00:00	NA	2.20487428349128	3.90850742826697
2019	02	01	00	2019-02-01 00:00:00	NA	2.26866165308876	3.8466126449996
2019	02	01	01	2019-02-01 01:00:00	NA	2.28686615715112	3.79033109149646
2019	02	01	02	2019-02-01 02:00:00	NA	2.26198358705652	3.4144985743433
2019	02	01	03	2019-02-01 03:00:00	NA	2.28078711673703	3.21126813481033
2019	02	01	04	2019-02-01 04:00:00	NA	2.25485608715717	3.44104902178628
2019	02	01	05	2019-02-01 05:00:00	NA	2.15320264521513	3.18417884486961
2019	02	01	06	2019-02-01 06:00:00	NA	2.10303676856982	2.98721232893378
2019	02	01	07	2019-02-01 07:00:00	NA	2.03271974422717	2.96190230743914
2019	02	01	08	2019-02-01 08:00:00	NA	2.04205579526064	3.08414324621023
2019	02	01	09	2019-02-01 09:00:00	NA	2.02604506938909	3.28390691660766
2019	02	01	10	2019-02-01 10:00:00	NA	2.00934847566537	3.36676417207877
2019	02	01	11	2019-02-01 11:00:00	NA	1.98836444880722	3.49787351360022
2019	02	01	12	2019-02-01 12:00:00	NA	1.96705410299767	4.1744939264759
2019	02	01	13	2019-02-01 13:00:00	NA	1.94937214119288	4.99251574852207
2019	02	01	14	2019-02-01 14:00:00	NA	1.93611448427184	4.65400258388625
2019	02	01	15	2019-02-01 15:00:00	NA	1.93484840906277	4.16871456546026
2019	02	01	16	2019-02-01 16:00:00	NA	1.92326526733921	4.66576915747792
2019	02	01	17	2019-02-01 17:00:00	NA	1.91775459316715	4.63936801759271
2019	02	01	18	2019-02-01 18:00:00	NA	1.90999751321539	4.30966903636719
2019	02	01	19	2019-02-01 19:00:00	NA	1.93459818339945	4.52609195616655
2019	02	01	20	2019-02-01 20:00:00	NA	1.94068377674734	4.77515421090654
2019	02	01	21	2019-02-01 21:00:00	NA	1.91490449218271	4.76764224838585
2019	02	01	22	2019-02-01 22:00:00	NA	1.92945783217309	4.69122431418042
2019	02	01	23	2019-02-01 23:00:00	NA	2.12394248054528	3.8029760420478
2019	02	02	00	2019-02-02 00:00:00	NA	2.18148996458404	3.83828521730452
2019	02	02	01	2019-02-02 01:00:00	NA	2.13086373840838	3.39821710419052
2019	02	02	02	2019-02-02 02:00:00	NA	2.12542342373388	3.49565276484824
2019	02	02	03	2019-02-02 03:00:00	NA	2.13422915099889	4.09932794518138
2019	02	02	04	2019-02-02 04:00:00	NA	2.08145697175565	4.61740745733627
2019	02	02	05	2019-02-02 05:00:00	NA	2.06094113651033	3.97453107294756
2019	02	02	06	2019-02-02 06:00:00	NA	2.00482123431197	3.92918268947174
2019	02	02	07	2019-02-02 07:00:00	NA	1.99652245481541	4.03154525448711
2019	02	02	08	2019-02-02 08:00:00	NA	2.00182401529856	4.21314345350405
2019	02	02	09	2019-02-02 09:00:00	NA	1.98463538749212	4.19971139648037
2019	02	02	10	2019-02-02 10:00:00	NA	1.98038081877943	4.28984512938106
2019	02	02	11	2019-02-02 11:00:00	NA	1.9789824922271	4.40642007811147
2019	02	02	12	2019-02-02 12:00:00	NA	1.98276473702705	4.30678357906389
2019	02	02	13	2019-02-02 13:00:00	NA	1.97291023744194	4.12498006219644
2019	02	02	14	2019-02-02 14:00:00	NA	1.97849625619252	4.11777419289696
2019	02	02	15	2019-02-02 15:00:00	NA	1.97818023913759	5.02117631689689
2019	02	02	16	2019-02-02 16:00:00	NA	1.96767943281206	4.70471401659919
2019	02	02	17	2019-02-02 17:00:00	NA	1.95662338715827	4.16282084458636
2019	02	02	18	2019-02-02 18:00:00	NA	1.94748781827764	4.36213008580929
2019	02	02	19	2019-02-02 19:00:00	NA	1.95074107343068	5.29609486558934
2019	02	02	20	2019-02-02 20:00:00	NA	1.96068604897722	5.49349339217678
2019	02	02	21	2019-02-02 21:00:00	NA	1.96867121692908	5.42181415456812
2019	02	02	22	2019-02-02 22:00:00	NA	2.11145428293587	4.80233747967073
2019	02	02	23	2019-02-02 23:00:00	NA	2.12229576293018	4.35988163306229
2019	02	03	00	2019-02-03 00:00:00	NA	2.0860769555722	3.92751828559791
2019	02	03	01	2019-02-03 01:00:00	NA	2.11381534166385	5.17830567245544
2019	02	03	02	2019-02-03 02:00:00	NA	2.15133826803117	5.37709369476612
2019	02	03	03	2019-02-03 03:00:00	NA	2.17449889814089	5.12383720245689
2019	02	03	04	2019-02-03 04:00:00	NA	2.20738895597616	5.47580646976557
2019	02	03	05	2019-02-03 05:00:00	NA	2.2181006124848	5.32957751134837
2019	02	03	06	2019-02-03 06:00:00	NA	2.16599215626538	5.00787605599438
2019	02	03	07	2019-02-03 07:00:00	NA	2.15200652462013	3.57950598367208
2019	02	03	08	2019-02-03 08:00:00	NA	2.13960559468787	4.98398229808401
2019	02	03	09	2019-02-03 09:00:00	NA	2.18007944883473	5.18941646168096
2019	02	03	10	2019-02-03 10:00:00	NA	2.14611932790208	5.27236287296233
2019	02	03	11	2019-02-03 11:00:00	NA	2.19733089549643	5.60131019536559
2019	02	03	12	2019-02-03 12:00:00	NA	2.27679823202721	5.19185527882823
2019	02	03	13	2019-02-03 13:00:00	NA	2.08651617811379	5.02460451042544
2019	02	03	14	2019-02-03 14:00:00	NA	1.91324859893964	4.88523942591417
2019	02	03	15	2019-02-03 15:00:00	NA	1.91374433925604	4.40222078812386
2019	02	03	16	2019-02-03 16:00:00	NA	1.91772060801772	4.8290170420774
2019	02	03	17	2019-02-03 17:00:00	NA	1.91926451543038	4.10862489158931
2019	02	03	18	2019-02-03 18:00:00	NA	1.92085857364952	2.96045613550123
2019	02	03	19	2019-02-03 19:00:00	NA	1.92273479068291	2.48682514997518
2019	02	03	20	2019-02-03 20:00:00	NA	1.92336768867776	2.77804251492629
2019	02	03	21	2019-02-03 21:00:00	NA	1.92307609512105	3.59585223513749
2019	02	03	22	2019-02-03 22:00:00	NA	1.92230368621032	2.33245446871751
2019	02	03	23	2019-02-03 23:00:00	NA	1.92269668111086	2.19662998497984
2019	02	04	00	2019-02-04 00:00:00	NA	1.92768889253312	2.37167464873677
2019	02	04	01	2019-02-04 01:00:00	NA	1.92683238858435	2.40235888710947
2019	02	04	02	2019-02-04 02:00:00	NA	1.92578863129965	2.49731700483001
2019	02	04	03	2019-02-04 03:00:00	NA	1.92465253673847	2.30075135554048
2019	02	04	04	2019-02-04 04:00:00	NA	1.92716550951778	2.3025052560466
2019	02	04	05	2019-02-04 05:00:00	NA	1.92750461278049	2.42462234389402
2019	02	04	06	2019-02-04 06:00:00	NA	1.92364166684468	2.68497694672168
2019	02	04	07	2019-02-04 07:00:00	NA	1.92273671024444	2.56487735516893
2019	02	04	08	2019-02-04 08:00:00	NA	1.93194518213441	2.43466549939859
2019	02	04	09	2019-02-04 09:00:00	NA	1.92983753744525	2.41864763571671
2019	02	04	10	2019-02-04 10:00:00	NA	1.93043633072575	2.53870325295595
2019	02	04	11	2019-02-04 11:00:00	NA	1.93342297445584	2.8111965802134
2019	02	04	12	2019-02-04 12:00:00	NA	1.93556513292291	2.77278537624236
2019	02	04	13	2019-02-04 13:00:00	NA	1.93650531778151	2.33072060664764
2019	02	04	14	2019-02-04 14:00:00	NA	1.93734164806307	2.64122493341617
2019	02	04	15	2019-02-04 15:00:00	NA	1.93535732679226	2.76274050707453
2019	02	04	16	2019-02-04 16:00:00	NA	1.92756956197162	3.85263664364703
2019	02	04	17	2019-02-04 17:00:00	NA	1.92140609042094	3.85564456358133
2019	02	04	18	2019-02-04 18:00:00	NA	1.91768293080863	4.9582251063131
2019	02	04	19	2019-02-04 19:00:00	NA	1.91653110321446	4.78358684169753
2019	02	04	20	2019-02-04 20:00:00	NA	1.9193275884027	3.29854176469876
2019	02	04	21	2019-02-04 21:00:00	NA	1.91973808970577	2.92798849562476
2019	02	04	22	2019-02-04 22:00:00	NA	1.9188844751545	2.98541634071103
2019	02	04	23	2019-02-04 23:00:00	NA	1.91783245035647	2.80911617357733
2019	02	05	00	2019-02-05 00:00:00	NA	1.92505254108691	2.69530580913559
2019	02	05	01	2019-02-05 01:00:00	NA	1.92927200338374	2.53596321183212
2019	02	05	02	2019-02-05 02:00:00	NA	1.92193983143867	2.4795012339161
2019	02	05	03	2019-02-05 03:00:00	NA	1.92473882050237	2.55573904868479
2019	02	05	04	2019-02-05 04:00:00	NA	1.92523872989979	2.69654051552151
2019	02	05	05	2019-02-05 05:00:00	NA	1.92261252796216	2.81570452118874
2019	02	05	06	2019-02-05 06:00:00	NA	1.9283918574226	2.68893019283962
2019	02	05	07	2019-02-05 07:00:00	NA	1.93062729785031	2.51390946236673
2019	02	05	08	2019-02-05 08:00:00	NA	1.92864059794647	2.536975138744
2019	02	05	09	2019-02-05 09:00:00	NA	1.92849704191961	2.30879930643599
2019	02	05	10	2019-02-05 10:00:00	NA	1.92489891407313	2.15916376166797
2019	02	05	11	2019-02-05 11:00:00	NA	1.92569742165404	2.32147851072434
2019	02	05	12	2019-02-05 12:00:00	NA	1.92554079761667	2.43859501414737
2019	02	05	13	2019-02-05 13:00:00	NA	1.92537512724971	2.76730507841373
2019	02	05	14	2019-02-05 14:00:00	NA	1.92589042962725	2.29983527629773
2019	02	05	15	2019-02-05 15:00:00	NA	1.92519089274214	2.68374571444354
2019	02	05	16	2019-02-05 16:00:00	NA	1.92228660495587	2.2506232463653
2019	02	05	17	2019-02-05 17:00:00	NA	1.92305510536752	2.07359013705021
2019	02	05	18	2019-02-05 18:00:00	NA	1.92296322061564	2.08120901181669
2019	02	05	19	2019-02-05 19:00:00	NA	1.92416168739219	2.05228636022159
2019	02	05	20	2019-02-05 20:00:00	NA	1.92449778521392	1.99814438668551
2019	02	05	21	2019-02-05 21:00:00	NA	1.92268933524226	1.95802886862249
2019	02	05	22	2019-02-05 22:00:00	NA	1.92388992659817	1.95729980051059
2019	02	05	23	2019-02-05 23:00:00	NA	1.92282840944392	1.95938197175307
2019	02	06	00	2019-02-06 00:00:00	NA	1.92608777721186	1.9527763967138
2019	02	06	01	2019-02-06 01:00:00	NA	1.92523641606492	1.95990888699446
2019	02	06	02	2019-02-06 02:00:00	NA	1.92232078643804	1.99110645340696
2019	02	06	03	2019-02-06 03:00:00	NA	1.92967298340042	1.94299106661393
2019	02	06	04	2019-02-06 04:00:00	NA	1.94345446968687	2.03378896435482
2019	02	06	05	2019-02-06 05:00:00	NA	1.93049544246303	2.09773691971998
2019	02	06	06	2019-02-06 06:00:00	NA	1.92980411336552	2.22366514671473
2019	02	06	07	2019-02-06 07:00:00	NA	1.93159528846505	2.22671297806456
2019	02	06	08	2019-02-06 08:00:00	NA	1.92815262844953	2.24099044622676
2019	02	06	09	2019-02-06 09:00:00	NA	1.92630605434323	2.46666210546234
2019	02	06	10	2019-02-06 10:00:00	NA	1.92270592418316	3.29628324363216
2019	02	06	11	2019-02-06 11:00:00	NA	1.92368061275883	2.4590470876498
2019	02	06	12	2019-02-06 12:00:00	NA	1.92298204864161	2.23269636752204
2019	02	06	13	2019-02-06 13:00:00	NA	1.92247691127149	2.50178435079868
2019	02	06	14	2019-02-06 14:00:00	NA	1.92497159943288	2.81128336312985
2019	02	06	15	2019-02-06 15:00:00	NA	1.93370649320123	2.42516041598349
2019	02	06	16	2019-02-06 16:00:00	NA	1.93511735301601	2.48021116821019
2019	02	06	17	2019-02-06 17:00:00	NA	1.93706246547597	2.03328909531685
2019	02	06	18	2019-02-06 18:00:00	NA	1.94052057867464	2.19409940470244
2019	02	06	19	2019-02-06 19:00:00	NA	1.94049475016045	2.21027475017733
2019	02	06	20	2019-02-06 20:00:00	NA	1.94742390675466	2.34985563044927
2019	02	06	21	2019-02-06 21:00:00	NA	1.94354211092404	2.06166221300381
2019	02	06	22	2019-02-06 22:00:00	NA	1.94271268763771	2.02298350267228
2019	02	06	23	2019-02-06 23:00:00	NA	1.94259165451291	2.02846264385813
2019	02	07	00	2019-02-07 00:00:00	NA	1.94343511871261	2.05994676548882
2019	02	07	01	2019-02-07 01:00:00	NA	1.94553263067816	2.12218979250954
2019	02	07	02	2019-02-07 02:00:00	NA	1.94510209547559	2.49993435643364
2019	02	07	03	2019-02-07 03:00:00	NA	1.94569479444752	2.47252479622013
2019	02	07	04	2019-02-07 04:00:00	NA	1.94722917334704	2.17558358807231
2019	02	07	05	2019-02-07 05:00:00	NA	1.94687527272676	2.61617220757003
2019	02	07	06	2019-02-07 06:00:00	NA	1.94592278814791	2.3219598341978
2019	02	07	07	2019-02-07 07:00:00	NA	1.94691858882499	2.03678858481489
2019	02	07	08	2019-02-07 08:00:00	NA	1.94854183382543	2.02026136152058
2019	02	07	09	2019-02-07 09:00:00	NA	1.94705828304181	2.02967923296186
2019	02	07	10	2019-02-07 10:00:00	NA	1.94600298430009	2.04588952158692
2019	02	07	11	2019-02-07 11:00:00	NA	1.9476037579234	2.02509899180769
2019	02	07	12	2019-02-07 12:00:00	NA	1.94711525135572	2.11045552693059
2019	02	07	13	2019-02-07 13:00:00	NA	1.94330578046383	2.6940121420625
2019	02	07	14	2019-02-07 14:00:00	NA	1.94569852821291	3.21043464902954
2019	02	07	15	2019-02-07 15:00:00	NA	1.94399938386482	3.24985491398386
2019	02	07	16	2019-02-07 16:00:00	NA	1.93979051013762	3.27175298898347
2019	02	07	17	2019-02-07 17:00:00	NA	1.9386831048254	2.79686811307368
2019	02	07	18	2019-02-07 18:00:00	NA	1.94062865760588	2.58689609695115
2019	02	07	19	2019-02-07 19:00:00	NA	1.93668977018692	2.7341865588794
2019	02	07	20	2019-02-07 20:00:00	NA	1.9348707136804	2.9118233959063
2019	02	07	21	2019-02-07 21:00:00	NA	1.93600625286787	2.63703573181845
2019	02	07	22	2019-02-07 22:00:00	NA	1.93538951123571	2.97547992797716
2019	02	07	23	2019-02-07 23:00:00	NA	1.93443211186708	2.84445683298822
2019	02	08	00	2019-02-08 00:00:00	NA	1.93287251038279	2.79999214482887
2019	02	08	01	2019-02-08 01:00:00	NA	1.93119656277208	2.52749690965169
2019	02	08	02	2019-02-08 02:00:00	NA	1.93433965838078	2.38635407966163
2019	02	08	03	2019-02-08 03:00:00	NA	1.93358602601721	2.13075684022481
2019	02	08	04	2019-02-08 04:00:00	NA	1.93474185725883	2.16850232852597
2019	02	08	05	2019-02-08 05:00:00	NA	1.93450160244972	2.2875192591246
2019	02	08	06	2019-02-08 06:00:00	NA	1.93320583311187	2.30047298768325
2019	02	08	07	2019-02-08 07:00:00	NA	1.929811304777	2.58748517987021
2019	02	08	08	2019-02-08 08:00:00	NA	1.92970995371584	3.17028797425355
2019	02	08	09	2019-02-08 09:00:00	NA	1.93410912950442	3.36434038495012
2019	02	08	10	2019-02-08 10:00:00	NA	1.9323727874605	2.82124398083903
2019	02	08	11	2019-02-08 11:00:00	NA	1.93776732774919	2.74036020124976
2019	02	08	12	2019-02-08 12:00:00	NA	1.93409454691048	2.86458814353763
2019	02	08	13	2019-02-08 13:00:00	NA	1.93603631992182	2.9070964682349
2019	02	08	14	2019-02-08 14:00:00	NA	1.93734383460373	2.69719414102685
2019	02	08	15	2019-02-08 15:00:00	NA	1.94044227360999	2.69381820742415
2019	02	08	16	2019-02-08 16:00:00	NA	1.9443884275864	2.96448253921567
2019	02	08	17	2019-02-08 17:00:00	NA	1.94054285781588	3.30756750607534
2019	02	08	18	2019-02-08 18:00:00	NA	1.93629757021693	2.94731293181683
2019	02	08	19	2019-02-08 19:00:00	NA	1.9469725051045	3.72955905891328
2019	02	08	20	2019-02-08 20:00:00	NA	1.95763616523123	3.68153896148349
2019	02	08	21	2019-02-08 21:00:00	NA	1.96506645206489	3.06594357554619
2019	02	08	22	2019-02-08 22:00:00	NA	1.98125337717517	3.69817080283239
2019	02	08	23	2019-02-08 23:00:00	NA	2.00005867740039	3.78338159182051
2019	02	09	00	2019-02-09 00:00:00	NA	1.997061480163	3.13364876809585
2019	02	09	01	2019-02-09 01:00:00	NA	2.01221774994915	2.90253721754767
2019	02	09	02	2019-02-09 02:00:00	NA	2.02473768598055	3.38759478331559
2019	02	09	03	2019-02-09 03:00:00	NA	2.01733585728426	3.40343285379658
2019	02	09	04	2019-02-09 04:00:00	NA	2.01360868595157	2.79645536882061
2019	02	09	05	2019-02-09 05:00:00	NA	2.00922306944692	3.51704925588913
2019	02	09	06	2019-02-09 06:00:00	NA	1.99701363205125	3.80360381188774
2019	02	09	07	2019-02-09 07:00:00	NA	1.98953574591917	4.01323187021241
2019	02	09	08	2019-02-09 08:00:00	NA	1.9918661188607	4.20171027791695
2019	02	09	09	2019-02-09 09:00:00	NA	1.98270768477902	4.22398251712832
2019	02	09	10	2019-02-09 10:00:00	NA	1.97854546369452	4.4230217865095
2019	02	09	11	2019-02-09 11:00:00	NA	1.97213595484446	3.97595227239462
2019	02	09	12	2019-02-09 12:00:00	NA	1.9687084446895	3.76573427863755
2019	02	09	13	2019-02-09 13:00:00	NA	1.97034338049305	4.12432932175442
2019	02	09	14	2019-02-09 14:00:00	NA	1.9664047953442	4.46906460544522
2019	02	09	15	2019-02-09 15:00:00	NA	1.96359838293774	3.98075264944033
2019	02	09	16	2019-02-09 16:00:00	NA	1.95768149688728	4.00870772661362
2019	02	09	17	2019-02-09 17:00:00	NA	1.9587740972664	5.48114936733713
2019	02	09	18	2019-02-09 18:00:00	NA	1.95660099022599	5.08775158765207
2019	02	09	19	2019-02-09 19:00:00	NA	1.95456962825289	4.49996019467239
2019	02	09	20	2019-02-09 20:00:00	NA	1.95427347588428	4.94261232292646
2019	02	09	21	2019-02-09 21:00:00	NA	1.95613807170635	3.90018007774489
2019	02	09	22	2019-02-09 22:00:00	NA	1.99803021863809	3.48879872934461
2019	02	09	23	2019-02-09 23:00:00	NA	2.0072865500033	4.63064128192361
2019	02	10	00	2019-02-10 00:00:00	NA	1.98107884319152	5.15561112620664
2019	02	10	01	2019-02-10 01:00:00	NA	1.99312583333467	5.37623330660841
2019	02	10	02	2019-02-10 02:00:00	NA	2.00506618355455	4.5738598023038
2019	02	10	03	2019-02-10 03:00:00	NA	2.00706125686211	4.88808883429286
2019	02	10	04	2019-02-10 04:00:00	NA	2.00879831019538	3.43244950837224
2019	02	10	05	2019-02-10 05:00:00	NA	2.0119696113947	3.16259966035817
2019	02	10	06	2019-02-10 06:00:00	NA	2.01252341082134	3.17598375987609
2019	02	10	07	2019-02-10 07:00:00	NA	2.0097157059342	3.31102588962994
2019	02	10	08	2019-02-10 08:00:00	NA	2.01131347527703	3.000528912654
2019	02	10	09	2019-02-10 09:00:00	NA	2.01531648555049	3.25007555396996
2019	02	10	10	2019-02-10 10:00:00	NA	2.01674738163698	3.51265698615531
2019	02	10	11	2019-02-10 11:00:00	NA	2.01493763310785	4.451621666172
2019	02	10	12	2019-02-10 12:00:00	NA	2.01653947154234	5.30937075215176
2019	02	10	13	2019-02-10 13:00:00	NA	2.00709317211714	6.41108599226648
2019	02	10	14	2019-02-10 14:00:00	NA	2.00150916330388	6.06946838347964
2019	02	10	15	2019-02-10 15:00:00	NA	1.99269717675602	5.32856409871538
2019	02	10	16	2019-02-10 16:00:00	NA	1.99953880583796	5.13513868545775
2019	02	10	17	2019-02-10 17:00:00	NA	1.98709588403782	5.1634956311481
2019	02	10	18	2019-02-10 18:00:00	NA	1.98259608214252	5.27302857169971
2019	02	10	19	2019-02-10 19:00:00	NA	1.98694798429885	5.43690840214094
2019	02	10	20	2019-02-10 20:00:00	NA	1.9983820691675	5.18236226339373
2019	02	10	21	2019-02-10 21:00:00	NA	2.01043770476925	4.50986341483914
2019	02	10	22	2019-02-10 22:00:00	NA	2.11120278451557	4.03106367893802
2019	02	10	23	2019-02-10 23:00:00	NA	2.18167576814726	4.47493392073959
2019	02	11	00	2019-02-11 00:00:00	NA	2.14444247397734	4.53387119152133
2019	02	11	01	2019-02-11 01:00:00	NA	2.10435869312321	4.47660121756114
2019	02	11	02	2019-02-11 02:00:00	NA	2.14449458695681	3.1785771932655
2019	02	11	03	2019-02-11 03:00:00	NA	2.14075018736827	3.93062645923222
2019	02	11	04	2019-02-11 04:00:00	NA	2.12956853665317	4.85942424135492
2019	02	11	05	2019-02-11 05:00:00	NA	1.95207600208707	3.78554291550142
2019	02	11	06	2019-02-11 06:00:00	NA	1.92991956269439	3.66099453008144
2019	02	11	07	2019-02-11 07:00:00	NA	1.93294916260025	3.39195940300327
2019	02	11	08	2019-02-11 08:00:00	NA	1.93698853989603	3.87245188031572
2019	02	11	09	2019-02-11 09:00:00	NA	1.93469666395916	4.95965878881548
2019	02	11	10	2019-02-11 10:00:00	NA	1.93807916146056	3.4313104256038
2019	02	11	11	2019-02-11 11:00:00	NA	1.93852507981706	2.26718677689544
2019	02	11	12	2019-02-11 12:00:00	NA	1.93838204656025	3.2194675059379
2019	02	11	13	2019-02-11 13:00:00	NA	1.93872801782403	2.88409468085299
2019	02	11	14	2019-02-11 14:00:00	NA	1.94196823606815	3.19522335838651
2019	02	11	15	2019-02-11 15:00:00	NA	1.94482821291729	3.0392127937086
2019	02	11	16	2019-02-11 16:00:00	NA	1.94205538540672	3.16701771525148
2019	02	11	17	2019-02-11 17:00:00	NA	1.93973284157255	3.56848290776795
2019	02	11	18	2019-02-11 18:00:00	NA	1.93784734542138	3.4626577132328
2019	02	11	19	2019-02-11 19:00:00	NA	1.9364111182428	3.21770584592578
2019	02	11	20	2019-02-11 20:00:00	NA	1.93612208486837	3.45807060607019
2019	02	11	21	2019-02-11 21:00:00	NA	1.93628516103355	3.51895065890274
2019	02	11	22	2019-02-11 22:00:00	NA	1.93441424315716	3.55611004333974
2019	02	11	23	2019-02-11 23:00:00	NA	1.9328409303821	3.19542587569969
2019	02	12	00	2019-02-12 00:00:00	NA	1.93312510126549	2.86650550411263
2019	02	12	01	2019-02-12 01:00:00	NA	1.93190978812161	2.60498912852318
2019	02	12	02	2019-02-12 02:00:00	NA	1.92777563883565	2.61150977432878
2019	02	12	03	2019-02-12 03:00:00	NA	1.92813646751779	2.71509162225838
2019	02	12	04	2019-02-12 04:00:00	NA	1.92908851649598	2.76471773359667
2019	02	12	05	2019-02-12 05:00:00	NA	1.93193738962036	3.16409920704393
2019	02	12	06	2019-02-12 06:00:00	NA	1.93033100540205	3.48127584769805
2019	02	12	07	2019-02-12 07:00:00	NA	1.92897072523384	2.91040104383799
2019	02	12	08	2019-02-12 08:00:00	NA	1.92816647300029	2.94122081672051
2019	02	12	09	2019-02-12 09:00:00	NA	1.92818294530477	3.05021319802584
2019	02	12	10	2019-02-12 10:00:00	NA	1.92970161030168	2.95116962816776
2019	02	12	11	2019-02-12 11:00:00	NA	1.92739067285714	3.43986995806884
2019	02	12	12	2019-02-12 12:00:00	NA	1.92543429359434	3.04158248125992
2019	02	12	13	2019-02-12 13:00:00	NA	1.92872244761673	3.60555595308265
2019	02	12	14	2019-02-12 14:00:00	NA	1.9278081581199	3.06851843052282
2019	02	12	15	2019-02-12 15:00:00	NA	1.93307252515335	2.99393122226145
2019	02	12	16	2019-02-12 16:00:00	NA	1.93145945937649	6.31935065992483
2019	02	12	17	2019-02-12 17:00:00	NA	1.92615118671013	5.21183729682123
2019	02	12	18	2019-02-12 18:00:00	NA	1.92555745988784	4.9940929650754
2019	02	12	19	2019-02-12 19:00:00	NA	1.92390101047916	4.00766264467788
2019	02	12	20	2019-02-12 20:00:00	NA	1.93320165075886	4.16652339074478
2019	02	12	21	2019-02-12 21:00:00	NA	1.94594750913195	4.05733019390635
2019	02	12	22	2019-02-12 22:00:00	NA	1.9681769975549	4.18656176910324
2019	02	12	23	2019-02-12 23:00:00	NA	1.96564072940835	4.53029404300072
2019	02	13	00	2019-02-13 00:00:00	NA	1.97279007964384	4.67866036670353
2019	02	13	01	2019-02-13 01:00:00	NA	1.97451014030729	4.67364217219981
2019	02	13	02	2019-02-13 02:00:00	NA	2.002478516936	2.91720525542904
2019	02	13	03	2019-02-13 03:00:00	NA	2.00367202604095	2.68340598158592
2019	02	13	04	2019-02-13 04:00:00	NA	2.00462323056004	2.89354825610168
2019	02	13	05	2019-02-13 05:00:00	NA	2.01008804189206	3.79158315277101
2019	02	13	06	2019-02-13 06:00:00	NA	2.02123964663817	3.88615889503252
2019	02	13	07	2019-02-13 07:00:00	NA	2.0101680365996	3.23210678814479
2019	02	13	08	2019-02-13 08:00:00	NA	2.00936812464307	3.9250100175613
2019	02	13	09	2019-02-13 09:00:00	NA	2.01030672459624	4.4884538227486
2019	02	13	10	2019-02-13 10:00:00	NA	2.00942642648884	4.23986943473896
2019	02	13	11	2019-02-13 11:00:00	NA	2.00670398842759	4.05130552044055
2019	02	13	12	2019-02-13 12:00:00	NA	2.00682454675779	3.37994325427815
2019	02	13	13	2019-02-13 13:00:00	NA	2.00669070849678	3.51906211194094
2019	02	13	14	2019-02-13 14:00:00	NA	2.00491608133519	5.10355505990149
2019	02	13	15	2019-02-13 15:00:00	NA	1.99851489492201	4.33597900055831
2019	02	13	16	2019-02-13 16:00:00	NA	1.98211324975934	3.79108903802499
2019	02	13	17	2019-02-13 17:00:00	NA	1.97172350646431	3.77869646434136
2019	02	13	18	2019-02-13 18:00:00	NA	1.96302607724021	3.38433168522519
2019	02	13	19	2019-02-13 19:00:00	NA	1.95267467337699	3.46074120295727
2019	02	13	20	2019-02-13 20:00:00	NA	1.95147982864252	3.59808523218894
2019	02	13	21	2019-02-13 21:00:00	NA	1.93675810229267	3.29136919792627
2019	02	13	22	2019-02-13 22:00:00	NA	1.92159718066368	3.29016191324258
2019	02	13	23	2019-02-13 23:00:00	NA	1.91876481976045	3.42197642286047
2019	02	14	00	2019-02-14 00:00:00	NA	1.92164515763147	2.91657118303321
2019	02	14	01	2019-02-14 01:00:00	NA	1.9217327633546	3.0181696780773
2019	02	14	02	2019-02-14 02:00:00	NA	2.0621841237202	2.88960083636778
2019	02	14	03	2019-02-14 03:00:00	NA	2.06798309508174	2.80825903904607
2019	02	14	04	2019-02-14 04:00:00	NA	2.00822337228443	3.12046503433748
2019	02	14	05	2019-02-14 05:00:00	NA	2.05535463732605	3.55866534957348
2019	02	14	06	2019-02-14 06:00:00	NA	2.05209191644077	4.6296815487348
2019	02	14	07	2019-02-14 07:00:00	NA	2.02406688705557	4.61246877628061
2019	02	14	08	2019-02-14 08:00:00	NA	2.04979653358118	4.33261250158926
2019	02	14	09	2019-02-14 09:00:00	NA	2.04115231977636	4.3351093985534
2019	02	14	10	2019-02-14 10:00:00	NA	1.95681081170271	4.35788978945597
2019	02	14	11	2019-02-14 11:00:00	NA	1.91107789227292	3.74596834191049
2019	02	14	12	2019-02-14 12:00:00	NA	1.91186779706287	3.62809725773588
2019	02	14	13	2019-02-14 13:00:00	NA	1.90926480360834	3.50406639387194
2019	02	14	14	2019-02-14 14:00:00	NA	1.90998978991859	3.83929145474627
2019	02	14	15	2019-02-14 15:00:00	NA	1.91388889505927	4.1761216255362
2019	02	14	16	2019-02-14 16:00:00	NA	1.91652222126154	4.46186793567898
2019	02	14	17	2019-02-14 17:00:00	NA	2.26270735145298	3.97275454164119
2019	02	14	18	2019-02-14 18:00:00	NA	2.38737395157263	5.09862598554378
2019	02	14	19	2019-02-14 19:00:00	NA	2.29308826271507	4.89887321114419
2019	02	14	20	2019-02-14 20:00:00	NA	2.25157631005484	4.9490575174729
2019	02	14	21	2019-02-14 21:00:00	NA	2.22581232866911	4.70663319101818
2019	02	14	22	2019-02-14 22:00:00	NA	2.16553180406253	5.03667190954419
2019	02	14	23	2019-02-14 23:00:00	NA	1.9930133982806	4.5473019150878
2019	02	15	00	2019-02-15 00:00:00	NA	2.14667259357732	5.28632624435268
2019	02	15	01	2019-02-15 01:00:00	NA	2.12590103483009	4.04868811033001
2019	02	15	02	2019-02-15 02:00:00	NA	2.15134877632559	2.41272219900889
2019	02	15	03	2019-02-15 03:00:00	NA	2.31271165909655	2.79926609639931
2019	02	15	04	2019-02-15 04:00:00	NA	2.53346274031404	3.86027562867998
2019	02	15	05	2019-02-15 05:00:00	NA	2.82187479587565	4.45428350352826
2019	02	15	06	2019-02-15 06:00:00	NA	2.81457273925239	4.70934247540346
2019	02	15	07	2019-02-15 07:00:00	NA	2.70757801334344	4.40365835394451
2019	02	15	08	2019-02-15 08:00:00	NA	2.13958162662684	3.89052400177649
2019	02	15	09	2019-02-15 09:00:00	NA	1.92184721067267	3.85129979891061
2019	02	15	10	2019-02-15 10:00:00	NA	1.92041378094341	3.60760534470613
2019	02	15	11	2019-02-15 11:00:00	NA	1.91943410798925	3.19892466267378
2019	02	15	12	2019-02-15 12:00:00	NA	1.91850370588163	3.12148837518105
2019	02	15	13	2019-02-15 13:00:00	NA	1.91904205090221	3.283944814675
2019	02	15	14	2019-02-15 14:00:00	NA	1.92055716068448	2.84242450376345
2019	02	15	15	2019-02-15 15:00:00	NA	1.92266842687274	2.85872475232267
2019	02	15	16	2019-02-15 16:00:00	NA	1.92094459581413	2.94343535763425
2019	02	15	17	2019-02-15 17:00:00	NA	1.92158360860496	3.52692336909128
2019	02	15	18	2019-02-15 18:00:00	NA	1.92140621548149	2.89161139625751
2019	02	15	19	2019-02-15 19:00:00	NA	1.92034838993704	3.50806121427378
2019	02	15	20	2019-02-15 20:00:00	NA	1.92096580329403	3.26072929768106
2019	02	15	21	2019-02-15 21:00:00	NA	1.92419930244902	3.31908834990307
2019	02	15	22	2019-02-15 22:00:00	NA	1.92308722891374	3.24566226626652
2019	02	15	23	2019-02-15 23:00:00	NA	1.92218631188529	3.0460078532443
2019	02	16	00	2019-02-16 00:00:00	NA	1.9267585677277	2.98975566826527
2019	02	16	01	2019-02-16 01:00:00	NA	1.92981316017415	3.08354145423637
2019	02	16	02	2019-02-16 02:00:00	NA	1.92571803548656	3.34419057159415
2019	02	16	03	2019-02-16 03:00:00	NA	1.92504055616886	3.50497768808744
2019	02	16	04	2019-02-16 04:00:00	NA	1.92875783088951	3.22157403154636
2019	02	16	05	2019-02-16 05:00:00	NA	1.9259512360971	3.6526250930577
2019	02	16	06	2019-02-16 06:00:00	NA	1.93110342736908	2.62951159588652
2019	02	16	07	2019-02-16 07:00:00	NA	1.93023554848912	2.74012789410615
2019	02	16	08	2019-02-16 08:00:00	NA	1.9308009069423	3.03720220400386
2019	02	16	09	2019-02-16 09:00:00	NA	1.93299268941029	2.48699967389038
2019	02	16	10	2019-02-16 10:00:00	NA	1.93017855547579	1.93485465631518
2019	02	16	11	2019-02-16 11:00:00	NA	1.93136832166493	1.98828924155498
2019	02	16	12	2019-02-16 12:00:00	NA	1.93084275280834	1.98051032882227
2019	02	16	13	2019-02-16 13:00:00	NA	1.9320708095151	2.11644836905072
2019	02	16	14	2019-02-16 14:00:00	NA	1.93547171234242	2.58691618422872
2019	02	16	15	2019-02-16 15:00:00	NA	1.93609893637562	2.30107666457092
2019	02	16	16	2019-02-16 16:00:00	NA	1.94120124219634	2.2057037627801
2019	02	16	17	2019-02-16 17:00:00	NA	1.93821213211795	2.51394492832802
2019	02	16	18	2019-02-16 18:00:00	NA	1.93738247182998	2.21168447053578
2019	02	16	19	2019-02-16 19:00:00	NA	1.93690852290846	2.3027056438444
2019	02	16	20	2019-02-16 20:00:00	NA	1.93916453483266	2.54394738828306
2019	02	16	21	2019-02-16 21:00:00	NA	1.94014258551195	2.44223918769615
2019	02	16	22	2019-02-16 22:00:00	NA	1.9372514568999	2.19724434295898
2019	02	16	23	2019-02-16 23:00:00	NA	1.9372987897087	2.21397696367459
2019	02	17	00	2019-02-17 00:00:00	NA	1.93773838978383	2.25212949667235
2019	02	17	01	2019-02-17 01:00:00	NA	1.93700380443331	2.08601888082586
2019	02	17	02	2019-02-17 02:00:00	NA	1.93816268643736	2.17853314409096
2019	02	17	03	2019-02-17 03:00:00	NA	1.93779821418978	2.16568941024795
2019	02	17	04	2019-02-17 04:00:00	NA	1.93759004915774	2.34442710903504
2019	02	17	05	2019-02-17 05:00:00	NA	1.93589313868367	2.45174480142123
2019	02	17	06	2019-02-17 06:00:00	NA	1.93560770178192	2.10324426133495
2019	02	17	07	2019-02-17 07:00:00	NA	1.93539321295338	2.05659912836686
2019	02	17	08	2019-02-17 08:00:00	NA	1.93673132691536	2.48446752616859
2019	02	17	09	2019-02-17 09:00:00	NA	1.9450205638389	2.34532088385795
2019	02	17	10	2019-02-17 10:00:00	NA	1.94466765052385	2.61681150167451
2019	02	17	11	2019-02-17 11:00:00	NA	1.94588370176316	2.53215750062265
2019	02	17	12	2019-02-17 12:00:00	NA	1.94126916452171	2.69280763212325
2019	02	17	13	2019-02-17 13:00:00	NA	1.93925454993592	2.70634395156607
2019	02	17	14	2019-02-17 14:00:00	NA	1.93805720948422	4.71915799282243
2019	02	17	15	2019-02-17 15:00:00	NA	1.9488152539891	3.69447182412859
2019	02	17	16	2019-02-17 16:00:00	NA	1.939143240588	2.61512793808202
2019	02	17	17	2019-02-17 17:00:00	NA	1.93896617097947	2.92006936686295
2019	02	17	18	2019-02-17 18:00:00	NA	1.93787629320948	2.82295870526974
2019	02	17	19	2019-02-17 19:00:00	NA	1.95025436964809	2.88990707696527
2019	02	17	20	2019-02-17 20:00:00	NA	1.98490907599683	2.50319892646125
2019	02	17	21	2019-02-17 21:00:00	NA	1.97897635586756	2.21306322550596
2019	02	17	22	2019-02-17 22:00:00	NA	1.97515043176735	2.78366161624242
2019	02	17	23	2019-02-17 23:00:00	NA	1.9920440290681	2.47131347033011
2019	02	18	00	2019-02-18 00:00:00	NA	2.00066087368859	2.78274939129095
2019	02	18	01	2019-02-18 01:00:00	NA	2.04379052594856	3.01595318224383
2019	02	18	02	2019-02-18 02:00:00	NA	2.05146316188446	2.92956787981367
2019	02	18	03	2019-02-18 03:00:00	NA	2.04843065245868	4.65095787630211
2019	02	18	04	2019-02-18 04:00:00	NA	2.02194067558362	5.27728014387885
2019	02	18	05	2019-02-18 05:00:00	NA	1.99924124205941	2.73109321284104
2019	02	18	06	2019-02-18 06:00:00	NA	1.99002571108461	3.37784784040533
2019	02	18	07	2019-02-18 07:00:00	NA	2.00395467140257	3.41012377768304
2019	02	18	08	2019-02-18 08:00:00	NA	2.00368039434838	3.23581370573792
2019	02	18	09	2019-02-18 09:00:00	NA	1.994281743014	3.18241188047616
2019	02	18	10	2019-02-18 10:00:00	NA	1.9973820776181	3.66986293276636
2019	02	18	11	2019-02-18 11:00:00	NA	1.97755026004365	3.40631131460514
2019	02	18	12	2019-02-18 12:00:00	NA	1.9899203081348	3.45548660686747
2019	02	18	13	2019-02-18 13:00:00	NA	1.9872120086889	3.25981196294773
2019	02	18	14	2019-02-18 14:00:00	NA	1.98933455114043	3.1156690727575
2019	02	18	15	2019-02-18 15:00:00	NA	1.98662497194736	2.6320095394519
2019	02	18	16	2019-02-18 16:00:00	NA	1.96760846003139	2.60905545040847
2019	02	18	17	2019-02-18 17:00:00	NA	1.96144492449829	2.32142340671921
2019	02	18	18	2019-02-18 18:00:00	NA	1.97390518559515	2.21923620691151
2019	02	18	19	2019-02-18 19:00:00	NA	1.97641328301761	2.44425829667537
2019	02	18	20	2019-02-18 20:00:00	NA	1.97829761620292	2.57586772157533
2019	02	18	21	2019-02-18 21:00:00	NA	1.97461532758587	2.73861280005012
2019	02	18	22	2019-02-18 22:00:00	NA	1.97775360605113	2.37095626536551
2019	02	18	23	2019-02-18 23:00:00	NA	1.98290193801827	2.50623411119745
2019	02	19	00	2019-02-19 00:00:00	NA	1.98391170997685	2.38922627105233
2019	02	19	01	2019-02-19 01:00:00	NA	2.10758343954225	2.57557278724668
2019	02	19	02	2019-02-19 02:00:00	NA	2.13968468132524	2.82523341121605
2019	02	19	03	2019-02-19 03:00:00	NA	2.03674076474787	2.82100427509773
2019	02	19	04	2019-02-19 04:00:00	NA	2.0314122955176	2.63133792127444
2019	02	19	05	2019-02-19 05:00:00	NA	2.02277714263693	2.31478079036061
2019	02	19	06	2019-02-19 06:00:00	NA	2.01511014894805	2.24347710956986
2019	02	19	07	2019-02-19 07:00:00	NA	2.0137676125978	2.44232180660005
2019	02	19	08	2019-02-19 08:00:00	NA	2.01283655972227	2.59230610474505
2019	02	19	09	2019-02-19 09:00:00	NA	2.01393505013285	2.31175473745701
2019	02	19	10	2019-02-19 10:00:00	NA	2.01492191268116	2.07357623752032
2019	02	19	11	2019-02-19 11:00:00	NA	2.00915636572999	2.06160692697795
2019	02	19	12	2019-02-19 12:00:00	NA	1.99746951857194	2.04364950356325
2019	02	19	13	2019-02-19 13:00:00	NA	1.98531181105863	2.06685917935546
2019	02	19	14	2019-02-19 14:00:00	NA	1.98554771158055	2.45487086783084
2019	02	19	15	2019-02-19 15:00:00	NA	1.97704028325974	3.26016551071544
2019	02	19	16	2019-02-19 16:00:00	NA	1.97396991817514	4.14813122296382
2019	02	19	17	2019-02-19 17:00:00	NA	1.9722037362536	3.7123766523655
2019	02	19	18	2019-02-19 18:00:00	NA	1.97349809359017	3.33837483423384
2019	02	19	19	2019-02-19 19:00:00	NA	1.97096589996317	3.69982553708914
2019	02	19	20	2019-02-19 20:00:00	NA	1.9537329833087	2.98846849881428
2019	02	19	21	2019-02-19 21:00:00	NA	1.94640786162194	2.55747696575296
2019	02	19	22	2019-02-19 22:00:00	NA	1.95001587730416	2.36450332660539
2019	02	19	23	2019-02-19 23:00:00	NA	1.95579053028611	2.61036627238643
2019	02	20	00	2019-02-20 00:00:00	NA	1.95579875015275	2.31178506945109
2019	02	20	01	2019-02-20 01:00:00	NA	1.95411390980129	2.49536476617564
2019	02	20	02	2019-02-20 02:00:00	NA	1.95218953025548	2.26074442608685
2019	02	20	03	2019-02-20 03:00:00	NA	1.95414706539751	2.32455078754042
2019	02	20	04	2019-02-20 04:00:00	NA	1.94802401480202	2.85666231740897
2019	02	20	05	2019-02-20 05:00:00	NA	1.95105413750253	4.68965257637474
2019	02	20	06	2019-02-20 06:00:00	NA	1.94995733147213	4.21438977883158
2019	02	20	07	2019-02-20 07:00:00	NA	1.94943898699865	4.24392501945664
2019	02	20	08	2019-02-20 08:00:00	NA	1.94386748917362	3.89147488194658
2019	02	20	09	2019-02-20 09:00:00	NA	1.94178768586015	3.55708614441647
2019	02	20	10	2019-02-20 10:00:00	NA	1.94176976034105	3.44145446459257
2019	02	20	11	2019-02-20 11:00:00	NA	1.94107053654392	3.3270017945338
2019	02	20	12	2019-02-20 12:00:00	NA	1.94197895567139	2.9901277184735
2019	02	20	13	2019-02-20 13:00:00	NA	1.93946815273847	2.9969009201603
2019	02	20	14	2019-02-20 14:00:00	NA	1.93853049038468	2.62533261420093
2019	02	20	15	2019-02-20 15:00:00	NA	1.93975764977166	2.22956860194988
2019	02	20	16	2019-02-20 16:00:00	NA	1.94316018667083	2.03789419052665
2019	02	20	17	2019-02-20 17:00:00	NA	1.93871279212679	2.00703659360874
2019	02	20	18	2019-02-20 18:00:00	NA	1.93743252532285	2.19460190854405
2019	02	20	19	2019-02-20 19:00:00	NA	1.93496304819289	2.18428941529801
2019	02	20	20	2019-02-20 20:00:00	NA	1.93377656734113	2.19008935429283
2019	02	20	21	2019-02-20 21:00:00	NA	1.93151356440563	2.446187340731
2019	02	20	22	2019-02-20 22:00:00	NA	2.04732503749825	2.39540270784756
2019	02	20	23	2019-02-20 23:00:00	NA	2.09938613461364	2.1491711557934
2019	02	21	00	2019-02-21 00:00:00	NA	2.10473734305863	2.07904132879071
2019	02	21	01	2019-02-21 01:00:00	NA	2.10657963567015	1.97819650271335
2019	02	21	02	2019-02-21 02:00:00	NA	2.14028292137643	2.0586567084816
2019	02	21	03	2019-02-21 03:00:00	NA	2.16635586780958	2.11668109765013
2019	02	21	04	2019-02-21 04:00:00	NA	2.17454696244717	2.27109867480049
2019	02	21	05	2019-02-21 05:00:00	NA	2.16644567094176	2.8018175163761
2019	02	21	06	2019-02-21 06:00:00	NA	2.15093935522798	2.04488809711413
2019	02	21	07	2019-02-21 07:00:00	NA	2.14909050666761	2.10745136691695
2019	02	21	08	2019-02-21 08:00:00	NA	2.1487002713848	2.08106073583081
2019	02	21	09	2019-02-21 09:00:00	NA	2.13063933369103	2.22511917604009
2019	02	21	10	2019-02-21 10:00:00	NA	2.12650984444114	2.70173898433289
2019	02	21	11	2019-02-21 11:00:00	NA	2.04877963960662	2.65492912482302
2019	02	21	12	2019-02-21 12:00:00	NA	2.02520883426992	2.79343365946458
2019	02	21	13	2019-02-21 13:00:00	NA	2.01892488322378	2.97925931236345
2019	02	21	14	2019-02-21 14:00:00	NA	2.01742294444962	3.09005930076495
2019	02	21	15	2019-02-21 15:00:00	NA	2.00767952266569	3.59298681549107
2019	02	21	16	2019-02-21 16:00:00	NA	2.00305677561685	4.06926555149785
2019	02	21	17	2019-02-21 17:00:00	NA	2.00342825976418	3.56166740929099
2019	02	21	18	2019-02-21 18:00:00	NA	2.00308525797244	2.94367047161009
2019	02	21	19	2019-02-21 19:00:00	NA	1.98055220531948	3.02070866557757
2019	02	21	20	2019-02-21 20:00:00	NA	1.97374660473347	2.83363687637309
2019	02	21	21	2019-02-21 21:00:00	NA	1.97314726159748	2.43302824268935
2019	02	21	22	2019-02-21 22:00:00	NA	1.96864948632585	2.34561368966542
2019	02	21	23	2019-02-21 23:00:00	NA	1.9742729811997	2.59710438772492
2019	02	22	00	2019-02-22 00:00:00	NA	1.99064181455469	3.03484269720787
2019	02	22	01	2019-02-22 01:00:00	NA	1.99194336657147	2.80262931266024
2019	02	22	02	2019-02-22 02:00:00	NA	2.01642320067637	2.3602332615781
2019	02	22	03	2019-02-22 03:00:00	NA	2.02340714161905	2.40127431596453
2019	02	22	04	2019-02-22 04:00:00	NA	2.03524923560397	2.24864561826291
2019	02	22	05	2019-02-22 05:00:00	NA	2.05773874972346	2.52897124533994
2019	02	22	06	2019-02-22 06:00:00	NA	2.05782330608134	2.32768289447236
2019	02	22	07	2019-02-22 07:00:00	NA	2.07104483404972	2.2120596381333
2019	02	22	08	2019-02-22 08:00:00	NA	2.07985660823378	3.05821456410666
2019	02	22	09	2019-02-22 09:00:00	NA	2.07714837544993	3.59813384612678
2019	02	22	10	2019-02-22 10:00:00	NA	2.06527276758576	3.73358472399208
2019	02	22	11	2019-02-22 11:00:00	NA	2.04412835611394	2.89295677358089
2019	02	22	12	2019-02-22 12:00:00	NA	2.01783486905378	3.36535536721919
2019	02	22	13	2019-02-22 13:00:00	NA	2.02265691113896	3.30399972139111
2019	02	22	14	2019-02-22 14:00:00	NA	2.01766259090537	2.33940401914777
2019	02	22	15	2019-02-22 15:00:00	NA	2.01982760169287	2.35210119091816
2019	02	22	16	2019-02-22 16:00:00	NA	2.01905695472964	2.69087042176621
2019	02	22	17	2019-02-22 17:00:00	NA	2.02643230823195	2.40628132272826
2019	02	22	18	2019-02-22 18:00:00	NA	2.02344234496067	2.88279025827073
2019	02	22	19	2019-02-22 19:00:00	NA	2.01554653751228	2.59321888313376
2019	02	22	20	2019-02-22 20:00:00	NA	2.00049827958988	2.80818381922562
2019	02	22	21	2019-02-22 21:00:00	NA	1.99232919448133	2.7318430204716
2019	02	22	22	2019-02-22 22:00:00	NA	1.99077454769545	2.65844840392003
2019	02	22	23	2019-02-22 23:00:00	NA	1.99201727012199	2.63032656925221
2019	02	23	00	2019-02-23 00:00:00	NA	1.99604245605634	2.61632680743499
2019	02	23	01	2019-02-23 01:00:00	NA	2.00024548267332	2.50979912720809
2019	02	23	02	2019-02-23 02:00:00	NA	1.99766002040279	2.53023717934747
2019	02	23	03	2019-02-23 03:00:00	NA	1.99362409961415	2.35092968717731
2019	02	23	04	2019-02-23 04:00:00	NA	1.98616294936553	2.34385305309951
2019	02	23	05	2019-02-23 05:00:00	NA	1.9838746179584	2.30121801422943
2019	02	23	06	2019-02-23 06:00:00	NA	1.97885738667154	2.73275022014074
2019	02	23	07	2019-02-23 07:00:00	NA	1.98213139609133	3.06051157992563
2019	02	23	08	2019-02-23 08:00:00	NA	1.98086657720299	2.68222164996009
2019	02	23	09	2019-02-23 09:00:00	NA	1.97823168190243	2.40223096185861
2019	02	23	10	2019-02-23 10:00:00	NA	1.97975910182532	2.63972145606455
2019	02	23	11	2019-02-23 11:00:00	NA	1.97726597743015	2.86903548873993
2019	02	23	12	2019-02-23 12:00:00	NA	1.97545406723776	2.68582679642458
2019	02	23	13	2019-02-23 13:00:00	NA	1.97408062601995	2.79219082733171
2019	02	23	14	2019-02-23 14:00:00	NA	1.9709375183976	2.56400068191598
2019	02	23	15	2019-02-23 15:00:00	NA	1.96574849125626	2.52952181775656
2019	02	23	16	2019-02-23 16:00:00	NA	1.95893082458371	2.88363346130809
2019	02	23	17	2019-02-23 17:00:00	NA	1.95297982569057	3.66223990621637
2019	02	23	18	2019-02-23 18:00:00	NA	1.94585618213734	3.26473648912511
2019	02	23	19	2019-02-23 19:00:00	NA	1.94725730895661	2.75937472293339
2019	02	23	20	2019-02-23 20:00:00	NA	1.94480369559852	2.75283906205803
2019	02	23	21	2019-02-23 21:00:00	NA	1.94505672791802	2.98349610152199
2019	02	23	22	2019-02-23 22:00:00	NA	1.94445808191482	3.23285341581637
2019	02	23	23	2019-02-23 23:00:00	NA	1.93809224581415	3.11554938623893
2019	02	24	00	2019-02-24 00:00:00	NA	1.93445918720403	3.12600756825742
2019	02	24	01	2019-02-24 01:00:00	NA	1.93252403253771	3.12926038879467
2019	02	24	02	2019-02-24 02:00:00	NA	1.9299667348074	2.76679871318133
2019	02	24	03	2019-02-24 03:00:00	NA	1.93039019969938	2.70048834163774
2019	02	24	04	2019-02-24 04:00:00	NA	1.93272935074796	2.52099456122482
2019	02	24	05	2019-02-24 05:00:00	NA	1.93234945643958	2.8226160224266
2019	02	24	06	2019-02-24 06:00:00	NA	1.93277971347262	2.82903562313002
2019	02	24	07	2019-02-24 07:00:00	NA	1.93020673097941	3.26525043653482
2019	02	24	08	2019-02-24 08:00:00	NA	1.92569303171852	3.36848405687748
2019	02	24	09	2019-02-24 09:00:00	NA	1.93178105210583	3.34570009294808
2019	02	24	10	2019-02-24 10:00:00	NA	1.92729207699567	3.64927671327747
2019	02	24	11	2019-02-24 11:00:00	NA	1.92739733054247	4.0069192833018
2019	02	24	12	2019-02-24 12:00:00	NA	1.92431212462549	3.83141027936949
2019	02	24	13	2019-02-24 13:00:00	NA	1.92775448211767	3.52809216977786
2019	02	24	14	2019-02-24 14:00:00	NA	1.9265100489979	4.53102720498979
2019	02	24	15	2019-02-24 15:00:00	NA	1.92700301872627	4.00013628972006
2019	02	24	16	2019-02-24 16:00:00	NA	1.92593995445123	4.42081322160633
2019	02	24	17	2019-02-24 17:00:00	NA	1.92239818073902	4.70614897621
2019	02	24	18	2019-02-24 18:00:00	NA	1.92593888046339	5.0019668753577
2019	02	24	19	2019-02-24 19:00:00	NA	1.92403722157277	4.65385693533216
2019	02	24	20	2019-02-24 20:00:00	NA	1.92499229336992	3.95367782789808
2019	02	24	21	2019-02-24 21:00:00	NA	1.92352582231795	3.77105357826405
2019	02	24	22	2019-02-24 22:00:00	NA	1.92420292706795	3.6449525720203
2019	02	24	23	2019-02-24 23:00:00	NA	1.99411292983769	3.43342631023995
2019	02	25	00	2019-02-25 00:00:00	NA	2.00596291360817	3.27305570976954
2019	02	25	01	2019-02-25 01:00:00	NA	1.9974674013718	4.01600271928222
2019	02	25	02	2019-02-25 02:00:00	NA	1.99523249963668	3.30215379912503
2019	02	25	03	2019-02-25 03:00:00	NA	2.00060023321406	3.45601836307248
2019	02	25	04	2019-02-25 04:00:00	NA	1.98688672648922	3.54900355437893
2019	02	25	05	2019-02-25 05:00:00	NA	1.96968279287751	3.33565016869176
2019	02	25	06	2019-02-25 06:00:00	NA	1.9668052043736	3.06177475078969
2019	02	25	07	2019-02-25 07:00:00	NA	1.96435689199732	3.32519271131785
2019	02	25	08	2019-02-25 08:00:00	NA	1.96538758828888	3.41874538683243
2019	02	25	09	2019-02-25 09:00:00	NA	1.96415894802068	3.33758296162392
2019	02	25	10	2019-02-25 10:00:00	NA	1.97048191784487	3.72716816286448
2019	02	25	11	2019-02-25 11:00:00	NA	1.98099493674821	3.97488431662925
2019	02	25	12	2019-02-25 12:00:00	NA	1.97524055236428	3.95550716200165
2019	02	25	13	2019-02-25 13:00:00	NA	1.96983579656664	3.02419580923553
2019	02	25	14	2019-02-25 14:00:00	NA	1.9718300890083	4.06106720327608
2019	02	25	15	2019-02-25 15:00:00	NA	1.97627662400347	6.58792365054478
2019	02	25	16	2019-02-25 16:00:00	NA	1.9637960172246	7.17988329314724
2019	02	25	17	2019-02-25 17:00:00	NA	1.9657416693727	5.12024694664249
2019	02	25	18	2019-02-25 18:00:00	NA	1.96140112899786	4.04966031694769
2019	02	25	19	2019-02-25 19:00:00	NA	1.97207029735768	3.92155515465702
2019	02	25	20	2019-02-25 20:00:00	NA	1.99075869980446	4.08252292689469
2019	02	25	21	2019-02-25 21:00:00	NA	2.10258312744113	4.00396724730448
2019	02	25	22	2019-02-25 22:00:00	NA	2.1349200400488	3.81688681366398
2019	02	25	23	2019-02-25 23:00:00	NA	2.1182636353415	3.76214454450959
2019	02	26	00	2019-02-26 00:00:00	NA	2.12096829582789	3.86203405282467
2019	02	26	01	2019-02-26 01:00:00	NA	2.14849022506832	3.30457637579308
2019	02	26	02	2019-02-26 02:00:00	NA	2.16164179452938	4.09194104528224
2019	02	26	03	2019-02-26 03:00:00	NA	2.16205108063835	3.611651542932
2019	02	26	04	2019-02-26 04:00:00	NA	2.16091741433848	3.26237457396342
2019	02	26	05	2019-02-26 05:00:00	NA	2.14303619208802	4.58073767866913
2019	02	26	06	2019-02-26 06:00:00	NA	2.13013875436234	3.6742728234996
2019	02	26	07	2019-02-26 07:00:00	NA	2.09488703823546	3.16390206942459
2019	02	26	08	2019-02-26 08:00:00	NA	2.08144644691906	3.46071557834668
2019	02	26	09	2019-02-26 09:00:00	NA	2.0935520443852	3.91806763235475
2019	02	26	10	2019-02-26 10:00:00	NA	2.06814611077719	4.01825288024255
2019	02	26	11	2019-02-26 11:00:00	NA	2.06365367254289	4.17762195868573
2019	02	26	12	2019-02-26 12:00:00	NA	2.06134150037869	4.25619996907519
2019	02	26	13	2019-02-26 13:00:00	NA	2.05640945675191	3.79686376801101
2019	02	26	14	2019-02-26 14:00:00	NA	2.04072326385819	4.6352972503608
2019	02	26	15	2019-02-26 15:00:00	NA	2.03338860194844	4.76874586888191
2019	02	26	16	2019-02-26 16:00:00	NA	2.01972209386563	4.26861279854277
2019	02	26	17	2019-02-26 17:00:00	NA	2.01052438481022	4.55855498206931
2019	02	26	18	2019-02-26 18:00:00	NA	1.99519315318666	4.26772246694224
2019	02	26	19	2019-02-26 19:00:00	NA	1.99422238122398	4.49154761302954
2019	02	26	20	2019-02-26 20:00:00	NA	2.01144423641582	4.01116194707607
2019	02	26	21	2019-02-26 21:00:00	NA	2.03829312944906	3.43247178208347
2019	02	26	22	2019-02-26 22:00:00	NA	2.10693544891361	4.06474072835079
2019	02	26	23	2019-02-26 23:00:00	NA	2.12049875196115	3.56816718991975
2019	02	27	00	2019-02-27 00:00:00	NA	2.12241317070557	3.44794408623892
2019	02	27	01	2019-02-27 01:00:00	NA	2.10934483594819	3.85838213511567
2019	02	27	02	2019-02-27 02:00:00	NA	2.1321444094913	3.91257121694743
2019	02	27	03	2019-02-27 03:00:00	NA	2.12690275736519	3.27884021514725
2019	02	27	04	2019-02-27 04:00:00	NA	2.11266932623554	2.99459355445033
2019	02	27	05	2019-02-27 05:00:00	NA	2.10772276832814	2.93627150653524
2019	02	27	06	2019-02-27 06:00:00	NA	2.09190937439541	3.43876762483957
2019	02	27	07	2019-02-27 07:00:00	NA	2.07897370924377	3.71860010785247
2019	02	27	08	2019-02-27 08:00:00	NA	2.08078778484985	3.88006516545806
2019	02	27	09	2019-02-27 09:00:00	NA	2.05858466331524	4.26975923210501
2019	02	27	10	2019-02-27 10:00:00	NA	2.06068281949266	4.2801382248844
2019	02	27	11	2019-02-27 11:00:00	NA	2.0570742156612	3.78471990083764
2019	02	27	12	2019-02-27 12:00:00	NA	2.04031394851636	4.13220887202939
2019	02	27	13	2019-02-27 13:00:00	NA	2.01766554295334	3.8113507347082
2019	02	27	14	2019-02-27 14:00:00	NA	2.01197494228482	4.23974943796932
2019	02	27	15	2019-02-27 15:00:00	NA	2.01385205636505	4.75638990693987
2019	02	27	16	2019-02-27 16:00:00	NA	2.00643905772121	5.07334917868307
2019	02	27	17	2019-02-27 17:00:00	NA	2.01775869572803	4.24354708184579
2019	02	27	18	2019-02-27 18:00:00	NA	2.00382486529685	4.94533172913282
2019	02	27	19	2019-02-27 19:00:00	NA	1.97361793478382	5.43431603754828
2019	02	27	20	2019-02-27 20:00:00	NA	1.91687906750909	4.24528353535418
2019	02	27	21	2019-02-27 21:00:00	NA	1.89529860053734	4.21552219280633
2019	02	27	22	2019-02-27 22:00:00	NA	1.89633066747792	4.41671216327425
2019	02	27	23	2019-02-27 23:00:00	NA	1.89797828752106	3.68778492802136
2019	02	28	00	2019-02-28 00:00:00	NA	1.89988474549009	3.66083369754289
2019	02	28	01	2019-02-28 01:00:00	NA	1.90165134115678	3.47497839380883
2019	02	28	02	2019-02-28 02:00:00	NA	1.90191540574954	3.38092069692432
2019	02	28	03	2019-02-28 03:00:00	NA	1.9033594562123	3.19235994126261
2019	02	28	04	2019-02-28 04:00:00	NA	1.90185524344761	3.60954930358603
2019	02	28	05	2019-02-28 05:00:00	NA	1.90877307141703	3.70414879359595
2019	02	28	06	2019-02-28 06:00:00	NA	1.90762125870727	3.55366198497148
2019	02	28	07	2019-02-28 07:00:00	NA	1.90657028358814	3.77298460184981
2019	02	28	08	2019-02-28 08:00:00	NA	1.90816628421748	4.44353702379484
2019	02	28	09	2019-02-28 09:00:00	NA	1.90909750419979	5.24698315759073
2019	02	28	10	2019-02-28 10:00:00	NA	1.91107881864699	5.24399413286139
2019	02	28	11	2019-02-28 11:00:00	NA	1.91101082713818	4.79372486982482
2019	02	28	12	2019-02-28 12:00:00	NA	1.90984337574034	4.27445808847183
2019	02	28	13	2019-02-28 13:00:00	NA	1.90954343239476	4.04396612676236
2019	02	28	14	2019-02-28 14:00:00	NA	1.91121799611337	3.63914579585648
2019	02	28	15	2019-02-28 15:00:00	NA	1.91010248429945	3.87462421809518
2019	02	28	16	2019-02-28 16:00:00	NA	1.90761195226296	4.23698979202518
2019	02	28	17	2019-02-28 17:00:00	NA	1.90653562963212	5.66879305725499
2019	02	28	18	2019-02-28 18:00:00	NA	1.90838082789644	4.30656033447313
2019	02	28	19	2019-02-28 19:00:00	NA	1.90646428796587	3.8264162010165
2019	02	28	20	2019-02-28 20:00:00	NA	1.91013260422144	3.53968405357161
2019	02	28	21	2019-02-28 21:00:00	NA	1.91521174741391	4.21756030124202
2019	02	28	22	2019-02-28 22:00:00	NA	1.91301154013139	3.04852990770161
2019	02	28	23	2019-02-28 23:00:00	NA	1.90966368405074	2.99845926232809
2019	03	01	00	2019-03-01 00:00:00	NA	1.90927873533235	2.96946021380392
2019	03	01	01	2019-03-01 01:00:00	NA	1.9093989743667	4.32521323511866
2019	03	01	02	2019-03-01 02:00:00	NA	1.91163071347309	4.67377113351692
2019	03	01	03	2019-03-01 03:00:00	NA	1.91256997795089	4.01100016322025
2019	03	01	04	2019-03-01 04:00:00	NA	1.91576699671736	3.31150025539906
2019	03	01	05	2019-03-01 05:00:00	NA	1.91396009787579	3.11163435485101
2019	03	01	06	2019-03-01 06:00:00	NA	1.91284931846919	3.15684177938869
2019	03	01	07	2019-03-01 07:00:00	NA	1.91113925846334	2.9914403800254
2019	03	01	08	2019-03-01 08:00:00	NA	1.9120124407589	3.3024136022178
2019	03	01	09	2019-03-01 09:00:00	NA	1.91297005268958	3.40357991559011
2019	03	01	10	2019-03-01 10:00:00	NA	1.91060745354452	3.86553220504346
2019	03	01	11	2019-03-01 11:00:00	NA	1.91193239876964	4.13156942411063
2019	03	01	12	2019-03-01 12:00:00	NA	1.91264059756876	3.95065691195905
2019	03	01	13	2019-03-01 13:00:00	NA	1.91641679930798	4.14954259684082
2019	03	01	14	2019-03-01 14:00:00	NA	1.91754479621937	3.56919482757091
2019	03	01	15	2019-03-01 15:00:00	NA	1.91771612132949	3.37725152169766
2019	03	01	16	2019-03-01 16:00:00	NA	1.92742681908248	4.6565331588323
2019	03	01	17	2019-03-01 17:00:00	NA	1.92556443451492	4.39658405565697
2019	03	01	18	2019-03-01 18:00:00	NA	1.92236240155575	3.86497345636782
2019	03	01	19	2019-03-01 19:00:00	NA	1.92063910061544	4.16091330240223
2019	03	01	20	2019-03-01 20:00:00	NA	1.91830603734867	4.42629105540516
2019	03	01	21	2019-03-01 21:00:00	NA	1.91709518308118	3.95452982739621
2019	03	01	22	2019-03-01 22:00:00	NA	1.91371324974378	3.18306740417525
2019	03	01	23	2019-03-01 23:00:00	NA	1.91287186376116	2.98834395930728
2019	03	02	00	2019-03-02 00:00:00	NA	1.91644290808557	5.0378963137199
2019	03	02	01	2019-03-02 01:00:00	NA	1.91903918465039	4.66877519848719
2019	03	02	02	2019-03-02 02:00:00	NA	1.91514866659571	4.00962037499573
2019	03	02	03	2019-03-02 03:00:00	NA	1.92983267843365	3.16214841359425
2019	03	02	04	2019-03-02 04:00:00	NA	1.92639861193059	2.61074496605811
2019	03	02	05	2019-03-02 05:00:00	NA	1.91781652087875	2.87651217160718
2019	03	02	06	2019-03-02 06:00:00	NA	1.92146013364082	3.05510956345193
2019	03	02	07	2019-03-02 07:00:00	NA	1.91337759423641	2.54690017129767
2019	03	02	08	2019-03-02 08:00:00	NA	1.91267897033758	3.26183532648822
2019	03	02	09	2019-03-02 09:00:00	NA	1.92089515415291	3.56199862082134
2019	03	02	10	2019-03-02 10:00:00	NA	1.9285950615156	3.27587601746655
2019	03	02	11	2019-03-02 11:00:00	NA	1.92346024832051	2.55848181203915
2019	03	02	12	2019-03-02 12:00:00	NA	1.92659369888564	2.42569221881027
2019	03	02	13	2019-03-02 13:00:00	NA	1.93490123750972	4.73552100859206
2019	03	02	14	2019-03-02 14:00:00	NA	1.93378904631614	3.70046304876001
2019	03	02	15	2019-03-02 15:00:00	NA	1.93082891945512	2.03191298474084
2019	03	02	16	2019-03-02 16:00:00	NA	1.92719110784793	1.96183870721858
2019	03	02	17	2019-03-02 17:00:00	NA	1.92495513476356	1.96458317670404
2019	03	02	18	2019-03-02 18:00:00	NA	1.92193871888017	1.96942507455188
2019	03	02	19	2019-03-02 19:00:00	NA	2.08862548893524	1.98181198703553
2019	03	02	20	2019-03-02 20:00:00	NA	2.18406411347797	1.97638821110171
2019	03	02	21	2019-03-02 21:00:00	NA	2.37417936484853	1.95202045652491
2019	03	02	22	2019-03-02 22:00:00	NA	2.47961247973126	1.98849498432278
2019	03	02	23	2019-03-02 23:00:00	NA	2.36243522157338	1.97293562690556
2019	03	03	00	2019-03-03 00:00:00	NA	2.29224314362071	1.96230068551635
2019	03	03	01	2019-03-03 01:00:00	NA	2.34301163537786	2.1115019357048
2019	03	03	02	2019-03-03 02:00:00	NA	2.25381199126541	2.10399513334294
2019	03	03	03	2019-03-03 03:00:00	NA	1.96574990680696	2.15651053069245
2019	03	03	04	2019-03-03 04:00:00	NA	1.96421481842197	2.09998018976459
2019	03	03	05	2019-03-03 05:00:00	NA	1.95129419051037	2.19518195155926
2019	03	03	06	2019-03-03 06:00:00	NA	1.9397550462428	2.00645585949208
2019	03	03	07	2019-03-03 07:00:00	NA	1.93231621970566	2.12043979632339
2019	03	03	08	2019-03-03 08:00:00	NA	1.92746382416585	1.97302324191199
2019	03	03	09	2019-03-03 09:00:00	NA	1.92663058625221	2.09314603793679
2019	03	03	10	2019-03-03 10:00:00	NA	1.92551889513953	2.0860682679727
2019	03	03	11	2019-03-03 11:00:00	NA	1.92589153550452	2.30736186080691
2019	03	03	12	2019-03-03 12:00:00	NA	1.92968722876211	2.41555604898323
2019	03	03	13	2019-03-03 13:00:00	NA	1.93051480051976	2.30734433184455
2019	03	03	14	2019-03-03 14:00:00	NA	1.98306215318246	2.06599974347388
2019	03	03	15	2019-03-03 15:00:00	NA	2.13995451325416	2.02146472000445
2019	03	03	16	2019-03-03 16:00:00	NA	2.22647960676643	2.04248302112211
2019	03	03	17	2019-03-03 17:00:00	NA	2.2445463271673	2.02579291381035
2019	03	03	18	2019-03-03 18:00:00	NA	2.10866720946501	2.02200030971257
2019	03	03	19	2019-03-03 19:00:00	NA	2.04538474097966	2.02059639805588
2019	03	03	20	2019-03-03 20:00:00	NA	1.94289773611634	2.01912975007614
2019	03	03	21	2019-03-03 21:00:00	NA	1.93715379371908	2.0111026420875
2019	03	03	22	2019-03-03 22:00:00	NA	1.93063958916473	2.00710227410622
2019	03	03	23	2019-03-03 23:00:00	NA	1.92843671975806	2.01147313786778
2019	03	04	00	2019-03-04 00:00:00	NA	1.92871278337125	2.04445730332304
2019	03	04	01	2019-03-04 01:00:00	NA	2.01678764722479	2.19713014812922
2019	03	04	02	2019-03-04 02:00:00	NA	2.03101279777638	2.29934953482624
2019	03	04	03	2019-03-04 03:00:00	NA	2.04281512214593	2.30877500826122
2019	03	04	04	2019-03-04 04:00:00	NA	2.04722911091882	2.11090243591164
2019	03	04	05	2019-03-04 05:00:00	NA	2.01670814501679	2.17924620848915
2019	03	04	06	2019-03-04 06:00:00	NA	2.00773345339112	2.04285680085724
2019	03	04	07	2019-03-04 07:00:00	NA	2.02111214152739	2.06298287843836
2019	03	04	08	2019-03-04 08:00:00	NA	2.01853821591933	2.20224885736294
2019	03	04	09	2019-03-04 09:00:00	NA	2.02292019080376	2.12483989360148
2019	03	04	10	2019-03-04 10:00:00	NA	2.00939362685773	2.12608748792732
2019	03	04	11	2019-03-04 11:00:00	NA	1.97964996701335	2.11848879413735
2019	03	04	12	2019-03-04 12:00:00	NA	1.97038972644734	2.10859431689356
2019	03	04	13	2019-03-04 13:00:00	NA	1.96721160509173	2.10210940553829
2019	03	04	14	2019-03-04 14:00:00	NA	1.97123334795702	2.07393847182327
2019	03	04	15	2019-03-04 15:00:00	NA	1.97704929554411	2.06254186656256
2019	03	04	16	2019-03-04 16:00:00	NA	2.16617165116264	2.05724300814595
2019	03	04	17	2019-03-04 17:00:00	NA	1.99948412943627	2.06032092419224
2019	03	04	18	2019-03-04 18:00:00	NA	1.92774596630352	2.06478674492498
2019	03	04	19	2019-03-04 19:00:00	NA	1.92612107711863	2.08499784503059
2019	03	04	20	2019-03-04 20:00:00	NA	1.91906428281554	2.08017306925323
2019	03	04	21	2019-03-04 21:00:00	NA	1.91942407050351	2.15328688967474
2019	03	04	22	2019-03-04 22:00:00	NA	1.91934907522177	2.15731629857825
2019	03	04	23	2019-03-04 23:00:00	NA	1.92363019974294	2.10612223585724
2019	03	05	00	2019-03-05 00:00:00	NA	1.92614872097002	2.17707079574294
2019	03	05	01	2019-03-05 01:00:00	NA	1.92358398045967	2.42285919206084
2019	03	05	02	2019-03-05 02:00:00	NA	1.9265225169171	2.18772390447832
2019	03	05	03	2019-03-05 03:00:00	NA	1.92675085512926	2.17012592843849
2019	03	05	04	2019-03-05 04:00:00	NA	1.92730674276232	2.31864697509571
2019	03	05	05	2019-03-05 05:00:00	NA	1.92798563976975	2.60844302448727
2019	03	05	06	2019-03-05 06:00:00	NA	1.93141121912	2.43199221563249
2019	03	05	07	2019-03-05 07:00:00	NA	1.94117520820427	2.38754568370596
2019	03	05	08	2019-03-05 08:00:00	NA	1.93266439486924	2.33447167485119
2019	03	05	09	2019-03-05 09:00:00	NA	1.92786012604043	2.57404961441865
2019	03	05	10	2019-03-05 10:00:00	NA	1.92842217993471	2.97434448814973
2019	03	05	11	2019-03-05 11:00:00	NA	1.93128134328544	3.06905910742097
2019	03	05	12	2019-03-05 12:00:00	NA	1.94144657652983	2.31282160969522
2019	03	05	13	2019-03-05 13:00:00	NA	1.93362794465451	2.71588100054121
2019	03	05	14	2019-03-05 14:00:00	NA	1.93666893214921	2.89836543787066
2019	03	05	15	2019-03-05 15:00:00	NA	1.93737361771971	3.57097181913224
2019	03	05	16	2019-03-05 16:00:00	NA	1.95135305222537	3.32467687530741
2019	03	05	17	2019-03-05 17:00:00	NA	2.03184629116193	2.88580980607343
2019	03	05	18	2019-03-05 18:00:00	NA	2.02855526537118	2.73255853403741
2019	03	05	19	2019-03-05 19:00:00	NA	2.01144940287271	2.97603872294
2019	03	05	20	2019-03-05 20:00:00	NA	2.02751352457252	3.2738022852649
2019	03	05	21	2019-03-05 21:00:00	NA	2.04222873212469	2.86367679786334
2019	03	05	22	2019-03-05 22:00:00	NA	2.05757049842339	2.8731029061116
2019	03	05	23	2019-03-05 23:00:00	NA	2.08142461386663	2.62915537585969
2019	03	06	00	2019-03-06 00:00:00	NA	2.11215021667238	2.65333838239018
2019	03	06	01	2019-03-06 01:00:00	NA	2.13117140696922	2.85810982848169
2019	03	06	02	2019-03-06 02:00:00	NA	2.13496376012353	2.40509666142937
2019	03	06	03	2019-03-06 03:00:00	NA	2.13231158007944	2.49527198157793
2019	03	06	04	2019-03-06 04:00:00	NA	2.13134168888747	3.21201470820587
2019	03	06	05	2019-03-06 05:00:00	NA	2.13251188079447	3.53127135573653
2019	03	06	06	2019-03-06 06:00:00	NA	2.13928694501066	3.57517737368776
2019	03	06	07	2019-03-06 07:00:00	NA	2.1482411677953	2.88589447561164
2019	03	06	08	2019-03-06 08:00:00	NA	2.13584256038917	2.91666298665086
2019	03	06	09	2019-03-06 09:00:00	NA	2.13185035536184	3.31195898129512
2019	03	06	10	2019-03-06 10:00:00	NA	2.12538387994344	3.43925252575162
2019	03	06	11	2019-03-06 11:00:00	NA	2.12398329115882	2.92964153757293
2019	03	06	12	2019-03-06 12:00:00	NA	2.12103183655484	2.95328190791495
2019	03	06	13	2019-03-06 13:00:00	NA	2.11933473755551	3.15212535907202
2019	03	06	14	2019-03-06 14:00:00	NA	2.11090381391826	3.40580367922003
2019	03	06	15	2019-03-06 15:00:00	NA	2.10476805978127	3.71064778925728
2019	03	06	16	2019-03-06 16:00:00	NA	2.0826671211026	2.80170878050147
2019	03	06	17	2019-03-06 17:00:00	NA	2.04825156969766	2.67572218468584
2019	03	06	18	2019-03-06 18:00:00	NA	2.02347049015643	2.51501554309025
2019	03	06	19	2019-03-06 19:00:00	NA	2.01422246942183	2.35113018970047
2019	03	06	20	2019-03-06 20:00:00	NA	2.03147471940376	2.48251621434299
2019	03	06	21	2019-03-06 21:00:00	NA	2.0337192576111	2.77422935190481
2019	03	06	22	2019-03-06 22:00:00	NA	2.03342990705343	2.92280013024781
2019	03	06	23	2019-03-06 23:00:00	NA	1.98607931913571	3.19170320136459
2019	03	07	00	2019-03-07 00:00:00	NA	1.90434476568332	3.03054692700587
2019	03	07	01	2019-03-07 01:00:00	NA	1.90972639184808	2.61040993597026
2019	03	07	02	2019-03-07 02:00:00	NA	1.90761846620732	2.65186522310311
2019	03	07	03	2019-03-07 03:00:00	NA	1.90997786156361	2.55180308276963
2019	03	07	04	2019-03-07 04:00:00	NA	1.90694880968509	3.01916002286358
2019	03	07	05	2019-03-07 05:00:00	NA	1.91058309003266	3.37468378039306
2019	03	07	06	2019-03-07 06:00:00	NA	1.91009818885311	3.10454422223913
2019	03	07	07	2019-03-07 07:00:00	NA	1.90941293873441	3.29742085993217
2019	03	07	08	2019-03-07 08:00:00	NA	1.90891577669185	3.53153550531844
2019	03	07	09	2019-03-07 09:00:00	NA	1.91282633058245	3.47408848955791
2019	03	07	10	2019-03-07 10:00:00	NA	1.92196711478104	3.00900355210964
2019	03	07	11	2019-03-07 11:00:00	NA	1.93280475511757	2.80344898567137
2019	03	07	12	2019-03-07 12:00:00	NA	1.91998620012455	2.71719038766167
2019	03	07	13	2019-03-07 13:00:00	NA	1.92021489610228	2.74937942271235
2019	03	07	14	2019-03-07 14:00:00	NA	1.9188747055514	2.88541550974323
2019	03	07	15	2019-03-07 15:00:00	NA	1.91853487360638	3.0978366071992
2019	03	07	16	2019-03-07 16:00:00	NA	1.91701924953923	3.49938487816543
2019	03	07	17	2019-03-07 17:00:00	NA	1.91644594126977	2.99287773139983
2019	03	07	18	2019-03-07 18:00:00	NA	1.91906910214165	3.1308661284665
2019	03	07	19	2019-03-07 19:00:00	NA	1.91777699502167	3.17075677247147
2019	03	07	20	2019-03-07 20:00:00	NA	1.9181055452788	2.84702726665384
2019	03	07	21	2019-03-07 21:00:00	NA	1.91975391249358	2.95383576847663
2019	03	07	22	2019-03-07 22:00:00	NA	1.92052111533718	3.02649796365715
2019	03	07	23	2019-03-07 23:00:00	NA	1.92026986052285	2.80928438202017
2019	03	08	00	2019-03-08 00:00:00	NA	1.92313760947676	2.88212909604527
2019	03	08	01	2019-03-08 01:00:00	NA	1.92167385348081	2.95145452256652
2019	03	08	02	2019-03-08 02:00:00	NA	1.92852382827255	3.08749925797885
2019	03	08	03	2019-03-08 03:00:00	NA	1.92518853666275	2.95115244065535
2019	03	08	04	2019-03-08 04:00:00	NA	1.92650279503222	2.87528746678368
2019	03	08	05	2019-03-08 05:00:00	NA	1.9206548650988	2.54554795092037
2019	03	08	06	2019-03-08 06:00:00	NA	1.92047729898146	2.57332538122117
2019	03	08	07	2019-03-08 07:00:00	NA	1.92630927018788	2.61264792902541
2019	03	08	08	2019-03-08 08:00:00	NA	1.92890187647224	3.02298661559734
2019	03	08	09	2019-03-08 09:00:00	NA	1.93056509029677	3.0358430386961
2019	03	08	10	2019-03-08 10:00:00	NA	1.93310441435086	2.76322304041817
2019	03	08	11	2019-03-08 11:00:00	NA	1.92786311167338	3.04621208436163
2019	03	08	12	2019-03-08 12:00:00	NA	1.92616057624574	3.57359959734702
2019	03	08	13	2019-03-08 13:00:00	NA	1.93351846274657	3.76763610557774
2019	03	08	14	2019-03-08 14:00:00	NA	2.11741284813393	3.51353543869197
2019	03	08	15	2019-03-08 15:00:00	NA	2.2672679066189	2.97881952287311
2019	03	08	16	2019-03-08 16:00:00	NA	2.2743014292402	2.57191141498092
2019	03	08	17	2019-03-08 17:00:00	NA	2.17575402015023	2.53422132837065
2019	03	08	18	2019-03-08 18:00:00	NA	2.12247837680723	2.93525888301945
2019	03	08	19	2019-03-08 19:00:00	NA	1.95337908617998	3.99976928505891
2019	03	08	20	2019-03-08 20:00:00	NA	1.91858443038943	3.48271175597181
2019	03	08	21	2019-03-08 21:00:00	NA	1.92016710465949	3.0362023523981
2019	03	08	22	2019-03-08 22:00:00	NA	1.91956698902883	2.66329938003474
2019	03	08	23	2019-03-08 23:00:00	NA	1.91885187407395	2.14427647680778
2019	03	09	00	2019-03-09 00:00:00	NA	1.9199638981902	2.38796320506728
2019	03	09	01	2019-03-09 01:00:00	NA	1.92048294815473	3.59154374475935
2019	03	09	02	2019-03-09 02:00:00	NA	1.92593116505816	2.70867464152013
2019	03	09	03	2019-03-09 03:00:00	NA	1.93620242097413	2.32824217714816
2019	03	09	04	2019-03-09 04:00:00	NA	1.93179405182955	2.30154021908061
2019	03	09	05	2019-03-09 05:00:00	NA	1.92878917595906	2.64266974671728
2019	03	09	06	2019-03-09 06:00:00	NA	1.92789170110232	2.24315154288475
2019	03	09	07	2019-03-09 07:00:00	NA	1.92872392023256	2.25162501896387
2019	03	09	08	2019-03-09 08:00:00	NA	1.92960962631388	1.98099974110811
2019	03	09	09	2019-03-09 09:00:00	NA	1.92974243853425	1.97693076595184
2019	03	09	10	2019-03-09 10:00:00	NA	1.93230098958515	2.10351485966902
2019	03	09	11	2019-03-09 11:00:00	NA	1.93226111893458	1.9938470246038
2019	03	09	12	2019-03-09 12:00:00	NA	1.93258230779046	2.14573707005513
2019	03	09	13	2019-03-09 13:00:00	NA	1.9307310640007	2.21531063006777
2019	03	09	14	2019-03-09 14:00:00	NA	1.92875428355232	2.25910295117429
2019	03	09	15	2019-03-09 15:00:00	NA	1.93113749328438	2.04643487806736
2019	03	09	16	2019-03-09 16:00:00	NA	1.9325520283192	2.00589889240347
2019	03	09	17	2019-03-09 17:00:00	NA	1.92995481465432	2.04619186780998
2019	03	09	18	2019-03-09 18:00:00	NA	1.92866209112208	2.06582819886437
2019	03	09	19	2019-03-09 19:00:00	NA	1.92896321374061	2.04283928582959
2019	03	09	20	2019-03-09 20:00:00	NA	1.92570790077168	1.9856032979023
2019	03	09	21	2019-03-09 21:00:00	NA	1.92419658460105	1.98373030714638
2019	03	09	22	2019-03-09 22:00:00	NA	1.9230460335442	1.9814074352839
2019	03	09	23	2019-03-09 23:00:00	NA	1.92005109405648	2.05645590261554
2019	03	10	00	2019-03-10 00:00:00	NA	1.91874779754275	2.23854343672946
2019	03	10	01	2019-03-10 01:00:00	NA	1.91982853092758	2.39079016447672
2019	03	10	02	2019-03-10 02:00:00	NA	1.9224023855584	2.24636173366284
2019	03	10	03	2019-03-10 03:00:00	NA	1.92031493342516	2.4234167542654
2019	03	10	04	2019-03-10 04:00:00	NA	1.92009232649391	2.37192624259185
2019	03	10	05	2019-03-10 05:00:00	NA	1.91883945948113	2.25513592283317
2019	03	10	06	2019-03-10 06:00:00	NA	1.92531915464508	2.4473994558482
2019	03	10	07	2019-03-10 07:00:00	NA	1.92501456928026	2.09290732165891
2019	03	10	08	2019-03-10 08:00:00	NA	1.92192121674389	2.12888896738191
2019	03	10	09	2019-03-10 09:00:00	NA	1.92329034576767	2.01482718117571
2019	03	10	10	2019-03-10 10:00:00	NA	1.93301524350265	1.9769688225045
2019	03	10	11	2019-03-10 11:00:00	NA	1.93872191228999	2.03252345399817
2019	03	10	12	2019-03-10 12:00:00	NA	1.94622452325452	2.34469852827599
2019	03	10	13	2019-03-10 13:00:00	NA	1.97323770861823	2.26617327224155
2019	03	10	14	2019-03-10 14:00:00	NA	1.9966947434975	2.30719265220844
2019	03	10	15	2019-03-10 15:00:00	NA	2.00647660914416	2.38292531474138
2019	03	10	16	2019-03-10 16:00:00	NA	2.00649634283751	2.22927690332565
2019	03	10	17	2019-03-10 17:00:00	NA	2.00985260994273	2.0939367366681
2019	03	10	18	2019-03-10 18:00:00	NA	1.98597296028426	2.06623249750769
2019	03	10	19	2019-03-10 19:00:00	NA	1.97360386342694	1.99333918628453
2019	03	10	20	2019-03-10 20:00:00	NA	1.98103464936124	1.97539249873613
2019	03	10	21	2019-03-10 21:00:00	NA	1.99255546973223	1.97090573588147
2019	03	10	22	2019-03-10 22:00:00	NA	1.97584111723821	1.9600892237026
2019	03	10	23	2019-03-10 23:00:00	NA	1.97239320909188	1.98949326652796
2019	03	11	00	2019-03-11 00:00:00	NA	1.96427698025362	2.15718348547775
2019	03	11	01	2019-03-11 01:00:00	NA	1.9603380870631	2.48981174688211
2019	03	11	02	2019-03-11 02:00:00	NA	1.97097693757749	2.44253463000138
2019	03	11	03	2019-03-11 03:00:00	NA	1.97454569055786	2.23222307232525
2019	03	11	04	2019-03-11 04:00:00	NA	1.98704280603311	2.20284738241408
2019	03	11	05	2019-03-11 05:00:00	NA	1.97767753805025	2.37778825954174
2019	03	11	06	2019-03-11 06:00:00	NA	1.98080656725433	2.71057479755962
2019	03	11	07	2019-03-11 07:00:00	NA	1.97293584806117	3.10573731882674
2019	03	11	08	2019-03-11 08:00:00	NA	1.9762101627492	2.8941769345012
2019	03	11	09	2019-03-11 09:00:00	NA	1.98004499077222	2.58503799331477
2019	03	11	10	2019-03-11 10:00:00	NA	1.9789577392924	2.36478128173642
2019	03	11	11	2019-03-11 11:00:00	NA	1.97145334780159	2.60085910196428
2019	03	11	12	2019-03-11 12:00:00	NA	1.96342099923825	2.34371217117362
2019	03	11	13	2019-03-11 13:00:00	NA	1.96509213664623	2.42290649410104
2019	03	11	14	2019-03-11 14:00:00	NA	1.96230202789966	2.36334995550629
2019	03	11	15	2019-03-11 15:00:00	NA	1.96120439026821	2.18044047988082
2019	03	11	16	2019-03-11 16:00:00	NA	1.959968862103	2.06755703129778
2019	03	11	17	2019-03-11 17:00:00	NA	1.95166610457148	2.09067210606116
2019	03	11	18	2019-03-11 18:00:00	NA	1.93486673305858	2.42693099440297
2019	03	11	19	2019-03-11 19:00:00	NA	1.93380447768679	2.50814817331586
2019	03	11	20	2019-03-11 20:00:00	NA	1.93553470670916	2.32101943973087
2019	03	11	21	2019-03-11 21:00:00	NA	1.93661009538105	2.20700612488774
2019	03	11	22	2019-03-11 22:00:00	NA	1.94008266516873	2.23930970999171
2019	03	11	23	2019-03-11 23:00:00	NA	1.94267609663278	2.26639298473978
2019	03	12	00	2019-03-12 00:00:00	NA	1.9441188143651	2.22438401104181
2019	03	12	01	2019-03-12 01:00:00	NA	2.02603909519038	2.21670476149318
2019	03	12	02	2019-03-12 02:00:00	NA	2.11206429827718	2.25904522717145
2019	03	12	03	2019-03-12 03:00:00	NA	2.09857952809635	2.34021253466177
2019	03	12	04	2019-03-12 04:00:00	NA	2.0759158530839	2.12930196285408
2019	03	12	05	2019-03-12 05:00:00	NA	2.08352215421936	2.10757001593465
2019	03	12	06	2019-03-12 06:00:00	NA	2.04899678230711	3.159704668436
2019	03	12	07	2019-03-12 07:00:00	NA	2.02799760615018	3.90105676177555
2019	03	12	08	2019-03-12 08:00:00	NA	1.98161784909148	3.26118610054475
2019	03	12	09	2019-03-12 09:00:00	NA	1.97450135065912	3.44702984980536
2019	03	12	10	2019-03-12 10:00:00	NA	1.97452223144629	2.95077643895823
2019	03	12	11	2019-03-12 11:00:00	NA	1.9665231918961	2.95974847638001
2019	03	12	12	2019-03-12 12:00:00	NA	1.97166406307796	2.6547220523325
2019	03	12	13	2019-03-12 13:00:00	NA	1.95610004691703	2.57217590903868
2019	03	12	14	2019-03-12 14:00:00	NA	1.96103685630104	2.48924140238739
2019	03	12	15	2019-03-12 15:00:00	NA	1.96413743639243	2.26593190687853
2019	03	12	16	2019-03-12 16:00:00	NA	1.95786742644608	2.37463173435164
2019	03	12	17	2019-03-12 17:00:00	NA	1.95492182418169	2.77914865958419
2019	03	12	18	2019-03-12 18:00:00	NA	1.9739260485433	2.52694940709773
2019	03	12	19	2019-03-12 19:00:00	NA	1.96307654459884	2.46260733892641
2019	03	12	20	2019-03-12 20:00:00	NA	1.95842878463388	2.62734611966913
2019	03	12	21	2019-03-12 21:00:00	NA	1.96272674694167	2.52486098325873
2019	03	12	22	2019-03-12 22:00:00	NA	1.96568108950009	2.38970417534843
2019	03	12	23	2019-03-12 23:00:00	NA	2.03821545292747	2.32094120681474
2019	03	13	00	2019-03-13 00:00:00	NA	2.11829501878302	2.3146247299812
2019	03	13	01	2019-03-13 01:00:00	NA	2.10401032953959	2.18280354325999
2019	03	13	02	2019-03-13 02:00:00	NA	2.09718831386138	2.20297847466002
2019	03	13	03	2019-03-13 03:00:00	NA	2.10156547700089	2.21983325983941
2019	03	13	04	2019-03-13 04:00:00	NA	2.09445315063352	2.79901287319633
2019	03	13	05	2019-03-13 05:00:00	NA	2.09852677275337	3.45496834433631
2019	03	13	06	2019-03-13 06:00:00	NA	2.10727844369053	4.11132499953169
2019	03	13	07	2019-03-13 07:00:00	NA	2.12574492574873	3.2403487995968
2019	03	13	08	2019-03-13 08:00:00	NA	2.11550025788197	2.79226974340153
2019	03	13	09	2019-03-13 09:00:00	NA	1.98129611302803	2.98131821175936
2019	03	13	10	2019-03-13 10:00:00	NA	1.94042027307357	3.37090039870766
2019	03	13	11	2019-03-13 11:00:00	NA	1.93846084335672	2.40257807805678
2019	03	13	12	2019-03-13 12:00:00	NA	1.93652801501156	2.94556966598561
2019	03	13	13	2019-03-13 13:00:00	NA	1.94942034518898	3.33008476959717
2019	03	13	14	2019-03-13 14:00:00	NA	1.96067599466432	3.76579743085831
2019	03	13	15	2019-03-13 15:00:00	NA	1.95483857586448	6.86017436661915
2019	03	13	16	2019-03-13 16:00:00	NA	1.95091999793719	3.73388013628163
2019	03	13	17	2019-03-13 17:00:00	NA	1.94842234616719	4.85829039832285
2019	03	13	18	2019-03-13 18:00:00	NA	1.94520447248377	2.91850934578421
2019	03	13	19	2019-03-13 19:00:00	NA	1.94170698908113	2.0380249215438
2019	03	13	20	2019-03-13 20:00:00	NA	1.93943426357495	1.97105922798242
2019	03	13	21	2019-03-13 21:00:00	NA	1.94085450798029	2.00910835015381
2019	03	13	22	2019-03-13 22:00:00	NA	1.9418875965724	1.94483160070205
2019	03	13	23	2019-03-13 23:00:00	NA	1.94145571077073	1.94783524260061
2019	03	14	00	2019-03-14 00:00:00	NA	1.94089216912227	2.17400972926441
2019	03	14	01	2019-03-14 01:00:00	NA	1.94022962174452	2.04895223737141
2019	03	14	02	2019-03-14 02:00:00	NA	1.93884722779252	2.01437328435299
2019	03	14	03	2019-03-14 03:00:00	NA	1.93646335570315	2.11231748262229
2019	03	14	04	2019-03-14 04:00:00	NA	1.94015659989839	2.10454823235057
2019	03	14	05	2019-03-14 05:00:00	NA	1.94542736779648	2.16784127936771
2019	03	14	06	2019-03-14 06:00:00	NA	1.94447360152991	2.18268210790236
2019	03	14	07	2019-03-14 07:00:00	NA	1.94371474110362	2.31885925260786
2019	03	14	08	2019-03-14 08:00:00	NA	1.94249327991279	2.37241161264086
2019	03	14	09	2019-03-14 09:00:00	NA	1.94294008661301	2.19023864082628
2019	03	14	10	2019-03-14 10:00:00	NA	1.9460379804117	2.03292073777378
2019	03	14	11	2019-03-14 11:00:00	NA	1.94684001367124	2.00358542617863
2019	03	14	12	2019-03-14 12:00:00	NA	1.94641787359515	2.10633591170579
2019	03	14	13	2019-03-14 13:00:00	NA	1.94713948611239	2.11193132247705
2019	03	14	14	2019-03-14 14:00:00	NA	1.94516495830236	1.97997783286481
2019	03	14	15	2019-03-14 15:00:00	NA	1.94838558251479	1.9592193950862
2019	03	14	16	2019-03-14 16:00:00	NA	2.00404254198387	1.94390985225741
2019	03	14	17	2019-03-14 17:00:00	NA	2.01290173135576	1.94346749301986
2019	03	14	18	2019-03-14 18:00:00	NA	1.99011684793691	1.95786033592626
2019	03	14	19	2019-03-14 19:00:00	NA	1.97872171079704	1.98215826766563
2019	03	14	20	2019-03-14 20:00:00	NA	1.95088140747412	1.9949703412838
2019	03	14	21	2019-03-14 21:00:00	NA	1.94084296435994	2.03803427953127
2019	03	14	22	2019-03-14 22:00:00	NA	1.94403067881195	2.02150790762213
2019	03	14	23	2019-03-14 23:00:00	NA	1.9412665251078	1.99445142492943
2019	03	15	00	2019-03-15 00:00:00	NA	1.94339505939058	2.02810378696531
2019	03	15	01	2019-03-15 01:00:00	NA	1.94522596200062	2.29336799875087
2019	03	15	02	2019-03-15 02:00:00	NA	1.96672886018716	2.12208530601623
2019	03	15	03	2019-03-15 03:00:00	NA	1.950014964099	2.36898309294787
2019	03	15	04	2019-03-15 04:00:00	NA	1.94442811350859	2.63859780816743
2019	03	15	05	2019-03-15 05:00:00	NA	1.94453159064376	2.92101485471139
2019	03	15	06	2019-03-15 06:00:00	NA	1.94559262754398	2.52186973736561
2019	03	15	07	2019-03-15 07:00:00	NA	1.94341832521426	2.1362089474716
2019	03	15	08	2019-03-15 08:00:00	NA	1.94099352695752	2.19655192967947
2019	03	15	09	2019-03-15 09:00:00	NA	1.94211979125663	2.04560989932192
2019	03	15	10	2019-03-15 10:00:00	NA	1.9442951465435	1.99502767111579
2019	03	15	11	2019-03-15 11:00:00	NA	1.94090833914192	2.01925777603878
2019	03	15	12	2019-03-15 12:00:00	NA	1.93795077372345	2.00130833843642
2019	03	15	13	2019-03-15 13:00:00	NA	1.93582717040538	1.99685204890264
2019	03	15	14	2019-03-15 14:00:00	NA	1.93532198055756	2.04250460770274
2019	03	15	15	2019-03-15 15:00:00	NA	1.93769266014536	2.12566546429973
2019	03	15	16	2019-03-15 16:00:00	NA	1.93680339503991	2.48703814540467
2019	03	15	17	2019-03-15 17:00:00	NA	1.94115155589252	2.45989352263636
2019	03	15	18	2019-03-15 18:00:00	NA	1.97087914850006	2.47816663643064
2019	03	15	19	2019-03-15 19:00:00	NA	1.96263980093954	2.44512486570866
2019	03	15	20	2019-03-15 20:00:00	NA	1.95385261250337	2.32397551152381
2019	03	15	21	2019-03-15 21:00:00	NA	1.94863398435199	2.17416858319587
2019	03	15	22	2019-03-15 22:00:00	NA	1.95075669131015	2.08540743368537
2019	03	15	23	2019-03-15 23:00:00	NA	1.98308006721468	2.01309095190112
2019	03	16	00	2019-03-16 00:00:00	NA	2.05238801611278	2.09119785413999
2019	03	16	01	2019-03-16 01:00:00	NA	2.08304906755004	2.11480571507152
2019	03	16	02	2019-03-16 02:00:00	NA	2.08195354780551	2.80245202683444
2019	03	16	03	2019-03-16 03:00:00	NA	2.08117052540475	2.62400655286884
2019	03	16	04	2019-03-16 04:00:00	NA	2.07742283018222	2.07702789049417
2019	03	16	05	2019-03-16 05:00:00	NA	2.03801282239067	2.0930580141243
2019	03	16	06	2019-03-16 06:00:00	NA	1.99052259030343	2.28650255489526
2019	03	16	07	2019-03-16 07:00:00	NA	1.96765670212838	2.78802313422336
2019	03	16	08	2019-03-16 08:00:00	NA	1.97093036148052	2.95819699380283
2019	03	16	09	2019-03-16 09:00:00	NA	1.96977455990477	2.8385538685262
2019	03	16	10	2019-03-16 10:00:00	NA	1.95652349968413	2.47861913129106
2019	03	16	11	2019-03-16 11:00:00	NA	1.95805995062466	2.85774479968358
2019	03	16	12	2019-03-16 12:00:00	NA	1.95220104255935	3.15360402335298
2019	03	16	13	2019-03-16 13:00:00	NA	1.95197710957673	2.88070587387786
2019	03	16	14	2019-03-16 14:00:00	NA	1.9445795871085	2.82566041164888
2019	03	16	15	2019-03-16 15:00:00	NA	1.94850530939427	2.58663331388625
2019	03	16	16	2019-03-16 16:00:00	NA	1.94471836605652	3.07456828187632
2019	03	16	17	2019-03-16 17:00:00	NA	1.94052519568507	3.03884352381969
2019	03	16	18	2019-03-16 18:00:00	NA	1.94628894485956	2.61894691047259
2019	03	16	19	2019-03-16 19:00:00	NA	1.94937874779458	2.48671250002359
2019	03	16	20	2019-03-16 20:00:00	NA	1.9638205168282	2.2100791100721
2019	03	16	21	2019-03-16 21:00:00	NA	2.02760306505192	2.12789982974595
2019	03	16	22	2019-03-16 22:00:00	NA	2.05086613837804	2.1122665061943
2019	03	16	23	2019-03-16 23:00:00	NA	2.10707167693052	2.21223916440638
2019	03	17	00	2019-03-17 00:00:00	NA	2.17041945828481	2.26869410862879
2019	03	17	01	2019-03-17 01:00:00	NA	2.19244914860935	2.21032931142618
2019	03	17	02	2019-03-17 02:00:00	NA	2.19120421407814	2.12775371575194
2019	03	17	03	2019-03-17 03:00:00	NA	2.19222992633053	2.16099504893831
2019	03	17	04	2019-03-17 04:00:00	NA	2.19623596016571	2.31726917341226
2019	03	17	05	2019-03-17 05:00:00	NA	2.13475818517494	2.65758078588501
2019	03	17	06	2019-03-17 06:00:00	NA	2.05525746375883	2.63744386153337
2019	03	17	07	2019-03-17 07:00:00	NA	2.00306330858524	2.60571158070207
2019	03	17	08	2019-03-17 08:00:00	NA	2.00514560469517	2.64476818953983
2019	03	17	09	2019-03-17 09:00:00	NA	2.00182437592153	3.06451839712807
2019	03	17	10	2019-03-17 10:00:00	NA	1.97570510166443	3.00635901832207
2019	03	17	11	2019-03-17 11:00:00	NA	1.9679598205264	2.7469883769565
2019	03	17	12	2019-03-17 12:00:00	NA	1.96304875498159	2.81647531226896
2019	03	17	13	2019-03-17 13:00:00	NA	1.94654016451772	3.01220050680963
2019	03	17	14	2019-03-17 14:00:00	NA	1.95647190420856	3.26580065022141
2019	03	17	15	2019-03-17 15:00:00	NA	1.95308930229721	2.99448392875713
2019	03	17	16	2019-03-17 16:00:00	NA	1.9408617902921	3.67920853655561
2019	03	17	17	2019-03-17 17:00:00	NA	1.92507868342766	2.75680088172652
2019	03	17	18	2019-03-17 18:00:00	NA	1.92544717134493	2.57617099237665
2019	03	17	19	2019-03-17 19:00:00	NA	1.9232827078856	2.42893700478999
2019	03	17	20	2019-03-17 20:00:00	NA	1.92171664669571	2.32084444447249
2019	03	17	21	2019-03-17 21:00:00	NA	1.93989839689113	2.22513937747696
2019	03	17	22	2019-03-17 22:00:00	NA	2.01902228851069	2.15376205232142
2019	03	17	23	2019-03-17 23:00:00	NA	2.09190674376114	2.13030643945056
2019	03	18	00	2019-03-18 00:00:00	NA	2.16358850813679	2.15536292046054
2019	03	18	01	2019-03-18 01:00:00	NA	2.18975786092545	2.3883758765735
2019	03	18	02	2019-03-18 02:00:00	NA	2.1931482068278	2.33856574958962
2019	03	18	03	2019-03-18 03:00:00	NA	2.1721395363574	2.29233666925938
2019	03	18	04	2019-03-18 04:00:00	NA	2.15099656820661	2.32099541230739
2019	03	18	05	2019-03-18 05:00:00	NA	2.07492983347799	2.43085517826451
2019	03	18	06	2019-03-18 06:00:00	NA	2.01293974284888	2.56717182872691
2019	03	18	07	2019-03-18 07:00:00	NA	2.00108329796107	2.89140902202737
2019	03	18	08	2019-03-18 08:00:00	NA	1.98641361796863	3.41994558393066
2019	03	18	09	2019-03-18 09:00:00	NA	1.99583718317971	2.94361537477394
2019	03	18	10	2019-03-18 10:00:00	NA	2.01153401984485	3.18475360921638
2019	03	18	11	2019-03-18 11:00:00	NA	2.00166540197758	3.6882333104638
2019	03	18	12	2019-03-18 12:00:00	NA	1.99014113779986	3.14888359201678
2019	03	18	13	2019-03-18 13:00:00	NA	1.98996034246709	3.04737888674938
2019	03	18	14	2019-03-18 14:00:00	NA	1.99040600800491	2.69059314815165
2019	03	18	15	2019-03-18 15:00:00	NA	1.98214516829009	2.86101327050145
2019	03	18	16	2019-03-18 16:00:00	NA	1.96442522137432	3.25732471616543
2019	03	18	17	2019-03-18 17:00:00	NA	1.94623487538883	3.04739234092137
2019	03	18	18	2019-03-18 18:00:00	NA	1.94157638089766	2.87468587861378
2019	03	18	19	2019-03-18 19:00:00	NA	1.93234141069373	2.79282299069994
2019	03	18	20	2019-03-18 20:00:00	NA	1.90181153829284	2.41780477266572
2019	03	18	21	2019-03-18 21:00:00	NA	1.90146902247237	2.3370273748744
2019	03	18	22	2019-03-18 22:00:00	NA	1.90140249580482	2.25992622470899
2019	03	18	23	2019-03-18 23:00:00	NA	1.90173228920911	2.25975900957574
2019	03	19	00	2019-03-19 00:00:00	NA	1.90293583616286	2.65244636684215
2019	03	19	01	2019-03-19 01:00:00	NA	1.90810828150008	2.55063074655709
2019	03	19	02	2019-03-19 02:00:00	NA	1.91219996137153	2.42450804047533
2019	03	19	03	2019-03-19 03:00:00	NA	1.91525641915198	2.40795634417967
2019	03	19	04	2019-03-19 04:00:00	NA	1.91930244113553	2.39755870083567
2019	03	19	05	2019-03-19 05:00:00	NA	1.92875300219035	2.54120541499863
2019	03	19	06	2019-03-19 06:00:00	NA	1.94006788203675	3.05136540550095
2019	03	19	07	2019-03-19 07:00:00	NA	1.9365896012902	3.09656486622795
2019	03	19	08	2019-03-19 08:00:00	NA	1.93224771104289	4.38250906127093
2019	03	19	09	2019-03-19 09:00:00	NA	1.93549311236872	3.52932947206744
2019	03	19	10	2019-03-19 10:00:00	NA	1.9240544825088	2.84508345296992
2019	03	19	11	2019-03-19 11:00:00	NA	1.92319195609141	4.60663533751838
2019	03	19	12	2019-03-19 12:00:00	NA	1.92305740057728	3.0548332187099
2019	03	19	13	2019-03-19 13:00:00	NA	1.93148024124282	3.38985595665554
2019	03	19	14	2019-03-19 14:00:00	NA	1.92487778634473	3.39692359770243
2019	03	19	15	2019-03-19 15:00:00	NA	1.9273394699518	3.47334530140353
2019	03	19	16	2019-03-19 16:00:00	NA	1.92580146883461	3.99856405592831
2019	03	19	17	2019-03-19 17:00:00	NA	1.95900611038951	2.93956422838995
2019	03	19	18	2019-03-19 18:00:00	NA	2.02471336274209	2.89606390768686
2019	03	19	19	2019-03-19 19:00:00	NA	1.98394060695138	2.48394670984523
2019	03	19	20	2019-03-19 20:00:00	NA	1.98055551777326	2.18256795260138
2019	03	19	21	2019-03-19 21:00:00	NA	1.98199047332034	2.12394968316022
2019	03	19	22	2019-03-19 22:00:00	NA	1.97198554518768	2.07993537402425
2019	03	19	23	2019-03-19 23:00:00	NA	1.98601258445715	2.08762030285028
2019	03	20	00	2019-03-20 00:00:00	NA	1.9867941040359	2.17863684469386
2019	03	20	01	2019-03-20 01:00:00	NA	1.98925408366146	2.15765693717861
2019	03	20	02	2019-03-20 02:00:00	NA	1.99986117204621	1.96379909053508
2019	03	20	03	2019-03-20 03:00:00	NA	2.00287487529334	1.96733131527768
2019	03	20	04	2019-03-20 04:00:00	NA	2.00538764637511	1.99911532302847
2019	03	20	05	2019-03-20 05:00:00	NA	2.00770272706784	2.0084437406137
2019	03	20	06	2019-03-20 06:00:00	NA	2.00345996161737	2.41878782194573
2019	03	20	07	2019-03-20 07:00:00	NA	2.00158486097953	2.59222041772804
2019	03	20	08	2019-03-20 08:00:00	NA	2.00609953579131	2.46707819482646
2019	03	20	09	2019-03-20 09:00:00	NA	2.010054467949	2.58034690444918
2019	03	20	10	2019-03-20 10:00:00	NA	2.01015234484734	3.09840202962575
2019	03	20	11	2019-03-20 11:00:00	NA	2.00473760799549	4.17012530986417
2019	03	20	12	2019-03-20 12:00:00	NA	2.01136689675002	4.51677517428404
2019	03	20	13	2019-03-20 13:00:00	NA	2.0122274320789	4.6459725596152
2019	03	20	14	2019-03-20 14:00:00	NA	2.00484089701215	3.95659545698414
2019	03	20	15	2019-03-20 15:00:00	NA	2.00717165843814	2.58723321228475
2019	03	20	16	2019-03-20 16:00:00	NA	2.00823808047324	2.42361664269348
2019	03	20	17	2019-03-20 17:00:00	NA	2.00116300792073	2.40596079536431
2019	03	20	18	2019-03-20 18:00:00	NA	1.99475617781082	2.27724591730361
2019	03	20	19	2019-03-20 19:00:00	NA	1.98605424950313	2.30268853323503
2019	03	20	20	2019-03-20 20:00:00	NA	1.96508084023128	2.23579422745706
2019	03	20	21	2019-03-20 21:00:00	NA	1.95256214897177	2.18916344957924
2019	03	20	22	2019-03-20 22:00:00	NA	1.95701576302134	2.00593566573651
2019	03	20	23	2019-03-20 23:00:00	NA	1.96563455838026	2.02030245946184
2019	03	21	00	2019-03-21 00:00:00	NA	1.95934331234999	2.03355077587387
2019	03	21	01	2019-03-21 01:00:00	NA	1.97048857745092	2.28380349148378
2019	03	21	02	2019-03-21 02:00:00	NA	1.98764525358244	2.45579883511941
2019	03	21	03	2019-03-21 03:00:00	NA	1.9880689904803	2.14882977500948
2019	03	21	04	2019-03-21 04:00:00	NA	1.99024689005266	2.2532073146994
2019	03	21	05	2019-03-21 05:00:00	NA	1.99103092029341	2.24511256878659
2019	03	21	06	2019-03-21 06:00:00	NA	1.99364807370881	2.43337920221126
2019	03	21	07	2019-03-21 07:00:00	NA	1.99022162682463	3.04019442925667
2019	03	21	08	2019-03-21 08:00:00	NA	1.99147479085151	3.51345378464998
2019	03	21	09	2019-03-21 09:00:00	NA	1.99194334577806	3.04964844148882
2019	03	21	10	2019-03-21 10:00:00	NA	2.00160862929437	2.58534563391159
2019	03	21	11	2019-03-21 11:00:00	NA	1.99525475770584	2.65622565946526
2019	03	21	12	2019-03-21 12:00:00	NA	1.99144729779977	2.63663402096926
2019	03	21	13	2019-03-21 13:00:00	NA	1.99738871319654	2.06272155817167
2019	03	21	14	2019-03-21 14:00:00	NA	1.9933992397021	2.11707769068087
2019	03	21	15	2019-03-21 15:00:00	NA	1.99258898244221	2.0406339943963
2019	03	21	16	2019-03-21 16:00:00	NA	1.98906011116101	2.45744665152985
2019	03	21	17	2019-03-21 17:00:00	NA	1.9822759433492	2.81640556498406
2019	03	21	18	2019-03-21 18:00:00	NA	1.97825757578321	2.70022118298042
2019	03	21	19	2019-03-21 19:00:00	NA	1.97543995707063	2.51713354558692
2019	03	21	20	2019-03-21 20:00:00	NA	1.97218744649614	2.38990784039392
2019	03	21	21	2019-03-21 21:00:00	NA	1.97219665006759	2.46828384559294
2019	03	21	22	2019-03-21 22:00:00	NA	1.97731932776486	2.39698556554435
2019	03	21	23	2019-03-21 23:00:00	NA	1.98589903544667	2.52346787340278
2019	03	22	00	2019-03-22 00:00:00	NA	2.00412829133959	2.58476171542152
2019	03	22	01	2019-03-22 01:00:00	NA	1.99821295398394	2.3757707143403
2019	03	22	02	2019-03-22 02:00:00	NA	2.06061158799044	2.81388685897941
2019	03	22	03	2019-03-22 03:00:00	NA	2.12047322215535	2.82754883322933
2019	03	22	04	2019-03-22 04:00:00	NA	2.13268347097287	2.95632964356041
2019	03	22	05	2019-03-22 05:00:00	NA	2.16692337235595	2.9854661327406
2019	03	22	06	2019-03-22 06:00:00	NA	2.14757244885616	2.63606631792124
2019	03	22	07	2019-03-22 07:00:00	NA	2.13436357073534	2.97547868917297
2019	03	22	08	2019-03-22 08:00:00	NA	2.16493752566544	3.14689675749986
2019	03	22	09	2019-03-22 09:00:00	NA	2.17049887595643	3.18955986155747
2019	03	22	10	2019-03-22 10:00:00	NA	2.19205299957843	3.11359803188295
2019	03	22	11	2019-03-22 11:00:00	NA	2.17051933266931	2.98857158390226
2019	03	22	12	2019-03-22 12:00:00	NA	2.13181293401541	2.62633861621791
2019	03	22	13	2019-03-22 13:00:00	NA	2.12539832407942	2.52774020637605
2019	03	22	14	2019-03-22 14:00:00	NA	2.1286356716348	2.80933652679646
2019	03	22	15	2019-03-22 15:00:00	NA	2.1351361856932	3.20372260044102
2019	03	22	16	2019-03-22 16:00:00	NA	2.13731963342652	2.67823160881209
2019	03	22	17	2019-03-22 17:00:00	NA	2.12074695874001	2.52369231664453
2019	03	22	18	2019-03-22 18:00:00	NA	2.09386369303595	2.44167202323527
2019	03	22	19	2019-03-22 19:00:00	NA	2.03159862843249	2.31737543353904
2019	03	22	20	2019-03-22 20:00:00	NA	1.99887355990162	2.25776171049836
2019	03	22	21	2019-03-22 21:00:00	NA	1.95727246185112	2.25914735943555
2019	03	22	22	2019-03-22 22:00:00	NA	1.93288760841878	2.2285609310895
2019	03	22	23	2019-03-22 23:00:00	NA	1.93387344943063	2.16400295199246
2019	03	23	00	2019-03-23 00:00:00	NA	1.93778916675838	2.13863293521232
2019	03	23	01	2019-03-23 01:00:00	NA	1.93590349582125	2.65215372650825
2019	03	23	02	2019-03-23 02:00:00	NA	1.93595035022975	2.71978450483022
2019	03	23	03	2019-03-23 03:00:00	NA	1.93301418768722	2.29054735585157
2019	03	23	04	2019-03-23 04:00:00	NA	1.93172106483536	2.34904285316716
2019	03	23	05	2019-03-23 05:00:00	NA	1.93108254312322	2.13770087251464
2019	03	23	06	2019-03-23 06:00:00	NA	1.93289639801935	2.3080873752166
2019	03	23	07	2019-03-23 07:00:00	NA	1.93144325651085	2.54368273926286
2019	03	23	08	2019-03-23 08:00:00	NA	1.93322915048444	4.48269791151403
2019	03	23	09	2019-03-23 09:00:00	NA	1.93462746452823	2.51567197256243
2019	03	23	10	2019-03-23 10:00:00	NA	1.93367105020556	2.29786050162378
2019	03	23	11	2019-03-23 11:00:00	NA	1.93455565964912	2.53944845815443
2019	03	23	12	2019-03-23 12:00:00	NA	1.93225430196104	3.41137327393914
2019	03	23	13	2019-03-23 13:00:00	NA	1.93032820603809	3.76314088596376
2019	03	23	14	2019-03-23 14:00:00	NA	1.92946623886122	3.52694310477374
2019	03	23	15	2019-03-23 15:00:00	NA	1.93079067586467	3.14477452883179
2019	03	23	16	2019-03-23 16:00:00	NA	1.92918897212791	2.94367125372106
2019	03	23	17	2019-03-23 17:00:00	NA	1.92682539428277	2.54941786130409
2019	03	23	18	2019-03-23 18:00:00	NA	1.92750471081792	2.19848314743435
2019	03	23	19	2019-03-23 19:00:00	NA	1.92627226457623	2.15544357214405
2019	03	23	20	2019-03-23 20:00:00	NA	1.92506140802316	2.09849282603253
2019	03	23	21	2019-03-23 21:00:00	NA	1.92457953025678	2.06140901891725
2019	03	23	22	2019-03-23 22:00:00	NA	1.92463281084346	2.03857563803243
2019	03	23	23	2019-03-23 23:00:00	NA	1.92368602506332	2.08472439517933
2019	03	24	00	2019-03-24 00:00:00	NA	1.92291228487942	2.09130804199118
2019	03	24	01	2019-03-24 01:00:00	NA	1.92753238105849	2.15871571092931
2019	03	24	02	2019-03-24 02:00:00	NA	2.01611731040119	3.00932378873366
2019	03	24	03	2019-03-24 03:00:00	NA	2.01462144554508	2.39547955681881
2019	03	24	04	2019-03-24 04:00:00	NA	2.01555988957824	2.32100015677017
2019	03	24	05	2019-03-24 05:00:00	NA	2.00838837725322	2.07563035182525
2019	03	24	06	2019-03-24 06:00:00	NA	1.99543872430082	2.26429735461987
2019	03	24	07	2019-03-24 07:00:00	NA	1.99454239147145	2.28019977517738
2019	03	24	08	2019-03-24 08:00:00	NA	2.00571870884307	2.17580179597043
2019	03	24	09	2019-03-24 09:00:00	NA	2.01746581644844	2.25493171471378
2019	03	24	10	2019-03-24 10:00:00	NA	2.00786202653656	3.10128410142198
2019	03	24	11	2019-03-24 11:00:00	NA	2.00974285999392	3.35316199540194
2019	03	24	12	2019-03-24 12:00:00	NA	2.00755275034467	2.96576087821594
2019	03	24	13	2019-03-24 13:00:00	NA	2.01295172993363	2.9779617835985
2019	03	24	14	2019-03-24 14:00:00	NA	1.98852047274529	3.24125710329107
2019	03	24	15	2019-03-24 15:00:00	NA	1.97888817444525	2.68319886453483
2019	03	24	16	2019-03-24 16:00:00	NA	1.96672600086371	2.40386943648765
2019	03	24	17	2019-03-24 17:00:00	NA	1.94636605709875	2.34577242974315
2019	03	24	18	2019-03-24 18:00:00	NA	1.93444926682532	2.13748463719798
2019	03	24	19	2019-03-24 19:00:00	NA	1.94041659236022	2.05173344942729
2019	03	24	20	2019-03-24 20:00:00	NA	1.94112244286141	1.98345188352076
2019	03	24	21	2019-03-24 21:00:00	NA	1.93748080173171	1.94421364776661
2019	03	24	22	2019-03-24 22:00:00	NA	1.93610123950548	1.98409960802787
2019	03	24	23	2019-03-24 23:00:00	NA	1.93479225041039	1.96818426900319
2019	03	25	00	2019-03-25 00:00:00	NA	1.93275232363244	1.9457669344788
2019	03	25	01	2019-03-25 01:00:00	NA	1.93342812741573	1.94187448777701
2019	03	25	02	2019-03-25 02:00:00	NA	1.93661128365302	1.94625294336883
2019	03	25	03	2019-03-25 03:00:00	NA	1.9382229765829	1.94649018103405
2019	03	25	04	2019-03-25 04:00:00	NA	1.93781110295043	1.9658050500894
2019	03	25	05	2019-03-25 05:00:00	NA	1.93705036588932	2.06369472739999
2019	03	25	06	2019-03-25 06:00:00	NA	1.9375469054325	2.15654781788847
[truncated: 6,761 more rows]
