# Supplementary material for: Declining methane emissions and steady, high leakage rates observed over multiple years in a western US oil/gas production basin
Source: Sci Rep. 2021 Nov 16;11:22291. doi: 10.1038/s41598-021-01721-5 (PMC8595340; doi:10.1038/s41598-021-01721-5)
Supplement: Supplementary file 3 — Supplementary Data 2. [file 41598_2021_1721_MOESM3_ESM.zip › UINTA_CH4/UINTA_CH4_FRU_HPL_CSP_hrly_2020.csv]

Year	Month	Day	Hour	Time_UTC	CH4_CSP	CH4_FRU	CH4_HPL
2020	01	01	00	2020-01-01 00:00:00	NA	NA	NA
2020	01	01	01	2020-01-01 01:00:00	NA	NA	4.37070949693248
2020	01	01	02	2020-01-01 02:00:00	5.18473707466982	NA	4.64601371742873
2020	01	01	03	2020-01-01 03:00:00	4.56739926764629	NA	5.09033523941742
2020	01	01	04	2020-01-01 04:00:00	5.90545183776372	NA	5.17661403919559
2020	01	01	05	2020-01-01 05:00:00	5.81196915501741	NA	5.53945225755245
2020	01	01	06	2020-01-01 06:00:00	4.55833230639573	NA	5.100024480888
2020	01	01	07	2020-01-01 07:00:00	3.91200753532024	NA	4.45686253148531
2020	01	01	08	2020-01-01 08:00:00	5.52854993390961	NA	3.75133538944424
2020	01	01	09	2020-01-01 09:00:00	5.72964116303921	NA	3.49081939906551
2020	01	01	10	2020-01-01 10:00:00	5.38744414397574	NA	3.11706484620022
2020	01	01	11	2020-01-01 11:00:00	5.25547132673223	NA	3.63381267163063
2020	01	01	12	2020-01-01 12:00:00	6.74098635033813	NA	6.55986708270466
2020	01	01	13	2020-01-01 13:00:00	6.27418968686582	NA	6.03621798388454
2020	01	01	14	2020-01-01 14:00:00	5.3177505039434	NA	6.45635288383148
2020	01	01	15	2020-01-01 15:00:00	5.20185442206431	NA	5.68259294980423
2020	01	01	16	2020-01-01 16:00:00	4.49377221790597	NA	4.29118856870013
2020	01	01	17	2020-01-01 17:00:00	3.31344638910688	NA	6.4659714125584
2020	01	01	18	2020-01-01 18:00:00	2.58396196594138	NA	5.8468338329162
2020	01	01	19	2020-01-01 19:00:00	2.94264978657548	NA	4.05202053484123
2020	01	01	20	2020-01-01 20:00:00	3.16239798984494	NA	3.66693969222912
2020	01	01	21	2020-01-01 21:00:00	3.39515900991412	NA	4.29190370050968
2020	01	01	22	2020-01-01 22:00:00	2.6976673217912	NA	4.54399654674641
2020	01	01	23	2020-01-01 23:00:00	2.93825733632189	NA	4.89991004778268
2020	01	02	00	2020-01-02 00:00:00	3.28865802507581	NA	5.64023290602612
2020	01	02	01	2020-01-02 01:00:00	3.07180685812109	NA	5.00636435187528
2020	01	02	02	2020-01-02 02:00:00	2.99407606492036	NA	4.35192565788192
2020	01	02	03	2020-01-02 03:00:00	3.47010082863399	NA	4.84463011901189
2020	01	02	04	2020-01-02 04:00:00	3.68842831512636	NA	3.76398255616178
2020	01	02	05	2020-01-02 05:00:00	3.25630612335846	NA	3.20841392326086
2020	01	02	06	2020-01-02 06:00:00	3.66739823971129	NA	4.61639703484204
2020	01	02	07	2020-01-02 07:00:00	3.08398258073513	NA	4.75761120864541
2020	01	02	08	2020-01-02 08:00:00	4.04458961019128	NA	4.58173368400982
2020	01	02	09	2020-01-02 09:00:00	4.48545619100952	NA	3.97841171776009
2020	01	02	10	2020-01-02 10:00:00	4.13905836618814	NA	5.33099460908761
2020	01	02	11	2020-01-02 11:00:00	4.36259767326506	NA	5.1578169201553
2020	01	02	12	2020-01-02 12:00:00	3.25247377816703	NA	5.1388729854095
2020	01	02	13	2020-01-02 13:00:00	3.1947024087298	NA	7.0704447737118
2020	01	02	14	2020-01-02 14:00:00	3.10064255110021	NA	5.83844876503604
2020	01	02	15	2020-01-02 15:00:00	3.15821702229157	NA	5.59349129735143
2020	01	02	16	2020-01-02 16:00:00	3.01693197261473	NA	5.03944156213139
2020	01	02	17	2020-01-02 17:00:00	2.89877217160777	NA	4.72406566215772
2020	01	02	18	2020-01-02 18:00:00	2.96631091824209	NA	5.25578624475801
2020	01	02	19	2020-01-02 19:00:00	3.02151329939716	NA	5.18859794841587
2020	01	02	20	2020-01-02 20:00:00	3.11166476853579	NA	5.27481894512937
2020	01	02	21	2020-01-02 21:00:00	3.22138227839722	NA	4.8866183780014
2020	01	02	22	2020-01-02 22:00:00	3.22901328312083	NA	5.0276286287774
2020	01	02	23	2020-01-02 23:00:00	3.27918230860901	NA	5.35706789448313
2020	01	03	00	2020-01-03 00:00:00	4.02785939807807	NA	5.438910670377
2020	01	03	01	2020-01-03 01:00:00	4.4118349874893	NA	4.66071985633827
2020	01	03	02	2020-01-03 02:00:00	3.89209743035668	NA	4.61591792639953
2020	01	03	03	2020-01-03 03:00:00	4.31454784865719	NA	4.16248387291103
2020	01	03	04	2020-01-03 04:00:00	5.09650803665301	NA	5.12883104835624
2020	01	03	05	2020-01-03 05:00:00	3.98459395645548	NA	4.45865491508041
2020	01	03	06	2020-01-03 06:00:00	3.96726242669001	NA	4.43551480949338
2020	01	03	07	2020-01-03 07:00:00	3.75747331805758	NA	4.90764695982169
2020	01	03	08	2020-01-03 08:00:00	5.14748297272874	NA	6.03456449502671
2020	01	03	09	2020-01-03 09:00:00	5.25280449646793	NA	4.84064744556443
2020	01	03	10	2020-01-03 10:00:00	5.25218594259478	NA	6.00886952493278
2020	01	03	11	2020-01-03 11:00:00	5.59902984436152	NA	5.30608049422513
2020	01	03	12	2020-01-03 12:00:00	6.00288275589984	NA	5.51498983638071
2020	01	03	13	2020-01-03 13:00:00	6.40896237555838	NA	5.63421589402625
2020	01	03	14	2020-01-03 14:00:00	6.2996707547603	NA	6.17184103726415
2020	01	03	15	2020-01-03 15:00:00	6.33485388219801	NA	8.0460140302104
2020	01	03	16	2020-01-03 16:00:00	5.28087544477362	NA	8.25634978094964
2020	01	03	17	2020-01-03 17:00:00	4.24838210255819	NA	7.20316573345694
2020	01	03	18	2020-01-03 18:00:00	4.55206884236974	NA	4.81681442288969
2020	01	03	19	2020-01-03 19:00:00	4.41713117844847	NA	6.16073243641371
2020	01	03	20	2020-01-03 20:00:00	4.85897100522723	NA	5.9410519146883
2020	01	03	21	2020-01-03 21:00:00	4.73296218580398	NA	5.71200296915116
2020	01	03	22	2020-01-03 22:00:00	4.42638535410392	NA	5.85142577536194
2020	01	03	23	2020-01-03 23:00:00	5.04965100029211	NA	6.06417715720971
2020	01	04	00	2020-01-04 00:00:00	4.64694246659475	NA	6.11622051240255
2020	01	04	01	2020-01-04 01:00:00	5.13915919944367	NA	5.6766549286318
2020	01	04	02	2020-01-04 02:00:00	5.02963082157658	NA	5.76504928483408
2020	01	04	03	2020-01-04 03:00:00	5.13476779295908	NA	5.33626097577795
2020	01	04	04	2020-01-04 04:00:00	4.96166710287951	NA	4.58244777452681
2020	01	04	05	2020-01-04 05:00:00	3.89850893580517	NA	4.35894947783066
2020	01	04	06	2020-01-04 06:00:00	4.10297781295905	NA	4.02736752207932
2020	01	04	07	2020-01-04 07:00:00	5.90369778854785	NA	4.20197666452646
2020	01	04	08	2020-01-04 08:00:00	5.20072339214986	NA	4.21081901810635
2020	01	04	09	2020-01-04 09:00:00	4.75633252703084	NA	4.73157394876888
2020	01	04	10	2020-01-04 10:00:00	4.25497539308536	NA	5.44072847954649
2020	01	04	11	2020-01-04 11:00:00	4.45347056035816	NA	4.54332393017885
2020	01	04	12	2020-01-04 12:00:00	5.04974716735569	NA	4.33070405030253
2020	01	04	13	2020-01-04 13:00:00	4.65199818312058	NA	4.88398719858749
2020	01	04	14	2020-01-04 14:00:00	4.30101893681339	NA	4.56405247964069
2020	01	04	15	2020-01-04 15:00:00	4.71823464946764	NA	4.54235885876283
2020	01	04	16	2020-01-04 16:00:00	5.15045861237918	NA	3.926812459284
2020	01	04	17	2020-01-04 17:00:00	5.23849805667206	NA	3.29379649293436
2020	01	04	18	2020-01-04 18:00:00	5.74961097512016	NA	4.49930429160207
2020	01	04	19	2020-01-04 19:00:00	5.22134702084782	NA	4.64633394567925
2020	01	04	20	2020-01-04 20:00:00	4.96178605369865	NA	4.25353099348246
2020	01	04	21	2020-01-04 21:00:00	5.45434705508958	NA	3.88193712248807
2020	01	04	22	2020-01-04 22:00:00	5.19300208669744	NA	5.1257727777198
2020	01	04	23	2020-01-04 23:00:00	5.06678113195578	NA	5.20262602122539
2020	01	05	00	2020-01-05 00:00:00	5.91600268439503	NA	4.76426806761456
2020	01	05	01	2020-01-05 01:00:00	5.77889482915242	NA	4.82191011372209
2020	01	05	02	2020-01-05 02:00:00	5.07624495778968	NA	5.10514680251301
2020	01	05	03	2020-01-05 03:00:00	4.47756762213917	NA	5.80077204976358
2020	01	05	04	2020-01-05 04:00:00	4.09558029789813	NA	5.96346173762095
2020	01	05	05	2020-01-05 05:00:00	4.24459764666967	NA	5.98396740068047
2020	01	05	06	2020-01-05 06:00:00	4.49108610430684	NA	4.36864992263772
2020	01	05	07	2020-01-05 07:00:00	4.77792779696842	NA	3.90667526656875
2020	01	05	08	2020-01-05 08:00:00	4.37918060193496	NA	4.73611529785025
2020	01	05	09	2020-01-05 09:00:00	4.55191652926378	NA	4.48285861484419
2020	01	05	10	2020-01-05 10:00:00	4.40745620390864	NA	6.54615171361743
2020	01	05	11	2020-01-05 11:00:00	3.7352799640367	NA	6.39795346840517
2020	01	05	12	2020-01-05 12:00:00	4.4345608729824	NA	6.10252220382547
2020	01	05	13	2020-01-05 13:00:00	5.21540663267203	NA	6.27986904587156
2020	01	05	14	2020-01-05 14:00:00	5.57048704094326	NA	6.6152613974701
2020	01	05	15	2020-01-05 15:00:00	5.74800157225844	NA	6.33947358297724
2020	01	05	16	2020-01-05 16:00:00	6.59763548773001	NA	5.66700011836613
2020	01	05	17	2020-01-05 17:00:00	6.19486611628724	NA	5.34707415048605
2020	01	05	18	2020-01-05 18:00:00	6.37418874836288	NA	6.31143593977674
2020	01	05	19	2020-01-05 19:00:00	6.10724872538374	NA	5.6622473971436
2020	01	05	20	2020-01-05 20:00:00	5.34454938004347	NA	5.31783250499232
2020	01	05	21	2020-01-05 21:00:00	5.1057104367988	NA	4.79710831735887
2020	01	05	22	2020-01-05 22:00:00	5.28373894422596	NA	4.84148664934013
2020	01	05	23	2020-01-05 23:00:00	4.67185246353697	NA	5.70942821582658
2020	01	06	00	2020-01-06 00:00:00	5.67079167863009	NA	6.04875139648695
2020	01	06	01	2020-01-06 01:00:00	4.68563745634698	NA	6.43930729732582
2020	01	06	02	2020-01-06 02:00:00	5.38793850897238	NA	5.41414508018825
2020	01	06	03	2020-01-06 03:00:00	3.75651001951451	NA	3.93149190433423
2020	01	06	04	2020-01-06 04:00:00	2.02903329465686	NA	3.46127003643533
2020	01	06	05	2020-01-06 05:00:00	1.99799920557664	NA	3.22374134065239
2020	01	06	06	2020-01-06 06:00:00	4.14505113073794	NA	3.09192185463706
2020	01	06	07	2020-01-06 07:00:00	5.41884500847279	NA	3.00270077239215
2020	01	06	08	2020-01-06 08:00:00	5.50236632928511	NA	3.05597683478237
2020	01	06	09	2020-01-06 09:00:00	5.8726505384326	NA	3.52671202389617
2020	01	06	10	2020-01-06 10:00:00	4.65096625458419	NA	3.1642728841662
2020	01	06	11	2020-01-06 11:00:00	4.16008036769585	NA	4.00675118525868
2020	01	06	12	2020-01-06 12:00:00	4.49851241153519	NA	4.22012197964915
2020	01	06	13	2020-01-06 13:00:00	6.00704592219056	NA	3.0244941535561
2020	01	06	14	2020-01-06 14:00:00	5.65248741895884	NA	2.90085251273367
2020	01	06	15	2020-01-06 15:00:00	4.520078024806	NA	3.67999704386831
2020	01	06	16	2020-01-06 16:00:00	4.4840036219585	NA	3.99534537239676
2020	01	06	17	2020-01-06 17:00:00	3.66650864231043	NA	4.97665400026179
2020	01	06	18	2020-01-06 18:00:00	3.45216241730282	NA	6.50952824982735
2020	01	06	19	2020-01-06 19:00:00	3.86999829684242	NA	6.73914969688706
2020	01	06	20	2020-01-06 20:00:00	3.45074053721353	NA	5.96481989505013
2020	01	06	21	2020-01-06 21:00:00	3.12310777632085	NA	5.85956216017016
2020	01	06	22	2020-01-06 22:00:00	3.0981258527547	NA	5.6852242197981
2020	01	06	23	2020-01-06 23:00:00	3.3873223219901	NA	5.77859902500215
2020	01	07	00	2020-01-07 00:00:00	3.8320791211669	NA	5.77017862216617
2020	01	07	01	2020-01-07 01:00:00	3.45590496733975	NA	5.59796616386249
2020	01	07	02	2020-01-07 02:00:00	2.89994838346221	NA	5.40154866983056
2020	01	07	03	2020-01-07 03:00:00	3.1769601329446	NA	4.58591005373058
2020	01	07	04	2020-01-07 04:00:00	3.24207118045641	NA	5.19074262898833
2020	01	07	05	2020-01-07 05:00:00	3.79749285115985	NA	5.42100138887038
2020	01	07	06	2020-01-07 06:00:00	4.23912390673879	NA	3.94275258820393
2020	01	07	07	2020-01-07 07:00:00	4.35281535170028	NA	3.23990511063896
2020	01	07	08	2020-01-07 08:00:00	5.03972155880212	NA	3.184671298249
2020	01	07	09	2020-01-07 09:00:00	4.76852027873833	NA	3.36350245966871
2020	01	07	10	2020-01-07 10:00:00	3.83715417571098	NA	3.95394697807777
2020	01	07	11	2020-01-07 11:00:00	3.43972453681934	NA	5.15008854808495
2020	01	07	12	2020-01-07 12:00:00	3.33372226146993	NA	5.62244808786015
2020	01	07	13	2020-01-07 13:00:00	3.10230618802879	NA	4.83708390144635
2020	01	07	14	2020-01-07 14:00:00	3.61783204218869	NA	4.65060621894337
2020	01	07	15	2020-01-07 15:00:00	3.44520376581298	NA	4.56563510161427
2020	01	07	16	2020-01-07 16:00:00	4.44703433446982	NA	4.3945629226701
2020	01	07	17	2020-01-07 17:00:00	3.88064827319335	NA	4.84666448101054
2020	01	07	18	2020-01-07 18:00:00	4.11480163221915	NA	6.18394863157544
2020	01	07	19	2020-01-07 19:00:00	3.75581951522732	NA	5.29122520732139
2020	01	07	20	2020-01-07 20:00:00	3.98801306821007	NA	4.25691979070651
2020	01	07	21	2020-01-07 21:00:00	4.61360847464809	NA	4.36426249120982
2020	01	07	22	2020-01-07 22:00:00	5.28745525269704	NA	4.19575311620968
2020	01	07	23	2020-01-07 23:00:00	5.5638963903122	NA	4.30064448016467
2020	01	08	00	2020-01-08 00:00:00	6.13543457229537	NA	4.24145987696582
2020	01	08	01	2020-01-08 01:00:00	5.7204844403178	NA	4.4298748718164
2020	01	08	02	2020-01-08 02:00:00	4.69772162938144	NA	4.85680067672366
2020	01	08	03	2020-01-08 03:00:00	3.99748947063229	NA	4.86842187983417
2020	01	08	04	2020-01-08 04:00:00	3.01599755684825	NA	4.33933644017305
2020	01	08	05	2020-01-08 05:00:00	3.05557846913462	NA	4.41678872670199
2020	01	08	06	2020-01-08 06:00:00	4.70627813310853	NA	4.44662569705601
2020	01	08	07	2020-01-08 07:00:00	4.41393038093842	NA	4.62350263323156
2020	01	08	08	2020-01-08 08:00:00	4.97682985590794	NA	4.44391296525844
2020	01	08	09	2020-01-08 09:00:00	5.39992047045719	NA	4.14806547198611
2020	01	08	10	2020-01-08 10:00:00	5.99441139048299	NA	3.83433255698499
2020	01	08	11	2020-01-08 11:00:00	5.9118308509317	NA	4.34094697651078
2020	01	08	12	2020-01-08 12:00:00	5.81070700151085	NA	6.77053025149079
2020	01	08	13	2020-01-08 13:00:00	6.28193173534677	NA	7.93344016837988
2020	01	08	14	2020-01-08 14:00:00	5.90552530523912	NA	6.90933774264441
2020	01	08	15	2020-01-08 15:00:00	4.74253455388301	NA	6.36791755762992
2020	01	08	16	2020-01-08 16:00:00	4.91369334577779	NA	5.2235868399693
2020	01	08	17	2020-01-08 17:00:00	4.8947651112066	NA	4.28435620263502
2020	01	08	18	2020-01-08 18:00:00	5.06227973432204	NA	3.94901895032504
2020	01	08	19	2020-01-08 19:00:00	4.8387806094178	NA	5.21640852600901
2020	01	08	20	2020-01-08 20:00:00	5.11095365950462	NA	5.22368505453098
2020	01	08	21	2020-01-08 21:00:00	5.49671858501557	NA	3.97431674863107
2020	01	08	22	2020-01-08 22:00:00	5.28893273958457	NA	5.45696988377316
2020	01	08	23	2020-01-08 23:00:00	5.90031040196556	NA	5.17932785096086
2020	01	09	00	2020-01-09 00:00:00	6.14885161724548	NA	5.72323215760093
2020	01	09	01	2020-01-09 01:00:00	5.80483883913083	NA	6.78458944894343
2020	01	09	02	2020-01-09 02:00:00	5.74041076606883	NA	4.90905309739411
2020	01	09	03	2020-01-09 03:00:00	5.42049915603642	NA	4.27496362829296
2020	01	09	04	2020-01-09 04:00:00	5.3802639474295	NA	3.9077285996452
2020	01	09	05	2020-01-09 05:00:00	5.56320578185936	NA	3.56596925785356
2020	01	09	06	2020-01-09 06:00:00	5.14069419729145	NA	4.30659376323749
2020	01	09	07	2020-01-09 07:00:00	4.69024118027948	NA	4.09216025593592
2020	01	09	08	2020-01-09 08:00:00	4.80812002024218	NA	5.28936093477317
2020	01	09	09	2020-01-09 09:00:00	5.11818672507476	NA	5.21675798618539
2020	01	09	10	2020-01-09 10:00:00	4.98533663500062	NA	5.19739840362369
2020	01	09	11	2020-01-09 11:00:00	5.63207364063522	NA	5.34797322495258
2020	01	09	12	2020-01-09 12:00:00	5.92937634565524	NA	5.10021104670331
2020	01	09	13	2020-01-09 13:00:00	5.89946191935087	NA	6.64694496197
2020	01	09	14	2020-01-09 14:00:00	5.8324728528593	NA	7.9895923899627
2020	01	09	15	2020-01-09 15:00:00	6.13606703257211	NA	6.69415228154537
2020	01	09	16	2020-01-09 16:00:00	7.3280924164787	NA	6.10040042585133
2020	01	09	17	2020-01-09 17:00:00	7.63257284122718	NA	8.97663676803096
2020	01	09	18	2020-01-09 18:00:00	5.20431480485519	NA	7.26152631298969
2020	01	09	19	2020-01-09 19:00:00	4.12569177006324	NA	5.85983771775612
2020	01	09	20	2020-01-09 20:00:00	4.06879002566235	NA	5.61593936066017
2020	01	09	21	2020-01-09 21:00:00	4.13965444621823	NA	5.59663149912599
2020	01	09	22	2020-01-09 22:00:00	5.33851199285831	NA	5.17795830153402
2020	01	09	23	2020-01-09 23:00:00	5.78807912581898	NA	5.80849715964037
2020	01	10	00	2020-01-10 00:00:00	6.22688398610848	NA	5.68489103019756
2020	01	10	01	2020-01-10 01:00:00	4.75856427836498	NA	4.7545513490261
2020	01	10	02	2020-01-10 02:00:00	3.47941675129825	NA	3.60381464247272
2020	01	10	03	2020-01-10 03:00:00	3.42950879622251	NA	4.61574275056638
2020	01	10	04	2020-01-10 04:00:00	3.20130292298809	NA	4.72635515934832
2020	01	10	05	2020-01-10 05:00:00	3.88828279986345	NA	4.64574367318872
2020	01	10	06	2020-01-10 06:00:00	3.73049634492829	NA	4.34886933621199
2020	01	10	07	2020-01-10 07:00:00	3.31972336693655	NA	4.41082561924396
2020	01	10	08	2020-01-10 08:00:00	3.45755848078503	NA	4.14846947360228
2020	01	10	09	2020-01-10 09:00:00	3.54698456383747	NA	4.49881123409328
2020	01	10	10	2020-01-10 10:00:00	4.1464084174224	NA	4.75543215853252
2020	01	10	11	2020-01-10 11:00:00	4.21829626239728	NA	4.68628281173866
2020	01	10	12	2020-01-10 12:00:00	4.34792628582002	NA	6.41885276006969
2020	01	10	13	2020-01-10 13:00:00	4.52036018382134	NA	8.32884205394284
2020	01	10	14	2020-01-10 14:00:00	4.17929744795515	NA	6.10114614277936
2020	01	10	15	2020-01-10 15:00:00	3.10904401382292	NA	6.71653493230326
2020	01	10	16	2020-01-10 16:00:00	2.84922984874223	NA	7.83563146047994
2020	01	10	17	2020-01-10 17:00:00	5.00043442623403	NA	6.3179083236679
2020	01	10	18	2020-01-10 18:00:00	4.14158623002853	NA	5.81692756784224
2020	01	10	19	2020-01-10 19:00:00	3.93783159262424	NA	3.63214056351228
2020	01	10	20	2020-01-10 20:00:00	4.37766255648623	NA	3.50627911176982
2020	01	10	21	2020-01-10 21:00:00	4.43244790864379	NA	3.3801244078219
2020	01	10	22	2020-01-10 22:00:00	4.7698749698718	NA	3.2597575704841
2020	01	10	23	2020-01-10 23:00:00	5.25044667421716	NA	2.87976716077751
2020	01	11	00	2020-01-11 00:00:00	5.13770998088936	NA	2.60123953809219
2020	01	11	01	2020-01-11 01:00:00	4.04126612218012	NA	2.69897938489301
2020	01	11	02	2020-01-11 02:00:00	3.09413555450947	NA	3.00638597940842
2020	01	11	03	2020-01-11 03:00:00	3.49140078160755	NA	3.45434211505368
2020	01	11	04	2020-01-11 04:00:00	3.16233391282366	NA	3.96040336570653
2020	01	11	05	2020-01-11 05:00:00	2.96137845812374	NA	3.00984809024544
2020	01	11	06	2020-01-11 06:00:00	2.38364278970159	NA	2.87646444700846
2020	01	11	07	2020-01-11 07:00:00	2.41717097046962	NA	3.70265013875285
2020	01	11	08	2020-01-11 08:00:00	3.03233427356165	NA	3.65078523947485
2020	01	11	09	2020-01-11 09:00:00	2.58925879695528	NA	3.78478920734673
2020	01	11	10	2020-01-11 10:00:00	2.95117705882544	NA	3.11921933683959
2020	01	11	11	2020-01-11 11:00:00	3.24562100319958	NA	3.38991730276469
2020	01	11	12	2020-01-11 12:00:00	3.87444619580655	NA	3.36471464411942
2020	01	11	13	2020-01-11 13:00:00	4.45551288378321	NA	3.02887224656776
2020	01	11	14	2020-01-11 14:00:00	4.22207971870435	NA	2.62246269261408
2020	01	11	15	2020-01-11 15:00:00	4.47939345244843	NA	2.80458472521755
2020	01	11	16	2020-01-11 16:00:00	4.63430467069753	NA	6.28697891835065
2020	01	11	17	2020-01-11 17:00:00	4.44809635191523	NA	6.45222238658218
2020	01	11	18	2020-01-11 18:00:00	3.64604900053114	NA	3.37344967904243
2020	01	11	19	2020-01-11 19:00:00	3.33152515403035	NA	3.83865001960251
2020	01	11	20	2020-01-11 20:00:00	3.53167440765409	NA	2.84465246245639
2020	01	11	21	2020-01-11 21:00:00	3.53131570669283	NA	3.70456945781017
2020	01	11	22	2020-01-11 22:00:00	3.65656073412129	NA	3.92930231280393
2020	01	11	23	2020-01-11 23:00:00	3.19923256586649	NA	4.54793698151239
2020	01	12	00	2020-01-12 00:00:00	3.4655746293995	NA	4.85804969224947
2020	01	12	01	2020-01-12 01:00:00	3.72966810731283	NA	4.72930474898279
2020	01	12	02	2020-01-12 02:00:00	3.04795698876658	NA	5.11769669006036
2020	01	12	03	2020-01-12 03:00:00	3.01553887601591	NA	4.81376276186358
2020	01	12	04	2020-01-12 04:00:00	2.92535905265456	NA	4.20800872319535
2020	01	12	05	2020-01-12 05:00:00	3.64510297139049	NA	4.21442184032925
2020	01	12	06	2020-01-12 06:00:00	3.08123316873334	NA	3.4052566044588
2020	01	12	07	2020-01-12 07:00:00	2.80383282676302	NA	3.27812141110874
2020	01	12	08	2020-01-12 08:00:00	3.17757497338718	NA	3.59407152269639
2020	01	12	09	2020-01-12 09:00:00	3.52231128303181	NA	4.22523534196242
2020	01	12	10	2020-01-12 10:00:00	3.31376605544636	NA	4.25353569605005
2020	01	12	11	2020-01-12 11:00:00	3.68804217159733	NA	4.14030976411427
2020	01	12	12	2020-01-12 12:00:00	3.75718071426051	NA	3.86085602955379
2020	01	12	13	2020-01-12 13:00:00	4.82286590669376	NA	3.53101460412833
2020	01	12	14	2020-01-12 14:00:00	3.95016176612869	NA	4.20209899119477
2020	01	12	15	2020-01-12 15:00:00	3.75271155783264	NA	6.03003687348659
2020	01	12	16	2020-01-12 16:00:00	4.10239125956238	NA	4.54999746492506
2020	01	12	17	2020-01-12 17:00:00	4.15686138426023	NA	4.96332214907382
2020	01	12	18	2020-01-12 18:00:00	4.30959876772249	NA	6.14484729410594
2020	01	12	19	2020-01-12 19:00:00	4.15720672517541	NA	5.88116573215735
2020	01	12	20	2020-01-12 20:00:00	4.33121884060714	NA	4.31438050295799
2020	01	12	21	2020-01-12 21:00:00	4.34896253262493	NA	4.18002672014477
2020	01	12	22	2020-01-12 22:00:00	3.97135245833736	NA	5.06297434820629
2020	01	12	23	2020-01-12 23:00:00	4.45090595503104	NA	5.30643438585478
2020	01	13	00	2020-01-13 00:00:00	4.90638315638405	NA	4.79057762257337
2020	01	13	01	2020-01-13 01:00:00	5.01630251404962	NA	4.87500537256828
2020	01	13	02	2020-01-13 02:00:00	4.25768101346409	NA	4.79325670715755
2020	01	13	03	2020-01-13 03:00:00	4.92655943925453	NA	4.57512222601685
2020	01	13	04	2020-01-13 04:00:00	4.57028470863327	NA	4.985673793482
2020	01	13	05	2020-01-13 05:00:00	4.2284120218019	NA	4.71208465185808
2020	01	13	06	2020-01-13 06:00:00	3.82136437641831	NA	5.48163950565075
2020	01	13	07	2020-01-13 07:00:00	3.29105309682708	NA	7.24334481805885
2020	01	13	08	2020-01-13 08:00:00	3.33644217869156	NA	6.50750696444457
2020	01	13	09	2020-01-13 09:00:00	6.40118847740275	NA	6.42432591652394
2020	01	13	10	2020-01-13 10:00:00	6.26800671637962	NA	5.89810171904826
2020	01	13	11	2020-01-13 11:00:00	5.48467940845996	NA	5.31225028639496
2020	01	13	12	2020-01-13 12:00:00	6.08603229626506	NA	5.2907335675854
2020	01	13	13	2020-01-13 13:00:00	7.26976769398462	NA	7.07430585334209
2020	01	13	14	2020-01-13 14:00:00	5.96575821983565	NA	7.8079282747875
2020	01	13	15	2020-01-13 15:00:00	4.26118238944453	NA	6.51054858539776
2020	01	13	16	2020-01-13 16:00:00	6.54720943974244	NA	3.97944013700804
2020	01	13	17	2020-01-13 17:00:00	5.30209209257333	NA	3.61546782155598
2020	01	13	18	2020-01-13 18:00:00	5.35591715999174	NA	4.10287247520306
2020	01	13	19	2020-01-13 19:00:00	5.37727483969841	NA	3.55754928419821
2020	01	13	20	2020-01-13 20:00:00	4.8005561439767	NA	3.62073264896836
2020	01	13	21	2020-01-13 21:00:00	5.12168223219928	NA	3.73912081145907
2020	01	13	22	2020-01-13 22:00:00	5.03910672106254	NA	3.91148551440791
2020	01	13	23	2020-01-13 23:00:00	4.86433230869371	NA	4.195147799454
2020	01	14	00	2020-01-14 00:00:00	5.40510658868966	NA	4.16328483559522
2020	01	14	01	2020-01-14 01:00:00	5.14521835401781	NA	3.75395487278111
2020	01	14	02	2020-01-14 02:00:00	4.51591559511748	NA	3.51177530363249
2020	01	14	03	2020-01-14 03:00:00	4.81804993768555	NA	3.54173940185826
2020	01	14	04	2020-01-14 04:00:00	4.56568382317245	NA	4.76915165463691
2020	01	14	05	2020-01-14 05:00:00	4.2071717903243	NA	4.19621265070622
2020	01	14	06	2020-01-14 06:00:00	3.49240132936491	NA	4.83388216216586
2020	01	14	07	2020-01-14 07:00:00	4.1675716500812	NA	4.47926389335188
2020	01	14	08	2020-01-14 08:00:00	5.21854867288246	NA	4.89335661463906
2020	01	14	09	2020-01-14 09:00:00	3.67877132276363	NA	4.79899188714878
2020	01	14	10	2020-01-14 10:00:00	4.02427935398075	NA	4.40178569142996
2020	01	14	11	2020-01-14 11:00:00	4.22090605382688	NA	4.31399473031622
2020	01	14	12	2020-01-14 12:00:00	3.51327165775327	NA	3.77570597519462
2020	01	14	13	2020-01-14 13:00:00	3.4554387021461	NA	4.74257185451779
2020	01	14	14	2020-01-14 14:00:00	5.22510099600058	NA	4.85563055003497
2020	01	14	15	2020-01-14 15:00:00	5.41173767662348	NA	4.74299876024263
2020	01	14	16	2020-01-14 16:00:00	5.37975123280584	NA	4.73295608521253
2020	01	14	17	2020-01-14 17:00:00	4.19164181585768	NA	4.30480866861746
2020	01	14	18	2020-01-14 18:00:00	5.08484032592922	NA	4.14572342733827
2020	01	14	19	2020-01-14 19:00:00	4.16115623480744	NA	6.20968697112806
2020	01	14	20	2020-01-14 20:00:00	3.73008492702171	NA	5.52005427637756
2020	01	14	21	2020-01-14 21:00:00	4.08563638630959	NA	4.69110433308782
2020	01	14	22	2020-01-14 22:00:00	4.22540995477659	NA	3.93474799372286
2020	01	14	23	2020-01-14 23:00:00	4.52241351711846	NA	5.41793629968686
2020	01	15	00	2020-01-15 00:00:00	3.12704022917423	NA	4.77774891945607
2020	01	15	01	2020-01-15 01:00:00	2.02094375034277	NA	5.31593894785733
2020	01	15	02	2020-01-15 02:00:00	2.02171813220906	NA	6.192802164185
2020	01	15	03	2020-01-15 03:00:00	2.03943796481779	NA	4.86400508411985
2020	01	15	04	2020-01-15 04:00:00	2.103661965944	NA	4.6172281764989
2020	01	15	05	2020-01-15 05:00:00	2.21588237936626	NA	4.03199266533658
2020	01	15	06	2020-01-15 06:00:00	2.32630371945536	NA	3.56426856904713
2020	01	15	07	2020-01-15 07:00:00	2.54817146610505	NA	3.28053469163226
2020	01	15	08	2020-01-15 08:00:00	2.61417469116152	NA	2.77591379075027
2020	01	15	09	2020-01-15 09:00:00	3.22641398375288	NA	2.99909181122168
2020	01	15	10	2020-01-15 10:00:00	3.19749373505663	NA	2.83839009292689
2020	01	15	11	2020-01-15 11:00:00	3.52150262714064	NA	2.68615388926033
2020	01	15	12	2020-01-15 12:00:00	3.48854914561817	NA	2.7910310573686
2020	01	15	13	2020-01-15 13:00:00	3.00093673081235	NA	3.11553703846017
2020	01	15	14	2020-01-15 14:00:00	2.95952991094001	NA	3.54170717028443
2020	01	15	15	2020-01-15 15:00:00	2.9536675197	NA	3.85243193530307
2020	01	15	16	2020-01-15 16:00:00	2.56746371995902	NA	4.08071238041304
2020	01	15	17	2020-01-15 17:00:00	3.09669555008406	NA	3.74491937740971
2020	01	15	18	2020-01-15 18:00:00	3.11951624354181	NA	4.64057854113982
2020	01	15	19	2020-01-15 19:00:00	3.22597530989882	NA	4.11833044429852
2020	01	15	20	2020-01-15 20:00:00	3.76183616032058	NA	3.63816261781548
2020	01	15	21	2020-01-15 21:00:00	3.69340332192972	NA	3.48732532152624
2020	01	15	22	2020-01-15 22:00:00	3.5255782348549	NA	3.1201593853261
2020	01	15	23	2020-01-15 23:00:00	3.12995255267848	NA	3.82247719240079
2020	01	16	00	2020-01-16 00:00:00	3.88769870335417	NA	4.63038146127715
2020	01	16	01	2020-01-16 01:00:00	2.88761191064454	NA	4.78767770374389
2020	01	16	02	2020-01-16 02:00:00	2.7775241856735	NA	3.54933504214698
2020	01	16	03	2020-01-16 03:00:00	2.48743279306698	NA	3.82324225031253
2020	01	16	04	2020-01-16 04:00:00	2.54782776222112	NA	3.55879740383944
2020	01	16	05	2020-01-16 05:00:00	2.78607150523828	NA	3.55501959507876
2020	01	16	06	2020-01-16 06:00:00	3.05415134053401	NA	3.50346273243529
2020	01	16	07	2020-01-16 07:00:00	3.90572594329521	NA	3.3436346700729
2020	01	16	08	2020-01-16 08:00:00	3.63210669924498	NA	2.90998648336203
2020	01	16	09	2020-01-16 09:00:00	3.44652709323592	NA	3.04814017341043
2020	01	16	10	2020-01-16 10:00:00	2.81646371132389	NA	3.35512457563702
2020	01	16	11	2020-01-16 11:00:00	4.09712309741017	NA	3.62166204900335
2020	01	16	12	2020-01-16 12:00:00	4.8820042352235	NA	4.67584867043691
2020	01	16	13	2020-01-16 13:00:00	4.00359357312778	NA	4.09324968401273
2020	01	16	14	2020-01-16 14:00:00	4.60393964241077	NA	3.9544400035146
2020	01	16	15	2020-01-16 15:00:00	4.64723441621378	NA	4.55428467923173
2020	01	16	16	2020-01-16 16:00:00	4.58027982768233	NA	3.5276290212785
2020	01	16	17	2020-01-16 17:00:00	3.94964093530107	NA	3.52383075573859
2020	01	16	18	2020-01-16 18:00:00	3.36319912594732	NA	3.80402078451884
2020	01	16	19	2020-01-16 19:00:00	3.83382894224734	NA	3.30477997345159
2020	01	16	20	2020-01-16 20:00:00	3.94913016681018	NA	3.42361035082135
2020	01	16	21	2020-01-16 21:00:00	3.97622591414707	NA	3.55693367275501
2020	01	16	22	2020-01-16 22:00:00	3.88332071359906	NA	3.94918447676396
2020	01	16	23	2020-01-16 23:00:00	4.00001763969316	NA	4.27285221872721
2020	01	17	00	2020-01-17 00:00:00	4.10197793077415	NA	4.53030756026476
2020	01	17	01	2020-01-17 01:00:00	4.61441679101784	NA	5.67729133301132
2020	01	17	02	2020-01-17 02:00:00	5.50186045894088	NA	4.76887590622919
2020	01	17	03	2020-01-17 03:00:00	6.05823305817712	NA	5.56274576342957
2020	01	17	04	2020-01-17 04:00:00	5.51509921437726	NA	5.95597945151327
2020	01	17	05	2020-01-17 05:00:00	5.02277536454904	NA	5.11756602385341
2020	01	17	06	2020-01-17 06:00:00	4.30411694083341	NA	4.6215997612794
2020	01	17	07	2020-01-17 07:00:00	4.80017545179155	NA	4.91135735720927
2020	01	17	08	2020-01-17 08:00:00	5.2952005131179	NA	5.39818388508565
2020	01	17	09	2020-01-17 09:00:00	6.71974984067586	NA	4.91003641360062
2020	01	17	10	2020-01-17 10:00:00	6.66489555846703	NA	4.72405005747253
2020	01	17	11	2020-01-17 11:00:00	5.88628488497493	NA	4.76144393519198
2020	01	17	12	2020-01-17 12:00:00	5.54039028522469	NA	5.28841503873783
2020	01	17	13	2020-01-17 13:00:00	6.50774492497034	NA	5.3991436245983
2020	01	17	14	2020-01-17 14:00:00	4.19409364838754	NA	3.36720908421832
2020	01	17	15	2020-01-17 15:00:00	3.64311634117728	NA	4.19248761583908
2020	01	17	16	2020-01-17 16:00:00	4.30587646555508	NA	4.85916750992171
2020	01	17	17	2020-01-17 17:00:00	1.99729659474302	NA	6.05175580258269
2020	01	17	18	2020-01-17 18:00:00	1.98222952207747	NA	5.37440746705184
2020	01	17	19	2020-01-17 19:00:00	1.97868013699048	NA	3.55460697668001
2020	01	17	20	2020-01-17 20:00:00	1.97144711883159	NA	3.47301021316103
2020	01	17	21	2020-01-17 21:00:00	1.98002048947166	NA	2.82733942223873
2020	01	17	22	2020-01-17 22:00:00	1.98372076676026	NA	2.03428036229771
2020	01	17	23	2020-01-17 23:00:00	1.9845620189783	NA	2.06048282455951
2020	01	18	00	2020-01-18 00:00:00	2.06608703186151	NA	2.09493214539746
2020	01	18	01	2020-01-18 01:00:00	2.19450667008051	NA	1.96353760842618
2020	01	18	02	2020-01-18 02:00:00	2.22201970970098	NA	1.99950583026781
2020	01	18	03	2020-01-18 03:00:00	2.09788179426966	NA	2.26772935770245
2020	01	18	04	2020-01-18 04:00:00	2.03946523472065	NA	2.46424686136551
2020	01	18	05	2020-01-18 05:00:00	2.09707104119879	NA	2.27627036856694
2020	01	18	06	2020-01-18 06:00:00	2.26483546349874	NA	2.60619424588868
2020	01	18	07	2020-01-18 07:00:00	2.72250364747604	NA	2.30392457590129
2020	01	18	08	2020-01-18 08:00:00	2.64936789419798	NA	2.32899014819971
2020	01	18	09	2020-01-18 09:00:00	2.52947432316831	NA	2.33401356062921
2020	01	18	10	2020-01-18 10:00:00	2.38060425099899	NA	2.67389946821183
2020	01	18	11	2020-01-18 11:00:00	2.23586757820973	NA	2.64054341773374
2020	01	18	12	2020-01-18 12:00:00	2.26539123004922	NA	2.99623301837709
2020	01	18	13	2020-01-18 13:00:00	3.79877328244222	NA	2.41903130921059
2020	01	18	14	2020-01-18 14:00:00	3.63080815840937	NA	2.37913072232114
2020	01	18	15	2020-01-18 15:00:00	3.15189897398611	NA	2.1695956318479
2020	01	18	16	2020-01-18 16:00:00	2.74769787359816	NA	3.04426022947687
2020	01	18	17	2020-01-18 17:00:00	2.47269978423994	NA	3.61090106232478
2020	01	18	18	2020-01-18 18:00:00	2.27678508969394	NA	3.09969653119464
2020	01	18	19	2020-01-18 19:00:00	2.25168321389723	NA	3.17811060601613
2020	01	18	20	2020-01-18 20:00:00	2.3992909677876	NA	3.05216858062247
2020	01	18	21	2020-01-18 21:00:00	2.52185928059667	NA	2.91604282201656
2020	01	18	22	2020-01-18 22:00:00	2.70316666211937	NA	2.98297684110331
2020	01	18	23	2020-01-18 23:00:00	3.01406070495341	NA	3.10374678293447
2020	01	19	00	2020-01-19 00:00:00	3.76331999033227	NA	2.95726285304276
2020	01	19	01	2020-01-19 01:00:00	3.57215236234469	NA	3.16646334168122
2020	01	19	02	2020-01-19 02:00:00	3.01904425187454	NA	3.13625094046975
2020	01	19	03	2020-01-19 03:00:00	2.47332519633566	NA	2.85477696060241
2020	01	19	04	2020-01-19 04:00:00	2.35471455643033	NA	3.27338670723528
2020	01	19	05	2020-01-19 05:00:00	2.328360362883	NA	3.35388247021397
2020	01	19	06	2020-01-19 06:00:00	2.79757681981218	NA	3.39199070069981
2020	01	19	07	2020-01-19 07:00:00	2.72252904820655	NA	3.30138317329282
2020	01	19	08	2020-01-19 08:00:00	3.33056283450196	NA	3.39291973236105
2020	01	19	09	2020-01-19 09:00:00	3.54354264273006	NA	3.07590360276912
2020	01	19	10	2020-01-19 10:00:00	3.36410303782646	NA	3.23350260226958
2020	01	19	11	2020-01-19 11:00:00	3.01255375196492	NA	3.66041379180085
2020	01	19	12	2020-01-19 12:00:00	3.43783091346939	NA	3.48391611196139
2020	01	19	13	2020-01-19 13:00:00	3.60976811155383	NA	3.76956822368523
2020	01	19	14	2020-01-19 14:00:00	3.79012651376056	NA	2.9165185170724
2020	01	19	15	2020-01-19 15:00:00	3.81813332073077	NA	2.94192697428117
2020	01	19	16	2020-01-19 16:00:00	3.79148432752298	NA	3.7154642474713
2020	01	19	17	2020-01-19 17:00:00	3.95579069754323	NA	3.32521244125599
2020	01	19	18	2020-01-19 18:00:00	3.7037566747056	NA	2.7850789741873
2020	01	19	19	2020-01-19 19:00:00	3.56005805632303	NA	3.52960859437613
2020	01	19	20	2020-01-19 20:00:00	3.4037948424868	NA	3.75172017117339
2020	01	19	21	2020-01-19 21:00:00	3.04222374701518	NA	3.3172759456237
2020	01	19	22	2020-01-19 22:00:00	3.21626053797128	NA	3.15688070852641
2020	01	19	23	2020-01-19 23:00:00	3.42131846961117	NA	3.53261647664658
2020	01	20	00	2020-01-20 00:00:00	3.78159668768097	NA	3.72540975441085
2020	01	20	01	2020-01-20 01:00:00	3.89001340565202	NA	3.16929298900323
2020	01	20	02	2020-01-20 02:00:00	3.8432394995193	NA	3.15383645548634
2020	01	20	03	2020-01-20 03:00:00	3.17205727975501	NA	3.44105310531552
2020	01	20	04	2020-01-20 04:00:00	3.05790462124994	NA	3.3758480126233
2020	01	20	05	2020-01-20 05:00:00	3.03014074158329	NA	3.30428012969468
2020	01	20	06	2020-01-20 06:00:00	3.27873278402813	NA	3.31754646646268
2020	01	20	07	2020-01-20 07:00:00	3.65142509246121	NA	3.24507428873535
2020	01	20	08	2020-01-20 08:00:00	4.53562627548144	NA	3.1707708190142
2020	01	20	09	2020-01-20 09:00:00	4.32043900116182	NA	3.08693415420687
2020	01	20	10	2020-01-20 10:00:00	3.89062949206178	NA	3.22227292689804
2020	01	20	11	2020-01-20 11:00:00	4.69598502004419	NA	3.67904684682875
2020	01	20	12	2020-01-20 12:00:00	5.64465738380285	NA	4.08525641995037
2020	01	20	13	2020-01-20 13:00:00	5.66811923732056	NA	3.30292893979891
2020	01	20	14	2020-01-20 14:00:00	5.31421543839971	NA	2.90790596197371
2020	01	20	15	2020-01-20 15:00:00	4.68152369778644	NA	3.62974919601037
2020	01	20	16	2020-01-20 16:00:00	4.2073374297139	NA	4.18103306729298
2020	01	20	17	2020-01-20 17:00:00	5.28817283990162	NA	4.0002484653864
2020	01	20	18	2020-01-20 18:00:00	4.42671486833534	NA	3.00632995644779
2020	01	20	19	2020-01-20 19:00:00	4.13005907838215	NA	3.02752380191702
2020	01	20	20	2020-01-20 20:00:00	3.99745588049718	NA	3.44643649260914
2020	01	20	21	2020-01-20 21:00:00	3.95705690131549	NA	3.48246090880051
2020	01	20	22	2020-01-20 22:00:00	3.83462912390051	NA	3.97315466711216
2020	01	20	23	2020-01-20 23:00:00	3.70202402735909	NA	4.47486322016977
2020	01	21	00	2020-01-21 00:00:00	4.02247119378841	NA	4.32736700073464
2020	01	21	01	2020-01-21 01:00:00	3.88501319822405	NA	4.10644867002868
2020	01	21	02	2020-01-21 02:00:00	4.17127309625675	NA	4.4897826348323
2020	01	21	03	2020-01-21 03:00:00	4.0505797744218	NA	4.97065707752675
2020	01	21	04	2020-01-21 04:00:00	4.3369184249396	NA	5.52299334841736
2020	01	21	05	2020-01-21 05:00:00	4.63904499536232	NA	4.78898915078323
2020	01	21	06	2020-01-21 06:00:00	4.95910098403135	NA	5.26308062269307
2020	01	21	07	2020-01-21 07:00:00	4.9075386840769	NA	5.26248408167318
2020	01	21	08	2020-01-21 08:00:00	4.53373676095821	NA	4.52103898427426
2020	01	21	09	2020-01-21 09:00:00	4.74852159309366	NA	4.682424576379
2020	01	21	10	2020-01-21 10:00:00	5.08173054621573	NA	3.41347725343056
2020	01	21	11	2020-01-21 11:00:00	4.84884805471384	NA	3.27823770099215
2020	01	21	12	2020-01-21 12:00:00	4.66301668400508	NA	3.32461689851733
2020	01	21	13	2020-01-21 13:00:00	5.13555385142571	NA	3.69936761974729
2020	01	21	14	2020-01-21 14:00:00	5.00599479490179	NA	3.468044140554
2020	01	21	15	2020-01-21 15:00:00	4.67720159265526	NA	3.45236403421978
2020	01	21	16	2020-01-21 16:00:00	4.47182641246808	NA	4.2879808807981
2020	01	21	17	2020-01-21 17:00:00	4.32154225062168	NA	2.95789974552539
2020	01	21	18	2020-01-21 18:00:00	3.76594435234169	NA	3.34920482736356
2020	01	21	19	2020-01-21 19:00:00	3.40375550519858	NA	3.13917709647994
2020	01	21	20	2020-01-21 20:00:00	3.54464734674932	NA	2.80898179312325
2020	01	21	21	2020-01-21 21:00:00	3.83828657501385	NA	2.99300553632029
2020	01	21	22	2020-01-21 22:00:00	3.62567985555945	NA	3.13814316146134
2020	01	21	23	2020-01-21 23:00:00	3.64724389440421	NA	3.41965190703876
2020	01	22	00	2020-01-22 00:00:00	3.84932890832584	NA	3.39230340492922
2020	01	22	01	2020-01-22 01:00:00	4.92124171044282	NA	3.37506677085982
2020	01	22	02	2020-01-22 02:00:00	4.57103130649842	NA	3.64729501148977
2020	01	22	03	2020-01-22 03:00:00	4.03694781543951	NA	2.94157977604949
2020	01	22	04	2020-01-22 04:00:00	4.13585640243039	NA	3.0878821792175
2020	01	22	05	2020-01-22 05:00:00	6.10577542973948	NA	3.75401335333375
2020	01	22	06	2020-01-22 06:00:00	5.55197305322135	NA	3.90113502551235
2020	01	22	07	2020-01-22 07:00:00	4.91860779884809	NA	4.03303121435248
2020	01	22	08	2020-01-22 08:00:00	4.67714908349307	NA	4.43903514853525
2020	01	22	09	2020-01-22 09:00:00	4.1521315747207	NA	4.40706062771786
2020	01	22	10	2020-01-22 10:00:00	4.02837711596203	NA	4.67610059777268
2020	01	22	11	2020-01-22 11:00:00	4.37143814685063	NA	3.67649623444165
2020	01	22	12	2020-01-22 12:00:00	4.41334847926274	NA	3.55964911404092
2020	01	22	13	2020-01-22 13:00:00	2.72329695968887	NA	3.45527218779651
2020	01	22	14	2020-01-22 14:00:00	2.8956152391986	NA	3.73063274303138
2020	01	22	15	2020-01-22 15:00:00	4.10376966055547	NA	4.0896940551717
2020	01	22	16	2020-01-22 16:00:00	5.14038793989315	NA	4.85235817674863
2020	01	22	17	2020-01-22 17:00:00	4.27340006337573	NA	3.96060746143278
2020	01	22	18	2020-01-22 18:00:00	3.54881952648137	NA	3.49245353016282
2020	01	22	19	2020-01-22 19:00:00	2.75838442257193	NA	3.291606766917
2020	01	22	20	2020-01-22 20:00:00	2.69872999059611	NA	3.07409418353549
2020	01	22	21	2020-01-22 21:00:00	2.94940843539461	NA	3.33296795747531
2020	01	22	22	2020-01-22 22:00:00	2.77408181682605	NA	3.09472376087397
2020	01	22	23	2020-01-22 23:00:00	2.75997868630081	NA	2.97211156614229
2020	01	23	00	2020-01-23 00:00:00	2.73912541624337	NA	3.0409509133992
2020	01	23	01	2020-01-23 01:00:00	2.72710516681643	NA	3.06412207728819
2020	01	23	02	2020-01-23 02:00:00	2.79422084305667	NA	2.98339366088224
2020	01	23	03	2020-01-23 03:00:00	2.97312620566926	NA	2.89310936462804
2020	01	23	04	2020-01-23 04:00:00	3.17374927278485	NA	2.85437080850428
2020	01	23	05	2020-01-23 05:00:00	2.95535419636409	NA	2.90172228172197
2020	01	23	06	2020-01-23 06:00:00	3.03119701223098	NA	2.92190435801937
2020	01	23	07	2020-01-23 07:00:00	3.11516518189722	NA	2.94570651280443
2020	01	23	08	2020-01-23 08:00:00	3.25133460850523	NA	3.02133442892877
2020	01	23	09	2020-01-23 09:00:00	3.14699370648286	NA	2.92459108746121
2020	01	23	10	2020-01-23 10:00:00	3.03173188571638	NA	2.99233976822182
2020	01	23	11	2020-01-23 11:00:00	2.97574002535111	NA	3.10206704985772
2020	01	23	12	2020-01-23 12:00:00	3.26545746918609	NA	2.97015253113819
2020	01	23	13	2020-01-23 13:00:00	2.86359024401877	NA	3.15365953990847
2020	01	23	14	2020-01-23 14:00:00	2.88737375748391	NA	3.56314881394992
2020	01	23	15	2020-01-23 15:00:00	2.91380539031832	NA	3.58351816565817
2020	01	23	16	2020-01-23 16:00:00	2.87335520251225	NA	3.41318655766466
2020	01	23	17	2020-01-23 17:00:00	2.8519554785018	NA	3.18975376085665
2020	01	23	18	2020-01-23 18:00:00	2.82760580373708	NA	3.09602925466873
2020	01	23	19	2020-01-23 19:00:00	2.84001534094984	NA	3.21672669689915
2020	01	23	20	2020-01-23 20:00:00	2.7952935261396	NA	3.03567638498622
2020	01	23	21	2020-01-23 21:00:00	2.86820296090333	NA	3.00664967794552
2020	01	23	22	2020-01-23 22:00:00	2.84800048098165	NA	3.0829210142623
2020	01	23	23	2020-01-23 23:00:00	2.87309979213406	NA	3.05880107226514
2020	01	24	00	2020-01-24 00:00:00	2.86033739838621	NA	3.23123298396803
2020	01	24	01	2020-01-24 01:00:00	2.87627636200014	NA	3.24445097802142
2020	01	24	02	2020-01-24 02:00:00	2.78058128053818	NA	2.92063657098823
2020	01	24	03	2020-01-24 03:00:00	2.74262544374482	NA	2.81025515699248
2020	01	24	04	2020-01-24 04:00:00	2.57821746282102	NA	2.79797190221838
2020	01	24	05	2020-01-24 05:00:00	2.66705167515238	NA	2.87898325392578
2020	01	24	06	2020-01-24 06:00:00	2.84743452587987	NA	2.93578987054323
2020	01	24	07	2020-01-24 07:00:00	2.79531838942518	NA	2.93099271864518
2020	01	24	08	2020-01-24 08:00:00	2.98451052938478	NA	2.95791918126508
2020	01	24	09	2020-01-24 09:00:00	3.31387108768474	NA	2.98039118473631
2020	01	24	10	2020-01-24 10:00:00	3.03240633517509	NA	2.994383964883
2020	01	24	11	2020-01-24 11:00:00	2.85294965280338	NA	3.06398761239542
2020	01	24	12	2020-01-24 12:00:00	2.96144934431372	NA	3.1032220345622
2020	01	24	13	2020-01-24 13:00:00	2.90490502978809	NA	3.10137832877063
2020	01	24	14	2020-01-24 14:00:00	2.88606876708354	NA	3.25631202359933
2020	01	24	15	2020-01-24 15:00:00	3.08535649821027	NA	3.41516007607758
2020	01	24	16	2020-01-24 16:00:00	3.01590129300131	NA	3.4300501381383
2020	01	24	17	2020-01-24 17:00:00	2.82745134376633	NA	3.459523405959
2020	01	24	18	2020-01-24 18:00:00	2.91504111828243	NA	3.45800802936291
2020	01	24	19	2020-01-24 19:00:00	2.96411823756293	NA	3.36045942173084
2020	01	24	20	2020-01-24 20:00:00	3.10216863619133	NA	3.43133433131653
2020	01	24	21	2020-01-24 21:00:00	2.97041143066937	NA	3.70586463712726
2020	01	24	22	2020-01-24 22:00:00	3.04928975532827	NA	3.96906347737823
2020	01	24	23	2020-01-24 23:00:00	3.06551531659699	NA	3.87175265376634
2020	01	25	00	2020-01-25 00:00:00	3.13287704653028	NA	3.311327851866
2020	01	25	01	2020-01-25 01:00:00	3.57324940693095	NA	3.19698742387531
2020	01	25	02	2020-01-25 02:00:00	3.61439148838508	NA	3.69508116194097
2020	01	25	03	2020-01-25 03:00:00	4.66312862227629	NA	4.27940738535789
2020	01	25	04	2020-01-25 04:00:00	4.85223635412321	NA	4.68991413321785
2020	01	25	05	2020-01-25 05:00:00	4.81891855287085	NA	3.82392814737346
2020	01	25	06	2020-01-25 06:00:00	5.42894708007124	NA	3.38764223733662
2020	01	25	07	2020-01-25 07:00:00	3.98871311562344	NA	5.1576139813736
2020	01	25	08	2020-01-25 08:00:00	3.70685195491449	NA	5.15005676001274
2020	01	25	09	2020-01-25 09:00:00	5.24487507345391	NA	4.17932764575443
2020	01	25	10	2020-01-25 10:00:00	2.61200987722032	NA	3.79748172286227
2020	01	25	11	2020-01-25 11:00:00	2.6492521388645	NA	3.26114383353206
2020	01	25	12	2020-01-25 12:00:00	3.20299207062961	NA	3.25571486143463
2020	01	25	13	2020-01-25 13:00:00	2.46791112003908	NA	4.56683090658482
2020	01	25	14	2020-01-25 14:00:00	2.38431154250388	NA	4.81896469405721
2020	01	25	15	2020-01-25 15:00:00	2.43189748370768	NA	3.9808225422664
2020	01	25	16	2020-01-25 16:00:00	2.49531756774213	NA	3.2885064006882
2020	01	25	17	2020-01-25 17:00:00	2.41116328840137	NA	2.93542046709529
2020	01	25	18	2020-01-25 18:00:00	2.37029942971393	NA	2.73960671482269
2020	01	25	19	2020-01-25 19:00:00	2.52459518024443	NA	3.11685867714399
2020	01	25	20	2020-01-25 20:00:00	2.37059286638861	NA	3.01902198950491
2020	01	25	21	2020-01-25 21:00:00	2.30970800166148	NA	2.7453295370616
2020	01	25	22	2020-01-25 22:00:00	2.31225015205253	NA	2.72170573888997
2020	01	25	23	2020-01-25 23:00:00	2.38209264060821	NA	2.65483592572806
2020	01	26	00	2020-01-26 00:00:00	2.39307562406342	NA	2.6929717325423
2020	01	26	01	2020-01-26 01:00:00	2.43003496104124	NA	2.79356832379236
2020	01	26	02	2020-01-26 02:00:00	2.44716159620023	NA	2.60693092060523
2020	01	26	03	2020-01-26 03:00:00	2.478944070561	NA	2.59730288143156
2020	01	26	04	2020-01-26 04:00:00	2.55793102697172	NA	2.62087885573892
2020	01	26	05	2020-01-26 05:00:00	2.7011748059214	NA	2.62829367378647
2020	01	26	06	2020-01-26 06:00:00	2.45620790390301	NA	2.67497535616316
2020	01	26	07	2020-01-26 07:00:00	2.3959918846479	NA	2.72859773736563
2020	01	26	08	2020-01-26 08:00:00	2.48997087485447	NA	2.89458965983786
2020	01	26	09	2020-01-26 09:00:00	2.4715773294222	NA	2.86959255419116
2020	01	26	10	2020-01-26 10:00:00	2.47314959898325	NA	2.90218380793881
2020	01	26	11	2020-01-26 11:00:00	2.60807242507731	NA	2.98479266794662
2020	01	26	12	2020-01-26 12:00:00	2.81670486517057	NA	3.05130518736151
2020	01	26	13	2020-01-26 13:00:00	2.59050559102055	NA	3.10118344707279
2020	01	26	14	2020-01-26 14:00:00	2.68597658499251	NA	3.14649503439803
2020	01	26	15	2020-01-26 15:00:00	2.7809953288697	NA	2.97769689738979
2020	01	26	16	2020-01-26 16:00:00	2.63676548234557	NA	2.93431819528587
2020	01	26	17	2020-01-26 17:00:00	2.54242537725861	NA	2.74591835523907
2020	01	26	18	2020-01-26 18:00:00	2.56492983769098	NA	2.70209297901437
2020	01	26	19	2020-01-26 19:00:00	2.6237749599482	NA	2.76124459943919
2020	01	26	20	2020-01-26 20:00:00	2.63466497956094	NA	2.8373043832138
2020	01	26	21	2020-01-26 21:00:00	2.65348822874699	NA	2.84179386926664
2020	01	26	22	2020-01-26 22:00:00	2.68578742230839	NA	2.82496473805373
2020	01	26	23	2020-01-26 23:00:00	2.68021233430629	NA	2.84640718566091
2020	01	27	00	2020-01-27 00:00:00	2.61040553368847	NA	2.80714245656348
2020	01	27	01	2020-01-27 01:00:00	2.7213541464781	NA	2.86146702467519
2020	01	27	02	2020-01-27 02:00:00	2.94337592806371	NA	2.90307913874284
2020	01	27	03	2020-01-27 03:00:00	2.8516206457969	NA	2.95161513743586
2020	01	27	04	2020-01-27 04:00:00	2.80144534813825	NA	2.98729550384234
2020	01	27	05	2020-01-27 05:00:00	3.19501717528764	NA	2.99103077407997
2020	01	27	06	2020-01-27 06:00:00	3.11838888826955	NA	3.01200133195791
2020	01	27	07	2020-01-27 07:00:00	2.93854908253069	NA	3.1230941331004
2020	01	27	08	2020-01-27 08:00:00	2.92124790142264	NA	3.32487735850277
2020	01	27	09	2020-01-27 09:00:00	3.21061603981156	NA	3.33553772061707
2020	01	27	10	2020-01-27 10:00:00	3.46791371664471	NA	4.41248871832362
2020	01	27	11	2020-01-27 11:00:00	4.10348528715773	NA	3.73674828695073
2020	01	27	12	2020-01-27 12:00:00	4.14238876865704	NA	3.60371473195457
2020	01	27	13	2020-01-27 13:00:00	4.11775079986899	NA	3.46600147201766
2020	01	27	14	2020-01-27 14:00:00	4.63818843511177	NA	3.68261329200673
2020	01	27	15	2020-01-27 15:00:00	4.34484383249738	NA	3.6281106812766
2020	01	27	16	2020-01-27 16:00:00	3.21795400735678	NA	3.9086163667862
2020	01	27	17	2020-01-27 17:00:00	3.03201710274883	NA	3.44564009548512
2020	01	27	18	2020-01-27 18:00:00	3.04637541229165	NA	3.06613018748322
2020	01	27	19	2020-01-27 19:00:00	3.06867950058393	NA	3.19719260604745
2020	01	27	20	2020-01-27 20:00:00	3.0940803041368	NA	3.8199842228791
2020	01	27	21	2020-01-27 21:00:00	3.05336734761861	NA	3.49604989106677
2020	01	27	22	2020-01-27 22:00:00	2.027745789278	NA	3.54731991601064
2020	01	27	23	2020-01-27 23:00:00	2.86597535407263	NA	3.94951725010344
2020	01	28	00	2020-01-28 00:00:00	2.87335091449641	NA	3.77108932755824
2020	01	28	01	2020-01-28 01:00:00	2.97913010798911	NA	3.82293624660367
2020	01	28	02	2020-01-28 02:00:00	2.73679531024795	NA	3.88261845567483
2020	01	28	03	2020-01-28 03:00:00	3.01507132080423	NA	3.72963718135352
2020	01	28	04	2020-01-28 04:00:00	2.62108705206623	NA	3.74541680917371
2020	01	28	05	2020-01-28 05:00:00	2.68792481904316	NA	3.49529718628263
2020	01	28	06	2020-01-28 06:00:00	3.37478808014582	NA	3.16892671872265
2020	01	28	07	2020-01-28 07:00:00	3.92918445613487	NA	2.98292663208886
2020	01	28	08	2020-01-28 08:00:00	3.73107125411667	NA	2.50118207038417
2020	01	28	09	2020-01-28 09:00:00	3.4516464349592	NA	2.33098874199188
2020	01	28	10	2020-01-28 10:00:00	4.26615187914384	NA	2.16955523999853
2020	01	28	11	2020-01-28 11:00:00	4.01293293630532	NA	2.68139876406448
2020	01	28	12	2020-01-28 12:00:00	3.53292393315695	NA	3.70226192100003
2020	01	28	13	2020-01-28 13:00:00	3.73632780381731	NA	3.16091533272353
2020	01	28	14	2020-01-28 14:00:00	3.17060578174384	NA	4.04432792877696
2020	01	28	15	2020-01-28 15:00:00	4.12490729456494	NA	3.95344113062716
2020	01	28	16	2020-01-28 16:00:00	4.19512412211015	NA	3.96946598307535
2020	01	28	17	2020-01-28 17:00:00	4.15618071804589	NA	4.58272232600988
2020	01	28	18	2020-01-28 18:00:00	3.39525348854804	NA	4.18404809425212
2020	01	28	19	2020-01-28 19:00:00	3.07045886531719	NA	2.71800816842281
2020	01	28	20	2020-01-28 20:00:00	3.22248107007701	NA	4.18274081699341
2020	01	28	21	2020-01-28 21:00:00	3.27062893063449	NA	4.40757487261979
2020	01	28	22	2020-01-28 22:00:00	2.94806998045229	NA	4.65715615916074
2020	01	28	23	2020-01-28 23:00:00	2.57371038693518	NA	4.73730827194255
2020	01	29	00	2020-01-29 00:00:00	2.5536895163372	NA	5.05398982747806
2020	01	29	01	2020-01-29 01:00:00	2.865472739024	NA	4.3913436108604
2020	01	29	02	2020-01-29 02:00:00	3.83749766000754	NA	3.89352640411752
2020	01	29	03	2020-01-29 03:00:00	4.01152527637098	NA	3.74660139079829
2020	01	29	04	2020-01-29 04:00:00	4.09038255885894	NA	3.50254929779967
2020	01	29	05	2020-01-29 05:00:00	4.1804045810217	NA	3.71522588765061
2020	01	29	06	2020-01-29 06:00:00	5.03984696177603	NA	5.01665651160274
2020	01	29	07	2020-01-29 07:00:00	5.0548135714195	NA	5.27407520376414
2020	01	29	08	2020-01-29 08:00:00	3.70629958312443	NA	5.61744231872931
2020	01	29	09	2020-01-29 09:00:00	4.11625284140066	NA	5.87515801042551
2020	01	29	10	2020-01-29 10:00:00	3.46099826431238	NA	4.67576961352716
2020	01	29	11	2020-01-29 11:00:00	2.86455672682301	NA	3.89178067448678
2020	01	29	12	2020-01-29 12:00:00	3.01330731798032	NA	5.73302460756243
2020	01	29	13	2020-01-29 13:00:00	3.02594839545417	NA	6.91544775772366
2020	01	29	14	2020-01-29 14:00:00	3.22570503335315	NA	5.53333284137073
2020	01	29	15	2020-01-29 15:00:00	3.18618205301523	NA	3.84087106807069
2020	01	29	16	2020-01-29 16:00:00	3.25354705765005	NA	4.51345144643689
2020	01	29	17	2020-01-29 17:00:00	2.65135513794606	NA	5.38079431147082
2020	01	29	18	2020-01-29 18:00:00	2.63412522672063	NA	4.24291322521165
2020	01	29	19	2020-01-29 19:00:00	2.55105649379859	NA	3.62787347623577
2020	01	29	20	2020-01-29 20:00:00	2.42698957648899	NA	3.78347575998236
2020	01	29	21	2020-01-29 21:00:00	2.34540361744108	NA	2.73052376736471
2020	01	29	22	2020-01-29 22:00:00	2.43969584274592	NA	2.25371075197958
2020	01	29	23	2020-01-29 23:00:00	2.59322826219255	NA	2.48684271834316
2020	01	30	00	2020-01-30 00:00:00	3.05017948979667	NA	2.959618458751
2020	01	30	01	2020-01-30 01:00:00	3.29841513397436	NA	3.11794005665983
2020	01	30	02	2020-01-30 02:00:00	3.2630460721401	NA	2.70330169051016
2020	01	30	03	2020-01-30 03:00:00	3.22211781946265	NA	2.67380499391737
2020	01	30	04	2020-01-30 04:00:00	3.54553534930766	NA	2.5413027518271
2020	01	30	05	2020-01-30 05:00:00	2.99603015430551	NA	2.95891191776134
2020	01	30	06	2020-01-30 06:00:00	3.46784420840109	NA	2.81251419962078
2020	01	30	07	2020-01-30 07:00:00	2.80271837350161	NA	3.88089384907297
2020	01	30	08	2020-01-30 08:00:00	3.02938056567581	NA	3.74372420469495
2020	01	30	09	2020-01-30 09:00:00	2.4737613729306	NA	2.93333714289715
2020	01	30	10	2020-01-30 10:00:00	2.4560176970198	NA	3.57351474014843
2020	01	30	11	2020-01-30 11:00:00	2.33636337076984	NA	5.23680789960272
2020	01	30	12	2020-01-30 12:00:00	2.44531566847893	NA	4.64756985158284
2020	01	30	13	2020-01-30 13:00:00	2.53618589309485	NA	4.9415632401956
2020	01	30	14	2020-01-30 14:00:00	2.5899237391318	NA	4.24750977488315
2020	01	30	15	2020-01-30 15:00:00	2.39730316034974	NA	4.21967484319512
2020	01	30	16	2020-01-30 16:00:00	2.33663855384024	NA	3.76139683734138
2020	01	30	17	2020-01-30 17:00:00	2.28593779244918	NA	3.23555343088409
2020	01	30	18	2020-01-30 18:00:00	2.37864187997819	NA	2.55659181246355
2020	01	30	19	2020-01-30 19:00:00	2.41218831256462	NA	2.59009873491094
2020	01	30	20	2020-01-30 20:00:00	2.36793673554701	NA	2.59866343951412
2020	01	30	21	2020-01-30 21:00:00	2.37615779163828	NA	2.52115219331035
2020	01	30	22	2020-01-30 22:00:00	2.46378253676744	NA	2.46679019731814
2020	01	30	23	2020-01-30 23:00:00	2.57937545950343	NA	2.6138682526216
2020	01	31	00	2020-01-31 00:00:00	3.06545803868292	NA	2.51275510700584
2020	01	31	01	2020-01-31 01:00:00	3.72196950101134	NA	2.79064473419178
2020	01	31	02	2020-01-31 02:00:00	3.56747670830948	NA	2.88967996990941
2020	01	31	03	2020-01-31 03:00:00	3.59089447658864	NA	3.27612996180873
2020	01	31	04	2020-01-31 04:00:00	3.22047544794669	NA	2.87066422425896
2020	01	31	05	2020-01-31 05:00:00	3.99276583531527	NA	2.66278503530384
2020	01	31	06	2020-01-31 06:00:00	2.88171484175268	NA	2.76429792603666
2020	01	31	07	2020-01-31 07:00:00	3.35195577216668	NA	3.18144614960025
2020	01	31	08	2020-01-31 08:00:00	2.9071727390153	NA	3.03663361795428
2020	01	31	09	2020-01-31 09:00:00	2.92464251026069	NA	2.88158973244174
2020	01	31	10	2020-01-31 10:00:00	3.65417379286174	NA	2.7938011222391
2020	01	31	11	2020-01-31 11:00:00	4.44072346100695	NA	2.74670125222251
2020	01	31	12	2020-01-31 12:00:00	3.64815877904616	NA	2.94086690605533
2020	01	31	13	2020-01-31 13:00:00	3.59400816288717	NA	5.4610394577618
2020	01	31	14	2020-01-31 14:00:00	3.83296218352274	NA	4.67423167946908
2020	01	31	15	2020-01-31 15:00:00	4.03258585873488	NA	5.13945968796313
2020	01	31	16	2020-01-31 16:00:00	3.90389930993975	NA	4.51602099050745
2020	01	31	17	2020-01-31 17:00:00	3.34615130209692	NA	4.3558917212934
2020	01	31	18	2020-01-31 18:00:00	3.20538306575143	NA	4.50625880522653
2020	01	31	19	2020-01-31 19:00:00	3.20860235887674	NA	3.99465295077882
2020	01	31	20	2020-01-31 20:00:00	3.17408020557398	NA	3.30905392095156
2020	01	31	21	2020-01-31 21:00:00	3.02970978920644	NA	3.08316139396441
2020	01	31	22	2020-01-31 22:00:00	3.08280379554343	NA	3.29950869816853
2020	01	31	23	2020-01-31 23:00:00	3.20474952251274	NA	3.31188920128634
2020	02	01	00	2020-02-01 00:00:00	3.61348385782864	NA	3.36726672624471
2020	02	01	01	2020-02-01 01:00:00	4.07170217256623	NA	3.2944579389223
2020	02	01	02	2020-02-01 02:00:00	3.78259843052896	NA	3.56347405240288
2020	02	01	03	2020-02-01 03:00:00	4.5937342989708	NA	3.56137012554209
2020	02	01	04	2020-02-01 04:00:00	3.79979584371888	NA	3.44001847358554
2020	02	01	05	2020-02-01 05:00:00	3.98139637472706	NA	3.39075730301657
2020	02	01	06	2020-02-01 06:00:00	4.23167397934553	NA	3.32454039798524
2020	02	01	07	2020-02-01 07:00:00	4.02790465996785	NA	3.35856408326174
2020	02	01	08	2020-02-01 08:00:00	4.79189117052797	NA	3.24165481771457
2020	02	01	09	2020-02-01 09:00:00	4.17215182101266	NA	3.43604685195983
2020	02	01	10	2020-02-01 10:00:00	5.88258527647038	NA	3.2702300409867
2020	02	01	11	2020-02-01 11:00:00	4.55688263936868	NA	4.10749182713696
2020	02	01	12	2020-02-01 12:00:00	5.42276559222848	NA	4.16365693378325
2020	02	01	13	2020-02-01 13:00:00	6.37884621190849	NA	4.33725415091385
2020	02	01	14	2020-02-01 14:00:00	6.42572017191496	NA	NA
2020	02	01	15	2020-02-01 15:00:00	6.15868654798507	NA	NA
2020	02	01	16	2020-02-01 16:00:00	4.69701761453706	NA	NA
2020	02	01	17	2020-02-01 17:00:00	5.15172758876089	NA	NA
2020	02	01	18	2020-02-01 18:00:00	4.49447273230231	NA	NA
2020	02	01	19	2020-02-01 19:00:00	4.20094456122722	NA	NA
2020	02	01	20	2020-02-01 20:00:00	4.05286152809308	NA	NA
2020	02	01	21	2020-02-01 21:00:00	3.77503140271414	NA	3.57060930722658
2020	02	01	22	2020-02-01 22:00:00	3.54590344933597	NA	3.41069460562061
2020	02	01	23	2020-02-01 23:00:00	3.66826018964794	NA	3.7855928035069
2020	02	02	00	2020-02-02 00:00:00	3.52377562938436	NA	3.90879483879105
2020	02	02	01	2020-02-02 01:00:00	4.00844218583752	NA	4.38459335801717
2020	02	02	02	2020-02-02 02:00:00	4.20449678023649	NA	3.58984962891287
2020	02	02	03	2020-02-02 03:00:00	4.71174847776186	NA	3.23582276267717
2020	02	02	04	2020-02-02 04:00:00	4.73188106119982	NA	3.15147769915031
2020	02	02	05	2020-02-02 05:00:00	5.43057853436758	NA	3.143889020121
2020	02	02	06	2020-02-02 06:00:00	3.94348298660559	NA	2.86492102671999
2020	02	02	07	2020-02-02 07:00:00	4.71849457145821	NA	3.33650479902444
2020	02	02	08	2020-02-02 08:00:00	4.52129419788508	NA	3.81907471737868
2020	02	02	09	2020-02-02 09:00:00	5.93594395872833	NA	4.39043408991383
2020	02	02	10	2020-02-02 10:00:00	6.77276588713993	NA	4.21731365016171
2020	02	02	11	2020-02-02 11:00:00	7.19346389488812	NA	4.05828037198408
2020	02	02	12	2020-02-02 12:00:00	5.97405360418251	NA	4.66546631315272
2020	02	02	13	2020-02-02 13:00:00	6.55415488508411	NA	5.19797210044112
2020	02	02	14	2020-02-02 14:00:00	6.90968588850957	NA	5.22845821343526
2020	02	02	15	2020-02-02 15:00:00	6.22728963762817	NA	5.36801801071454
2020	02	02	16	2020-02-02 16:00:00	5.15536242980418	NA	4.60833166121657
2020	02	02	17	2020-02-02 17:00:00	4.5818722285624	NA	4.91321737333429
2020	02	02	18	2020-02-02 18:00:00	4.39310266832076	NA	4.86864726623481
2020	02	02	19	2020-02-02 19:00:00	4.38162110473776	NA	4.23219582853963
2020	02	02	20	2020-02-02 20:00:00	4.23940473535723	NA	4.64181882789319
2020	02	02	21	2020-02-02 21:00:00	4.28220462683896	NA	3.50493202561721
2020	02	02	22	2020-02-02 22:00:00	4.35149462474519	NA	2.97170751053935
2020	02	02	23	2020-02-02 23:00:00	4.51043260890015	NA	3.09643738734128
2020	02	03	00	2020-02-03 00:00:00	4.48584878695438	NA	3.15027159833548
2020	02	03	01	2020-02-03 01:00:00	4.61560093674176	NA	3.34055161571257
2020	02	03	02	2020-02-03 02:00:00	5.7595586877328	NA	4.27822590982324
2020	02	03	03	2020-02-03 03:00:00	5.6189365197635	NA	4.54767253263376
2020	02	03	04	2020-02-03 04:00:00	5.60905254461957	NA	4.86800675369392
2020	02	03	05	2020-02-03 05:00:00	6.46029049968548	NA	4.95040339090466
2020	02	03	06	2020-02-03 06:00:00	5.76403737653356	NA	4.75868023015526
2020	02	03	07	2020-02-03 07:00:00	4.77796891163199	NA	4.42700055840978
2020	02	03	08	2020-02-03 08:00:00	5.54989752759719	NA	3.99633810464639
2020	02	03	09	2020-02-03 09:00:00	5.58406804509159	NA	3.98629688252003
2020	02	03	10	2020-02-03 10:00:00	5.38030626541352	NA	3.48357182849684
2020	02	03	11	2020-02-03 11:00:00	5.35139947113199	NA	3.63459576498951
2020	02	03	12	2020-02-03 12:00:00	2.68995154921075	NA	3.86459566996459
2020	02	03	13	2020-02-03 13:00:00	2.05452047394482	NA	3.87352328741888
2020	02	03	14	2020-02-03 14:00:00	2.08053753476072	NA	5.11872092484522
2020	02	03	15	2020-02-03 15:00:00	2.06736184728086	NA	3.81775355035192
2020	02	03	16	2020-02-03 16:00:00	2.06399361015274	NA	2.47191987167977
2020	02	03	17	2020-02-03 17:00:00	2.04350043231591	NA	2.20137629873344
2020	02	03	18	2020-02-03 18:00:00	1.99211216507984	NA	2.05632389679511
2020	02	03	19	2020-02-03 19:00:00	1.99774595280102	NA	2.09787024581009
2020	02	03	20	2020-02-03 20:00:00	1.99182281034797	NA	2.00003439485683
2020	02	03	21	2020-02-03 21:00:00	1.99415411575004	NA	1.98193338087275
2020	02	03	22	2020-02-03 22:00:00	1.99401768557796	NA	1.97562098647658
2020	02	03	23	2020-02-03 23:00:00	2.07619425888946	NA	2.00035702168762
2020	02	04	00	2020-02-04 00:00:00	2.03698116549129	NA	1.97373565407477
2020	02	04	01	2020-02-04 01:00:00	2.08905426038272	NA	1.98322333192463
2020	02	04	02	2020-02-04 02:00:00	2.1045117859429	NA	1.97054034117132
2020	02	04	03	2020-02-04 03:00:00	2.18448245233893	NA	1.962187510116
2020	02	04	04	2020-02-04 04:00:00	2.28437236147182	NA	1.98401247258262
2020	02	04	05	2020-02-04 05:00:00	2.33342632175524	NA	2.00163961681322
2020	02	04	06	2020-02-04 06:00:00	2.42329033156334	NA	1.98517891478886
2020	02	04	07	2020-02-04 07:00:00	2.36912519981936	NA	2.02141987585398
2020	02	04	08	2020-02-04 08:00:00	2.45640731068133	NA	2.01533967524381
2020	02	04	09	2020-02-04 09:00:00	2.37289925652906	NA	1.97052761956674
2020	02	04	10	2020-02-04 10:00:00	2.32230668547277	NA	1.9976594735756
2020	02	04	11	2020-02-04 11:00:00	2.42017855501131	NA	2.10715611891165
2020	02	04	12	2020-02-04 12:00:00	2.58776949512733	NA	2.20245906389504
2020	02	04	13	2020-02-04 13:00:00	2.89876828080667	NA	1.97899465354468
2020	02	04	14	2020-02-04 14:00:00	3.02909460116404	NA	2.18105538181055
2020	02	04	15	2020-02-04 15:00:00	2.68150622643411	NA	2.1174407190914
2020	02	04	16	2020-02-04 16:00:00	3.08031533225459	NA	2.91926508740859
2020	02	04	17	2020-02-04 17:00:00	2.54812987005033	NA	3.45593286511325
2020	02	04	18	2020-02-04 18:00:00	2.41718736501775	NA	3.14727067470693
2020	02	04	19	2020-02-04 19:00:00	2.25796725814747	NA	3.3514106958541
2020	02	04	20	2020-02-04 20:00:00	2.08393649522235	NA	3.35730270615012
2020	02	04	21	2020-02-04 21:00:00	2.03567227701769	NA	3.72313595144975
2020	02	04	22	2020-02-04 22:00:00	2.07552720885816	NA	3.14333243007461
2020	02	04	23	2020-02-04 23:00:00	2.39071950046697	NA	3.48636277962546
2020	02	05	00	2020-02-05 00:00:00	2.65117184822274	NA	3.24537330402895
2020	02	05	01	2020-02-05 01:00:00	2.68951511458387	NA	2.79319415654672
2020	02	05	02	2020-02-05 02:00:00	2.9769981300014	NA	2.41968120301102
2020	02	05	03	2020-02-05 03:00:00	2.22243094826577	NA	2.33874760250527
2020	02	05	04	2020-02-05 04:00:00	2.21142100350967	NA	2.34569907931953
2020	02	05	05	2020-02-05 05:00:00	2.85552381931348	NA	2.28849703748927
2020	02	05	06	2020-02-05 06:00:00	2.61559610518849	NA	2.37243928749289
2020	02	05	07	2020-02-05 07:00:00	3.78687709548726	NA	3.05072904533566
2020	02	05	08	2020-02-05 08:00:00	3.36013401782525	NA	2.84479873137296
2020	02	05	09	2020-02-05 09:00:00	4.25247485398151	NA	2.29146318851285
2020	02	05	10	2020-02-05 10:00:00	3.52224981112867	NA	2.14844498509233
2020	02	05	11	2020-02-05 11:00:00	3.02430742549478	NA	2.15556266739742
2020	02	05	12	2020-02-05 12:00:00	3.0045842885338	NA	2.83965939225977
2020	02	05	13	2020-02-05 13:00:00	4.1023036916602	NA	3.35486828945997
2020	02	05	14	2020-02-05 14:00:00	4.54985736354713	NA	4.48942810087385
2020	02	05	15	2020-02-05 15:00:00	4.13705303861763	NA	3.18827467248795
2020	02	05	16	2020-02-05 16:00:00	4.01533934855986	NA	2.41647263114845
2020	02	05	17	2020-02-05 17:00:00	2.93469775102666	NA	2.46736344523514
2020	02	05	18	2020-02-05 18:00:00	2.45274556844956	NA	2.87028451210098
2020	02	05	19	2020-02-05 19:00:00	2.64919353794598	NA	2.67034861698175
2020	02	05	20	2020-02-05 20:00:00	2.59242527933183	NA	2.86160874508518
2020	02	05	21	2020-02-05 21:00:00	2.49718321057316	NA	3.13440744086122
2020	02	05	22	2020-02-05 22:00:00	2.452692816181	NA	3.25577893023831
2020	02	05	23	2020-02-05 23:00:00	2.55220661081577	NA	3.1993592739175
2020	02	06	00	2020-02-06 00:00:00	3.04799847336038	NA	3.23662877566018
2020	02	06	01	2020-02-06 01:00:00	3.1440811120747	NA	3.63303491715417
2020	02	06	02	2020-02-06 02:00:00	3.85607737754535	NA	3.70790876600188
2020	02	06	03	2020-02-06 03:00:00	3.80601258827978	NA	3.51616919588595
2020	02	06	04	2020-02-06 04:00:00	3.63493939275608	NA	3.30157865345271
2020	02	06	05	2020-02-06 05:00:00	3.41224208814747	NA	3.10491144459295
2020	02	06	06	2020-02-06 06:00:00	3.39285690582394	NA	3.15075530560552
2020	02	06	07	2020-02-06 07:00:00	3.83334659645049	NA	3.20565054065792
2020	02	06	08	2020-02-06 08:00:00	3.80837766674804	NA	3.07713526286853
2020	02	06	09	2020-02-06 09:00:00	4.05578691784388	NA	2.95292842226097
2020	02	06	10	2020-02-06 10:00:00	3.81821654028519	NA	3.08486158330901
2020	02	06	11	2020-02-06 11:00:00	3.18723228668934	NA	5.77806667767183
2020	02	06	12	2020-02-06 12:00:00	3.23971925745855	NA	5.39253358535407
2020	02	06	13	2020-02-06 13:00:00	3.5132298834678	NA	4.36665746657317
2020	02	06	14	2020-02-06 14:00:00	3.50730315657809	NA	4.1306314484178
2020	02	06	15	2020-02-06 15:00:00	4.13576070237878	NA	6.0598375126133
2020	02	06	16	2020-02-06 16:00:00	3.26121022927109	NA	5.5767853359425
2020	02	06	17	2020-02-06 17:00:00	3.59006212100616	NA	4.38794449512472
2020	02	06	18	2020-02-06 18:00:00	3.06342570529399	NA	3.74167072560085
2020	02	06	19	2020-02-06 19:00:00	2.90018961095066	NA	4.03388127132943
2020	02	06	20	2020-02-06 20:00:00	2.78160067108757	NA	4.20088042493185
2020	02	06	21	2020-02-06 21:00:00	2.65634840112137	NA	2.60673459347717
2020	02	06	22	2020-02-06 22:00:00	2.55103047379871	NA	3.6263377429004
2020	02	06	23	2020-02-06 23:00:00	2.77298641639894	NA	3.62786195883698
2020	02	07	00	2020-02-07 00:00:00	3.21201031069648	NA	3.5201629400271
2020	02	07	01	2020-02-07 01:00:00	3.66101574282162	NA	3.60009686573311
2020	02	07	02	2020-02-07 02:00:00	2.71925793296731	NA	3.78909593518807
2020	02	07	03	2020-02-07 03:00:00	3.75922926023359	NA	3.02255679240679
2020	02	07	04	2020-02-07 04:00:00	3.40430283106805	NA	2.91290941948916
2020	02	07	05	2020-02-07 05:00:00	2.31537571277653	NA	2.70216107560637
2020	02	07	06	2020-02-07 06:00:00	3.82698022981597	NA	2.86542742362466
2020	02	07	07	2020-02-07 07:00:00	2.22488108889986	NA	2.53601837646361
2020	02	07	08	2020-02-07 08:00:00	2.03688038901602	NA	2.56493413542697
2020	02	07	09	2020-02-07 09:00:00	2.03384595031629	NA	NA
2020	02	07	10	2020-02-07 10:00:00	2.04326367388557	NA	NA
2020	02	07	11	2020-02-07 11:00:00	2.23886826160508	NA	NA
2020	02	07	12	2020-02-07 12:00:00	2.25887000598497	NA	NA
2020	02	07	13	2020-02-07 13:00:00	2.77826899740809	NA	NA
2020	02	07	14	2020-02-07 14:00:00	2.73813596513147	NA	NA
2020	02	07	15	2020-02-07 15:00:00	2.25649758400061	NA	NA
2020	02	07	16	2020-02-07 16:00:00	2.01777056999158	NA	NA
2020	02	07	17	2020-02-07 17:00:00	1.97234842461801	NA	NA
2020	02	07	18	2020-02-07 18:00:00	1.9551249736779	NA	NA
2020	02	07	19	2020-02-07 19:00:00	1.96086814219125	NA	1.93911263777339
2020	02	07	20	2020-02-07 20:00:00	1.9505257628776	NA	1.94667680546809
2020	02	07	21	2020-02-07 21:00:00	1.95447686641871	NA	2.0452392171471
2020	02	07	22	2020-02-07 22:00:00	1.95933898303008	NA	NA
2020	02	07	23	2020-02-07 23:00:00	1.95806565120938	NA	NA
2020	02	08	00	2020-02-08 00:00:00	1.95602223315734	NA	NA
2020	02	08	01	2020-02-08 01:00:00	1.98080789399267	NA	NA
2020	02	08	02	2020-02-08 02:00:00	1.99924573015177	NA	NA
2020	02	08	03	2020-02-08 03:00:00	1.97121383256022	NA	NA
2020	02	08	04	2020-02-08 04:00:00	1.99689555338855	NA	NA
2020	02	08	05	2020-02-08 05:00:00	1.98732081410708	NA	NA
2020	02	08	06	2020-02-08 06:00:00	2.16523133036436	NA	NA
2020	02	08	07	2020-02-08 07:00:00	2.23879295400435	NA	NA
2020	02	08	08	2020-02-08 08:00:00	2.77853496495346	NA	NA
2020	02	08	09	2020-02-08 09:00:00	2.84462151023867	NA	NA
2020	02	08	10	2020-02-08 10:00:00	2.57653592738168	NA	NA
2020	02	08	11	2020-02-08 11:00:00	3.31828005446463	NA	NA
2020	02	08	12	2020-02-08 12:00:00	3.63892102091697	NA	NA
2020	02	08	13	2020-02-08 13:00:00	3.77141416755426	NA	NA
2020	02	08	14	2020-02-08 14:00:00	4.0302029530537	NA	NA
2020	02	08	15	2020-02-08 15:00:00	2.99633370392564	NA	NA
2020	02	08	16	2020-02-08 16:00:00	2.98141540073419	NA	NA
2020	02	08	17	2020-02-08 17:00:00	3.17462062899259	NA	NA
2020	02	08	18	2020-02-08 18:00:00	3.04718424127356	NA	NA
2020	02	08	19	2020-02-08 19:00:00	2.95930239820871	NA	NA
2020	02	08	20	2020-02-08 20:00:00	2.60870555990787	NA	2.73602219269932
2020	02	08	21	2020-02-08 21:00:00	2.49630484296351	NA	2.59017479786954
2020	02	08	22	2020-02-08 22:00:00	2.47506250164686	NA	2.2271502541062
2020	02	08	23	2020-02-08 23:00:00	2.16766641602227	NA	3.1639610517288
2020	02	09	00	2020-02-09 00:00:00	1.99952833403703	NA	3.05109718727955
2020	02	09	01	2020-02-09 01:00:00	1.98610332264093	NA	1.99027415212385
2020	02	09	02	2020-02-09 02:00:00	1.99535061125247	NA	1.98047226666847
2020	02	09	03	2020-02-09 03:00:00	2.00585788773239	NA	1.96964987587034
2020	02	09	04	2020-02-09 04:00:00	1.98365601172001	NA	2.06443091631509
2020	02	09	05	2020-02-09 05:00:00	1.98840775866633	NA	2.05484953340778
2020	02	09	06	2020-02-09 06:00:00	2.05905382009924	NA	2.00916672921663
2020	02	09	07	2020-02-09 07:00:00	2.12908522039503	NA	2.12936821228766
2020	02	09	08	2020-02-09 08:00:00	2.14577074927789	NA	2.14693798080094
2020	02	09	09	2020-02-09 09:00:00	2.17277265300823	NA	2.12067508555611
2020	02	09	10	2020-02-09 10:00:00	2.32125525420587	NA	2.03165239955947
2020	02	09	11	2020-02-09 11:00:00	2.31278669178405	NA	1.95084917219941
2020	02	09	12	2020-02-09 12:00:00	2.20671418417783	NA	1.99415092605776
2020	02	09	13	2020-02-09 13:00:00	2.12124663650047	NA	2.03508678039065
2020	02	09	14	2020-02-09 14:00:00	2.13311187422606	NA	2.0001363130393
2020	02	09	15	2020-02-09 15:00:00	2.09993580460124	NA	1.98990213297688
2020	02	09	16	2020-02-09 16:00:00	2.08993394795116	NA	2.00287003986596
2020	02	09	17	2020-02-09 17:00:00	2.05701074538849	NA	1.98988263920741
2020	02	09	18	2020-02-09 18:00:00	2.02834010164657	NA	2.06713368967115
2020	02	09	19	2020-02-09 19:00:00	2.01714394167746	NA	2.04071104708214
2020	02	09	20	2020-02-09 20:00:00	2.03840612281548	NA	2.06858666066465
2020	02	09	21	2020-02-09 21:00:00	2.04973670208457	NA	2.03871134105338
2020	02	09	22	2020-02-09 22:00:00	2.08779162301799	NA	2.05335029412944
2020	02	09	23	2020-02-09 23:00:00	2.10485502107404	NA	2.12612698734655
2020	02	10	00	2020-02-10 00:00:00	2.13506869196149	NA	2.11872788525927
2020	02	10	01	2020-02-10 01:00:00	2.46056698506941	NA	2.4364533527238
2020	02	10	02	2020-02-10 02:00:00	2.65739990219833	NA	2.08232274986871
2020	02	10	03	2020-02-10 03:00:00	2.92795021207911	NA	2.0191826994199
2020	02	10	04	2020-02-10 04:00:00	3.54783844330706	NA	2.04946503252159
2020	02	10	05	2020-02-10 05:00:00	3.12249435837025	NA	2.03117019011343
2020	02	10	06	2020-02-10 06:00:00	3.03797711965371	NA	2.13947885548314
2020	02	10	07	2020-02-10 07:00:00	2.70371132494732	NA	2.10666174064492
2020	02	10	08	2020-02-10 08:00:00	2.86308343818768	NA	2.1744604602194
2020	02	10	09	2020-02-10 09:00:00	2.78905693465554	NA	2.14318511563354
2020	02	10	10	2020-02-10 10:00:00	2.92585044687079	NA	2.05661282049901
2020	02	10	11	2020-02-10 11:00:00	2.81180518816801	NA	2.15600099396388
2020	02	10	12	2020-02-10 12:00:00	3.01085278884968	NA	2.083369112743
2020	02	10	13	2020-02-10 13:00:00	3.49394879457478	NA	2.01738686615877
2020	02	10	14	2020-02-10 14:00:00	3.21475921209154	NA	2.1473447560821
2020	02	10	15	2020-02-10 15:00:00	2.62437325072391	NA	2.2402672414265
2020	02	10	16	2020-02-10 16:00:00	2.59318125411028	NA	2.19244055939017
2020	02	10	17	2020-02-10 17:00:00	2.33343480650954	NA	2.17269052306661
2020	02	10	18	2020-02-10 18:00:00	2.47746335352004	NA	2.25429010678203
2020	02	10	19	2020-02-10 19:00:00	2.50486965258756	NA	2.03046014120667
2020	02	10	20	2020-02-10 20:00:00	2.3228073142257	NA	2.2788728264642
2020	02	10	21	2020-02-10 21:00:00	2.2841498322146	NA	2.2409317260891
2020	02	10	22	2020-02-10 22:00:00	2.18526317505319	NA	2.14263445772952
2020	02	10	23	2020-02-10 23:00:00	2.08280293481964	NA	2.06830959961407
2020	02	11	00	2020-02-11 00:00:00	2.10891671872742	NA	2.17641948505278
2020	02	11	01	2020-02-11 01:00:00	2.30366508024735	NA	2.20642019173323
2020	02	11	02	2020-02-11 02:00:00	2.48566065334956	NA	2.29542612077244
2020	02	11	03	2020-02-11 03:00:00	2.84370061315725	NA	2.03606695008745
2020	02	11	04	2020-02-11 04:00:00	2.85942338928758	NA	2.17844529357848
2020	02	11	05	2020-02-11 05:00:00	2.72320572231653	NA	2.07489651525524
2020	02	11	06	2020-02-11 06:00:00	2.29428171380071	NA	2.02767150156057
2020	02	11	07	2020-02-11 07:00:00	2.4713558954699	NA	2.07634141259589
2020	02	11	08	2020-02-11 08:00:00	2.71611693606493	NA	2.28519392383906
2020	02	11	09	2020-02-11 09:00:00	2.95588853762869	NA	2.2909865353254
2020	02	11	10	2020-02-11 10:00:00	2.78124624361852	NA	2.26247792007607
2020	02	11	11	2020-02-11 11:00:00	2.85920426610455	NA	2.17603318213178
2020	02	11	12	2020-02-11 12:00:00	2.69911802657096	NA	2.23038094581125
2020	02	11	13	2020-02-11 13:00:00	2.80647223515815	NA	2.11660597074491
2020	02	11	14	2020-02-11 14:00:00	3.78794759416783	NA	2.05584617997649
2020	02	11	15	2020-02-11 15:00:00	2.56323949417653	NA	2.10749392896458
2020	02	11	16	2020-02-11 16:00:00	2.07086171147137	NA	2.45453148728972
2020	02	11	17	2020-02-11 17:00:00	2.10172959359754	NA	2.1662238956284
2020	02	11	18	2020-02-11 18:00:00	2.2423409151794	NA	2.08363811927704
2020	02	11	19	2020-02-11 19:00:00	2.23605040643666	NA	2.05181701379087
2020	02	11	20	2020-02-11 20:00:00	2.29964918389375	NA	2.04161415326715
2020	02	11	21	2020-02-11 21:00:00	2.33322501761736	NA	2.04834742009998
2020	02	11	22	2020-02-11 22:00:00	2.19749431636482	NA	2.04947223796964
2020	02	11	23	2020-02-11 23:00:00	2.21101635433981	NA	2.12133969363846
2020	02	12	00	2020-02-12 00:00:00	2.18222419060688	NA	2.07506618932139
2020	02	12	01	2020-02-12 01:00:00	2.41016314636377	NA	2.47633726244337
2020	02	12	02	2020-02-12 02:00:00	2.46620163267781	NA	2.63391341426706
2020	02	12	03	2020-02-12 03:00:00	2.80365063344246	NA	2.49946475951307
2020	02	12	04	2020-02-12 04:00:00	3.04669675896017	NA	2.31200867640678
2020	02	12	05	2020-02-12 05:00:00	3.42494931807626	NA	2.28393454350704
2020	02	12	06	2020-02-12 06:00:00	3.12712109345298	NA	2.37456966458708
2020	02	12	07	2020-02-12 07:00:00	4.11229740065762	NA	2.3651040623041
2020	02	12	08	2020-02-12 08:00:00	3.4891225567976	NA	2.72862648921951
2020	02	12	09	2020-02-12 09:00:00	2.85443340821386	NA	2.73344021425163
2020	02	12	10	2020-02-12 10:00:00	2.47012741477093	NA	2.54084283520031
2020	02	12	11	2020-02-12 11:00:00	2.41080458047374	NA	2.58758354549961
2020	02	12	12	2020-02-12 12:00:00	2.28778566612729	NA	2.76171073526508
2020	02	12	13	2020-02-12 13:00:00	3.29034511797366	NA	3.37614863230134
2020	02	12	14	2020-02-12 14:00:00	3.64383671323632	NA	2.47465145606601
2020	02	12	15	2020-02-12 15:00:00	3.323036586515	NA	2.46360651065325
2020	02	12	16	2020-02-12 16:00:00	2.68820246787758	NA	2.61716901314634
2020	02	12	17	2020-02-12 17:00:00	2.52997399009358	NA	2.35623239345948
2020	02	12	18	2020-02-12 18:00:00	2.61942656903896	NA	2.12647918737887
2020	02	12	19	2020-02-12 19:00:00	2.62443645011974	NA	2.14803511134046
2020	02	12	20	2020-02-12 20:00:00	2.48631110145551	NA	2.2037826824989
2020	02	12	21	2020-02-12 21:00:00	2.39078682083988	NA	2.41201730021331
2020	02	12	22	2020-02-12 22:00:00	2.52546394852589	NA	2.4423754251136
2020	02	12	23	2020-02-12 23:00:00	2.47095582045233	NA	2.33466838552204
2020	02	13	00	2020-02-13 00:00:00	2.64757143999348	NA	2.24202212421099
2020	02	13	01	2020-02-13 01:00:00	3.03601390227533	NA	2.23607648927035
2020	02	13	02	2020-02-13 02:00:00	2.9927345833705	NA	2.20293311657458
2020	02	13	03	2020-02-13 03:00:00	3.0287358190274	NA	2.12643398563458
2020	02	13	04	2020-02-13 04:00:00	2.67021770286748	NA	2.42026999099834
2020	02	13	05	2020-02-13 05:00:00	2.79671578467352	NA	2.88677855679551
2020	02	13	06	2020-02-13 06:00:00	3.1109002434848	NA	2.12576143685353
2020	02	13	07	2020-02-13 07:00:00	2.84785433836625	NA	2.50347917898605
2020	02	13	08	2020-02-13 08:00:00	3.34044090763937	NA	3.21407419118827
2020	02	13	09	2020-02-13 09:00:00	3.47311231300152	NA	3.29468359810834
2020	02	13	10	2020-02-13 10:00:00	3.79968389187563	NA	3.06520275801237
2020	02	13	11	2020-02-13 11:00:00	4.20112189729692	NA	3.14668649112232
2020	02	13	12	2020-02-13 12:00:00	4.61732973709051	NA	2.80488012889227
2020	02	13	13	2020-02-13 13:00:00	4.6670172938415	NA	2.4042587517528
2020	02	13	14	2020-02-13 14:00:00	4.57042934528028	NA	2.42589902470072
2020	02	13	15	2020-02-13 15:00:00	3.74630469875076	NA	2.59802093862541
2020	02	13	16	2020-02-13 16:00:00	3.00481101216601	NA	2.5476228230439
2020	02	13	17	2020-02-13 17:00:00	2.91483476259854	NA	2.55447258080105
2020	02	13	18	2020-02-13 18:00:00	2.91135561859602	NA	2.38368462797975
2020	02	13	19	2020-02-13 19:00:00	2.92392647695048	NA	2.52439751612763
2020	02	13	20	2020-02-13 20:00:00	2.58395532763731	NA	2.28907676801036
2020	02	13	21	2020-02-13 21:00:00	2.37354186879761	NA	2.20964524123558
2020	02	13	22	2020-02-13 22:00:00	2.32487739166932	NA	2.19548313687244
2020	02	13	23	2020-02-13 23:00:00	2.29359771995083	NA	2.15660715782329
2020	02	14	00	2020-02-14 00:00:00	2.35947467245972	NA	2.34288597088878
2020	02	14	01	2020-02-14 01:00:00	2.72248381072337	NA	2.32889292247034
2020	02	14	02	2020-02-14 02:00:00	3.47310985622524	NA	2.92060461591741
2020	02	14	03	2020-02-14 03:00:00	2.82428846796742	NA	2.86966746214149
2020	02	14	04	2020-02-14 04:00:00	2.73193305327418	NA	2.49694722901964
2020	02	14	05	2020-02-14 05:00:00	2.76728945476923	NA	2.86801212394014
2020	02	14	06	2020-02-14 06:00:00	2.69816503097514	NA	2.50938655081362
2020	02	14	07	2020-02-14 07:00:00	2.60501202954133	NA	2.49140768858364
2020	02	14	08	2020-02-14 08:00:00	2.91851102785185	NA	2.93277424571088
2020	02	14	09	2020-02-14 09:00:00	2.82378412539733	NA	3.10967501060291
2020	02	14	10	2020-02-14 10:00:00	2.76058228111235	NA	2.8495599397847
2020	02	14	11	2020-02-14 11:00:00	3.04177300890141	NA	2.71285701628628
2020	02	14	12	2020-02-14 12:00:00	2.60574048345752	NA	3.13462970453755
2020	02	14	13	2020-02-14 13:00:00	2.47398433886669	NA	2.78223808356188
2020	02	14	14	2020-02-14 14:00:00	3.49965714612322	NA	2.75021211752316
2020	02	14	15	2020-02-14 15:00:00	4.28951682867865	NA	3.07537396751926
2020	02	14	16	2020-02-14 16:00:00	3.39597732738541	NA	2.62157279161063
2020	02	14	17	2020-02-14 17:00:00	2.96446219265802	NA	2.85655011326843
2020	02	14	18	2020-02-14 18:00:00	2.68687529216233	NA	3.18497632590449
2020	02	14	19	2020-02-14 19:00:00	2.60281361831443	NA	3.06725142338392
2020	02	14	20	2020-02-14 20:00:00	2.54194281221007	NA	2.89254075214952
2020	02	14	21	2020-02-14 21:00:00	2.81882243955856	NA	2.24810409591125
2020	02	14	22	2020-02-14 22:00:00	2.88242861007632	NA	2.62310516535395
2020	02	14	23	2020-02-14 23:00:00	2.7938882323494	NA	2.75496493581583
2020	02	15	00	2020-02-15 00:00:00	2.83341035833767	NA	2.57561725235565
2020	02	15	01	2020-02-15 01:00:00	3.15285906319872	NA	2.63914596755402
2020	02	15	02	2020-02-15 02:00:00	2.62104515184778	NA	2.97554531501619
2020	02	15	03	2020-02-15 03:00:00	2.46405470979391	NA	2.65364852380615
2020	02	15	04	2020-02-15 04:00:00	2.38516402853229	NA	2.78786851317177
2020	02	15	05	2020-02-15 05:00:00	2.67758849578432	NA	2.4808497690804
2020	02	15	06	2020-02-15 06:00:00	2.88403299502081	NA	2.64148884775062
2020	02	15	07	2020-02-15 07:00:00	2.34485964080109	NA	2.45049147333692
2020	02	15	08	2020-02-15 08:00:00	2.31108766453263	NA	2.25577398396651
2020	02	15	09	2020-02-15 09:00:00	2.31894751198884	NA	2.73944533034069
2020	02	15	10	2020-02-15 10:00:00	2.20434742716267	NA	2.61894809105932
2020	02	15	11	2020-02-15 11:00:00	2.16068993202962	NA	2.3357194252158
2020	02	15	12	2020-02-15 12:00:00	2.17014123487357	NA	2.26505331934616
2020	02	15	13	2020-02-15 13:00:00	2.13948441238159	NA	2.38739463868024
2020	02	15	14	2020-02-15 14:00:00	2.42120897050622	NA	2.48972219366336
2020	02	15	15	2020-02-15 15:00:00	2.47579499647226	NA	2.43175602887394
2020	02	15	16	2020-02-15 16:00:00	2.75065030969865	NA	2.71501704392382
2020	02	15	17	2020-02-15 17:00:00	2.72187172813452	NA	2.90508177598714
2020	02	15	18	2020-02-15 18:00:00	2.7183234880484	NA	2.88501801035729
2020	02	15	19	2020-02-15 19:00:00	2.66952499784694	NA	2.71223450424696
2020	02	15	20	2020-02-15 20:00:00	2.68957002917976	NA	2.41838099009637
2020	02	15	21	2020-02-15 21:00:00	2.60842725961091	NA	2.23809990750989
2020	02	15	22	2020-02-15 22:00:00	2.37348482557796	NA	2.1530180352849
2020	02	15	23	2020-02-15 23:00:00	2.07659693287879	NA	2.09216604179694
2020	02	16	00	2020-02-16 00:00:00	1.99481096639461	NA	2.34500330774957
2020	02	16	01	2020-02-16 01:00:00	2.11510267570143	NA	2.66423887333391
2020	02	16	02	2020-02-16 02:00:00	2.04311877478664	NA	2.49104769608472
2020	02	16	03	2020-02-16 03:00:00	2.25348525694613	NA	2.96353881712477
2020	02	16	04	2020-02-16 04:00:00	2.06999168463291	NA	2.58185769758883
2020	02	16	05	2020-02-16 05:00:00	2.4923471218279	NA	2.4425815746909
2020	02	16	06	2020-02-16 06:00:00	2.62818231139409	NA	2.44674779942889
2020	02	16	07	2020-02-16 07:00:00	2.42280580341358	NA	2.92254864780336
2020	02	16	08	2020-02-16 08:00:00	2.50922686698729	NA	3.67150626815276
2020	02	16	09	2020-02-16 09:00:00	2.99013428709882	NA	2.96641860847482
2020	02	16	10	2020-02-16 10:00:00	2.5992628084618	NA	2.78033583462301
2020	02	16	11	2020-02-16 11:00:00	2.73075404392918	NA	3.40879555007162
2020	02	16	12	2020-02-16 12:00:00	3.18065368237772	NA	3.08109876572803
2020	02	16	13	2020-02-16 13:00:00	3.87252882980536	NA	2.57940732125539
2020	02	16	14	2020-02-16 14:00:00	4.41571838342318	NA	3.16609731801368
2020	02	16	15	2020-02-16 15:00:00	4.07376731838752	NA	3.54448181564128
2020	02	16	16	2020-02-16 16:00:00	2.75393585018388	NA	2.23795919127463
2020	02	16	17	2020-02-16 17:00:00	2.6579427374461	NA	4.07895981264087
2020	02	16	18	2020-02-16 18:00:00	2.84079781000189	NA	4.30942990603279
2020	02	16	19	2020-02-16 19:00:00	2.84812243888357	NA	3.54479234099804
2020	02	16	20	2020-02-16 20:00:00	2.63912473590171	NA	2.99105051024996
2020	02	16	21	2020-02-16 21:00:00	2.50296895146317	NA	2.82065604561029
2020	02	16	22	2020-02-16 22:00:00	2.45206170322214	NA	2.56593622335582
2020	02	16	23	2020-02-16 23:00:00	1.96923167288838	NA	2.63677459248096
2020	02	17	00	2020-02-17 00:00:00	1.97926691228806	NA	2.86137265420622
2020	02	17	01	2020-02-17 01:00:00	1.98354649260755	NA	2.06942586679701
2020	02	17	02	2020-02-17 02:00:00	2.02482662686467	NA	2.0670197492548
2020	02	17	03	2020-02-17 03:00:00	2.42379449837437	NA	1.98538637981239
2020	02	17	04	2020-02-17 04:00:00	2.01140516146659	NA	2.05371647095304
2020	02	17	05	2020-02-17 05:00:00	2.04630877001767	NA	2.06707205160894
2020	02	17	06	2020-02-17 06:00:00	2.09393066860154	NA	2.10664472217824
2020	02	17	07	2020-02-17 07:00:00	2.16234717982735	NA	2.09108312225397
2020	02	17	08	2020-02-17 08:00:00	NA	NA	2.09059431672769
2020	02	17	09	2020-02-17 09:00:00	NA	NA	2.58250111521961
2020	02	17	10	2020-02-17 10:00:00	NA	NA	2.21486477710724
2020	02	17	11	2020-02-17 11:00:00	NA	NA	2.08917668520963
2020	02	17	12	2020-02-17 12:00:00	NA	NA	2.26979924650797
2020	02	17	13	2020-02-17 13:00:00	NA	NA	2.08246555226162
2020	02	17	14	2020-02-17 14:00:00	NA	NA	2.29719281110128
2020	02	17	15	2020-02-17 15:00:00	NA	NA	2.01075808419244
2020	02	17	16	2020-02-17 16:00:00	NA	NA	2.01896951466861
2020	02	17	17	2020-02-17 17:00:00	NA	NA	1.98400935586015
2020	02	17	18	2020-02-17 18:00:00	NA	NA	1.97317041645326
2020	02	17	19	2020-02-17 19:00:00	NA	NA	1.99579096225593
2020	02	17	20	2020-02-17 20:00:00	NA	NA	1.97808606996188
2020	02	17	21	2020-02-17 21:00:00	NA	NA	1.96842900892731
2020	02	17	22	2020-02-17 22:00:00	NA	NA	1.95001002994301
2020	02	17	23	2020-02-17 23:00:00	NA	NA	1.95754109664164
2020	02	18	00	2020-02-18 00:00:00	NA	NA	1.98123046051317
2020	02	18	01	2020-02-18 01:00:00	NA	NA	2.0218552060829
2020	02	18	02	2020-02-18 02:00:00	NA	NA	2.02550275116653
2020	02	18	03	2020-02-18 03:00:00	NA	NA	2.08491962203482
2020	02	18	04	2020-02-18 04:00:00	NA	NA	1.99308575570004
2020	02	18	05	2020-02-18 05:00:00	NA	NA	2.05812543935532
2020	02	18	06	2020-02-18 06:00:00	NA	NA	2.23124368856148
2020	02	18	07	2020-02-18 07:00:00	NA	NA	2.21870814734431
2020	02	18	08	2020-02-18 08:00:00	NA	NA	2.28462001882018
2020	02	18	09	2020-02-18 09:00:00	NA	NA	2.50430697952558
2020	02	18	10	2020-02-18 10:00:00	NA	NA	3.04548436947598
2020	02	18	11	2020-02-18 11:00:00	NA	NA	3.02752702221827
2020	02	18	12	2020-02-18 12:00:00	NA	NA	2.39871064756538
2020	02	18	13	2020-02-18 13:00:00	NA	NA	2.12604722743925
2020	02	18	14	2020-02-18 14:00:00	NA	NA	2.35630300370234
2020	02	18	15	2020-02-18 15:00:00	NA	NA	2.32203820583018
2020	02	18	16	2020-02-18 16:00:00	NA	NA	2.50573191118463
2020	02	18	17	2020-02-18 17:00:00	NA	NA	2.41843048386029
2020	02	18	18	2020-02-18 18:00:00	NA	NA	2.3740249409843
2020	02	18	19	2020-02-18 19:00:00	NA	NA	2.35540907518415
2020	02	18	20	2020-02-18 20:00:00	NA	NA	2.19090634987508
2020	02	18	21	2020-02-18 21:00:00	NA	NA	2.1022525778642
2020	02	18	22	2020-02-18 22:00:00	NA	NA	2.07249370809131
2020	02	18	23	2020-02-18 23:00:00	NA	NA	2.04995834721748
2020	02	19	00	2020-02-19 00:00:00	NA	NA	2.38435827733131
2020	02	19	01	2020-02-19 01:00:00	NA	NA	2.89930163864031
2020	02	19	02	2020-02-19 02:00:00	NA	NA	4.20560443946055
2020	02	19	03	2020-02-19 03:00:00	NA	NA	4.84700299058527
2020	02	19	04	2020-02-19 04:00:00	NA	NA	2.86331713258265
2020	02	19	05	2020-02-19 05:00:00	NA	NA	2.44134535628483
2020	02	19	06	2020-02-19 06:00:00	NA	NA	2.10578913475435
2020	02	19	07	2020-02-19 07:00:00	NA	NA	2.04641062208285
2020	02	19	08	2020-02-19 08:00:00	NA	NA	2.02477430575401
2020	02	19	09	2020-02-19 09:00:00	NA	NA	2.02891244192581
2020	02	19	10	2020-02-19 10:00:00	NA	NA	2.09012751529709
2020	02	19	11	2020-02-19 11:00:00	NA	NA	2.00990175154751
2020	02	19	12	2020-02-19 12:00:00	NA	NA	1.98953942874827
2020	02	19	13	2020-02-19 13:00:00	NA	NA	2.00184222011883
2020	02	19	14	2020-02-19 14:00:00	NA	NA	2.0832161694534
2020	02	19	15	2020-02-19 15:00:00	NA	NA	2.07381925386745
2020	02	19	16	2020-02-19 16:00:00	NA	NA	2.26464043935431
2020	02	19	17	2020-02-19 17:00:00	NA	NA	2.18939247054015
2020	02	19	18	2020-02-19 18:00:00	NA	NA	2.15320270327174
2020	02	19	19	2020-02-19 19:00:00	NA	NA	2.08162837119099
2020	02	19	20	2020-02-19 20:00:00	NA	NA	1.99016856287903
2020	02	19	21	2020-02-19 21:00:00	NA	NA	1.9865961188773
2020	02	19	22	2020-02-19 22:00:00	NA	NA	2.00783498956904
2020	02	19	23	2020-02-19 23:00:00	NA	NA	2.03147408582087
2020	02	20	00	2020-02-20 00:00:00	NA	NA	1.97613723053884
2020	02	20	01	2020-02-20 01:00:00	NA	NA	2.02041311202844
2020	02	20	02	2020-02-20 02:00:00	NA	NA	2.25642853224769
2020	02	20	03	2020-02-20 03:00:00	NA	NA	2.05852233637586
2020	02	20	04	2020-02-20 04:00:00	NA	NA	2.04548178045959
2020	02	20	05	2020-02-20 05:00:00	NA	NA	2.25403887455495
2020	02	20	06	2020-02-20 06:00:00	NA	NA	2.25887329727204
2020	02	20	07	2020-02-20 07:00:00	NA	NA	2.30271829006261
2020	02	20	08	2020-02-20 08:00:00	NA	NA	2.18438287360233
2020	02	20	09	2020-02-20 09:00:00	NA	NA	2.06260310768186
2020	02	20	10	2020-02-20 10:00:00	NA	NA	2.20756059050503
2020	02	20	11	2020-02-20 11:00:00	NA	NA	2.17221978620871
2020	02	20	12	2020-02-20 12:00:00	NA	NA	2.3515908618821
2020	02	20	13	2020-02-20 13:00:00	NA	NA	2.46699831684984
2020	02	20	14	2020-02-20 14:00:00	NA	NA	2.27947281657737
2020	02	20	15	2020-02-20 15:00:00	NA	NA	2.08103802138284
2020	02	20	16	2020-02-20 16:00:00	NA	NA	2.10412991915817
2020	02	20	17	2020-02-20 17:00:00	2.14326641275386	NA	2.08519587691351
2020	02	20	18	2020-02-20 18:00:00	2.1842320476426	NA	2.10528891749872
2020	02	20	19	2020-02-20 19:00:00	2.14373638421273	1.99582206349317	2.11459466373971
2020	02	20	20	2020-02-20 20:00:00	2.1683209382124	1.98697090339999	2.17615951267978
2020	02	20	21	2020-02-20 21:00:00	2.17728784339343	1.98726374411677	2.15323091393739
2020	02	20	22	2020-02-20 22:00:00	2.19698242067922	1.98532253199901	2.15074915083354
2020	02	20	23	2020-02-20 23:00:00	2.32348268207946	2.00051629346024	2.13269278612874
2020	02	21	00	2020-02-21 00:00:00	2.27388794006037	2.02103675778868	2.08838048818754
2020	02	21	01	2020-02-21 01:00:00	2.82773080028097	2.05738278334894	2.51875590961638
2020	02	21	02	2020-02-21 02:00:00	3.22647261030619	2.07310866135836	2.94717565030018
2020	02	21	03	2020-02-21 03:00:00	2.79076133226009	2.06152601354154	2.59625423085605
2020	02	21	04	2020-02-21 04:00:00	2.74787417989955	2.02439954904296	2.79628585795735
2020	02	21	05	2020-02-21 05:00:00	2.55358306622419	1.99426037341619	2.14225434577417
2020	02	21	06	2020-02-21 06:00:00	2.95136287110537	1.99115254661439	2.26814059274555
2020	02	21	07	2020-02-21 07:00:00	2.84412279010424	1.99586946688891	2.79485587577964
2020	02	21	08	2020-02-21 08:00:00	2.70921593955457	1.99258363781729	2.47624035605101
2020	02	21	09	2020-02-21 09:00:00	2.54371570366108	1.9889669578042	3.13347889467236
2020	02	21	10	2020-02-21 10:00:00	2.36582238025429	1.99730231768422	2.72310373023991
2020	02	21	11	2020-02-21 11:00:00	2.51747691315443	2.00318691127532	2.21969161108275
2020	02	21	12	2020-02-21 12:00:00	3.04722781536633	2.00665746820834	2.19811847776578
2020	02	21	13	2020-02-21 13:00:00	4.14914712219452	2.00299025156727	2.5064121728211
2020	02	21	14	2020-02-21 14:00:00	4.42771599467681	1.99744333158038	2.4047074933534
2020	02	21	15	2020-02-21 15:00:00	3.22507117496266	1.99332732970173	2.37758344253858
2020	02	21	16	2020-02-21 16:00:00	3.04414784638583	1.9847060128165	2.54322810647111
2020	02	21	17	2020-02-21 17:00:00	2.96120178045778	1.97576590209209	2.35613073314412
2020	02	21	18	2020-02-21 18:00:00	2.59336606887565	1.99158727291316	2.37108098800398
2020	02	21	19	2020-02-21 19:00:00	2.52710559811645	1.99656813235424	2.48026123582322
2020	02	21	20	2020-02-21 20:00:00	2.50600744760587	1.99364611782882	2.41610173603222
2020	02	21	21	2020-02-21 21:00:00	2.41222770419465	1.9906921599918	2.50697229131652
2020	02	21	22	2020-02-21 22:00:00	2.40637408138104	1.98926021561803	2.48233140725546
2020	02	21	23	2020-02-21 23:00:00	2.45150402941392	1.98952883045071	2.48267892165369
2020	02	22	00	2020-02-22 00:00:00	2.53029589589547	1.99000661686818	2.37614796051948
2020	02	22	01	2020-02-22 01:00:00	3.23776059447419	2.01563798779496	2.87517961636774
2020	02	22	02	2020-02-22 02:00:00	3.76396946550418	2.051269294249	2.92461635795388
2020	02	22	03	2020-02-22 03:00:00	3.53887571387183	2.02872184108001	3.31583646869383
2020	02	22	04	2020-02-22 04:00:00	5.60448804983164	1.98594424091972	2.49110915330212
2020	02	22	05	2020-02-22 05:00:00	3.72704855794055	1.97976484334977	2.67850820497115
2020	02	22	06	2020-02-22 06:00:00	3.33530582225377	1.97287546421483	3.03394703125198
2020	02	22	07	2020-02-22 07:00:00	3.78211301114665	1.96633449068227	3.00491210176269
2020	02	22	08	2020-02-22 08:00:00	3.37061704309151	1.9719619737749	2.8300831159228
2020	02	22	09	2020-02-22 09:00:00	3.89568305415651	1.95897326431074	2.84702418896832
2020	02	22	10	2020-02-22 10:00:00	3.38445885013707	1.95006335610307	3.30895905034809
2020	02	22	11	2020-02-22 11:00:00	2.70013070148313	1.95649188537016	3.45405733406462
2020	02	22	12	2020-02-22 12:00:00	2.90194998222717	1.9509993671696	3.31048089914692
2020	02	22	13	2020-02-22 13:00:00	3.72651709880181	1.94243177303555	2.95262287102553
2020	02	22	14	2020-02-22 14:00:00	3.8860605784721	1.94458386971336	3.03403017625982
2020	02	22	15	2020-02-22 15:00:00	3.67934430537177	1.94182142736929	2.96213666295332
2020	02	22	16	2020-02-22 16:00:00	2.96475579931658	1.94086290236496	2.82463243330615
2020	02	22	17	2020-02-22 17:00:00	2.83680196931045	1.93313994929387	3.15379215505595
2020	02	22	18	2020-02-22 18:00:00	2.62903401841183	1.93421442719679	3.21107459224944
2020	02	22	19	2020-02-22 19:00:00	2.59198558030684	1.93862869489054	2.81428124836184
2020	02	22	20	2020-02-22 20:00:00	2.62244158584457	1.95516051083145	2.45715668049342
2020	02	22	21	2020-02-22 21:00:00	2.6240633335724	2.02162624745388	3.06623979649392
2020	02	22	22	2020-02-22 22:00:00	2.63734754277264	2.0789357366824	3.04116325152113
2020	02	22	23	2020-02-22 23:00:00	2.82654352249577	2.10994965093066	2.97464393994121
2020	02	23	00	2020-02-23 00:00:00	2.90787544176342	2.12742874049391	3.13214316848768
2020	02	23	01	2020-02-23 01:00:00	3.44382452096	2.15511691581106	3.47185496730426
2020	02	23	02	2020-02-23 02:00:00	4.0529186262719	2.15693557264616	3.27714959823312
2020	02	23	03	2020-02-23 03:00:00	4.57143346669115	2.15309922058475	3.2362796698634
2020	02	23	04	2020-02-23 04:00:00	5.06014114322513	2.15248275029382	4.48949884997638
2020	02	23	05	2020-02-23 05:00:00	4.4079514659992	2.14948399155427	3.61512225037778
2020	02	23	06	2020-02-23 06:00:00	4.40432312781813	2.12205064734492	2.84926405040496
2020	02	23	07	2020-02-23 07:00:00	3.94243166202194	2.11546408771089	2.92696108658535
2020	02	23	08	2020-02-23 08:00:00	3.93469319297839	2.09174010706927	2.98303364965601
2020	02	23	09	2020-02-23 09:00:00	3.71453912709612	2.08062520653819	3.57772048026935
2020	02	23	10	2020-02-23 10:00:00	3.87246593763278	2.0862868529569	2.93638040805155
2020	02	23	11	2020-02-23 11:00:00	3.35971004915657	2.07715470781421	3.58062017624542
2020	02	23	12	2020-02-23 12:00:00	2.46227810415216	2.08592568334234	3.24073559030655
2020	02	23	13	2020-02-23 13:00:00	2.31670981650867	2.06923739252876	3.56857703639286
2020	02	23	14	2020-02-23 14:00:00	2.46345551982873	2.05768286768351	3.71942415416897
2020	02	23	15	2020-02-23 15:00:00	2.42480569256192	2.04479121630388	3.51197889943113
2020	02	23	16	2020-02-23 16:00:00	2.24730539746228	1.99661989697532	3.0839632987624
2020	02	23	17	2020-02-23 17:00:00	2.0223554782334	1.97563777988722	3.33542829388384
2020	02	23	18	2020-02-23 18:00:00	2.05193878132091	1.96243801733637	3.11782568667317
2020	02	23	19	2020-02-23 19:00:00	2.08976281149585	1.96057632180928	2.77540910533786
2020	02	23	20	2020-02-23 20:00:00	2.02008569039877	1.94284391292934	2.50281536058568
2020	02	23	21	2020-02-23 21:00:00	1.99925065177737	1.94976558616303	2.40273285420485
2020	02	23	22	2020-02-23 22:00:00	2.01027814435175	1.9681920505662	2.41582971989176
2020	02	23	23	2020-02-23 23:00:00	2.07687283331466	1.97433019580379	2.19548132429881
2020	02	24	00	2020-02-24 00:00:00	2.13641499408425	1.94975088525335	2.21288678150486
2020	02	24	01	2020-02-24 01:00:00	2.39621867207934	1.94610640212972	2.50531643081145
2020	02	24	02	2020-02-24 02:00:00	2.86009297591601	1.9497710669824	2.73796275288168
2020	02	24	03	2020-02-24 03:00:00	4.22033984049788	1.94713091563877	2.29399356811057
2020	02	24	04	2020-02-24 04:00:00	4.09649056330287	1.95324104843812	3.05764869629672
2020	02	24	05	2020-02-24 05:00:00	3.55256558275792	1.95565875806554	3.05045012349633
2020	02	24	06	2020-02-24 06:00:00	3.68244927190573	1.95156284127691	2.44776781611485
2020	02	24	07	2020-02-24 07:00:00	3.58928454804319	1.95008464779309	2.34522114765195
2020	02	24	08	2020-02-24 08:00:00	3.46330503485865	1.94214779708939	2.21944562116333
2020	02	24	09	2020-02-24 09:00:00	3.60108093490895	1.93768990127456	2.34416250259649
2020	02	24	10	2020-02-24 10:00:00	3.48512430789698	1.94069586989248	2.36866963748917
2020	02	24	11	2020-02-24 11:00:00	2.06091442702219	1.94293599548196	2.83875874865731
2020	02	24	12	2020-02-24 12:00:00	1.99363545350627	1.94397123208877	2.46523326113365
2020	02	24	13	2020-02-24 13:00:00	1.99773198454747	1.95286343688281	1.96285684593429
2020	02	24	14	2020-02-24 14:00:00	1.99905171846314	1.95138554977104	1.95673140913815
2020	02	24	15	2020-02-24 15:00:00	1.9853201478694	1.95268302585684	1.96694863318492
2020	02	24	16	2020-02-24 16:00:00	1.97404297842547	1.95652894361145	1.9537464538531
2020	02	24	17	2020-02-24 17:00:00	1.97173613703422	1.95912935821667	1.96301057638105
2020	02	24	18	2020-02-24 18:00:00	1.9752301937661	1.95879105384697	1.97825993719853
2020	02	24	19	2020-02-24 19:00:00	1.97192223579438	1.95794927350425	1.97733026630512
2020	02	24	20	2020-02-24 20:00:00	1.97364467983945	1.95791456565922	1.97166065495391
2020	02	24	21	2020-02-24 21:00:00	1.97056774465297	1.95667341370838	1.9803477286555
2020	02	24	22	2020-02-24 22:00:00	1.97499198008056	1.95588047012205	1.97418713262763
2020	02	24	23	2020-02-24 23:00:00	1.97741047213054	1.9575107520668	1.95957198429282
2020	02	25	00	2020-02-25 00:00:00	1.98187404692859	1.96050839323655	1.96676934280323
2020	02	25	01	2020-02-25 01:00:00	2.0333904346266	1.95552898631351	1.98174372816912
2020	02	25	02	2020-02-25 02:00:00	2.03566651318423	1.95785202635045	1.98822394401285
2020	02	25	03	2020-02-25 03:00:00	2.10764071768768	1.95556041227752	2.19898497455104
2020	02	25	04	2020-02-25 04:00:00	2.03197916456762	1.95365477920111	2.18176191949884
2020	02	25	05	2020-02-25 05:00:00	2.04465062052846	1.95631924460671	2.52466331120892
2020	02	25	06	2020-02-25 06:00:00	2.09180548953513	1.95835597993598	2.60431712325815
2020	02	25	07	2020-02-25 07:00:00	2.14789430159733	1.95608414789372	2.48479929661156
2020	02	25	08	2020-02-25 08:00:00	2.12082426511444	1.95799181940736	2.66410999204665
2020	02	25	09	2020-02-25 09:00:00	2.22853280733491	1.95732387167381	2.60310474948503
2020	02	25	10	2020-02-25 10:00:00	2.25753126765492	1.95606982312973	2.9308987270869
2020	02	25	11	2020-02-25 11:00:00	2.27759168570108	1.95798251916627	2.9443062607877
2020	02	25	12	2020-02-25 12:00:00	2.35543637515601	1.95794094649005	2.34514130428482
2020	02	25	13	2020-02-25 13:00:00	2.38780088584781	1.95835440685673	2.31950065797387
2020	02	25	14	2020-02-25 14:00:00	2.68523987544503	1.95745510735706	3.25533654439227
2020	02	25	15	2020-02-25 15:00:00	2.45879530991824	1.95713558590181	3.12900161040494
2020	02	25	16	2020-02-25 16:00:00	2.21209415359544	1.95921605124998	2.8186279415278
2020	02	25	17	2020-02-25 17:00:00	2.15659251387944	1.95732553069224	2.10708524629251
2020	02	25	18	2020-02-25 18:00:00	2.06437334436521	1.95789606100522	1.97170336161867
2020	02	25	19	2020-02-25 19:00:00	2.01758104782977	1.95695057656187	1.96168391933245
2020	02	25	20	2020-02-25 20:00:00	2.02167538094896	1.95818963817662	1.9635991568526
2020	02	25	21	2020-02-25 21:00:00	2.01280297966854	1.96182408975723	1.98864156568461
2020	02	25	22	2020-02-25 22:00:00	2.0393386249157	1.97151081470892	1.96644119088006
2020	02	25	23	2020-02-25 23:00:00	2.01342848550001	1.99626563860421	1.97004459000505
2020	02	26	00	2020-02-26 00:00:00	2.04231226696459	1.98856503580873	2.00123230498863
2020	02	26	01	2020-02-26 01:00:00	2.20337667882698	2.00799889724638	2.02870792877751
2020	02	26	02	2020-02-26 02:00:00	2.59339937551983	2.02118704099129	2.0137442914674
2020	02	26	03	2020-02-26 03:00:00	2.71765388395679	2.01587417636385	2.08031665109933
2020	02	26	04	2020-02-26 04:00:00	2.50086763408794	2.00683706968259	2.10446494147245
2020	02	26	05	2020-02-26 05:00:00	3.16543906953022	1.96789842205751	2.26503313638775
2020	02	26	06	2020-02-26 06:00:00	3.05979725091939	1.96113456387848	2.09065380368815
2020	02	26	07	2020-02-26 07:00:00	2.84939324526541	1.96301634110502	1.9569686708257
2020	02	26	08	2020-02-26 08:00:00	2.95404694183911	1.96741110975584	2.30001435616757
2020	02	26	09	2020-02-26 09:00:00	2.93546716787917	1.97214863575244	2.2150148367948
2020	02	26	10	2020-02-26 10:00:00	2.97919955559453	1.96836629197538	2.06923748583901
2020	02	26	11	2020-02-26 11:00:00	2.65949246331375	1.96652681458263	2.00041106401031
2020	02	26	12	2020-02-26 12:00:00	2.83121931074382	1.95952525614464	1.98211733708256
2020	02	26	13	2020-02-26 13:00:00	2.92055035767411	1.95742712942705	1.9934870965545
2020	02	26	14	2020-02-26 14:00:00	2.95604089307478	1.98136292217775	2.02233606985722
2020	02	26	15	2020-02-26 15:00:00	2.52888274672048	1.98286679234939	2.12916281609181
2020	02	26	16	2020-02-26 16:00:00	2.37903316987018	1.95757090564985	2.21250006814768
2020	02	26	17	2020-02-26 17:00:00	2.35032041007363	1.95600941131564	2.18568907125887
2020	02	26	18	2020-02-26 18:00:00	2.35538806025249	1.95093998202999	2.21373455375501
2020	02	26	19	2020-02-26 19:00:00	2.32063167596699	1.94751323000657	2.15899914720208
2020	02	26	20	2020-02-26 20:00:00	2.28881222073985	1.94618783300299	2.09494171772237
2020	02	26	21	2020-02-26 21:00:00	2.20550529516142	1.94307607684697	2.1356350528348
2020	02	26	22	2020-02-26 22:00:00	2.22131660315939	1.94256026470703	2.35374799259616
2020	02	26	23	2020-02-26 23:00:00	2.28756510174833	1.94158457176163	2.22158306889566
2020	02	27	00	2020-02-27 00:00:00	2.35316085878357	1.94263362651596	2.08417059083561
2020	02	27	01	2020-02-27 01:00:00	2.67897895783208	1.94065775241147	2.43772162841045
2020	02	27	02	2020-02-27 02:00:00	3.71102728069342	1.941521506605	2.61577874933764
2020	02	27	03	2020-02-27 03:00:00	3.29592523091991	1.94238098261009	2.4550933871563
2020	02	27	04	2020-02-27 04:00:00	3.0820916713613	1.94661148710903	2.42198225968056
2020	02	27	05	2020-02-27 05:00:00	2.97199147647188	1.94909778132061	2.51271901524831
2020	02	27	06	2020-02-27 06:00:00	3.27836724316246	1.95100701807978	2.39897090283526
2020	02	27	07	2020-02-27 07:00:00	3.94402614805181	1.94956851540752	2.71186447798236
2020	02	27	08	2020-02-27 08:00:00	3.7899906018536	1.94604247708085	2.75000566189405
2020	02	27	09	2020-02-27 09:00:00	3.21296667683146	1.94227822962475	2.70629877025125
2020	02	27	10	2020-02-27 10:00:00	3.56296332891544	1.9431641200515	2.98540427947235
2020	02	27	11	2020-02-27 11:00:00	3.2338702793452	1.93830216281912	2.89580090411254
2020	02	27	12	2020-02-27 12:00:00	3.55217490551967	1.93873361909149	2.56275098232748
2020	02	27	13	2020-02-27 13:00:00	3.63235369183148	1.93979194066853	3.20873051255677
2020	02	27	14	2020-02-27 14:00:00	3.47621501706999	1.93838213793807	3.56094202397392
2020	02	27	15	2020-02-27 15:00:00	2.99654804822863	1.94087764659475	3.16642404314316
2020	02	27	16	2020-02-27 16:00:00	2.87019448437306	1.94170112252046	2.78580471447343
2020	02	27	17	2020-02-27 17:00:00	2.58069903017118	1.94048660199877	2.80171203021137
2020	02	27	18	2020-02-27 18:00:00	2.53394391371623	1.94012143773274	2.92516430419624
2020	02	27	19	2020-02-27 19:00:00	2.50585464100124	1.93973501968925	2.748397055536
2020	02	27	20	2020-02-27 20:00:00	2.53561646820942	1.93852977733743	2.48136465682544
2020	02	27	21	2020-02-27 21:00:00	2.5056299536191	1.93872132144005	2.31684023802799
2020	02	27	22	2020-02-27 22:00:00	2.53874882044519	1.93738947687448	2.27156380580244
2020	02	27	23	2020-02-27 23:00:00	2.42978977469043	1.94117110064959	2.1020973498561
2020	02	28	00	2020-02-28 00:00:00	2.53287701396702	1.94101291238613	2.06231304468177
2020	02	28	01	2020-02-28 01:00:00	3.18368939958702	1.94161308936177	5.13574732179737
2020	02	28	02	2020-02-28 02:00:00	3.18264074569161	1.93963210101445	2.92166330764631
2020	02	28	03	2020-02-28 03:00:00	3.30902646673663	1.94346466945084	2.98230921651438
2020	02	28	04	2020-02-28 04:00:00	3.23993941239187	1.94255890767025	3.01354929695281
2020	02	28	05	2020-02-28 05:00:00	2.80950017507149	1.94613399781653	2.6425793084137
2020	02	28	06	2020-02-28 06:00:00	2.78104111404515	1.94905996561171	2.33447093279909
2020	02	28	07	2020-02-28 07:00:00	2.8488093009988	1.94920177383778	2.53601078830893
2020	02	28	08	2020-02-28 08:00:00	2.54415549334408	1.95113273244269	2.63763873714846
2020	02	28	09	2020-02-28 09:00:00	2.7384997135102	1.95048090749624	2.58017071008943
2020	02	28	10	2020-02-28 10:00:00	2.68423983934515	1.94872463195423	2.45674254060956
2020	02	28	11	2020-02-28 11:00:00	2.85450530784749	1.94526570979396	2.86747723599814
2020	02	28	12	2020-02-28 12:00:00	3.73595072747981	1.94198499653413	2.24512695688077
2020	02	28	13	2020-02-28 13:00:00	2.77606734033385	1.94137464595184	2.11061783134485
2020	02	28	14	2020-02-28 14:00:00	3.07683185072924	1.94155471137524	2.51036374669226
2020	02	28	15	2020-02-28 15:00:00	3.19109086975264	1.94055825820042	2.29076382579147
2020	02	28	16	2020-02-28 16:00:00	2.47684454024346	1.94012068993857	2.78329033289416
2020	02	28	17	2020-02-28 17:00:00	2.30120844007523	1.93781565798467	2.52781416879287
2020	02	28	18	2020-02-28 18:00:00	2.26826290954942	1.93676049957458	2.23175029565781
2020	02	28	19	2020-02-28 19:00:00	2.23977313550937	1.93357660096273	2.39355988868042
2020	02	28	20	2020-02-28 20:00:00	2.25365932576885	1.93167704426132	2.38493049000526
2020	02	28	21	2020-02-28 21:00:00	2.31549612065311	1.93133959956443	2.20609345484401
2020	02	28	22	2020-02-28 22:00:00	2.45079708362942	1.93241460420622	2.26018136981219
2020	02	28	23	2020-02-28 23:00:00	2.46368388225537	1.98100582951741	2.35721926289437
2020	02	29	00	2020-02-29 00:00:00	2.47879487240776	2.03687464172618	2.45959535690513
2020	02	29	01	2020-02-29 01:00:00	2.9670804021755	2.12515829272696	3.14774452991029
2020	02	29	02	2020-02-29 02:00:00	2.75755068210655	2.14969705168902	2.58805867489301
2020	02	29	03	2020-02-29 03:00:00	3.01076464233723	2.15376127989003	2.25977388179956
2020	02	29	04	2020-02-29 04:00:00	2.83691821449108	2.14423827175022	2.18877307082567
2020	02	29	05	2020-02-29 05:00:00	3.2207425151492	2.10574903469744	2.30655779719325
2020	02	29	06	2020-02-29 06:00:00	2.98633139887195	2.06045931160225	2.89848727391469
2020	02	29	07	2020-02-29 07:00:00	2.91678867960364	2.0442300349633	2.69203621715976
2020	02	29	08	2020-02-29 08:00:00	2.88794552291398	2.03385519225793	3.55224917625053
2020	02	29	09	2020-02-29 09:00:00	2.71288355907815	2.02486235432203	3.29529451068689
2020	02	29	10	2020-02-29 10:00:00	3.94929075933263	2.03432228794956	2.84436152299675
2020	02	29	11	2020-02-29 11:00:00	4.05918078645408	2.02742360441784	3.05468018144079
2020	02	29	12	2020-02-29 12:00:00	3.45036048936496	2.01425485602966	3.03641495359855
2020	02	29	13	2020-02-29 13:00:00	3.61967826666307	2.02195428775993	2.57542486190015
2020	02	29	14	2020-02-29 14:00:00	3.41230856137301	1.9924278310659	2.81676429406297
2020	02	29	15	2020-02-29 15:00:00	3.06735900715628	1.98263686776337	2.61539160185109
2020	02	29	16	2020-02-29 16:00:00	2.25004734175261	1.96045871695482	2.98304906774355
2020	02	29	17	2020-02-29 17:00:00	2.4027920728251	1.92800259121657	3.11687958286104
2020	02	29	18	2020-02-29 18:00:00	2.47764899812572	1.9201114489643	2.56181050135756
2020	02	29	19	2020-02-29 19:00:00	2.61734381965919	1.91270500072751	2.47636332551567
2020	02	29	20	2020-02-29 20:00:00	2.81531304786587	1.89770371923747	2.50372993736454
2020	02	29	21	2020-02-29 21:00:00	2.63481249383219	1.90088146108243	2.27751644021433
2020	02	29	22	2020-02-29 22:00:00	2.27485508446968	1.90544118201905	2.50453046974552
2020	02	29	23	2020-02-29 23:00:00	1.92013044347846	1.89817559725652	2.55380400377064
2020	03	01	00	2020-03-01 00:00:00	1.93710980848363	1.89541826906482	2.2277859314502
2020	03	01	01	2020-03-01 01:00:00	1.97787107979431	1.8931736628202	2.11836768228076
2020	03	01	02	2020-03-01 02:00:00	2.28434074183305	1.89813069644167	2.15295917897904
2020	03	01	03	2020-03-01 03:00:00	2.17965792657059	1.89826624734917	2.13688588192241
2020	03	01	04	2020-03-01 04:00:00	2.06772634402385	1.90098045211747	2.09122569725742
2020	03	01	05	2020-03-01 05:00:00	2.19871597176342	1.90054781698166	2.27203780798252
2020	03	01	06	2020-03-01 06:00:00	2.32182040859078	1.90104699946822	3.32525564017167
2020	03	01	07	2020-03-01 07:00:00	2.53335834735737	1.90404748847338	4.61426043319291
2020	03	01	08	2020-03-01 08:00:00	2.6886956404529	1.90506166438948	3.32316378134732
2020	03	01	09	2020-03-01 09:00:00	2.38473885672554	1.90461780376055	2.56470388630026
2020	03	01	10	2020-03-01 10:00:00	2.54579030620607	1.90005860792511	2.31305639140302
2020	03	01	11	2020-03-01 11:00:00	2.55046261332698	1.89896548973241	2.18611720740895
2020	03	01	12	2020-03-01 12:00:00	2.73637142846465	1.901550896357	2.43781934196026
2020	03	01	13	2020-03-01 13:00:00	2.94478489826456	1.90183715161846	2.36292790554564
2020	03	01	14	2020-03-01 14:00:00	2.84882861830699	1.90328906039688	3.18071170379522
2020	03	01	15	2020-03-01 15:00:00	3.60725351317204	1.90772168950865	3.31443275977934
2020	03	01	16	2020-03-01 16:00:00	2.97424117620877	1.92105470202239	3.97142215889754
2020	03	01	17	2020-03-01 17:00:00	2.7801423468448	1.9279316991132	3.01150291664368
2020	03	01	18	2020-03-01 18:00:00	2.52061888821262	1.92956316289073	2.82400650363667
2020	03	01	19	2020-03-01 19:00:00	2.2879249109073	1.93146311925923	2.10059540886628
2020	03	01	20	2020-03-01 20:00:00	2.14926559819818	1.93741711361677	2.0197998410376
2020	03	01	21	2020-03-01 21:00:00	2.07253881544747	1.93740098021517	1.99389354042576
2020	03	01	22	2020-03-01 22:00:00	1.98067009744697	1.93772636727457	1.94496272468389
2020	03	01	23	2020-03-01 23:00:00	2.01880869351605	1.94292301775738	1.96415401583623
2020	03	02	00	2020-03-02 00:00:00	1.97611236942509	1.94959938122975	1.98232950422278
2020	03	02	01	2020-03-02 01:00:00	2.25323332623802	1.95387576905946	1.97286315188188
2020	03	02	02	2020-03-02 02:00:00	2.2224605139764	1.95443128596913	1.98695192294588
2020	03	02	03	2020-03-02 03:00:00	2.14530781434762	1.95248866813581	1.98510754886716
2020	03	02	04	2020-03-02 04:00:00	2.06768846814221	1.95315379211818	1.99835926793705
2020	03	02	05	2020-03-02 05:00:00	2.24877966168713	1.95645652045194	1.97382982647524
2020	03	02	06	2020-03-02 06:00:00	2.15233651083738	1.95861586225753	2.04371959861404
2020	03	02	07	2020-03-02 07:00:00	2.25525235035089	1.96864757851642	2.12026199057819
2020	03	02	08	2020-03-02 08:00:00	2.33878367297466	1.98034195000637	2.25500451676743
2020	03	02	09	2020-03-02 09:00:00	2.61443812272176	1.97887661541025	2.3223237514552
2020	03	02	10	2020-03-02 10:00:00	2.49374833187742	1.9795736470123	2.14546025042092
2020	03	02	11	2020-03-02 11:00:00	2.79182468924654	1.97468585965724	2.11521579131563
2020	03	02	12	2020-03-02 12:00:00	3.15416484648255	1.97277442939013	2.06860552509875
2020	03	02	13	2020-03-02 13:00:00	3.54740974183709	1.97504652965443	2.00246242824702
2020	03	02	14	2020-03-02 14:00:00	3.32788996694289	1.97276662937269	2.19238551473449
2020	03	02	15	2020-03-02 15:00:00	2.89422187540272	1.96803503167226	2.27826939322042
2020	03	02	16	2020-03-02 16:00:00	2.88543218989185	1.96344092206421	2.10900819693761
2020	03	02	17	2020-03-02 17:00:00	2.55131033647127	1.96193640568774	2.03737506521204
2020	03	02	18	2020-03-02 18:00:00	2.15394432288446	1.96475538154648	2.01352280488625
2020	03	02	19	2020-03-02 19:00:00	2.0870118586699	1.96547743946099	2.04773052658115
2020	03	02	20	2020-03-02 20:00:00	2.1293157878705	1.96532952528974	2.13408913275962
2020	03	02	21	2020-03-02 21:00:00	2.14346954227816	1.96102583109084	2.14193478075028
2020	03	02	22	2020-03-02 22:00:00	2.07872096002715	1.96537516745327	2.05542380840031
2020	03	02	23	2020-03-02 23:00:00	2.10247411770924	1.96712274471487	2.01091867521041
2020	03	03	00	2020-03-03 00:00:00	2.18482679874797	1.97005992946674	2.02402840850524
2020	03	03	01	2020-03-03 01:00:00	2.58547935295183	1.97341466907351	2.23393540244014
2020	03	03	02	2020-03-03 02:00:00	3.05502076803579	1.97477445076692	3.0010917312069
2020	03	03	03	2020-03-03 03:00:00	2.6256894662298	1.97290115766578	2.54085055818349
2020	03	03	04	2020-03-03 04:00:00	2.33464599936125	1.96891098432517	2.30630878573434
2020	03	03	05	2020-03-03 05:00:00	2.29614500506094	1.96332577068157	2.56531601315901
2020	03	03	06	2020-03-03 06:00:00	2.38052970800831	1.95549662900848	2.66447009559554
2020	03	03	07	2020-03-03 07:00:00	2.38042464152689	1.95655304314186	2.76858641026765
2020	03	03	08	2020-03-03 08:00:00	2.21841598527917	1.95767545908032	2.61561669535111
2020	03	03	09	2020-03-03 09:00:00	2.30511821454588	1.95478258984818	2.93611025443733
2020	03	03	10	2020-03-03 10:00:00	2.50143723705553	1.95051054940464	2.98673416903252
2020	03	03	11	2020-03-03 11:00:00	2.32906166433178	1.94706310782032	3.13959306215386
2020	03	03	12	2020-03-03 12:00:00	2.42212636365591	1.9452830615259	3.07197063486997
2020	03	03	13	2020-03-03 13:00:00	2.5053505755794	1.94190978223956	2.81696665300192
2020	03	03	14	2020-03-03 14:00:00	2.54246873977098	1.93415240598001	2.32997470217248
2020	03	03	15	2020-03-03 15:00:00	2.74356388174072	1.92891230050654	2.29436594126323
2020	03	03	16	2020-03-03 16:00:00	2.59626876861471	1.9262455611299	2.48448097546816
2020	03	03	17	2020-03-03 17:00:00	2.47765697080397	1.92096964916755	2.30170214275771
2020	03	03	18	2020-03-03 18:00:00	2.46392517369334	1.91337562320386	2.30478879782726
2020	03	03	19	2020-03-03 19:00:00	2.42474367210663	1.91271297433167	2.35912878684618
2020	03	03	20	2020-03-03 20:00:00	2.33058733242336	1.91730963546146	2.49277254954223
2020	03	03	21	2020-03-03 21:00:00	2.33002329191454	1.91640413114348	2.44529831197866
2020	03	03	22	2020-03-03 22:00:00	2.23504483328671	1.91944621564564	2.32489395012088
2020	03	03	23	2020-03-03 23:00:00	2.28457270443209	1.92316979214355	2.15092423793866
2020	03	04	00	2020-03-04 00:00:00	2.21561241296881	1.92430805326138	2.16904908306183
2020	03	04	01	2020-03-04 01:00:00	2.56879386228932	1.92695048658521	2.61852632024323
2020	03	04	02	2020-03-04 02:00:00	3.79071101078296	1.92838564770553	2.73815421785656
2020	03	04	03	2020-03-04 03:00:00	2.99575936400635	1.93161638607315	2.82564790913137
2020	03	04	04	2020-03-04 04:00:00	2.28566433592948	1.93009141835593	2.50919072403891
2020	03	04	05	2020-03-04 05:00:00	2.44325821617965	1.92877904186229	2.43281318016796
2020	03	04	06	2020-03-04 06:00:00	3.06817323357515	1.92829994481054	2.28788438660921
2020	03	04	07	2020-03-04 07:00:00	2.76315506025482	1.92794494562567	2.64592989501167
2020	03	04	08	2020-03-04 08:00:00	2.46432939078532	1.92951824591762	2.26433344690529
2020	03	04	09	2020-03-04 09:00:00	2.45229158473952	1.93469425373933	2.85961366395682
2020	03	04	10	2020-03-04 10:00:00	2.69352898944912	1.93412447423614	3.42011386691337
2020	03	04	11	2020-03-04 11:00:00	3.49163531434297	1.94531942573206	3.99133647691447
2020	03	04	12	2020-03-04 12:00:00	3.65628410973393	1.94623975988173	2.66156373343466
2020	03	04	13	2020-03-04 13:00:00	4.0119555577248	1.94378926785724	2.51796168961884
2020	03	04	14	2020-03-04 14:00:00	2.55496072034361	1.9474762051915	2.70951785495269
2020	03	04	15	2020-03-04 15:00:00	3.13751684299541	1.93738983624318	2.80237220113903
2020	03	04	16	2020-03-04 16:00:00	3.07172330967727	1.93069076399823	2.34594670832015
2020	03	04	17	2020-03-04 17:00:00	NA	1.92920333441813	2.43344950228752
2020	03	04	18	2020-03-04 18:00:00	NA	1.93093700889308	2.39679366188609
2020	03	04	19	2020-03-04 19:00:00	NA	1.93088757343732	2.23723327586827
2020	03	04	20	2020-03-04 20:00:00	NA	1.93001610929362	2.07301826695126
2020	03	04	21	2020-03-04 21:00:00	NA	1.92709537198747	2.04629861385581
2020	03	04	22	2020-03-04 22:00:00	NA	1.92507900597318	2.03843532502148
2020	03	04	23	2020-03-04 23:00:00	NA	1.9256181776122	2.02740431678992
2020	03	05	00	2020-03-05 00:00:00	NA	1.92194172246136	2.07736841369191
2020	03	05	01	2020-03-05 01:00:00	NA	1.91888518492273	2.5847990478314
2020	03	05	02	2020-03-05 02:00:00	NA	1.91843090718604	2.27848337362708
2020	03	05	03	2020-03-05 03:00:00	NA	1.91941488748119	2.51362482254872
2020	03	05	04	2020-03-05 04:00:00	NA	1.92200842663928	2.52446651480243
2020	03	05	05	2020-03-05 05:00:00	NA	1.92234443462264	2.74018428937708
2020	03	05	06	2020-03-05 06:00:00	NA	1.92329901246126	2.94432928391708
2020	03	05	07	2020-03-05 07:00:00	NA	1.92897848569181	2.61038477701025
2020	03	05	08	2020-03-05 08:00:00	NA	1.92725144535773	3.21511178666042
2020	03	05	09	2020-03-05 09:00:00	NA	1.92247685866177	2.56280829729242
2020	03	05	10	2020-03-05 10:00:00	NA	1.92106620556808	2.3041691581634
2020	03	05	11	2020-03-05 11:00:00	NA	1.9200614988649	2.64090624246302
2020	03	05	12	2020-03-05 12:00:00	NA	1.92750833661569	2.1947265490823
2020	03	05	13	2020-03-05 13:00:00	NA	1.92165075103959	2.24518555737224
2020	03	05	14	2020-03-05 14:00:00	NA	1.92124430315442	2.47128281981752
2020	03	05	15	2020-03-05 15:00:00	NA	1.92075603597315	2.28310485819461
2020	03	05	16	2020-03-05 16:00:00	NA	1.91990772953739	2.55861886700902
2020	03	05	17	2020-03-05 17:00:00	NA	1.91944819199802	2.37659914133319
2020	03	05	18	2020-03-05 18:00:00	NA	1.91608987171222	2.40683247481987
2020	03	05	19	2020-03-05 19:00:00	NA	1.91261604779607	2.35531132943259
2020	03	05	20	2020-03-05 20:00:00	NA	1.91395625944606	2.30288153520549
2020	03	05	21	2020-03-05 21:00:00	NA	1.91565672266575	2.28994651158632
2020	03	05	22	2020-03-05 22:00:00	NA	1.9159334640612	2.25366559014017
2020	03	05	23	2020-03-05 23:00:00	NA	1.91488021863091	2.19764069613298
2020	03	06	00	2020-03-06 00:00:00	NA	1.91556929031334	2.55570904227519
2020	03	06	01	2020-03-06 01:00:00	NA	1.92000916277823	2.32257844951828
2020	03	06	02	2020-03-06 02:00:00	NA	1.9576581766089	2.53612644207241
2020	03	06	03	2020-03-06 03:00:00	NA	1.97849932626128	2.06759820079768
2020	03	06	04	2020-03-06 04:00:00	NA	1.99175811129843	2.06977398141182
2020	03	06	05	2020-03-06 05:00:00	NA	1.99709756942542	2.10801311988177
2020	03	06	06	2020-03-06 06:00:00	NA	2.00689399971656	2.17887166885409
2020	03	06	07	2020-03-06 07:00:00	NA	2.00912148378418	2.2627835636817
2020	03	06	08	2020-03-06 08:00:00	NA	2.05763363616694	4.31335669897091
2020	03	06	09	2020-03-06 09:00:00	NA	2.0455562074292	3.92415746923783
2020	03	06	10	2020-03-06 10:00:00	NA	2.05835627120116	3.54120907157328
2020	03	06	11	2020-03-06 11:00:00	NA	2.0750102506091	2.6288253661994
2020	03	06	12	2020-03-06 12:00:00	NA	2.07438600418103	2.33622770364596
2020	03	06	13	2020-03-06 13:00:00	NA	2.06829850332366	2.28458823525115
2020	03	06	14	2020-03-06 14:00:00	NA	2.06303929148221	2.45156450173829
2020	03	06	15	2020-03-06 15:00:00	NA	2.0640556056346	2.75911711088839
2020	03	06	16	2020-03-06 16:00:00	NA	2.0571367383853	2.28810382721004
2020	03	06	17	2020-03-06 17:00:00	NA	2.04359108604064	2.3146087567547
2020	03	06	18	2020-03-06 18:00:00	NA	2.02440701982138	2.31925555608749
2020	03	06	19	2020-03-06 19:00:00	NA	1.99414355215065	2.30825298765343
2020	03	06	20	2020-03-06 20:00:00	NA	1.98281820620419	2.3813772231779
2020	03	06	21	2020-03-06 21:00:00	NA	1.99295385543419	2.24468326318965
2020	03	06	22	2020-03-06 22:00:00	NA	1.94999683773814	2.08740924757279
2020	03	06	23	2020-03-06 23:00:00	NA	1.93757734390253	2.06223349145062
2020	03	07	00	2020-03-07 00:00:00	NA	1.98130023969464	2.18471930342537
2020	03	07	01	2020-03-07 01:00:00	NA	2.07781834630443	2.04243787299873
2020	03	07	02	2020-03-07 02:00:00	NA	2.10512065929011	2.06682554132872
2020	03	07	03	2020-03-07 03:00:00	NA	2.09619538117889	2.16991878903458
2020	03	07	04	2020-03-07 04:00:00	NA	2.07863958300368	2.40301903810438
2020	03	07	05	2020-03-07 05:00:00	NA	2.03913666891828	2.46639413897716
2020	03	07	06	2020-03-07 06:00:00	NA	2.02765122844199	2.12242866196913
2020	03	07	07	2020-03-07 07:00:00	NA	2.02123288082794	2.37884451514366
2020	03	07	08	2020-03-07 08:00:00	NA	2.0076274457721	2.06744760280707
2020	03	07	09	2020-03-07 09:00:00	NA	2.00739973011179	2.44118242575628
2020	03	07	10	2020-03-07 10:00:00	NA	1.9914376883138	2.57109922604705
2020	03	07	11	2020-03-07 11:00:00	NA	1.98223533995367	2.82935263707138
2020	03	07	12	2020-03-07 12:00:00	NA	1.98668788049456	3.01213172017471
2020	03	07	13	2020-03-07 13:00:00	NA	1.9732016470611	2.33116514609636
2020	03	07	14	2020-03-07 14:00:00	NA	1.97423810649759	2.53608200202585
2020	03	07	15	2020-03-07 15:00:00	NA	1.96408518222291	2.39703658976034
2020	03	07	16	2020-03-07 16:00:00	NA	1.96206033720673	2.53339993563377
2020	03	07	17	2020-03-07 17:00:00	NA	1.97077425614211	2.58542309422356
2020	03	07	18	2020-03-07 18:00:00	NA	1.95688994099248	2.46588415809978
2020	03	07	19	2020-03-07 19:00:00	NA	1.94008723003353	2.34389637644282
2020	03	07	20	2020-03-07 20:00:00	NA	1.94070454272912	2.26073591524361
2020	03	07	21	2020-03-07 21:00:00	NA	1.94160134484164	2.27701086041883
2020	03	07	22	2020-03-07 22:00:00	NA	1.94075779904376	2.08007379038423
2020	03	07	23	2020-03-07 23:00:00	NA	1.94054849702797	1.96039037743296
2020	03	08	00	2020-03-08 00:00:00	NA	1.9413484342932	1.98697848205038
2020	03	08	01	2020-03-08 01:00:00	NA	1.94092372729795	2.07439078868738
2020	03	08	02	2020-03-08 02:00:00	NA	1.93242681024481	2.41593036451692
2020	03	08	03	2020-03-08 03:00:00	NA	1.93114223720281	2.61991627933604
2020	03	08	04	2020-03-08 04:00:00	NA	1.92745997232332	2.30745886848327
2020	03	08	05	2020-03-08 05:00:00	NA	1.92310553808609	2.02429038514051
2020	03	08	06	2020-03-08 06:00:00	NA	1.91709848529729	2.06162167742463
2020	03	08	07	2020-03-08 07:00:00	NA	1.91630420706548	2.21695289988703
2020	03	08	08	2020-03-08 08:00:00	NA	1.91949865937442	2.18803590298419
2020	03	08	09	2020-03-08 09:00:00	NA	1.91677154935301	2.38491152773603
2020	03	08	10	2020-03-08 10:00:00	NA	1.91786290688747	2.05283947138541
2020	03	08	11	2020-03-08 11:00:00	NA	1.91792783495496	1.99480447498311
2020	03	08	12	2020-03-08 12:00:00	NA	1.91804581419785	3.18661699640632
2020	03	08	13	2020-03-08 13:00:00	NA	1.91886449420551	2.95720310273399
2020	03	08	14	2020-03-08 14:00:00	NA	1.91805440059151	2.12948914361407
2020	03	08	15	2020-03-08 15:00:00	NA	1.9168529601676	2.13540300071165
2020	03	08	16	2020-03-08 16:00:00	NA	1.91588858279399	1.9801146852634
2020	03	08	17	2020-03-08 17:00:00	NA	1.91812309078835	1.92308998752375
2020	03	08	18	2020-03-08 18:00:00	NA	1.92003943229582	1.92312292535997
2020	03	08	19	2020-03-08 19:00:00	NA	1.92164984544615	1.92566664066688
2020	03	08	20	2020-03-08 20:00:00	NA	1.92149240062821	1.91891354220729
2020	03	08	21	2020-03-08 21:00:00	NA	1.92184990685983	1.92669570909805
2020	03	08	22	2020-03-08 22:00:00	NA	1.92072558818634	1.92419888583024
2020	03	08	23	2020-03-08 23:00:00	NA	1.91795884901928	1.9299778906302
2020	03	09	00	2020-03-09 00:00:00	NA	1.9178047256891	2.00670329830565
2020	03	09	01	2020-03-09 01:00:00	NA	1.91877568812492	1.9288991568422
2020	03	09	02	2020-03-09 02:00:00	NA	1.92004025223885	2.10823792728701
2020	03	09	03	2020-03-09 03:00:00	NA	1.91747132847492	2.38917864914568
2020	03	09	04	2020-03-09 04:00:00	NA	1.91647940784483	2.10310439769847
2020	03	09	05	2020-03-09 05:00:00	NA	1.91870200805592	1.95772532058673
2020	03	09	06	2020-03-09 06:00:00	NA	1.9205937828969	1.96425667631771
2020	03	09	07	2020-03-09 07:00:00	NA	1.92235908854498	2.10969486877175
2020	03	09	08	2020-03-09 08:00:00	NA	1.96043383341499	2.3975346249557
2020	03	09	09	2020-03-09 09:00:00	NA	1.94374722620556	2.58827146046568
2020	03	09	10	2020-03-09 10:00:00	NA	1.93262597257739	3.32729792625549
2020	03	09	11	2020-03-09 11:00:00	NA	1.93384137329028	2.88472987484914
2020	03	09	12	2020-03-09 12:00:00	NA	1.9300371146156	2.69676549275597
2020	03	09	13	2020-03-09 13:00:00	NA	1.93310404300877	2.5338209420896
2020	03	09	14	2020-03-09 14:00:00	NA	1.93152019740527	2.60204689536236
2020	03	09	15	2020-03-09 15:00:00	NA	1.92840708077969	2.57072722029639
2020	03	09	16	2020-03-09 16:00:00	NA	1.9203344913049	2.70748087447732
2020	03	09	17	2020-03-09 17:00:00	NA	1.91715187784074	2.4447191248356
2020	03	09	18	2020-03-09 18:00:00	NA	1.91752215121548	2.42361113940698
2020	03	09	19	2020-03-09 19:00:00	NA	1.91668258983548	2.08480315651569
2020	03	09	20	2020-03-09 20:00:00	NA	1.91761522366446	1.98496779049502
2020	03	09	21	2020-03-09 21:00:00	NA	1.92006923264247	2.03723945624439
2020	03	09	22	2020-03-09 22:00:00	NA	1.92097684733503	2.01584656429624
2020	03	09	23	2020-03-09 23:00:00	NA	1.92221038334728	2.01064373734841
2020	03	10	00	2020-03-10 00:00:00	NA	1.92364515745033	2.02211627467722
2020	03	10	01	2020-03-10 01:00:00	NA	1.92550112674583	2.059764365828
2020	03	10	02	2020-03-10 02:00:00	NA	1.92804090794581	2.00119824633736
2020	03	10	03	2020-03-10 03:00:00	NA	1.92820282656966	1.99840693719671
2020	03	10	04	2020-03-10 04:00:00	NA	1.92513391843593	2.28065566947225
2020	03	10	05	2020-03-10 05:00:00	NA	1.92879260036042	2.35232887089619
2020	03	10	06	2020-03-10 06:00:00	NA	1.93022962392681	2.05920261212123
2020	03	10	07	2020-03-10 07:00:00	NA	1.93226457468158	2.40442358608677
2020	03	10	08	2020-03-10 08:00:00	NA	1.92826944246331	2.31096230336573
2020	03	10	09	2020-03-10 09:00:00	NA	1.92971441013433	2.92264043081085
2020	03	10	10	2020-03-10 10:00:00	NA	1.9246699995057	3.25343762134849
2020	03	10	11	2020-03-10 11:00:00	NA	1.92417325473792	2.60097597981331
2020	03	10	12	2020-03-10 12:00:00	NA	1.92717034859579	2.58902209984742
2020	03	10	13	2020-03-10 13:00:00	NA	1.92423842073401	2.98100134188063
2020	03	10	14	2020-03-10 14:00:00	NA	1.92225646232814	3.63181969184933
2020	03	10	15	2020-03-10 15:00:00	NA	1.92388204705757	3.283466637792
2020	03	10	16	2020-03-10 16:00:00	NA	1.92492005580111	2.81236602566852
2020	03	10	17	2020-03-10 17:00:00	NA	1.92218545994928	2.70078909322516
2020	03	10	18	2020-03-10 18:00:00	NA	1.92474383509128	2.40979138638228
2020	03	10	19	2020-03-10 19:00:00	NA	1.92856940286831	2.24967049755951
2020	03	10	20	2020-03-10 20:00:00	NA	1.92959196403755	2.05294511478601
2020	03	10	21	2020-03-10 21:00:00	NA	1.9313774016672	1.95669959005288
2020	03	10	22	2020-03-10 22:00:00	NA	1.93233110069073	1.95035328066417
2020	03	10	23	2020-03-10 23:00:00	NA	1.93351779184055	1.95381530602311
2020	03	11	00	2020-03-11 00:00:00	NA	1.93354200949948	1.97262925898355
2020	03	11	01	2020-03-11 01:00:00	NA	1.93470818179256	1.99964737357924
2020	03	11	02	2020-03-11 02:00:00	NA	1.94141136455896	2.04077215134575
2020	03	11	03	2020-03-11 03:00:00	NA	1.93188132586762	2.06446080650634
2020	03	11	04	2020-03-11 04:00:00	NA	1.93181127601864	2.4316162482501
2020	03	11	05	2020-03-11 05:00:00	NA	1.93520281188979	2.3665988818648
2020	03	11	06	2020-03-11 06:00:00	NA	1.93971427211068	2.51585801708103
2020	03	11	07	2020-03-11 07:00:00	NA	1.93827930807873	2.65813796603495
2020	03	11	08	2020-03-11 08:00:00	NA	1.93548318533301	2.78673198613605
2020	03	11	09	2020-03-11 09:00:00	NA	1.93471159861311	3.2723170305055
2020	03	11	10	2020-03-11 10:00:00	NA	1.93609673032672	2.91573433662663
2020	03	11	11	2020-03-11 11:00:00	NA	1.93659125184742	2.91968974754179
2020	03	11	12	2020-03-11 12:00:00	NA	1.933600172547	2.66706081920028
2020	03	11	13	2020-03-11 13:00:00	NA	1.93566567741875	2.55639144387424
2020	03	11	14	2020-03-11 14:00:00	NA	1.94219859751032	2.91945969688136
2020	03	11	15	2020-03-11 15:00:00	NA	1.92749494262507	2.53415481704942
2020	03	11	16	2020-03-11 16:00:00	NA	1.9255139848834	2.25808390855438
2020	03	11	17	2020-03-11 17:00:00	NA	1.91947347820693	2.20918353752599
2020	03	11	18	2020-03-11 18:00:00	NA	1.91581988267681	2.14104583529435
2020	03	11	19	2020-03-11 19:00:00	NA	1.91087225926594	2.15554167337686
2020	03	11	20	2020-03-11 20:00:00	NA	1.90978644417873	2.04476102505046
2020	03	11	21	2020-03-11 21:00:00	NA	1.9103799705677	1.98403419226983
2020	03	11	22	2020-03-11 22:00:00	NA	1.91002951828618	1.96024837329198
2020	03	11	23	2020-03-11 23:00:00	NA	1.91129103226767	1.92757900117761
2020	03	12	00	2020-03-12 00:00:00	NA	1.91410831665093	1.90961421496675
2020	03	12	01	2020-03-12 01:00:00	NA	1.91503003479887	2.02730421094864
2020	03	12	02	2020-03-12 02:00:00	NA	1.91152552428669	2.08239523338401
2020	03	12	03	2020-03-12 03:00:00	NA	1.91206584754955	2.03623664781803
2020	03	12	04	2020-03-12 04:00:00	NA	1.91327418623356	2.07932053500996
2020	03	12	05	2020-03-12 05:00:00	NA	1.91149744694506	2.3054725061595
2020	03	12	06	2020-03-12 06:00:00	NA	1.91274033132107	2.16405713811534
2020	03	12	07	2020-03-12 07:00:00	NA	1.91323770666413	2.12763640382966
2020	03	12	08	2020-03-12 08:00:00	NA	1.9157470578344	2.18314850596338
2020	03	12	09	2020-03-12 09:00:00	NA	1.91641298062809	2.24206812676071
2020	03	12	10	2020-03-12 10:00:00	NA	1.91795083168733	2.46882059962835
2020	03	12	11	2020-03-12 11:00:00	NA	1.91621924229014	2.26326633726208
2020	03	12	12	2020-03-12 12:00:00	NA	1.91684195465416	2.42267093942612
2020	03	12	13	2020-03-12 13:00:00	NA	1.91574190835179	2.17522118882581
2020	03	12	14	2020-03-12 14:00:00	NA	1.91518921747744	2.33800578273423
2020	03	12	15	2020-03-12 15:00:00	NA	1.91494771448128	2.21032598917218
2020	03	12	16	2020-03-12 16:00:00	NA	1.92133525051153	2.14289899066806
2020	03	12	17	2020-03-12 17:00:00	NA	1.9245452044224	2.02823695965521
2020	03	12	18	2020-03-12 18:00:00	NA	1.92683548022849	1.97952616091768
2020	03	12	19	2020-03-12 19:00:00	NA	1.92737398064837	1.95393105081742
2020	03	12	20	2020-03-12 20:00:00	NA	1.92833519564223	1.9462728983367
2020	03	12	21	2020-03-12 21:00:00	NA	1.93230645470734	1.94888149966872
2020	03	12	22	2020-03-12 22:00:00	NA	1.93023221870857	1.96045317171077
2020	03	12	23	2020-03-12 23:00:00	NA	1.92824179181021	1.95285556734125
2020	03	13	00	2020-03-13 00:00:00	NA	1.92823478059941	1.93626755114617
2020	03	13	01	2020-03-13 01:00:00	NA	1.92660004387815	1.93348157385601
2020	03	13	02	2020-03-13 02:00:00	NA	1.9269290753631	1.9406904510233
2020	03	13	03	2020-03-13 03:00:00	NA	1.92919487605275	1.95949991657053
2020	03	13	04	2020-03-13 04:00:00	NA	1.92778493259236	2.04584773856864
2020	03	13	05	2020-03-13 05:00:00	NA	1.92597881199916	2.07324138093119
2020	03	13	06	2020-03-13 06:00:00	NA	1.92388853125869	2.39799674516433
2020	03	13	07	2020-03-13 07:00:00	NA	1.92356670687878	2.64592774119756
2020	03	13	08	2020-03-13 08:00:00	NA	1.9284595004845	2.87397987737439
2020	03	13	09	2020-03-13 09:00:00	NA	1.9272805680934	2.10961813408604
2020	03	13	10	2020-03-13 10:00:00	NA	1.92615813582461	2.1299178312305
2020	03	13	11	2020-03-13 11:00:00	NA	1.92800066645416	2.24259154748051
2020	03	13	12	2020-03-13 12:00:00	NA	1.92728893855079	2.31009923543756
2020	03	13	13	2020-03-13 13:00:00	NA	1.92855801161512	2.16975746828706
2020	03	13	14	2020-03-13 14:00:00	NA	1.92936943314352	2.38604500804067
2020	03	13	15	2020-03-13 15:00:00	NA	1.93331864648677	2.79876922540913
2020	03	13	16	2020-03-13 16:00:00	NA	1.94367700244147	2.80996153990812
2020	03	13	17	2020-03-13 17:00:00	NA	1.96087462412626	2.3015836730205
2020	03	13	18	2020-03-13 18:00:00	NA	1.96914080256756	2.18305443228571
2020	03	13	19	2020-03-13 19:00:00	NA	1.97731261363066	2.74921734688716
2020	03	13	20	2020-03-13 20:00:00	NA	1.97528204951497	2.70393426364946
2020	03	13	21	2020-03-13 21:00:00	NA	1.97273937897321	2.14948651937498
2020	03	13	22	2020-03-13 22:00:00	NA	1.97100083641987	2.00083305869994
2020	03	13	23	2020-03-13 23:00:00	NA	1.97100930011928	2.09742131966282
2020	03	14	00	2020-03-14 00:00:00	NA	1.969682084297	2.02424469375952
2020	03	14	01	2020-03-14 01:00:00	NA	1.97178188018292	2.01599701339437
2020	03	14	02	2020-03-14 02:00:00	NA	1.96393416460043	1.97908712774837
2020	03	14	03	2020-03-14 03:00:00	NA	1.93050494349235	2.14302681112518
2020	03	14	04	2020-03-14 04:00:00	NA	1.92915525598003	2.09476060342147
2020	03	14	05	2020-03-14 05:00:00	NA	1.92744857996559	2.0743827844092
2020	03	14	06	2020-03-14 06:00:00	NA	1.92666337720072	2.12907350004358
2020	03	14	07	2020-03-14 07:00:00	NA	1.92938806701421	2.16883017095968
2020	03	14	08	2020-03-14 08:00:00	NA	1.93211944324894	2.7195916939234
2020	03	14	09	2020-03-14 09:00:00	NA	1.94026680565579	2.68326434814612
2020	03	14	10	2020-03-14 10:00:00	NA	1.93591623552705	2.76169950028193
2020	03	14	11	2020-03-14 11:00:00	NA	1.93939507484718	2.34487417637356
2020	03	14	12	2020-03-14 12:00:00	NA	1.93921285028929	2.28786946845439
2020	03	14	13	2020-03-14 13:00:00	NA	1.95402385569164	2.29519691444071
2020	03	14	14	2020-03-14 14:00:00	NA	2.09733498533082	2.41465850588458
2020	03	14	15	2020-03-14 15:00:00	NA	2.1922298248264	3.00293658816683
2020	03	14	16	2020-03-14 16:00:00	NA	2.17115170022173	2.78157155623883
2020	03	14	17	2020-03-14 17:00:00	NA	2.18826717905116	2.3316175726806
2020	03	14	18	2020-03-14 18:00:00	NA	2.11779253496463	2.27911407145585
2020	03	14	19	2020-03-14 19:00:00	NA	2.10807511135194	2.10448573761582
2020	03	14	20	2020-03-14 20:00:00	NA	1.99689583415958	2.09385360314731
2020	03	14	21	2020-03-14 21:00:00	NA	1.93072775379452	2.00617650348398
2020	03	14	22	2020-03-14 22:00:00	NA	1.9307495643126	1.94800816156769
2020	03	14	23	2020-03-14 23:00:00	NA	1.93086386672819	1.92948700248429
2020	03	15	00	2020-03-15 00:00:00	NA	1.929939951836	1.94242862022636
2020	03	15	01	2020-03-15 01:00:00	NA	1.92979505503792	2.06886570933346
2020	03	15	02	2020-03-15 02:00:00	NA	1.92913712479273	1.99335882217787
2020	03	15	03	2020-03-15 03:00:00	NA	1.93036771412568	2.06591094293024
2020	03	15	04	2020-03-15 04:00:00	NA	1.9289797390644	2.31388525440161
2020	03	15	05	2020-03-15 05:00:00	NA	1.92667332765402	2.18368246151205
2020	03	15	06	2020-03-15 06:00:00	NA	1.92631652676796	2.13842168833141
2020	03	15	07	2020-03-15 07:00:00	NA	1.92970136881595	2.05229199481521
2020	03	15	08	2020-03-15 08:00:00	NA	1.92995539258923	2.05582903724062
2020	03	15	09	2020-03-15 09:00:00	NA	1.92778086627896	2.12170642049941
2020	03	15	10	2020-03-15 10:00:00	NA	1.93124502793028	2.34147454341596
2020	03	15	11	2020-03-15 11:00:00	NA	1.92779374179617	2.12720560786073
2020	03	15	12	2020-03-15 12:00:00	NA	1.92892465650668	3.56522926856303
2020	03	15	13	2020-03-15 13:00:00	NA	1.93136147080259	2.43954958226272
2020	03	15	14	2020-03-15 14:00:00	NA	1.92926530060837	2.25882901329827
2020	03	15	15	2020-03-15 15:00:00	NA	1.92737352585093	2.12221506683801
2020	03	15	16	2020-03-15 16:00:00	NA	1.92556003844167	2.02646845808973
2020	03	15	17	2020-03-15 17:00:00	NA	1.92462942885598	1.93410408613899
2020	03	15	18	2020-03-15 18:00:00	NA	1.92482013630433	1.92719062541368
2020	03	15	19	2020-03-15 19:00:00	NA	1.9238820594962	1.9314952901412
2020	03	15	20	2020-03-15 20:00:00	NA	1.9232179028427	1.93391529887198
2020	03	15	21	2020-03-15 21:00:00	NA	1.92249505466063	1.92632020285909
2020	03	15	22	2020-03-15 22:00:00	NA	1.92036777964638	1.93248762836369
2020	03	15	23	2020-03-15 23:00:00	NA	1.91924152406713	1.92979257408678
2020	03	16	00	2020-03-16 00:00:00	NA	1.91925806916044	1.94634655714881
2020	03	16	01	2020-03-16 01:00:00	NA	1.91781664763596	1.98876484508406
2020	03	16	02	2020-03-16 02:00:00	NA	1.91926962687462	2.08778479943875
2020	03	16	03	2020-03-16 03:00:00	NA	1.92283725314829	2.41957368706764
2020	03	16	04	2020-03-16 04:00:00	NA	1.92464416292994	2.39286221219268
2020	03	16	05	2020-03-16 05:00:00	NA	1.92472835178833	2.20260428901925
2020	03	16	06	2020-03-16 06:00:00	NA	1.92435286156651	2.63805632904999
2020	03	16	07	2020-03-16 07:00:00	NA	1.92481342792325	2.17505462413135
2020	03	16	08	2020-03-16 08:00:00	NA	1.92565995303908	2.21726523569897
2020	03	16	09	2020-03-16 09:00:00	NA	1.92652571544288	2.37329451974377
2020	03	16	10	2020-03-16 10:00:00	NA	1.93051528196174	2.467113122411
2020	03	16	11	2020-03-16 11:00:00	NA	1.93589092912832	2.23273535321957
2020	03	16	12	2020-03-16 12:00:00	NA	1.92603193417187	2.62003329737202
2020	03	16	13	2020-03-16 13:00:00	NA	1.92776824032583	2.52254532204869
2020	03	16	14	2020-03-16 14:00:00	NA	1.92866186302457	2.65645484172434
2020	03	16	15	2020-03-16 15:00:00	NA	1.92107961053912	2.36350593016058
2020	03	16	16	2020-03-16 16:00:00	NA	1.9210452650115	2.3683510432781
2020	03	16	17	2020-03-16 17:00:00	NA	1.92115330184947	2.3230090329262
2020	03	16	18	2020-03-16 18:00:00	NA	1.91883534622938	2.06220420859863
2020	03	16	19	2020-03-16 19:00:00	NA	1.91608115902032	2.00490910174987
2020	03	16	20	2020-03-16 20:00:00	NA	1.91734455343976	2.00071152665007
2020	03	16	21	2020-03-16 21:00:00	NA	1.9185376323322	1.96113927256821
2020	03	16	22	2020-03-16 22:00:00	NA	1.92090808195298	1.95227202996694
2020	03	16	23	2020-03-16 23:00:00	NA	1.92130516894429	1.9347999443222
2020	03	17	00	2020-03-17 00:00:00	NA	1.92077490633154	1.95690660345568
2020	03	17	01	2020-03-17 01:00:00	3.05691047119723	1.92191669580737	2.05936046569799
2020	03	17	02	2020-03-17 02:00:00	2.46087964079941	1.92514477039218	1.96454969823788
2020	03	17	03	2020-03-17 03:00:00	2.08471553398144	1.92479304589522	1.96253423023137
2020	03	17	04	2020-03-17 04:00:00	2.46459939135157	1.92518206163798	2.41163232914172
2020	03	17	05	2020-03-17 05:00:00	2.53864618680369	1.92894832422745	2.46850594510716
2020	03	17	06	2020-03-17 06:00:00	2.91087107792536	1.93135213141164	2.19255002250777
2020	03	17	07	2020-03-17 07:00:00	2.34586988289738	1.93340357661426	2.23202798297399
2020	03	17	08	2020-03-17 08:00:00	2.32593845813486	1.93492407248941	2.9592194027803
2020	03	17	09	2020-03-17 09:00:00	2.31502226123239	1.94010562230516	2.73347104815418
2020	03	17	10	2020-03-17 10:00:00	2.41448245834376	1.93439654612712	2.71973900067689
2020	03	17	11	2020-03-17 11:00:00	2.74419167930471	1.93067643213183	2.60352990107655
2020	03	17	12	2020-03-17 12:00:00	2.94056240866569	1.9298298489425	3.00359945091637
2020	03	17	13	2020-03-17 13:00:00	3.30113296095961	1.93200891503795	3.03445797426596
2020	03	17	14	2020-03-17 14:00:00	3.18901416641942	1.92956521379397	2.78411782796389
2020	03	17	15	2020-03-17 15:00:00	2.99269077227665	1.92885147955127	2.49273542659472
2020	03	17	16	2020-03-17 16:00:00	2.43119416062467	1.92340279335795	2.64344234064309
2020	03	17	17	2020-03-17 17:00:00	2.25587303914799	1.92381172052141	2.32559618086845
2020	03	17	18	2020-03-17 18:00:00	2.198382020518	1.92345794368294	2.11461304682732
2020	03	17	19	2020-03-17 19:00:00	2.16017065166149	1.92121899852949	1.94778346526379
2020	03	17	20	2020-03-17 20:00:00	2.07930077300841	1.92271731678424	1.95610332303753
2020	03	17	21	2020-03-17 21:00:00	1.98059091834373	1.92421883457467	2.00709394754834
2020	03	17	22	2020-03-17 22:00:00	1.95316766431638	1.92324824953932	1.95003176884054
2020	03	17	23	2020-03-17 23:00:00	1.96746845033795	1.92235276645241	1.91871827911122
2020	03	18	00	2020-03-18 00:00:00	1.98909675563469	1.92253392941076	1.92067287031623
2020	03	18	01	2020-03-18 01:00:00	2.17428124442504	1.92222791442668	1.98822493904303
2020	03	18	02	2020-03-18 02:00:00	2.51737653585555	1.92136490377752	2.1475639508823
2020	03	18	03	2020-03-18 03:00:00	2.64690474331712	1.92976143206912	2.02334761173454
2020	03	18	04	2020-03-18 04:00:00	2.10232029745263	1.93272956958875	2.39161630856788
2020	03	18	05	2020-03-18 05:00:00	2.45469807268724	1.92799917611781	2.21676944035148
2020	03	18	06	2020-03-18 06:00:00	2.52883651174907	1.93249818411698	2.02811350255779
2020	03	18	07	2020-03-18 07:00:00	2.90450164685816	1.92867545781122	1.97631220392053
2020	03	18	08	2020-03-18 08:00:00	2.64729218070555	1.92761517293566	1.98396317397232
2020	03	18	09	2020-03-18 09:00:00	2.90786497636417	1.93237680979075	2.03548584796438
2020	03	18	10	2020-03-18 10:00:00	2.86408880874828	1.94172959436783	2.20078188045952
2020	03	18	11	2020-03-18 11:00:00	2.777717907669	1.92421749088517	2.22837982221934
2020	03	18	12	2020-03-18 12:00:00	3.55844011586364	1.9244799728309	2.19273310606102
2020	03	18	13	2020-03-18 13:00:00	3.57424025833265	1.92762758086765	2.20337970038707
2020	03	18	14	2020-03-18 14:00:00	3.59082193330834	1.92979102049692	2.43831254642224
2020	03	18	15	2020-03-18 15:00:00	2.83727156450476	1.92304242174465	2.07825671448523
2020	03	18	16	2020-03-18 16:00:00	1.96395094310219	1.92514879105837	1.9200679826709
2020	03	18	17	2020-03-18 17:00:00	1.96125930308084	1.92923603646432	1.92106799481086
2020	03	18	18	2020-03-18 18:00:00	1.94494002086826	1.92831154093559	1.92114798438052
2020	03	18	19	2020-03-18 19:00:00	1.95572562492437	1.92902853081843	1.9209394270518
2020	03	18	20	2020-03-18 20:00:00	1.94853984162464	1.92858838299221	1.92731994768669
2020	03	18	21	2020-03-18 21:00:00	1.95590777839395	1.92811858881806	1.93970765457563
2020	03	18	22	2020-03-18 22:00:00	1.95738159040366	1.92764235496706	1.940697154085
2020	03	18	23	2020-03-18 23:00:00	1.96973207431275	1.92652301948741	1.93016823796041
2020	03	19	00	2020-03-19 00:00:00	2.02650858628521	1.92652925075244	1.9433376731721
2020	03	19	01	2020-03-19 01:00:00	2.00814649405976	1.92646584685834	2.00359753892917
2020	03	19	02	2020-03-19 02:00:00	1.99955093666401	1.92685559255759	2.09455110186488
2020	03	19	03	2020-03-19 03:00:00	2.11187862466373	1.93022988531766	1.96266448326173
2020	03	19	04	2020-03-19 04:00:00	2.11492853118138	1.93896673822629	1.99067407343777
2020	03	19	05	2020-03-19 05:00:00	2.16344667311015	1.92590658745951	1.93765707928307
2020	03	19	06	2020-03-19 06:00:00	2.12417514390568	1.92453586965022	1.94268866675094
2020	03	19	07	2020-03-19 07:00:00	2.06626476940796	1.92550912053743	1.97336329506165
2020	03	19	08	2020-03-19 08:00:00	2.07841446166928	1.93265403082459	2.01222994043367
2020	03	19	09	2020-03-19 09:00:00	2.10252483165087	1.92423119156204	1.9570246871658
2020	03	19	10	2020-03-19 10:00:00	2.19829375754246	1.92345532905796	2.06928582028488
2020	03	19	11	2020-03-19 11:00:00	2.120705768978	1.92296901815073	2.09908550956561
2020	03	19	12	2020-03-19 12:00:00	2.05541971417303	1.9245618732088	2.30221824249385
2020	03	19	13	2020-03-19 13:00:00	2.04011285150007	1.93282044496807	2.07837016095383
2020	03	19	14	2020-03-19 14:00:00	2.08805267064043	1.94437895774457	2.03568058676794
2020	03	19	15	2020-03-19 15:00:00	2.3661934639704	1.94458366951433	2.01310671622759
2020	03	19	16	2020-03-19 16:00:00	2.08723316473398	1.94148937000676	1.97842681846193
2020	03	19	17	2020-03-19 17:00:00	2.04920324607473	1.93902280174341	1.96325300730233
2020	03	19	18	2020-03-19 18:00:00	1.97693636939902	1.9344005705539	1.97203920424355
2020	03	19	19	2020-03-19 19:00:00	1.95602041648661	1.93098731096362	1.99807748188997
2020	03	19	20	2020-03-19 20:00:00	2.05901517766322	1.93199936712341	1.97308585098768
2020	03	19	21	2020-03-19 21:00:00	2.10269791516167	1.93637180373823	1.95434899355031
2020	03	19	22	2020-03-19 22:00:00	2.05630078166756	1.93425177705363	1.97723169625352
2020	03	19	23	2020-03-19 23:00:00	2.0834550637851	1.93276943657942	1.99095171439102
2020	03	20	00	2020-03-20 00:00:00	2.13975170204353	1.93446613838288	2.01039620315949
2020	03	20	01	2020-03-20 01:00:00	2.16849261228798	1.93440999653673	2.03294123307146
2020	03	20	02	2020-03-20 02:00:00	2.13229862138428	1.93925409394606	2.04039003414043
2020	03	20	03	2020-03-20 03:00:00	2.185743468474	1.99040970630967	2.02050979008085
2020	03	20	04	2020-03-20 04:00:00	2.22572887911621	2.01110153442029	2.04520511296189
2020	03	20	05	2020-03-20 05:00:00	2.15774387811603	2.04891662945021	2.04472966119289
2020	03	20	06	2020-03-20 06:00:00	2.35930566582994	2.05875915574617	2.05788429890119
2020	03	20	07	2020-03-20 07:00:00	2.45053248930596	2.04489037418626	2.08660842653882
2020	03	20	08	2020-03-20 08:00:00	2.23616936458384	2.02668850437694	2.04526197002309
2020	03	20	09	2020-03-20 09:00:00	2.31119528520057	2.0251485369659	2.02596652134427
2020	03	20	10	2020-03-20 10:00:00	2.26258992411666	2.01730889578191	2.07582487900469
2020	03	20	11	2020-03-20 11:00:00	2.33891285294715	2.02801606958753	2.14763494778765
2020	03	20	12	2020-03-20 12:00:00	2.34714335928928	2.03683651100287	2.08973732291981
2020	03	20	13	2020-03-20 13:00:00	2.22392887409268	2.04904384181839	2.03546601841125
2020	03	20	14	2020-03-20 14:00:00	2.29716498626701	2.038713427475	2.06042101627611
2020	03	20	15	2020-03-20 15:00:00	2.29569821546268	2.05641257597442	2.1435001280754
2020	03	20	16	2020-03-20 16:00:00	2.24398872520069	2.05490973705783	2.07918193008789
2020	03	20	17	2020-03-20 17:00:00	2.1707993730401	2.05779938048253	2.02023702049515
2020	03	20	18	2020-03-20 18:00:00	2.07300348397274	2.05524608193988	2.04495460962645
2020	03	20	19	2020-03-20 19:00:00	1.98524601707465	2.03452427722792	2.05166351014124
2020	03	20	20	2020-03-20 20:00:00	2.01103625538649	1.97125315020017	2.03984563218035
2020	03	20	21	2020-03-20 21:00:00	2.01503783338549	1.9500626751919	2.02427083323074
2020	03	20	22	2020-03-20 22:00:00	1.97518300793152	1.93921602991281	2.01332598155542
2020	03	20	23	2020-03-20 23:00:00	1.984115879579	1.94029170752352	1.97389010764679
2020	03	21	00	2020-03-21 00:00:00	1.99523991001455	1.94029248952002	2.00295992713446
2020	03	21	01	2020-03-21 01:00:00	2.02922469037928	1.94414357349364	2.00730959082022
2020	03	21	02	2020-03-21 02:00:00	2.15454948721163	1.94103824344626	1.97238357514649
2020	03	21	03	2020-03-21 03:00:00	2.63214227343996	1.9407412975214	1.99330058830734
2020	03	21	04	2020-03-21 04:00:00	2.56144326191746	1.94529363698484	1.98928917700195
2020	03	21	05	2020-03-21 05:00:00	2.67813278540116	1.94510705841221	2.00866994403439
2020	03	21	06	2020-03-21 06:00:00	2.82655945091597	1.9456621690978	2.11346422798798
2020	03	21	07	2020-03-21 07:00:00	2.71444544900552	1.94507948567383	2.0626986231431
2020	03	21	08	2020-03-21 08:00:00	2.50515790774668	1.94649080578974	2.06444255106402
2020	03	21	09	2020-03-21 09:00:00	2.4937915730823	1.94930861021853	2.07002198056436
2020	03	21	10	2020-03-21 10:00:00	NA	1.93781045833014	2.67042776391796
2020	03	21	11	2020-03-21 11:00:00	NA	1.94155214187262	2.58301822623205
2020	03	21	12	2020-03-21 12:00:00	NA	1.95580071839651	2.58756868478064
2020	03	21	13	2020-03-21 13:00:00	NA	1.95155989886258	2.63162062894753
2020	03	21	14	2020-03-21 14:00:00	NA	1.94334561133059	2.33141143964837
2020	03	21	15	2020-03-21 15:00:00	NA	1.94191294694549	2.26883721834457
2020	03	21	16	2020-03-21 16:00:00	NA	1.93973258732231	2.37285181775593
2020	03	21	17	2020-03-21 17:00:00	NA	1.94324532058753	2.3334498868056
2020	03	21	18	2020-03-21 18:00:00	NA	1.95037122227343	2.16558731812794
2020	03	21	19	2020-03-21 19:00:00	NA	1.95820223685466	2.04411126327643
2020	03	21	20	2020-03-21 20:00:00	NA	1.95560691521418	1.99887538115148
2020	03	21	21	2020-03-21 21:00:00	NA	1.95439467861661	2.04223352773474
2020	03	21	22	2020-03-21 22:00:00	NA	1.94394088055425	2.04736820672792
2020	03	21	23	2020-03-21 23:00:00	NA	1.93981170929222	2.11029966627137
2020	03	22	00	2020-03-22 00:00:00	NA	1.93546916151864	2.10899673649976
2020	03	22	01	2020-03-22 01:00:00	NA	1.93429033717461	2.06946306124562
2020	03	22	02	2020-03-22 02:00:00	NA	1.93492432423979	2.36783027562627
2020	03	22	03	2020-03-22 03:00:00	NA	1.93464278732512	2.31867902237497
2020	03	22	04	2020-03-22 04:00:00	NA	1.93307340313768	2.36957750147757
2020	03	22	05	2020-03-22 05:00:00	NA	1.93300542569245	2.42414051849057
2020	03	22	06	2020-03-22 06:00:00	NA	1.93272494744851	2.12978133160932
2020	03	22	07	2020-03-22 07:00:00	NA	1.93156746577099	2.11072598423717
2020	03	22	08	2020-03-22 08:00:00	NA	1.93534092086238	2.29017070328284
2020	03	22	09	2020-03-22 09:00:00	NA	1.93973709179633	2.52952565312063
2020	03	22	10	2020-03-22 10:00:00	NA	1.9427800888895	2.23940117982476
2020	03	22	11	2020-03-22 11:00:00	NA	1.94430654789141	2.28609590125032
2020	03	22	12	2020-03-22 12:00:00	NA	1.94478021306307	2.1727987563666
2020	03	22	13	2020-03-22 13:00:00	NA	1.94369288652639	2.22267482467351
2020	03	22	14	2020-03-22 14:00:00	NA	1.94142064087462	2.26865034106616
2020	03	22	15	2020-03-22 15:00:00	NA	1.93803565854811	2.12152050555108
2020	03	22	16	2020-03-22 16:00:00	NA	1.93806408357187	2.092024454802
2020	03	22	17	2020-03-22 17:00:00	NA	1.94009368219982	2.03257484233256
2020	03	22	18	2020-03-22 18:00:00	NA	1.9394052044595	2.01650525083311
2020	03	22	19	2020-03-22 19:00:00	NA	1.93818682658677	1.99677869851279
2020	03	22	20	2020-03-22 20:00:00	NA	1.93982331980375	1.99057623000448
2020	03	22	21	2020-03-22 21:00:00	NA	1.93923772214167	1.96919282933701
2020	03	22	22	2020-03-22 22:00:00	NA	1.93911195972708	1.95800039734976
2020	03	22	23	2020-03-22 23:00:00	NA	1.93981212152842	1.9544646557221
2020	03	23	00	2020-03-23 00:00:00	NA	1.93830990177359	1.94703299959931
2020	03	23	01	2020-03-23 01:00:00	NA	1.9406501024401	1.95227895142653
2020	03	23	02	2020-03-23 02:00:00	NA	1.94659709041881	1.97983735487896
2020	03	23	03	2020-03-23 03:00:00	NA	1.94361660889971	1.99038837156203
2020	03	23	04	2020-03-23 04:00:00	NA	1.94632539091702	2.04474960123243
2020	03	23	05	2020-03-23 05:00:00	NA	1.94937874078336	2.08014003060815
2020	03	23	06	2020-03-23 06:00:00	NA	1.94846223744738	2.32138883075099
2020	03	23	07	2020-03-23 07:00:00	NA	1.95143698860691	2.31505808596919
2020	03	23	08	2020-03-23 08:00:00	NA	1.94272740443254	2.53650871394306
2020	03	23	09	2020-03-23 09:00:00	NA	1.9444765367895	2.23901104236022
2020	03	23	10	2020-03-23 10:00:00	NA	1.94503864006022	2.27023692593496
2020	03	23	11	2020-03-23 11:00:00	NA	1.9400432081001	2.11978092931422
2020	03	23	12	2020-03-23 12:00:00	NA	1.93844178234388	2.14113103061799
2020	03	23	13	2020-03-23 13:00:00	NA	1.94003139170211	2.12033841705843
2020	03	23	14	2020-03-23 14:00:00	NA	1.93802360465092	2.51646895549412
2020	03	23	15	2020-03-23 15:00:00	NA	1.938387940563	2.16775609376461
2020	03	23	16	2020-03-23 16:00:00	NA	1.93832952409277	2.17047384331003
2020	03	23	17	2020-03-23 17:00:00	NA	1.93853537618139	1.99246858888921
2020	03	23	18	2020-03-23 18:00:00	2.12061405230642	1.93662833470183	1.98559289566915
2020	03	23	19	2020-03-23 19:00:00	2.05204768864821	1.93381657719052	1.98177124422549
2020	03	23	20	2020-03-23 20:00:00	2.04249962088539	1.93241711630336	2.0228318380093
2020	03	23	21	2020-03-23 21:00:00	2.01107567537489	1.93394789064638	1.99285218615112
2020	03	23	22	2020-03-23 22:00:00	1.99786745186889	1.93349346878404	1.98481661105165
2020	03	23	23	2020-03-23 23:00:00	1.97486927484768	1.93045355698827	1.93026774036882
2020	03	24	00	2020-03-24 00:00:00	1.9673958705323	1.9312563641607	1.94664538917608
2020	03	24	01	2020-03-24 01:00:00	1.9681115505743	1.93142245665432	1.96259168146801
2020	03	24	02	2020-03-24 02:00:00	2.14198193589389	1.93107273079215	2.11686652607781
2020	03	24	03	2020-03-24 03:00:00	2.42607185801096	1.93127615890753	2.10113201320357
2020	03	24	04	2020-03-24 04:00:00	2.4027383397468	1.93180560261205	2.2839597319285
2020	03	24	05	2020-03-24 05:00:00	2.28461466622328	1.93306294659333	2.22297995715836
2020	03	24	06	2020-03-24 06:00:00	2.80395612329529	1.93347949794899	2.24795555117657
[truncated: 6,785 more rows]
