# Supplementary material for: Declining methane emissions and steady, high leakage rates observed over multiple years in a western US oil/gas production basin
Source: Sci Rep. 2021 Nov 16;11:22291. doi: 10.1038/s41598-021-01721-5 (PMC8595340; doi:10.1038/s41598-021-01721-5)
Supplement: Supplementary file 3 — Supplementary Data 2. [file 41598_2021_1721_MOESM3_ESM.zip › UINTA_CH4/README.txt]

March 2nd, 2022 by John C. Lin (John.Lin@utah.edu)
Cite the following for these data, which have been included as a Supplement to:
Lin, J.C., Bares, R., Fasoli, B. et al. Declining methane emissions and steady, high leakage rates observed over multiple years in a western US oil/gas production basin. Sci Rep 11, 22291 (2021). https://doi.org/10.1038/s41598-021-01721-5


Hourly-averaged Uinta Basin CH4 observations from three sites:  Fruitland (FRU), Horsepool (HPL), and Castlepeak (CSP).

Each year's worth of observations is stored as a separate CSV (Comma-Separated Value) text file.

-----DATA COLUMNS-----
Year    	Year in YYYY format (e.g., "2016" instead of "16")
Month   	Month of year as integer from 1-12
Hour    	Hour of day as integer from 0-23
Day     	Day of month as integer from 1-31
Hour		Hour of Day in [UTC]
Time_UTC        Full timestamp in [UTC]
CH4_FRU 	Observed hourly-averaged CH4 at FRU site [ppm]
CH4_HPL 	Observed hourly-averaged CH4 at HPL site [ppm]
CH4_CSP 	Observed hourly-averaged CH4 at CSP site [ppm]

The timestamp convention is as follows:  when the Hour is, say, “14”, then this is the average of CH4 values between 2:00pm and 2:59pm UTC.
“NA” indicates missing data.  
