# Supplementary material for: Declining methane emissions and steady, high leakage rates observed over multiple years in a western US oil/gas production basin
Source: Sci Rep. 2021 Nov 16;11:22291. doi: 10.1038/s41598-021-01721-5 (PMC8595340; doi:10.1038/s41598-021-01721-5)
Supplement: Supplementary file 3 — Supplementary Data 2. [file 41598_2021_1721_MOESM3_ESM.zip › UINTA_CH4/UINTA_CH4_FRU_HPL_CSP_hrly_2017.csv]

Year	Month	Day	Hour	Time_UTC	CH4_FRU	CH4_HPL
2017	01	01	00	2017-01-01 00:00:00	NA	NA
2017	01	01	01	2017-01-01 01:00:00	1.91107184517991	NA
2017	01	01	02	2017-01-01 02:00:00	1.90935961979368	NA
2017	01	01	03	2017-01-01 03:00:00	1.90777837097722	3.16118844602863
2017	01	01	04	2017-01-01 04:00:00	1.91163219806989	3.22955935832938
2017	01	01	05	2017-01-01 05:00:00	1.91389637513742	3.25311200970214
2017	01	01	06	2017-01-01 06:00:00	1.91173016186196	4.38628818302162
2017	01	01	07	2017-01-01 07:00:00	1.91008997147589	4.81032961421558
2017	01	01	08	2017-01-01 08:00:00	1.90725311288497	4.36467499682666
2017	01	01	09	2017-01-01 09:00:00	1.90564066266258	4.58576403598694
2017	01	01	10	2017-01-01 10:00:00	1.9022667336988	4.16860626391039
2017	01	01	11	2017-01-01 11:00:00	1.90184199604162	5.01477941380967
2017	01	01	12	2017-01-01 12:00:00	1.90106600335424	4.68724673727798
2017	01	01	13	2017-01-01 13:00:00	1.91773896012274	5.99782612182257
2017	01	01	14	2017-01-01 14:00:00	1.91910054454848	5.80112920789381
2017	01	01	15	2017-01-01 15:00:00	1.93771680484492	5.54637857627719
2017	01	01	16	2017-01-01 16:00:00	1.9197659475639	6.02721826471311
2017	01	01	17	2017-01-01 17:00:00	1.92244052496437	6.06926049952002
2017	01	01	18	2017-01-01 18:00:00	1.9197426537162	6.19427935438554
2017	01	01	19	2017-01-01 19:00:00	1.92361803130724	5.41752500510658
2017	01	01	20	2017-01-01 20:00:00	1.92623563674968	4.62671735114504
2017	01	01	21	2017-01-01 21:00:00	2.06036029847521	4.50746652113139
2017	01	01	22	2017-01-01 22:00:00	2.16372216132063	4.68975604102449
2017	01	01	23	2017-01-01 23:00:00	2.26697645686357	4.89991102351413
2017	01	02	00	2017-01-02 00:00:00	2.35677095995036	3.93519576740125
2017	01	02	01	2017-01-02 01:00:00	2.41064969427862	4.18284799068633
2017	01	02	02	2017-01-02 02:00:00	2.37383143916552	4.64801707781774
2017	01	02	03	2017-01-02 03:00:00	2.2235099211268	4.8321693127107
2017	01	02	04	2017-01-02 04:00:00	2.12737089569119	5.25526769891928
2017	01	02	05	2017-01-02 05:00:00	2.10205849929151	3.68299818428198
2017	01	02	06	2017-01-02 06:00:00	2.08967121432775	4.67313039831082
2017	01	02	07	2017-01-02 07:00:00	2.04526123529124	5.84273204468146
2017	01	02	08	2017-01-02 08:00:00	2.01925289009252	4.20842841866791
2017	01	02	09	2017-01-02 09:00:00	1.93276609514296	4.47034274173434
2017	01	02	10	2017-01-02 10:00:00	1.90435003674388	4.3431242950512
2017	01	02	11	2017-01-02 11:00:00	1.90406136606309	3.73575466152247
2017	01	02	12	2017-01-02 12:00:00	1.91195657815303	3.35309506574742
2017	01	02	13	2017-01-02 13:00:00	1.91296778914395	4.78139472987204
2017	01	02	14	2017-01-02 14:00:00	1.91531123662346	3.54811973452229
2017	01	02	15	2017-01-02 15:00:00	1.91553854501939	6.22683867026965
2017	01	02	16	2017-01-02 16:00:00	1.92021267216958	6.674346567205
2017	01	02	17	2017-01-02 17:00:00	1.9209724974495	4.64280776555535
2017	01	02	18	2017-01-02 18:00:00	1.92216489546558	3.21498811535217
2017	01	02	19	2017-01-02 19:00:00	1.92268333481377	2.82745257525597
2017	01	02	20	2017-01-02 20:00:00	1.92425858515062	2.61896087615158
2017	01	02	21	2017-01-02 21:00:00	1.92356108564285	2.34337125671017
2017	01	02	22	2017-01-02 22:00:00	1.92393724967294	2.21834563269088
2017	01	02	23	2017-01-02 23:00:00	1.92586566471845	2.20634861505771
2017	01	03	00	2017-01-03 00:00:00	1.93381953278685	2.74016735954269
2017	01	03	01	2017-01-03 01:00:00	1.94044724764448	2.84610525464467
2017	01	03	02	2017-01-03 02:00:00	1.94117389765728	2.82690136008862
2017	01	03	03	2017-01-03 03:00:00	1.96384910584015	2.12309293428518
2017	01	03	04	2017-01-03 04:00:00	1.95408483251351	2.19599388203781
2017	01	03	05	2017-01-03 05:00:00	1.9529529787584	2.35462359575983
2017	01	03	06	2017-01-03 06:00:00	1.9487610361031	2.05462827315755
2017	01	03	07	2017-01-03 07:00:00	1.93527226838453	2.05394895435855
2017	01	03	08	2017-01-03 08:00:00	1.93249301057843	2.02783084978557
2017	01	03	09	2017-01-03 09:00:00	1.93733908091571	2.24323781190288
2017	01	03	10	2017-01-03 10:00:00	1.94190633818086	1.98840776419042
2017	01	03	11	2017-01-03 11:00:00	1.93986958485338	1.97790514298898
2017	01	03	12	2017-01-03 12:00:00	1.93768898929709	2.0099144822744
2017	01	03	13	2017-01-03 13:00:00	1.93678180896702	2.01402545119218
2017	01	03	14	2017-01-03 14:00:00	1.93643815471768	3.89793840243324
2017	01	03	15	2017-01-03 15:00:00	1.93089908483409	4.20496663980727
2017	01	03	16	2017-01-03 16:00:00	1.93552274493325	3.18122748923972
2017	01	03	17	2017-01-03 17:00:00	1.93869515850092	2.56202494576483
2017	01	03	18	2017-01-03 18:00:00	1.93397532267599	2.28058284958385
2017	01	03	19	2017-01-03 19:00:00	1.97399168778339	2.32626963026888
2017	01	03	20	2017-01-03 20:00:00	1.9810989301194	2.51028732531489
2017	01	03	21	2017-01-03 21:00:00	1.92604733572342	2.21074941634183
2017	01	03	22	2017-01-03 22:00:00	1.93338786631891	2.16617546337591
2017	01	03	23	2017-01-03 23:00:00	1.93054156411756	2.21250956821086
2017	01	04	00	2017-01-04 00:00:00	1.98030901230998	2.35370225587078
2017	01	04	01	2017-01-04 01:00:00	2.09967174928353	2.6869207840591
2017	01	04	02	2017-01-04 02:00:00	1.99915109975207	2.50836796001292
2017	01	04	03	2017-01-04 03:00:00	1.97994753368721	2.89061204082524
2017	01	04	04	2017-01-04 04:00:00	1.96836502958269	3.02761855166738
2017	01	04	05	2017-01-04 05:00:00	1.96712255607944	2.684289479334
2017	01	04	06	2017-01-04 06:00:00	1.96347322801934	2.82672442672132
2017	01	04	07	2017-01-04 07:00:00	1.95770335556108	4.8976147080723
2017	01	04	08	2017-01-04 08:00:00	1.95634020136442	3.98849409028885
2017	01	04	09	2017-01-04 09:00:00	1.95830235448377	6.66006020588754
2017	01	04	10	2017-01-04 10:00:00	1.9531380977606	6.51759352372597
2017	01	04	11	2017-01-04 11:00:00	1.95447081558748	6.65224542566948
2017	01	04	12	2017-01-04 12:00:00	1.94509807351876	6.86018971730389
2017	01	04	13	2017-01-04 13:00:00	1.94126747627011	6.77201982065159
2017	01	04	14	2017-01-04 14:00:00	1.94301871226886	5.51842286646746
2017	01	04	15	2017-01-04 15:00:00	1.92586912950213	4.02274848860536
2017	01	04	16	2017-01-04 16:00:00	1.91595835437937	2.80808193538951
2017	01	04	17	2017-01-04 17:00:00	1.90449042638783	2.94873676105013
2017	01	04	18	2017-01-04 18:00:00	1.90360841375853	2.64111775231562
2017	01	04	19	2017-01-04 19:00:00	1.90369077142881	2.64186414034151
2017	01	04	20	2017-01-04 20:00:00	1.90412896829206	2.97591372171976
2017	01	04	21	2017-01-04 21:00:00	1.90697631732392	3.07048406052743
2017	01	04	22	2017-01-04 22:00:00	1.91035225179142	3.30549610262317
2017	01	04	23	2017-01-04 23:00:00	1.91042543843541	3.92688998394272
2017	01	05	00	2017-01-05 00:00:00	1.90749987559265	3.67083040850703
2017	01	05	01	2017-01-05 01:00:00	1.90684916959133	3.25577063978156
2017	01	05	02	2017-01-05 02:00:00	1.90941491570223	3.16659383603176
2017	01	05	03	2017-01-05 03:00:00	1.90883415784447	2.87184153764341
2017	01	05	04	2017-01-05 04:00:00	1.91057702921397	5.36636075575212
2017	01	05	05	2017-01-05 05:00:00	1.91185749554655	5.05878739718656
2017	01	05	06	2017-01-05 06:00:00	1.92095172239618	3.53969899089498
2017	01	05	07	2017-01-05 07:00:00	1.93083521542969	3.46782441407436
2017	01	05	08	2017-01-05 08:00:00	1.92737267402405	2.18279931617998
2017	01	05	09	2017-01-05 09:00:00	1.92739270540021	2.11691606931391
2017	01	05	10	2017-01-05 10:00:00	1.92413708379366	2.1225714825397
2017	01	05	11	2017-01-05 11:00:00	1.92175214851465	2.02464083307738
2017	01	05	12	2017-01-05 12:00:00	1.9207932906059	2.04483233802409
2017	01	05	13	2017-01-05 13:00:00	1.91966449196871	2.1394206101479
2017	01	05	14	2017-01-05 14:00:00	1.91256346592056	2.19176836790903
2017	01	05	15	2017-01-05 15:00:00	1.99853976692855	2.18142487311603
2017	01	05	16	2017-01-05 16:00:00	2.04639989549453	2.15274928481711
2017	01	05	17	2017-01-05 17:00:00	2.03850418552761	2.11348674644868
2017	01	05	18	2017-01-05 18:00:00	2.03772902945321	2.12111541738963
2017	01	05	19	2017-01-05 19:00:00	2.04949931881227	2.18072394887329
2017	01	05	20	2017-01-05 20:00:00	2.03286668755036	2.02717382650652
2017	01	05	21	2017-01-05 21:00:00	2.01420989852022	2.0327797083359
2017	01	05	22	2017-01-05 22:00:00	2.02755393504031	2.09903041007138
2017	01	05	23	2017-01-05 23:00:00	2.02181550594647	2.07406421697501
2017	01	06	00	2017-01-06 00:00:00	2.0294872609822	2.00261211121863
2017	01	06	01	2017-01-06 01:00:00	2.04136410854743	2.13086100206443
2017	01	06	02	2017-01-06 02:00:00	2.02771384603763	2.18841275517472
2017	01	06	03	2017-01-06 03:00:00	2.03147057297482	2.11453438273316
2017	01	06	04	2017-01-06 04:00:00	2.00792990641387	2.37737904245308
2017	01	06	05	2017-01-06 05:00:00	1.98124331669241	2.38707984876398
2017	01	06	06	2017-01-06 06:00:00	1.97444831784331	2.20228683761031
2017	01	06	07	2017-01-06 07:00:00	1.97417984171559	2.24747971322756
2017	01	06	08	2017-01-06 08:00:00	1.98331904813141	2.51404230144727
2017	01	06	09	2017-01-06 09:00:00	1.97912919660448	2.42985273335014
2017	01	06	10	2017-01-06 10:00:00	1.98107514013999	2.34936391023249
2017	01	06	11	2017-01-06 11:00:00	1.98215287810779	2.58280858135221
2017	01	06	12	2017-01-06 12:00:00	1.98168976142291	2.83656907052132
2017	01	06	13	2017-01-06 13:00:00	1.97878583609647	3.78852275771497
2017	01	06	14	2017-01-06 14:00:00	1.97537742134579	3.01489908680348
2017	01	06	15	2017-01-06 15:00:00	1.97344831517296	2.7302245362678
2017	01	06	16	2017-01-06 16:00:00	1.97241958423408	2.77630343780401
2017	01	06	17	2017-01-06 17:00:00	1.97775794381399	2.7106568453049
2017	01	06	18	2017-01-06 18:00:00	1.98080064859716	3.06365303280578
2017	01	06	19	2017-01-06 19:00:00	2.01086674314104	2.94366308416225
2017	01	06	20	2017-01-06 20:00:00	1.99726127497573	2.78397893766402
2017	01	06	21	2017-01-06 21:00:00	1.99641944178419	3.79187099815231
2017	01	06	22	2017-01-06 22:00:00	1.99638018055009	3.42412981766095
2017	01	06	23	2017-01-06 23:00:00	2.02007796993677	3.27938511815969
2017	01	07	00	2017-01-07 00:00:00	2.03018717825406	4.09800974666391
2017	01	07	01	2017-01-07 01:00:00	2.03910824218488	4.73317844808739
2017	01	07	02	2017-01-07 02:00:00	2.07332911599864	3.79298285068577
2017	01	07	03	2017-01-07 03:00:00	2.09510465337386	3.68554414381966
2017	01	07	04	2017-01-07 04:00:00	2.10442565249831	4.13055878858746
2017	01	07	05	2017-01-07 05:00:00	2.06924476826994	5.16072066271582
2017	01	07	06	2017-01-07 06:00:00	2.0462126476607	5.31089206226462
2017	01	07	07	2017-01-07 07:00:00	2.0443171047497	4.20155463591993
2017	01	07	08	2017-01-07 08:00:00	2.03740450893544	4.02512696010516
2017	01	07	09	2017-01-07 09:00:00	2.03024045486877	3.88380315026363
2017	01	07	10	2017-01-07 10:00:00	2.01415648125153	3.93919144100343
2017	01	07	11	2017-01-07 11:00:00	2.01851939880735	4.31071577954942
2017	01	07	12	2017-01-07 12:00:00	2.01076517830803	4.37632813023421
2017	01	07	13	2017-01-07 13:00:00	1.99081299548581	4.49933873560967
2017	01	07	14	2017-01-07 14:00:00	2.00543882860022	4.89677321941618
2017	01	07	15	2017-01-07 15:00:00	1.98636620675411	4.35303601723981
2017	01	07	16	2017-01-07 16:00:00	2.00119974752317	4.74241282100089
2017	01	07	17	2017-01-07 17:00:00	1.97662562271814	4.68341463224193
2017	01	07	18	2017-01-07 18:00:00	1.97351844648766	3.83478677955973
2017	01	07	19	2017-01-07 19:00:00	1.95436295113876	4.14313845535817
2017	01	07	20	2017-01-07 20:00:00	1.96943065500974	3.66016183397706
2017	01	07	21	2017-01-07 21:00:00	1.96387664667081	3.68292257291004
2017	01	07	22	2017-01-07 22:00:00	1.96241925587346	3.83131479597608
2017	01	07	23	2017-01-07 23:00:00	1.95830323740389	4.45216451659157
2017	01	08	00	2017-01-08 00:00:00	1.96213655169293	3.57334392165062
2017	01	08	01	2017-01-08 01:00:00	1.9555830242595	3.25686020264384
2017	01	08	02	2017-01-08 02:00:00	1.96354356439583	3.08036340441628
2017	01	08	03	2017-01-08 03:00:00	1.96441799507796	3.36032832030342
2017	01	08	04	2017-01-08 04:00:00	1.96636159005919	3.30102361653278
2017	01	08	05	2017-01-08 05:00:00	1.96718263347996	3.71436720700223
2017	01	08	06	2017-01-08 06:00:00	1.95986880472811	2.83039266650582
2017	01	08	07	2017-01-08 07:00:00	1.95933452190334	2.85686346312148
2017	01	08	08	2017-01-08 08:00:00	1.96496058713316	2.99220725088381
2017	01	08	09	2017-01-08 09:00:00	1.96494864913578	3.11989835415107
2017	01	08	10	2017-01-08 10:00:00	1.99174921981145	4.04215887804418
2017	01	08	11	2017-01-08 11:00:00	2.14224648336069	4.47495362702865
2017	01	08	12	2017-01-08 12:00:00	2.33022329706173	4.09849208107108
2017	01	08	13	2017-01-08 13:00:00	2.4098222826385	4.10617739883555
2017	01	08	14	2017-01-08 14:00:00	2.38243694540617	5.38945605914998
2017	01	08	15	2017-01-08 15:00:00	2.3056274205616	5.11132671386785
2017	01	08	16	2017-01-08 16:00:00	2.1883757791052	4.53955637911273
2017	01	08	17	2017-01-08 17:00:00	2.12392552785042	4.24969416439073
2017	01	08	18	2017-01-08 18:00:00	2.08584636189321	3.35569520959168
2017	01	08	19	2017-01-08 19:00:00	2.06884922306162	3.31270281934532
2017	01	08	20	2017-01-08 20:00:00	2.0495466473561	3.23415527066259
2017	01	08	21	2017-01-08 21:00:00	2.02820403065327	3.3280247598766
2017	01	08	22	2017-01-08 22:00:00	2.02681441125187	2.9214529276276
2017	01	08	23	2017-01-08 23:00:00	2.02381433524751	2.55155190148938
2017	01	09	00	2017-01-09 00:00:00	2.02617693029746	3.2370520460682
2017	01	09	01	2017-01-09 01:00:00	2.03449319414171	3.527823656505
2017	01	09	02	2017-01-09 02:00:00	2.03585728624626	3.25510024491081
2017	01	09	03	2017-01-09 03:00:00	2.04179855282689	3.52451504887154
2017	01	09	04	2017-01-09 04:00:00	2.06554997694413	4.47628046260692
2017	01	09	05	2017-01-09 05:00:00	2.06626102509535	4.47801271499292
2017	01	09	06	2017-01-09 06:00:00	2.05220035999978	3.60234874680535
2017	01	09	07	2017-01-09 07:00:00	2.05547659984092	3.64323342980414
2017	01	09	08	2017-01-09 08:00:00	2.07027317974982	4.51050480050444
2017	01	09	09	2017-01-09 09:00:00	2.06712013619047	4.49591208807265
2017	01	09	10	2017-01-09 10:00:00	2.05791083959843	4.05665514333405
2017	01	09	11	2017-01-09 11:00:00	2.06690058455595	3.69429684489245
2017	01	09	12	2017-01-09 12:00:00	2.06372896871237	5.49454698609087
2017	01	09	13	2017-01-09 13:00:00	2.06580565764113	6.78285199438246
2017	01	09	14	2017-01-09 14:00:00	2.06394273287912	6.40163040074603
2017	01	09	15	2017-01-09 15:00:00	2.06393495003342	5.01913423526884
2017	01	09	16	2017-01-09 16:00:00	2.06597875909414	3.71493093523002
2017	01	09	17	2017-01-09 17:00:00	2.07153177419279	5.39588973420402
2017	01	09	18	2017-01-09 18:00:00	2.07387360502849	4.6640311131615
2017	01	09	19	2017-01-09 19:00:00	2.0617698475778	5.57193278993895
2017	01	09	20	2017-01-09 20:00:00	2.0536337713127	5.84725533132995
2017	01	09	21	2017-01-09 21:00:00	2.01276546392871	5.94799321875665
2017	01	09	22	2017-01-09 22:00:00	1.90852245271891	6.06604181820501
2017	01	09	23	2017-01-09 23:00:00	1.90238429529834	6.13734202815386
2017	01	10	00	2017-01-10 00:00:00	1.90733747662305	7.34895287054312
2017	01	10	01	2017-01-10 01:00:00	1.90811396777829	4.60300865931437
2017	01	10	02	2017-01-10 02:00:00	1.90823828960984	4.0552959665149
2017	01	10	03	2017-01-10 03:00:00	1.90893181726309	4.9194005034221
2017	01	10	04	2017-01-10 04:00:00	1.90922149124416	3.76142732449766
2017	01	10	05	2017-01-10 05:00:00	1.90990682294091	2.81427376131176
2017	01	10	06	2017-01-10 06:00:00	1.91267181911128	2.59005891400836
2017	01	10	07	2017-01-10 07:00:00	1.91468941008121	2.36664939354991
2017	01	10	08	2017-01-10 08:00:00	1.91198323762422	3.14876925074092
2017	01	10	09	2017-01-10 09:00:00	1.912277619834	4.0151154392178
2017	01	10	10	2017-01-10 10:00:00	1.91436989342647	3.2549850812789
2017	01	10	11	2017-01-10 11:00:00	1.91549587486137	2.71007772409625
2017	01	10	12	2017-01-10 12:00:00	1.9160892141802	2.6907388971949
2017	01	10	13	2017-01-10 13:00:00	1.91189979652453	2.64852993647228
2017	01	10	14	2017-01-10 14:00:00	1.91092731566528	2.49866827721703
2017	01	10	15	2017-01-10 15:00:00	1.90910430687339	5.48732141263025
2017	01	10	16	2017-01-10 16:00:00	1.9119284131819	4.75970665656223
2017	01	10	17	2017-01-10 17:00:00	1.91790545085358	3.77874188322467
2017	01	10	18	2017-01-10 18:00:00	1.91889924941299	3.7484274444654
2017	01	10	19	2017-01-10 19:00:00	1.91963408547326	4.49840902340192
2017	01	10	20	2017-01-10 20:00:00	1.920886549448	2.77128245633696
2017	01	10	21	2017-01-10 21:00:00	1.92197890016361	2.93097973178954
2017	01	10	22	2017-01-10 22:00:00	1.91758544147447	4.2467643628371
2017	01	10	23	2017-01-10 23:00:00	1.91349289725323	2.23857852929141
2017	01	11	00	2017-01-11 00:00:00	1.92118368078393	2.85130184108766
2017	01	11	01	2017-01-11 01:00:00	1.92100884368637	3.95568904327554
2017	01	11	02	2017-01-11 02:00:00	1.91897093255225	4.28009116159704
2017	01	11	03	2017-01-11 03:00:00	1.91812691041545	4.6098248517777
2017	01	11	04	2017-01-11 04:00:00	1.91531095277239	3.46413773388296
2017	01	11	05	2017-01-11 05:00:00	1.91470630375721	2.17821201679446
2017	01	11	06	2017-01-11 06:00:00	1.94028330317327	2.0630356510189
2017	01	11	07	2017-01-11 07:00:00	1.93746309402643	2.06070550098186
2017	01	11	08	2017-01-11 08:00:00	1.91377054210707	3.88406559761478
2017	01	11	09	2017-01-11 09:00:00	1.91159048624118	3.74412052757368
2017	01	11	10	2017-01-11 10:00:00	1.9159731469158	5.10373016355977
2017	01	11	11	2017-01-11 11:00:00	1.92609221593295	5.06531880025531
2017	01	11	12	2017-01-11 12:00:00	1.91964817142407	4.04377840833279
2017	01	11	13	2017-01-11 13:00:00	1.91205049860487	5.38601896872238
2017	01	11	14	2017-01-11 14:00:00	1.91152819675792	7.52373025149392
2017	01	11	15	2017-01-11 15:00:00	1.91280690550865	6.54344125256737
2017	01	11	16	2017-01-11 16:00:00	1.91368846979502	5.61642406620522
2017	01	11	17	2017-01-11 17:00:00	1.91662365467804	2.49675241287873
2017	01	11	18	2017-01-11 18:00:00	1.91656416609556	2.29271281069912
2017	01	11	19	2017-01-11 19:00:00	1.91663685481715	3.65997655337839
2017	01	11	20	2017-01-11 20:00:00	1.91505299302856	3.86085084747544
2017	01	11	21	2017-01-11 21:00:00	1.91615000095837	2.27365600930148
2017	01	11	22	2017-01-11 22:00:00	1.91889055017534	2.10701730279678
2017	01	11	23	2017-01-11 23:00:00	1.91783328433559	2.25525124691351
2017	01	12	00	2017-01-12 00:00:00	1.91842279163252	2.17390963421347
2017	01	12	01	2017-01-12 01:00:00	1.91777171921072	2.31651554429794
2017	01	12	02	2017-01-12 02:00:00	1.91750942655888	2.34423503619464
2017	01	12	03	2017-01-12 03:00:00	1.91816706658794	2.24744600010034
2017	01	12	04	2017-01-12 04:00:00	1.91838722310293	2.51910517746996
2017	01	12	05	2017-01-12 05:00:00	1.91929133928918	2.55163869708523
2017	01	12	06	2017-01-12 06:00:00	1.91960775426517	2.08962370449463
2017	01	12	07	2017-01-12 07:00:00	1.92169698351362	2.18230357051168
2017	01	12	08	2017-01-12 08:00:00	1.92630419170615	2.5375462842475
2017	01	12	09	2017-01-12 09:00:00	1.91875921298606	2.97921813267407
2017	01	12	10	2017-01-12 10:00:00	1.92212606915547	2.66513634369106
2017	01	12	11	2017-01-12 11:00:00	1.92489836196892	2.32712793336201
2017	01	12	12	2017-01-12 12:00:00	1.92613028917952	2.10085747468088
2017	01	12	13	2017-01-12 13:00:00	1.9248563227253	2.43040579489429
2017	01	12	14	2017-01-12 14:00:00	1.93043154472926	4.30329863731501
2017	01	12	15	2017-01-12 15:00:00	1.92926524864039	4.90327887111096
2017	01	12	16	2017-01-12 16:00:00	1.93805052435086	3.90480611990235
2017	01	12	17	2017-01-12 17:00:00	1.96406019793814	3.20730690899773
2017	01	12	18	2017-01-12 18:00:00	1.97181982048326	4.04067476349767
2017	01	12	19	2017-01-12 19:00:00	1.98031356325019	2.14755619029181
2017	01	12	20	2017-01-12 20:00:00	1.95311799847056	2.39421528331306
2017	01	12	21	2017-01-12 21:00:00	1.93944884509342	2.53802437149763
2017	01	12	22	2017-01-12 22:00:00	1.94496036128716	2.79501859029824
2017	01	12	23	2017-01-12 23:00:00	1.93957493889229	3.23509762338973
2017	01	13	00	2017-01-13 00:00:00	1.94149292640708	3.80553074471133
2017	01	13	01	2017-01-13 01:00:00	1.95542647133543	4.3141134248647
2017	01	13	02	2017-01-13 02:00:00	1.94540149645903	3.40747446516255
2017	01	13	03	2017-01-13 03:00:00	1.95980354454711	3.78756296350024
2017	01	13	04	2017-01-13 04:00:00	1.93635337599205	3.86834076251127
2017	01	13	05	2017-01-13 05:00:00	1.94497184520797	3.4725462364813
2017	01	13	06	2017-01-13 06:00:00	1.96069205729338	3.39342147519711
2017	01	13	07	2017-01-13 07:00:00	1.94080863513048	3.29856890073686
2017	01	13	08	2017-01-13 08:00:00	1.96694245202661	3.0904957941746
2017	01	13	09	2017-01-13 09:00:00	1.96202022863055	3.03175897304122
2017	01	13	10	2017-01-13 10:00:00	1.94704262640747	4.42070299573652
2017	01	13	11	2017-01-13 11:00:00	1.9482057594231	4.79885011725754
2017	01	13	12	2017-01-13 12:00:00	1.94228749957277	3.63960404156152
2017	01	13	13	2017-01-13 13:00:00	1.95465800726543	3.45088270819156
2017	01	13	14	2017-01-13 14:00:00	1.95403501728121	5.23987082228554
2017	01	13	15	2017-01-13 15:00:00	1.95643011325052	7.56751130217495
2017	01	13	16	2017-01-13 16:00:00	1.95190731669881	4.19322788637561
2017	01	13	17	2017-01-13 17:00:00	1.9475313956251	3.6841816960622
2017	01	13	18	2017-01-13 18:00:00	1.94266348093931	3.90771106264351
2017	01	13	19	2017-01-13 19:00:00	1.93332732507603	3.39615126979731
2017	01	13	20	2017-01-13 20:00:00	1.92537699320031	3.31000897925163
2017	01	13	21	2017-01-13 21:00:00	1.92147541250538	3.65060920027807
2017	01	13	22	2017-01-13 22:00:00	1.92471621721399	3.71213423075187
2017	01	13	23	2017-01-13 23:00:00	1.93896058622728	3.665309612433
2017	01	14	00	2017-01-14 00:00:00	1.93054798419943	4.03576222031866
2017	01	14	01	2017-01-14 01:00:00	1.93069730191121	4.31995989933469
2017	01	14	02	2017-01-14 02:00:00	1.9355770296637	3.49172210239344
2017	01	14	03	2017-01-14 03:00:00	1.94802748707503	3.47571539303864
2017	01	14	04	2017-01-14 04:00:00	1.93729229572438	3.29025914403763
2017	01	14	05	2017-01-14 05:00:00	1.95215854713508	2.62629524565348
2017	01	14	06	2017-01-14 06:00:00	1.9598307973424	3.3042595382817
2017	01	14	07	2017-01-14 07:00:00	1.95242454964699	3.99812804793774
2017	01	14	08	2017-01-14 08:00:00	1.94110497201355	3.54860814724848
2017	01	14	09	2017-01-14 09:00:00	1.94416938137673	4.97544208507166
2017	01	14	10	2017-01-14 10:00:00	1.94624240909662	5.72622078665665
2017	01	14	11	2017-01-14 11:00:00	1.94079929229807	5.68447397376499
2017	01	14	12	2017-01-14 12:00:00	1.92378830108671	4.08164506916124
2017	01	14	13	2017-01-14 13:00:00	1.92585343127564	4.70074813883849
2017	01	14	14	2017-01-14 14:00:00	1.92792858781581	3.4200661737309
2017	01	14	15	2017-01-14 15:00:00	1.9314732074032	3.48576422022791
2017	01	14	16	2017-01-14 16:00:00	1.92698333032234	3.61682060657141
2017	01	14	17	2017-01-14 17:00:00	1.92880384837828	3.2359103952646
2017	01	14	18	2017-01-14 18:00:00	1.92819870505486	2.82364345371413
2017	01	14	19	2017-01-14 19:00:00	NA	3.22460257524571
2017	01	14	20	2017-01-14 20:00:00	NA	3.02392886642596
2017	01	14	21	2017-01-14 21:00:00	NA	3.39156155231389
2017	01	14	22	2017-01-14 22:00:00	NA	2.87556080199851
2017	01	14	23	2017-01-14 23:00:00	NA	3.07432717253722
2017	01	15	00	2017-01-15 00:00:00	NA	3.25122614037356
2017	01	15	01	2017-01-15 01:00:00	NA	2.52225095651823
2017	01	15	02	2017-01-15 02:00:00	NA	2.73670533875819
2017	01	15	03	2017-01-15 03:00:00	NA	3.5007248502318
2017	01	15	04	2017-01-15 04:00:00	NA	2.91488402933317
2017	01	15	05	2017-01-15 05:00:00	NA	2.95313063589042
2017	01	15	06	2017-01-15 06:00:00	NA	3.01600658914496
2017	01	15	07	2017-01-15 07:00:00	NA	2.71718373292968
2017	01	15	08	2017-01-15 08:00:00	NA	2.32999032781118
2017	01	15	09	2017-01-15 09:00:00	NA	2.04571930506089
2017	01	15	10	2017-01-15 10:00:00	NA	2.08635107638251
2017	01	15	11	2017-01-15 11:00:00	NA	2.08021530936836
2017	01	15	12	2017-01-15 12:00:00	NA	2.01593802770316
2017	01	15	13	2017-01-15 13:00:00	NA	2.04193609107084
2017	01	15	14	2017-01-15 14:00:00	NA	2.27322408700941
2017	01	15	15	2017-01-15 15:00:00	NA	3.58228607052588
2017	01	15	16	2017-01-15 16:00:00	NA	3.43129489654687
2017	01	15	17	2017-01-15 17:00:00	NA	2.29390665639263
2017	01	15	18	2017-01-15 18:00:00	NA	2.25523086561163
2017	01	15	19	2017-01-15 19:00:00	NA	2.61702269911806
2017	01	15	20	2017-01-15 20:00:00	NA	2.71830194791056
2017	01	15	21	2017-01-15 21:00:00	NA	2.6704814931375
2017	01	15	22	2017-01-15 22:00:00	NA	2.7410960941982
2017	01	15	23	2017-01-15 23:00:00	NA	4.45500426018484
2017	01	16	00	2017-01-16 00:00:00	NA	4.10118117100591
2017	01	16	01	2017-01-16 01:00:00	NA	3.24726782972414
2017	01	16	02	2017-01-16 02:00:00	NA	3.06170063438187
2017	01	16	03	2017-01-16 03:00:00	NA	2.37078367686244
2017	01	16	04	2017-01-16 04:00:00	NA	2.69932714054726
2017	01	16	05	2017-01-16 05:00:00	NA	3.47647990233708
2017	01	16	06	2017-01-16 06:00:00	NA	3.57789621469008
2017	01	16	07	2017-01-16 07:00:00	NA	2.4103618982688
2017	01	16	08	2017-01-16 08:00:00	NA	2.47280604925179
2017	01	16	09	2017-01-16 09:00:00	NA	2.21814313867576
2017	01	16	10	2017-01-16 10:00:00	NA	2.36624107759312
2017	01	16	11	2017-01-16 11:00:00	NA	2.44987264814887
2017	01	16	12	2017-01-16 12:00:00	NA	2.5773607100039
2017	01	16	13	2017-01-16 13:00:00	NA	2.68292259761094
2017	01	16	14	2017-01-16 14:00:00	NA	2.75827032109974
2017	01	16	15	2017-01-16 15:00:00	NA	2.56486459066965
2017	01	16	16	2017-01-16 16:00:00	NA	2.47596947493181
2017	01	16	17	2017-01-16 17:00:00	NA	2.39491748946237
2017	01	16	18	2017-01-16 18:00:00	NA	2.3101438807915
2017	01	16	19	2017-01-16 19:00:00	NA	2.51699429773193
2017	01	16	20	2017-01-16 20:00:00	NA	2.62409031859085
2017	01	16	21	2017-01-16 21:00:00	NA	2.43937566273433
2017	01	16	22	2017-01-16 22:00:00	NA	2.49037702183474
2017	01	16	23	2017-01-16 23:00:00	NA	2.87239821428112
2017	01	17	00	2017-01-17 00:00:00	NA	2.68759705496217
2017	01	17	01	2017-01-17 01:00:00	NA	2.41997057491124
2017	01	17	02	2017-01-17 02:00:00	NA	2.41371844869439
2017	01	17	03	2017-01-17 03:00:00	NA	2.33201637992328
2017	01	17	04	2017-01-17 04:00:00	NA	2.48271413836075
2017	01	17	05	2017-01-17 05:00:00	NA	2.62078885622243
2017	01	17	06	2017-01-17 06:00:00	NA	3.93382179672261
2017	01	17	07	2017-01-17 07:00:00	NA	4.19700031810604
2017	01	17	08	2017-01-17 08:00:00	NA	3.04182054173274
2017	01	17	09	2017-01-17 09:00:00	NA	3.14619631020659
2017	01	17	10	2017-01-17 10:00:00	NA	4.45862464830502
2017	01	17	11	2017-01-17 11:00:00	NA	4.89748838252118
2017	01	17	12	2017-01-17 12:00:00	NA	5.2541521270026
2017	01	17	13	2017-01-17 13:00:00	NA	4.79285078066974
2017	01	17	14	2017-01-17 14:00:00	NA	4.4801517989395
2017	01	17	15	2017-01-17 15:00:00	NA	3.89421375015205
2017	01	17	16	2017-01-17 16:00:00	NA	3.27073603469779
2017	01	17	17	2017-01-17 17:00:00	NA	3.19068456766002
2017	01	17	18	2017-01-17 18:00:00	NA	3.21057570891418
2017	01	17	19	2017-01-17 19:00:00	NA	2.59362102274779
2017	01	17	20	2017-01-17 20:00:00	NA	2.52027551269437
2017	01	17	21	2017-01-17 21:00:00	NA	2.49310634739795
2017	01	17	22	2017-01-17 22:00:00	NA	2.57044119694618
2017	01	17	23	2017-01-17 23:00:00	NA	2.31868100041267
2017	01	18	00	2017-01-18 00:00:00	NA	2.2428460931193
2017	01	18	01	2017-01-18 01:00:00	NA	2.36347161335106
2017	01	18	02	2017-01-18 02:00:00	NA	2.55285158429155
2017	01	18	03	2017-01-18 03:00:00	NA	2.55198112969016
2017	01	18	04	2017-01-18 04:00:00	NA	2.69546995261049
2017	01	18	05	2017-01-18 05:00:00	NA	2.89383453746708
2017	01	18	06	2017-01-18 06:00:00	NA	2.76884290291005
2017	01	18	07	2017-01-18 07:00:00	NA	2.7334010685389
2017	01	18	08	2017-01-18 08:00:00	NA	2.81957132466391
2017	01	18	09	2017-01-18 09:00:00	NA	2.98956780076843
2017	01	18	10	2017-01-18 10:00:00	NA	3.0027184618432
2017	01	18	11	2017-01-18 11:00:00	NA	2.86613479757732
2017	01	18	12	2017-01-18 12:00:00	NA	2.6708840383104
2017	01	18	13	2017-01-18 13:00:00	NA	2.61280753646072
2017	01	18	14	2017-01-18 14:00:00	NA	2.61806081783522
2017	01	18	15	2017-01-18 15:00:00	NA	2.71842218976871
2017	01	18	16	2017-01-18 16:00:00	NA	2.70853226295667
2017	01	18	17	2017-01-18 17:00:00	NA	2.76073364662422
2017	01	18	18	2017-01-18 18:00:00	NA	2.79805661811308
2017	01	18	19	2017-01-18 19:00:00	NA	2.54791800745355
2017	01	18	20	2017-01-18 20:00:00	NA	2.65596601884593
2017	01	18	21	2017-01-18 21:00:00	NA	2.57104759875025
2017	01	18	22	2017-01-18 22:00:00	NA	2.71512326577189
2017	01	18	23	2017-01-18 23:00:00	NA	2.53735377368225
2017	01	19	00	2017-01-19 00:00:00	NA	2.48121621306598
2017	01	19	01	2017-01-19 01:00:00	NA	2.66592129159864
2017	01	19	02	2017-01-19 02:00:00	NA	4.31516302933759
2017	01	19	03	2017-01-19 03:00:00	NA	3.69139654818649
2017	01	19	04	2017-01-19 04:00:00	NA	3.16733148902684
2017	01	19	05	2017-01-19 05:00:00	NA	3.55006146626795
2017	01	19	06	2017-01-19 06:00:00	NA	3.81276769045648
2017	01	19	07	2017-01-19 07:00:00	NA	3.39795001229712
2017	01	19	08	2017-01-19 08:00:00	NA	2.66682941587652
2017	01	19	09	2017-01-19 09:00:00	NA	2.45502327223739
2017	01	19	10	2017-01-19 10:00:00	NA	2.43367579230464
2017	01	19	11	2017-01-19 11:00:00	NA	2.31335526782768
2017	01	19	12	2017-01-19 12:00:00	NA	2.67335335476863
2017	01	19	13	2017-01-19 13:00:00	NA	3.44679420514923
2017	01	19	14	2017-01-19 14:00:00	NA	2.78883954709389
2017	01	19	15	2017-01-19 15:00:00	NA	2.96638711984528
2017	01	19	16	2017-01-19 16:00:00	NA	2.76560180006943
2017	01	19	17	2017-01-19 17:00:00	NA	2.67805551242146
2017	01	19	18	2017-01-19 18:00:00	NA	2.66331542003462
2017	01	19	19	2017-01-19 19:00:00	NA	2.72485900283143
2017	01	19	20	2017-01-19 20:00:00	NA	2.91040142314456
2017	01	19	21	2017-01-19 21:00:00	NA	3.14132954975985
2017	01	19	22	2017-01-19 22:00:00	NA	2.96891213471557
2017	01	19	23	2017-01-19 23:00:00	NA	3.07577303682991
2017	01	20	00	2017-01-20 00:00:00	NA	2.87027814803068
2017	01	20	01	2017-01-20 01:00:00	NA	2.72324480010619
2017	01	20	02	2017-01-20 02:00:00	NA	2.93079426423599
2017	01	20	03	2017-01-20 03:00:00	NA	2.95061948732281
2017	01	20	04	2017-01-20 04:00:00	NA	3.40406076813615
2017	01	20	05	2017-01-20 05:00:00	NA	3.41428226994365
2017	01	20	06	2017-01-20 06:00:00	NA	3.45081774910568
2017	01	20	07	2017-01-20 07:00:00	NA	3.65592286181665
2017	01	20	08	2017-01-20 08:00:00	NA	4.50082661814964
2017	01	20	09	2017-01-20 09:00:00	NA	5.00139075804405
2017	01	20	10	2017-01-20 10:00:00	NA	5.57592098846204
2017	01	20	11	2017-01-20 11:00:00	NA	5.3940428164455
2017	01	20	12	2017-01-20 12:00:00	NA	3.93352420136615
2017	01	20	13	2017-01-20 13:00:00	NA	4.22627811265584
2017	01	20	14	2017-01-20 14:00:00	NA	4.41334734350659
2017	01	20	15	2017-01-20 15:00:00	NA	5.03072943415474
2017	01	20	16	2017-01-20 16:00:00	NA	4.96716893323648
2017	01	20	17	2017-01-20 17:00:00	NA	4.01003392661655
2017	01	20	18	2017-01-20 18:00:00	NA	3.72628065795571
2017	01	20	19	2017-01-20 19:00:00	NA	3.59602320528559
2017	01	20	20	2017-01-20 20:00:00	NA	3.80078892686946
2017	01	20	21	2017-01-20 21:00:00	NA	3.44877611200341
2017	01	20	22	2017-01-20 22:00:00	NA	3.22373173417658
2017	01	20	23	2017-01-20 23:00:00	NA	3.2696955523113
2017	01	21	00	2017-01-21 00:00:00	NA	3.8578002568876
2017	01	21	01	2017-01-21 01:00:00	NA	3.51194076189049
2017	01	21	02	2017-01-21 02:00:00	NA	3.52194065120391
2017	01	21	03	2017-01-21 03:00:00	NA	3.42205153239044
2017	01	21	04	2017-01-21 04:00:00	NA	3.59718207566018
2017	01	21	05	2017-01-21 05:00:00	NA	5.71018254821546
2017	01	21	06	2017-01-21 06:00:00	NA	5.30699479346276
2017	01	21	07	2017-01-21 07:00:00	NA	3.73996908944909
2017	01	21	08	2017-01-21 08:00:00	NA	5.15159298024471
2017	01	21	09	2017-01-21 09:00:00	NA	6.45058665176266
2017	01	21	10	2017-01-21 10:00:00	NA	5.26003613926139
2017	01	21	11	2017-01-21 11:00:00	NA	4.74278049499425
2017	01	21	12	2017-01-21 12:00:00	NA	4.51535883385289
2017	01	21	13	2017-01-21 13:00:00	NA	4.4655256221222
2017	01	21	14	2017-01-21 14:00:00	NA	4.55799747781028
2017	01	21	15	2017-01-21 15:00:00	NA	5.12887079081356
2017	01	21	16	2017-01-21 16:00:00	NA	5.29718729747057
2017	01	21	17	2017-01-21 17:00:00	NA	5.6193382655328
2017	01	21	18	2017-01-21 18:00:00	NA	4.71421886552698
2017	01	21	19	2017-01-21 19:00:00	NA	4.21338116251555
2017	01	21	20	2017-01-21 20:00:00	NA	3.80717492991735
2017	01	21	21	2017-01-21 21:00:00	NA	3.65220243063103
2017	01	21	22	2017-01-21 22:00:00	NA	3.03370108809428
2017	01	21	23	2017-01-21 23:00:00	NA	4.35411455543566
2017	01	22	00	2017-01-22 00:00:00	NA	4.30621193599598
2017	01	22	01	2017-01-22 01:00:00	NA	3.58258262310886
2017	01	22	02	2017-01-22 02:00:00	NA	3.00136827660729
2017	01	22	03	2017-01-22 03:00:00	NA	3.13684502624378
2017	01	22	04	2017-01-22 04:00:00	NA	3.40363096994522
2017	01	22	05	2017-01-22 05:00:00	NA	3.1685941660103
2017	01	22	06	2017-01-22 06:00:00	NA	4.15958238654105
2017	01	22	07	2017-01-22 07:00:00	NA	4.52249944954545
2017	01	22	08	2017-01-22 08:00:00	NA	3.78730699817248
2017	01	22	09	2017-01-22 09:00:00	NA	3.49886340302796
2017	01	22	10	2017-01-22 10:00:00	NA	3.35478612617496
2017	01	22	11	2017-01-22 11:00:00	NA	3.69304029280319
2017	01	22	12	2017-01-22 12:00:00	NA	3.91964474345685
2017	01	22	13	2017-01-22 13:00:00	NA	3.58525666424999
2017	01	22	14	2017-01-22 14:00:00	NA	4.72647273692365
2017	01	22	15	2017-01-22 15:00:00	NA	5.83250834295991
2017	01	22	16	2017-01-22 16:00:00	NA	7.94638077381921
2017	01	22	17	2017-01-22 17:00:00	NA	4.45207000321402
2017	01	22	18	2017-01-22 18:00:00	NA	7.05261067083608
2017	01	22	19	2017-01-22 19:00:00	NA	4.61821140160531
2017	01	22	20	2017-01-22 20:00:00	NA	4.63828655903823
2017	01	22	21	2017-01-22 21:00:00	NA	3.76974214880177
2017	01	22	22	2017-01-22 22:00:00	NA	4.98477375347724
2017	01	22	23	2017-01-22 23:00:00	NA	4.38691039725767
2017	01	23	00	2017-01-23 00:00:00	NA	5.12335347166143
2017	01	23	01	2017-01-23 01:00:00	NA	4.79328562738792
2017	01	23	02	2017-01-23 02:00:00	NA	4.52369032045466
2017	01	23	03	2017-01-23 03:00:00	NA	3.5420899314131
2017	01	23	04	2017-01-23 04:00:00	NA	3.70139149866003
2017	01	23	05	2017-01-23 05:00:00	NA	3.67149509074009
2017	01	23	06	2017-01-23 06:00:00	NA	3.34321646089441
2017	01	23	07	2017-01-23 07:00:00	NA	4.76839397967826
2017	01	23	08	2017-01-23 08:00:00	NA	4.35200247488324
2017	01	23	09	2017-01-23 09:00:00	NA	4.02236275088404
2017	01	23	10	2017-01-23 10:00:00	NA	3.97066218270885
2017	01	23	11	2017-01-23 11:00:00	NA	3.36075104564131
2017	01	23	12	2017-01-23 12:00:00	NA	3.79361575346801
2017	01	23	13	2017-01-23 13:00:00	NA	9.05895327119832
2017	01	23	14	2017-01-23 14:00:00	NA	7.21879412812628
2017	01	23	15	2017-01-23 15:00:00	NA	5.30654400029155
2017	01	23	16	2017-01-23 16:00:00	NA	4.2861586246833
2017	01	23	17	2017-01-23 17:00:00	NA	3.82700852495846
2017	01	23	18	2017-01-23 18:00:00	NA	4.29238909041322
2017	01	23	19	2017-01-23 19:00:00	NA	4.39335347685297
2017	01	23	20	2017-01-23 20:00:00	NA	3.55154287488061
2017	01	23	21	2017-01-23 21:00:00	NA	3.73076386157808
2017	01	23	22	2017-01-23 22:00:00	NA	3.51900282169718
2017	01	23	23	2017-01-23 23:00:00	NA	2.90613783502478
2017	01	24	00	2017-01-24 00:00:00	NA	2.66631441416483
2017	01	24	01	2017-01-24 01:00:00	NA	2.62059680362166
2017	01	24	02	2017-01-24 02:00:00	NA	2.78180742040201
2017	01	24	03	2017-01-24 03:00:00	NA	3.08331635282288
2017	01	24	04	2017-01-24 04:00:00	NA	4.0540037619193
2017	01	24	05	2017-01-24 05:00:00	NA	3.18850645591651
2017	01	24	06	2017-01-24 06:00:00	NA	3.80456316710764
2017	01	24	07	2017-01-24 07:00:00	NA	6.1734350362105
2017	01	24	08	2017-01-24 08:00:00	NA	4.20559458817636
2017	01	24	09	2017-01-24 09:00:00	NA	2.69566385199503
2017	01	24	10	2017-01-24 10:00:00	NA	4.5430968761422
2017	01	24	11	2017-01-24 11:00:00	NA	4.34125602008156
2017	01	24	12	2017-01-24 12:00:00	NA	3.81695325449235
2017	01	24	13	2017-01-24 13:00:00	NA	3.52667143089096
2017	01	24	14	2017-01-24 14:00:00	NA	4.93305450954019
2017	01	24	15	2017-01-24 15:00:00	NA	3.60648304719192
2017	01	24	16	2017-01-24 16:00:00	NA	4.81330225218461
2017	01	24	17	2017-01-24 17:00:00	NA	4.37800379383559
2017	01	24	18	2017-01-24 18:00:00	NA	5.84241249465687
2017	01	24	19	2017-01-24 19:00:00	NA	4.95834798275307
2017	01	24	20	2017-01-24 20:00:00	NA	4.45367537328499
2017	01	24	21	2017-01-24 21:00:00	NA	4.58416511043973
2017	01	24	22	2017-01-24 22:00:00	NA	3.48939398566078
2017	01	24	23	2017-01-24 23:00:00	NA	2.86450153900476
2017	01	25	00	2017-01-25 00:00:00	NA	2.82790064230781
2017	01	25	01	2017-01-25 01:00:00	NA	2.73887373220271
2017	01	25	02	2017-01-25 02:00:00	NA	2.43483046073054
2017	01	25	03	2017-01-25 03:00:00	NA	2.45459712800012
2017	01	25	04	2017-01-25 04:00:00	NA	3.10094441898554
2017	01	25	05	2017-01-25 05:00:00	NA	5.5425180928638
2017	01	25	06	2017-01-25 06:00:00	NA	5.83571619095319
2017	01	25	07	2017-01-25 07:00:00	NA	4.58366660304477
2017	01	25	08	2017-01-25 08:00:00	NA	3.37343978943292
2017	01	25	09	2017-01-25 09:00:00	NA	2.90695225946421
2017	01	25	10	2017-01-25 10:00:00	NA	3.16432176519327
2017	01	25	11	2017-01-25 11:00:00	NA	3.9576929913996
2017	01	25	12	2017-01-25 12:00:00	NA	5.13699799808461
2017	01	25	13	2017-01-25 13:00:00	NA	6.05155674523249
2017	01	25	14	2017-01-25 14:00:00	NA	3.82195071581256
2017	01	25	15	2017-01-25 15:00:00	NA	2.99807808185236
2017	01	25	16	2017-01-25 16:00:00	NA	3.64832167444266
2017	01	25	17	2017-01-25 17:00:00	NA	4.19077076304627
2017	01	25	18	2017-01-25 18:00:00	NA	3.49590855132297
2017	01	25	19	2017-01-25 19:00:00	NA	3.91382021983303
2017	01	25	20	2017-01-25 20:00:00	NA	3.49072903829109
2017	01	25	21	2017-01-25 21:00:00	NA	3.32949872919162
2017	01	25	22	2017-01-25 22:00:00	NA	3.16982221291781
2017	01	25	23	2017-01-25 23:00:00	NA	3.77200096966503
2017	01	26	00	2017-01-26 00:00:00	NA	3.18556940108291
2017	01	26	01	2017-01-26 01:00:00	NA	3.19333662374318
2017	01	26	02	2017-01-26 02:00:00	NA	3.0453205691033
2017	01	26	03	2017-01-26 03:00:00	NA	5.16457518278651
2017	01	26	04	2017-01-26 04:00:00	NA	6.63051961951133
2017	01	26	05	2017-01-26 05:00:00	NA	6.75752240356752
2017	01	26	06	2017-01-26 06:00:00	NA	5.73839198381208
2017	01	26	07	2017-01-26 07:00:00	NA	4.94532359701975
2017	01	26	08	2017-01-26 08:00:00	NA	4.9324662313793
2017	01	26	09	2017-01-26 09:00:00	NA	4.35847193219452
2017	01	26	10	2017-01-26 10:00:00	NA	3.70236322611935
2017	01	26	11	2017-01-26 11:00:00	NA	3.0697606076585
2017	01	26	12	2017-01-26 12:00:00	NA	3.54612635261508
2017	01	26	13	2017-01-26 13:00:00	NA	4.06895265761291
2017	01	26	14	2017-01-26 14:00:00	NA	2.83565004959631
2017	01	26	15	2017-01-26 15:00:00	NA	NA
2017	01	26	16	2017-01-26 16:00:00	NA	NA
2017	01	26	17	2017-01-26 17:00:00	NA	NA
2017	01	26	18	2017-01-26 18:00:00	NA	NA
2017	01	26	19	2017-01-26 19:00:00	NA	NA
2017	01	26	20	2017-01-26 20:00:00	NA	NA
2017	01	26	21	2017-01-26 21:00:00	NA	NA
2017	01	26	22	2017-01-26 22:00:00	NA	NA
2017	01	26	23	2017-01-26 23:00:00	NA	NA
2017	01	27	00	2017-01-27 00:00:00	NA	NA
2017	01	27	01	2017-01-27 01:00:00	1.93894364911379	NA
2017	01	27	02	2017-01-27 02:00:00	1.94289487074381	NA
2017	01	27	03	2017-01-27 03:00:00	1.93691257040522	NA
2017	01	27	04	2017-01-27 04:00:00	1.9355518794974	NA
2017	01	27	05	2017-01-27 05:00:00	1.9363038755981	NA
2017	01	27	06	2017-01-27 06:00:00	1.94479563589542	NA
2017	01	27	07	2017-01-27 07:00:00	1.94449743796475	NA
2017	01	27	08	2017-01-27 08:00:00	1.93842655492704	NA
2017	01	27	09	2017-01-27 09:00:00	1.9363348658791	NA
2017	01	27	10	2017-01-27 10:00:00	1.93804049975028	NA
2017	01	27	11	2017-01-27 11:00:00	1.93717529155262	NA
2017	01	27	12	2017-01-27 12:00:00	1.93851255705793	NA
2017	01	27	13	2017-01-27 13:00:00	1.93238875117039	NA
2017	01	27	14	2017-01-27 14:00:00	1.93018260376816	NA
2017	01	27	15	2017-01-27 15:00:00	1.93038238060986	NA
2017	01	27	16	2017-01-27 16:00:00	1.93535028479977	NA
2017	01	27	17	2017-01-27 17:00:00	1.93368588979433	NA
2017	01	27	18	2017-01-27 18:00:00	1.93493065428747	NA
2017	01	27	19	2017-01-27 19:00:00	1.98705026122544	NA
2017	01	27	20	2017-01-27 20:00:00	1.94372332690078	NA
2017	01	27	21	2017-01-27 21:00:00	1.93749301578262	NA
2017	01	27	22	2017-01-27 22:00:00	2.0120037987146	NA
2017	01	27	23	2017-01-27 23:00:00	2.13112684288248	NA
2017	01	28	00	2017-01-28 00:00:00	2.10139150031756	NA
2017	01	28	01	2017-01-28 01:00:00	2.11746445303198	NA
2017	01	28	02	2017-01-28 02:00:00	2.04749806455144	NA
2017	01	28	03	2017-01-28 03:00:00	1.93616438014875	NA
2017	01	28	04	2017-01-28 04:00:00	1.93422199119617	NA
2017	01	28	05	2017-01-28 05:00:00	1.93271947979729	NA
2017	01	28	06	2017-01-28 06:00:00	1.92910465142626	NA
2017	01	28	07	2017-01-28 07:00:00	1.92847553560856	NA
2017	01	28	08	2017-01-28 08:00:00	1.92323141092777	NA
2017	01	28	09	2017-01-28 09:00:00	1.92455079855522	NA
2017	01	28	10	2017-01-28 10:00:00	1.92080905177332	NA
2017	01	28	11	2017-01-28 11:00:00	1.91819639138302	NA
2017	01	28	12	2017-01-28 12:00:00	1.919779886351	NA
2017	01	28	13	2017-01-28 13:00:00	1.92185831832754	NA
2017	01	28	14	2017-01-28 14:00:00	1.9221930598763	NA
2017	01	28	15	2017-01-28 15:00:00	1.92183040047977	NA
2017	01	28	16	2017-01-28 16:00:00	1.926663979819	NA
2017	01	28	17	2017-01-28 17:00:00	1.92211796461099	NA
2017	01	28	18	2017-01-28 18:00:00	1.92192092897326	NA
2017	01	28	19	2017-01-28 19:00:00	1.92138054026256	NA
2017	01	28	20	2017-01-28 20:00:00	1.92003869656227	NA
2017	01	28	21	2017-01-28 21:00:00	1.92035401154237	NA
2017	01	28	22	2017-01-28 22:00:00	1.92053115694885	NA
2017	01	28	23	2017-01-28 23:00:00	1.91950294331259	NA
2017	01	29	00	2017-01-29 00:00:00	1.92042770864711	NA
2017	01	29	01	2017-01-29 01:00:00	1.91868648458352	NA
2017	01	29	02	2017-01-29 02:00:00	1.91442473005426	NA
2017	01	29	03	2017-01-29 03:00:00	1.91244425942987	NA
2017	01	29	04	2017-01-29 04:00:00	1.91290744448092	NA
2017	01	29	05	2017-01-29 05:00:00	1.91349715828517	NA
2017	01	29	06	2017-01-29 06:00:00	2.04571121418714	NA
2017	01	29	07	2017-01-29 07:00:00	2.07653514320072	NA
2017	01	29	08	2017-01-29 08:00:00	2.09197702750567	NA
2017	01	29	09	2017-01-29 09:00:00	2.08600125533474	NA
2017	01	29	10	2017-01-29 10:00:00	2.07849241778015	NA
2017	01	29	11	2017-01-29 11:00:00	2.06843664986549	NA
2017	01	29	12	2017-01-29 12:00:00	2.05641240915853	NA
2017	01	29	13	2017-01-29 13:00:00	2.0438525494133	NA
2017	01	29	14	2017-01-29 14:00:00	2.03707016822446	NA
2017	01	29	15	2017-01-29 15:00:00	2.05790969921669	NA
2017	01	29	16	2017-01-29 16:00:00	2.04130290804543	NA
2017	01	29	17	2017-01-29 17:00:00	2.04270476004594	NA
2017	01	29	18	2017-01-29 18:00:00	2.02301922589934	NA
2017	01	29	19	2017-01-29 19:00:00	2.00763742593431	NA
2017	01	29	20	2017-01-29 20:00:00	1.99671619151768	NA
2017	01	29	21	2017-01-29 21:00:00	2.09278256522109	NA
2017	01	29	22	2017-01-29 22:00:00	2.16479506754017	NA
2017	01	29	23	2017-01-29 23:00:00	2.13736695610921	NA
2017	01	30	00	2017-01-30 00:00:00	2.18320710656197	NA
2017	01	30	01	2017-01-30 01:00:00	2.21054417270843	NA
2017	01	30	02	2017-01-30 02:00:00	2.19883300429461	NA
2017	01	30	03	2017-01-30 03:00:00	2.19973634467428	NA
2017	01	30	04	2017-01-30 04:00:00	2.2027919210328	NA
2017	01	30	05	2017-01-30 05:00:00	2.1957879904596	NA
2017	01	30	06	2017-01-30 06:00:00	2.18432985114798	NA
2017	01	30	07	2017-01-30 07:00:00	2.14991524577705	NA
2017	01	30	08	2017-01-30 08:00:00	2.03631588190094	NA
2017	01	30	09	2017-01-30 09:00:00	1.9752881016187	NA
2017	01	30	10	2017-01-30 10:00:00	1.97843564061062	NA
2017	01	30	11	2017-01-30 11:00:00	2.01646893659971	NA
2017	01	30	12	2017-01-30 12:00:00	2.01792295930781	NA
2017	01	30	13	2017-01-30 13:00:00	1.98607476545113	NA
2017	01	30	14	2017-01-30 14:00:00	1.9587311499234	NA
2017	01	30	15	2017-01-30 15:00:00	1.92654874463463	NA
2017	01	30	16	2017-01-30 16:00:00	1.93961305772786	NA
2017	01	30	17	2017-01-30 17:00:00	1.92888494035147	NA
2017	01	30	18	2017-01-30 18:00:00	1.95583045894709	NA
2017	01	30	19	2017-01-30 19:00:00	1.96398416666446	NA
2017	01	30	20	2017-01-30 20:00:00	1.90870034718092	NA
2017	01	30	21	2017-01-30 21:00:00	1.90700928826246	NA
2017	01	30	22	2017-01-30 22:00:00	1.90674736063325	NA
2017	01	30	23	2017-01-30 23:00:00	1.90639044299917	NA
2017	01	31	00	2017-01-31 00:00:00	1.89965468373602	NA
2017	01	31	01	2017-01-31 01:00:00	1.90395243750896	NA
2017	01	31	02	2017-01-31 02:00:00	1.90282289706085	NA
2017	01	31	03	2017-01-31 03:00:00	1.90267040312677	NA
2017	01	31	04	2017-01-31 04:00:00	1.89923273624901	NA
2017	01	31	05	2017-01-31 05:00:00	1.89840022504519	NA
2017	01	31	06	2017-01-31 06:00:00	1.90095076881178	NA
2017	01	31	07	2017-01-31 07:00:00	1.91540973937073	NA
2017	01	31	08	2017-01-31 08:00:00	1.89059211650749	NA
2017	01	31	09	2017-01-31 09:00:00	1.88857101995368	NA
2017	01	31	10	2017-01-31 10:00:00	1.8872846655957	NA
2017	01	31	11	2017-01-31 11:00:00	1.88955858364052	NA
2017	01	31	12	2017-01-31 12:00:00	1.88721564701027	NA
2017	01	31	13	2017-01-31 13:00:00	1.88625726206294	NA
2017	01	31	14	2017-01-31 14:00:00	1.88638136745131	NA
2017	01	31	15	2017-01-31 15:00:00	1.88832225067068	NA
2017	01	31	16	2017-01-31 16:00:00	1.8923502406473	NA
2017	01	31	17	2017-01-31 17:00:00	1.89588931932164	NA
2017	01	31	18	2017-01-31 18:00:00	1.89875433403868	NA
2017	01	31	19	2017-01-31 19:00:00	1.90051180814211	NA
2017	01	31	20	2017-01-31 20:00:00	1.90024962824057	NA
2017	01	31	21	2017-01-31 21:00:00	1.90349999014181	NA
2017	01	31	22	2017-01-31 22:00:00	1.9045522691288	NA
2017	01	31	23	2017-01-31 23:00:00	1.903734849297	NA
2017	02	01	00	2017-02-01 00:00:00	1.90591235682296	NA
2017	02	01	01	2017-02-01 01:00:00	1.90292717392107	NA
2017	02	01	02	2017-02-01 02:00:00	1.89976149844166	NA
2017	02	01	03	2017-02-01 03:00:00	1.90251246451464	NA
2017	02	01	04	2017-02-01 04:00:00	1.90531171884676	NA
2017	02	01	05	2017-02-01 05:00:00	1.90582338763775	NA
2017	02	01	06	2017-02-01 06:00:00	1.90424259326177	NA
2017	02	01	07	2017-02-01 07:00:00	1.9016895514525	NA
2017	02	01	08	2017-02-01 08:00:00	1.90017735775211	NA
2017	02	01	09	2017-02-01 09:00:00	1.9003139062283	NA
2017	02	01	10	2017-02-01 10:00:00	1.90153124942962	NA
2017	02	01	11	2017-02-01 11:00:00	1.90070289190709	NA
2017	02	01	12	2017-02-01 12:00:00	1.90069544579947	NA
2017	02	01	13	2017-02-01 13:00:00	1.90249776722793	NA
2017	02	01	14	2017-02-01 14:00:00	1.90288965098752	NA
2017	02	01	15	2017-02-01 15:00:00	1.90243537298684	NA
2017	02	01	16	2017-02-01 16:00:00	1.90366646027431	NA
2017	02	01	17	2017-02-01 17:00:00	1.9063872160507	NA
2017	02	01	18	2017-02-01 18:00:00	1.90859272806522	NA
2017	02	01	19	2017-02-01 19:00:00	1.90660042708548	NA
2017	02	01	20	2017-02-01 20:00:00	1.9060999575619	NA
2017	02	01	21	2017-02-01 21:00:00	1.90708588294408	10.9037249749406
2017	02	01	22	2017-02-01 22:00:00	1.90222422012892	10.3366108930383
2017	02	01	23	2017-02-01 23:00:00	1.90101511211072	11.0053457621808
2017	02	02	00	2017-02-02 00:00:00	1.90051253360323	9.48300711213077
2017	02	02	01	2017-02-02 01:00:00	1.89957729856067	11.2871545399391
2017	02	02	02	2017-02-02 02:00:00	1.89694414506423	9.53836774677962
2017	02	02	03	2017-02-02 03:00:00	1.89482137119728	7.72792921530364
2017	02	02	04	2017-02-02 04:00:00	1.89560620392304	8.31165150063188
2017	02	02	05	2017-02-02 05:00:00	1.89537383182747	10.5714077739952
2017	02	02	06	2017-02-02 06:00:00	1.89536867793088	8.95110039976421
2017	02	02	07	2017-02-02 07:00:00	1.89601400293911	8.94391691931976
2017	02	02	08	2017-02-02 08:00:00	1.89633320418625	8.04014318151137
2017	02	02	09	2017-02-02 09:00:00	1.89702888338237	5.84428396181299
2017	02	02	10	2017-02-02 10:00:00	1.90402094067439	5.85851470074928
2017	02	02	11	2017-02-02 11:00:00	1.90988216845784	8.37657969304402
2017	02	02	12	2017-02-02 12:00:00	1.91315589330772	8.79476822428518
2017	02	02	13	2017-02-02 13:00:00	1.91089783781674	7.89332396421682
2017	02	02	14	2017-02-02 14:00:00	1.90897941778644	5.44365231514882
2017	02	02	15	2017-02-02 15:00:00	1.91765851715511	8.17985681836196
2017	02	02	16	2017-02-02 16:00:00	1.8983798510353	12.2926074082558
2017	02	02	17	2017-02-02 17:00:00	1.89215373480773	9.37128704420894
2017	02	02	18	2017-02-02 18:00:00	1.8924616622871	7.99643775767784
2017	02	02	19	2017-02-02 19:00:00	1.89135918079873	7.95925930982949
2017	02	02	20	2017-02-02 20:00:00	1.89378018777527	9.74614906746301
2017	02	02	21	2017-02-02 21:00:00	1.89704911600456	7.17314733775317
2017	02	02	22	2017-02-02 22:00:00	1.90106433269797	8.36654935630596
2017	02	02	23	2017-02-02 23:00:00	1.90155572809662	7.97423009512859
2017	02	03	00	2017-02-03 00:00:00	1.90336424907445	7.90549886099035
2017	02	03	01	2017-02-03 01:00:00	1.90818384295391	5.85933626500463
2017	02	03	02	2017-02-03 02:00:00	1.90712162382817	6.60333545091044
2017	02	03	03	2017-02-03 03:00:00	1.90879164663063	5.3899043164777
2017	02	03	04	2017-02-03 04:00:00	1.91563762673409	7.04795977271692
2017	02	03	05	2017-02-03 05:00:00	1.91019545206956	8.36407241694513
2017	02	03	06	2017-02-03 06:00:00	1.93190655756653	10.6103215708656
2017	02	03	07	2017-02-03 07:00:00	1.93718670503667	8.8243071591411
2017	02	03	08	2017-02-03 08:00:00	1.91097619782701	8.2036659811741
2017	02	03	09	2017-02-03 09:00:00	1.9209307584072	7.99532739302283
2017	02	03	10	2017-02-03 10:00:00	1.92735944697521	8.57664040510875
2017	02	03	11	2017-02-03 11:00:00	1.92758109042808	8.65709575627566
2017	02	03	12	2017-02-03 12:00:00	1.93412024610254	7.60571072901604
2017	02	03	13	2017-02-03 13:00:00	1.93041685987704	6.44021307008386
2017	02	03	14	2017-02-03 14:00:00	1.93327806508992	6.07357288643769
2017	02	03	15	2017-02-03 15:00:00	1.93674737261359	7.05323452861998
2017	02	03	16	2017-02-03 16:00:00	1.92361094717761	6.07022058600952
2017	02	03	17	2017-02-03 17:00:00	1.91631281351688	7.03015129148611
2017	02	03	18	2017-02-03 18:00:00	1.90620051721419	8.23272810138968
2017	02	03	19	2017-02-03 19:00:00	1.92032089691522	8.55749504795839
2017	02	03	20	2017-02-03 20:00:00	1.98811430394456	7.16689744980662
2017	02	03	21	2017-02-03 21:00:00	1.98578108615549	6.7132365079988
2017	02	03	22	2017-02-03 22:00:00	1.98129176841225	6.0938529970815
2017	02	03	23	2017-02-03 23:00:00	1.95681487164611	5.27280190769986
2017	02	04	00	2017-02-04 00:00:00	1.95268439788992	4.89145865823398
2017	02	04	01	2017-02-04 01:00:00	1.95194198988338	4.16041196636479
2017	02	04	02	2017-02-04 02:00:00	1.94924254382127	5.44178010967579
2017	02	04	03	2017-02-04 03:00:00	1.9593759464629	4.66488398054838
2017	02	04	04	2017-02-04 04:00:00	1.97562585192981	7.61058462470055
2017	02	04	05	2017-02-04 05:00:00	1.98008178888789	7.99275684159372
2017	02	04	06	2017-02-04 06:00:00	1.96247399830711	5.68747286059158
2017	02	04	07	2017-02-04 07:00:00	1.94981148992232	5.05873041694828
2017	02	04	08	2017-02-04 08:00:00	1.93222876573983	6.01248952447784
2017	02	04	09	2017-02-04 09:00:00	1.92735769836556	5.54052810373702
2017	02	04	10	2017-02-04 10:00:00	1.91671017318824	7.14687960708558
2017	02	04	11	2017-02-04 11:00:00	1.91419148224514	6.11095359029745
2017	02	04	12	2017-02-04 12:00:00	1.91456145306439	4.97788807061692
2017	02	04	13	2017-02-04 13:00:00	1.91377092722251	4.78021373781787
2017	02	04	14	2017-02-04 14:00:00	1.91332883590905	7.63954443387503
2017	02	04	15	2017-02-04 15:00:00	1.91278260077846	5.70867915549422
2017	02	04	16	2017-02-04 16:00:00	1.91432597068424	6.17588188529983
2017	02	04	17	2017-02-04 17:00:00	1.91937383171299	9.39495839744817
2017	02	04	18	2017-02-04 18:00:00	1.91924227287014	10.1402289028109
2017	02	04	19	2017-02-04 19:00:00	1.9224304396266	9.3936354899834
2017	02	04	20	2017-02-04 20:00:00	1.92238728015505	8.14879488307353
2017	02	04	21	2017-02-04 21:00:00	1.92484772602907	8.45020576308751
2017	02	04	22	2017-02-04 22:00:00	1.92541610687851	8.63028579595912
2017	02	04	23	2017-02-04 23:00:00	1.92271603456455	8.73640627993018
2017	02	05	00	2017-02-05 00:00:00	1.91995847604795	7.14840130084518
2017	02	05	01	2017-02-05 01:00:00	1.92300899870403	9.10392675624336
2017	02	05	02	2017-02-05 02:00:00	1.91865982267782	8.2207323588843
2017	02	05	03	2017-02-05 03:00:00	1.92173851736864	5.6747661879125
2017	02	05	04	2017-02-05 04:00:00	1.91870711816631	5.61179614920721
2017	02	05	05	2017-02-05 05:00:00	1.93299580140113	6.48649180742767
2017	02	05	06	2017-02-05 06:00:00	1.91910255987483	7.87326728432556
2017	02	05	07	2017-02-05 07:00:00	1.92119242756976	6.86872842914239
2017	02	05	08	2017-02-05 08:00:00	1.93231740212796	7.56383011040251
2017	02	05	09	2017-02-05 09:00:00	1.93408271970037	7.88025516897179
2017	02	05	10	2017-02-05 10:00:00	1.93472916361127	6.64023475922388
2017	02	05	11	2017-02-05 11:00:00	1.93246226199523	6.40070657903568
2017	02	05	12	2017-02-05 12:00:00	1.9218192240844	5.65647657342687
2017	02	05	13	2017-02-05 13:00:00	1.9392034191113	5.96323151829119
2017	02	05	14	2017-02-05 14:00:00	1.91966969009922	9.1725103655807
2017	02	05	15	2017-02-05 15:00:00	1.92880261482669	9.17124775572797
2017	02	05	16	2017-02-05 16:00:00	1.92646093627369	5.99129260376078
2017	02	05	17	2017-02-05 17:00:00	1.92684062235181	6.80740546804527
2017	02	05	18	2017-02-05 18:00:00	1.9367402075027	8.87700233837069
2017	02	05	19	2017-02-05 19:00:00	1.92891630304484	5.19578856107375
2017	02	05	20	2017-02-05 20:00:00	1.93466807571959	6.37412600809049
2017	02	05	21	2017-02-05 21:00:00	1.93045791171009	7.90233589761534
2017	02	05	22	2017-02-05 22:00:00	1.92703986642345	7.73620809136521
2017	02	05	23	2017-02-05 23:00:00	1.94366853518622	7.32664965128676
2017	02	06	00	2017-02-06 00:00:00	1.97671755131243	6.90318222507784
2017	02	06	01	2017-02-06 01:00:00	1.99842422051235	7.28496520684065
2017	02	06	02	2017-02-06 02:00:00	1.99265667006967	8.40754646813676
2017	02	06	03	2017-02-06 03:00:00	2.00322398262838	5.98297203264529
2017	02	06	04	2017-02-06 04:00:00	2.00034896076644	8.79174075336815
2017	02	06	05	2017-02-06 05:00:00	1.99971064213651	10.2109378494666
2017	02	06	06	2017-02-06 06:00:00	1.96796076534929	10.1021864375882
2017	02	06	07	2017-02-06 07:00:00	1.96006855660393	8.27496319531797
2017	02	06	08	2017-02-06 08:00:00	1.96944788982779	8.50964058939355
2017	02	06	09	2017-02-06 09:00:00	1.9704183374927	7.55443083377689
2017	02	06	10	2017-02-06 10:00:00	1.97903679241546	6.95715804963499
2017	02	06	11	2017-02-06 11:00:00	1.95607795969995	4.78436092159553
2017	02	06	12	2017-02-06 12:00:00	1.95747760436895	5.33911239558645
2017	02	06	13	2017-02-06 13:00:00	1.96280266886486	4.86498733350162
2017	02	06	14	2017-02-06 14:00:00	1.94864695180791	5.12221678415015
2017	02	06	15	2017-02-06 15:00:00	1.9077486269298	7.06507825868127
2017	02	06	16	2017-02-06 16:00:00	1.90600586115239	9.86630231803474
2017	02	06	17	2017-02-06 17:00:00	1.9074133678143	10.2985289752596
2017	02	06	18	2017-02-06 18:00:00	1.90456911295971	9.01937729169308
2017	02	06	19	2017-02-06 19:00:00	1.90824818198364	7.30620732001666
2017	02	06	20	2017-02-06 20:00:00	1.91028005977394	6.87949636738843
2017	02	06	21	2017-02-06 21:00:00	1.91098098605778	5.34345764990669
2017	02	06	22	2017-02-06 22:00:00	1.91396659661547	4.5778236252067
2017	02	06	23	2017-02-06 23:00:00	1.91424320730291	7.96844512732231
2017	02	07	00	2017-02-07 00:00:00	1.91653498639296	7.71537709840733
2017	02	07	01	2017-02-07 01:00:00	1.91385626393735	7.54607645651104
2017	02	07	02	2017-02-07 02:00:00	1.91511021130527	6.06914204021912
2017	02	07	03	2017-02-07 03:00:00	1.91483067869643	6.60932665624851
2017	02	07	04	2017-02-07 04:00:00	1.91637504524197	5.41844659251604
2017	02	07	05	2017-02-07 05:00:00	1.91590806820019	4.10533736540659
2017	02	07	06	2017-02-07 06:00:00	1.91617272836708	3.38212530414761
2017	02	07	07	2017-02-07 07:00:00	1.91673430227064	4.39482506114045
2017	02	07	08	2017-02-07 08:00:00	1.91700090781529	5.85129360184656
2017	02	07	09	2017-02-07 09:00:00	1.91563009259874	5.16919832260027
2017	02	07	10	2017-02-07 10:00:00	1.91523448984668	3.77896373973514
2017	02	07	11	2017-02-07 11:00:00	1.91574178912481	3.75870844801915
2017	02	07	12	2017-02-07 12:00:00	1.9169673149515	3.40167889364843
2017	02	07	13	2017-02-07 13:00:00	1.91614026984557	3.32113730386315
2017	02	07	14	2017-02-07 14:00:00	1.91588614191342	3.40677893926101
2017	02	07	15	2017-02-07 15:00:00	1.91547167274749	2.81305370625665
2017	02	07	16	2017-02-07 16:00:00	1.91474401815627	6.57661707421748
2017	02	07	17	2017-02-07 17:00:00	1.91335655473609	11.973376149684
2017	02	07	18	2017-02-07 18:00:00	1.9133768662459	6.96097003754279
2017	02	07	19	2017-02-07 19:00:00	1.91253020498187	5.44650030502893
2017	02	07	20	2017-02-07 20:00:00	1.91204280283274	7.25095395528294
2017	02	07	21	2017-02-07 21:00:00	1.91297288502864	7.24869211079994
2017	02	07	22	2017-02-07 22:00:00	1.90883536879814	7.45095114336307
2017	02	07	23	2017-02-07 23:00:00	1.90933054834986	7.80968640624235
2017	02	08	00	2017-02-08 00:00:00	1.90987954612782	5.84837570613522
2017	02	08	01	2017-02-08 01:00:00	1.90749798180206	5.39651030870706
2017	02	08	02	2017-02-08 02:00:00	1.90746258983491	2.99309650562871
2017	02	08	03	2017-02-08 03:00:00	1.90987377816566	3.92064851178333
2017	02	08	04	2017-02-08 04:00:00	1.90815509532356	3.6095835542031
2017	02	08	05	2017-02-08 05:00:00	1.90685279001429	3.14724224397431
2017	02	08	06	2017-02-08 06:00:00	1.90746855700829	3.46895715929636
2017	02	08	07	2017-02-08 07:00:00	1.90807630465059	2.91153088569895
2017	02	08	08	2017-02-08 08:00:00	1.90929034846118	3.28577724795593
2017	02	08	09	2017-02-08 09:00:00	1.91038532980175	2.60955610805496
2017	02	08	10	2017-02-08 10:00:00	1.91005924219962	2.0002408070167
2017	02	08	11	2017-02-08 11:00:00	1.91284819370807	2.08543257117564
2017	02	08	12	2017-02-08 12:00:00	1.91250268941251	2.28712338103375
2017	02	08	13	2017-02-08 13:00:00	1.91242396353221	2.51726522515048
2017	02	08	14	2017-02-08 14:00:00	1.91267746344577	2.66227856412455
2017	02	08	15	2017-02-08 15:00:00	1.91190640121083	2.85748065485482
2017	02	08	16	2017-02-08 16:00:00	1.91461697342143	3.22923118437459
2017	02	08	17	2017-02-08 17:00:00	1.91701909736959	3.46847774174798
2017	02	08	18	2017-02-08 18:00:00	1.92102098900635	5.18471582063887
2017	02	08	19	2017-02-08 19:00:00	1.92125693398775	2.37486714766622
2017	02	08	20	2017-02-08 20:00:00	1.92160672789777	2.1607493168286
2017	02	08	21	2017-02-08 21:00:00	1.92094888438915	2.07614107170766
2017	02	08	22	2017-02-08 22:00:00	1.92073007600251	2.36618014551277
2017	02	08	23	2017-02-08 23:00:00	1.9190798684695	3.75531357633749
2017	02	09	00	2017-02-09 00:00:00	1.91821541209229	2.45295956446699
2017	02	09	01	2017-02-09 01:00:00	1.91758380993319	2.24337279137453
2017	02	09	02	2017-02-09 02:00:00	1.91266295939947	2.19059017447039
2017	02	09	03	2017-02-09 03:00:00	1.91455193611326	2.96908665653655
2017	02	09	04	2017-02-09 04:00:00	1.91293554384241	2.6037577430567
2017	02	09	05	2017-02-09 05:00:00	1.91124213835006	2.30932655150913
2017	02	09	06	2017-02-09 06:00:00	1.90557903561238	3.59752337349733
2017	02	09	07	2017-02-09 07:00:00	1.90269475548355	4.89215428001125
2017	02	09	08	2017-02-09 08:00:00	1.90113531920384	3.83295275465234
2017	02	09	09	2017-02-09 09:00:00	1.90366303578664	4.26044496220434
2017	02	09	10	2017-02-09 10:00:00	1.9008377575686	2.93147467119281
2017	02	09	11	2017-02-09 11:00:00	1.90186954212126	4.69146449118501
2017	02	09	12	2017-02-09 12:00:00	1.90426727605654	5.03155778721576
2017	02	09	13	2017-02-09 13:00:00	1.90350853151048	5.80364051092066
2017	02	09	14	2017-02-09 14:00:00	1.90288216156071	6.10056882961147
2017	02	09	15	2017-02-09 15:00:00	1.9032336813506	3.32969978765498
2017	02	09	16	2017-02-09 16:00:00	1.90641074840638	7.42064349168052
2017	02	09	17	2017-02-09 17:00:00	1.91858995190676	7.54803511238839
2017	02	09	18	2017-02-09 18:00:00	1.91354673821554	4.93487218585789
2017	02	09	19	2017-02-09 19:00:00	1.91615357245613	3.4294510525518
2017	02	09	20	2017-02-09 20:00:00	1.91513659248103	3.48495022046722
2017	02	09	21	2017-02-09 21:00:00	1.92087252545445	3.48572089802458
2017	02	09	22	2017-02-09 22:00:00	1.9320740858473	4.5724570398488
2017	02	09	23	2017-02-09 23:00:00	1.9338595858433	4.62139780491288
2017	02	10	00	2017-02-10 00:00:00	1.91263698212781	5.33002082064588
2017	02	10	01	2017-02-10 01:00:00	1.90888184869768	4.28190935009412
2017	02	10	02	2017-02-10 02:00:00	1.93333547339142	3.95676470392737
2017	02	10	03	2017-02-10 03:00:00	1.93326848133456	3.07998822983885
2017	02	10	04	2017-02-10 04:00:00	1.92189567015021	2.66636655170058
2017	02	10	05	2017-02-10 05:00:00	1.94349211794568	6.54489387587772
2017	02	10	06	2017-02-10 06:00:00	1.92625391364145	5.43680689320998
2017	02	10	07	2017-02-10 07:00:00	1.93143119978795	4.40259196550564
2017	02	10	08	2017-02-10 08:00:00	1.93478972141913	3.73589593266167
2017	02	10	09	2017-02-10 09:00:00	1.94168992428242	2.88900569631657
2017	02	10	10	2017-02-10 10:00:00	1.94142932764408	4.46975283902938
2017	02	10	11	2017-02-10 11:00:00	1.95250991940043	4.39411627753094
2017	02	10	12	2017-02-10 12:00:00	1.92341069789965	5.48015613022998
2017	02	10	13	2017-02-10 13:00:00	1.8819127302633	4.77099867996752
2017	02	10	14	2017-02-10 14:00:00	1.86934992008443	3.96628728235271
2017	02	10	15	2017-02-10 15:00:00	1.8655847093373	5.41830215166113
2017	02	10	16	2017-02-10 16:00:00	1.86901849976337	7.15038451451566
2017	02	10	17	2017-02-10 17:00:00	1.87134518166986	5.03048013632324
2017	02	10	18	2017-02-10 18:00:00	1.87256786980984	8.01640571690193
2017	02	10	19	2017-02-10 19:00:00	1.87452700373872	6.35924991187995
2017	02	10	20	2017-02-10 20:00:00	1.87345160308634	6.46389222314686
2017	02	10	21	2017-02-10 21:00:00	1.87415199625931	3.25907379681044
2017	02	10	22	2017-02-10 22:00:00	1.87842363280206	2.31046036891393
2017	02	10	23	2017-02-10 23:00:00	1.87455393149229	3.49092715002537
2017	02	11	00	2017-02-11 00:00:00	1.88078741267772	4.29453487366603
2017	02	11	01	2017-02-11 01:00:00	1.88064788731439	4.39862665448318
2017	02	11	02	2017-02-11 02:00:00	1.87640573214867	3.83942425301462
2017	02	11	03	2017-02-11 03:00:00	1.87826442380924	3.02777650878996
2017	02	11	04	2017-02-11 04:00:00	1.87690895209702	2.53453156251212
2017	02	11	05	2017-02-11 05:00:00	1.88038397846042	2.23327062911322
2017	02	11	06	2017-02-11 06:00:00	1.87570612552106	2.44957993295635
2017	02	11	07	2017-02-11 07:00:00	1.87582002241428	4.30163844775755
2017	02	11	08	2017-02-11 08:00:00	1.87727375934802	3.98988354276239
2017	02	11	09	2017-02-11 09:00:00	1.87459379273937	2.52458325371878
2017	02	11	10	2017-02-11 10:00:00	1.87446368470156	2.11126978516531
2017	02	11	11	2017-02-11 11:00:00	1.89689182278223	2.18614545626921
2017	02	11	12	2017-02-11 12:00:00	1.91665748187087	1.95056502523929
2017	02	11	13	2017-02-11 13:00:00	1.91853945038727	1.92740579152677
2017	02	11	14	2017-02-11 14:00:00	1.91564771236168	1.9252532563817
2017	02	11	15	2017-02-11 15:00:00	1.9160964952145	1.93090156362535
2017	02	11	16	2017-02-11 16:00:00	1.91668631242209	1.99462904869281
2017	02	11	17	2017-02-11 17:00:00	1.91854120352718	2.19603288687655
2017	02	11	18	2017-02-11 18:00:00	1.91988130082973	2.34828064559542
2017	02	11	19	2017-02-11 19:00:00	1.92156229194668	2.04225052123626
2017	02	11	20	2017-02-11 20:00:00	1.92321493362604	2.10879317762725
2017	02	11	21	2017-02-11 21:00:00	1.98090541926911	2.16033512138204
2017	02	11	22	2017-02-11 22:00:00	1.986155315243	2.040455945818
2017	02	11	23	2017-02-11 23:00:00	1.98673392768487	2.03489553430259
2017	02	12	00	2017-02-12 00:00:00	1.99216501348528	2.18731468897763
2017	02	12	01	2017-02-12 01:00:00	1.99903187253683	2.02545082768962
2017	02	12	02	2017-02-12 02:00:00	2.01883285290001	1.9943714545582
2017	02	12	03	2017-02-12 03:00:00	2.02042982023857	2.01574153699237
2017	02	12	04	2017-02-12 04:00:00	2.02110506363063	2.23178314968081
2017	02	12	05	2017-02-12 05:00:00	1.98513284611275	2.95058002798723
2017	02	12	06	2017-02-12 06:00:00	1.99622319687833	2.74018975361369
2017	02	12	07	2017-02-12 07:00:00	1.9555773306978	2.08580567138663
2017	02	12	08	2017-02-12 08:00:00	1.9506117506406	2.14418489538378
2017	02	12	09	2017-02-12 09:00:00	1.94831273840181	2.04128435588796
2017	02	12	10	2017-02-12 10:00:00	1.97774776426313	2.28207612752848
2017	02	12	11	2017-02-12 11:00:00	1.971666760372	3.60279584214325
2017	02	12	12	2017-02-12 12:00:00	1.95348473883979	3.20950425062322
2017	02	12	13	2017-02-12 13:00:00	1.93907855843085	2.22877924585709
2017	02	12	14	2017-02-12 14:00:00	1.94467239452512	2.54110611960091
2017	02	12	15	2017-02-12 15:00:00	1.95092427370397	2.64874899652122
2017	02	12	16	2017-02-12 16:00:00	1.94688659336617	2.37094712661701
2017	02	12	17	2017-02-12 17:00:00	1.94486584206634	2.20218128884857
2017	02	12	18	2017-02-12 18:00:00	1.94792885565961	3.31485103803114
2017	02	12	19	2017-02-12 19:00:00	1.93961378022377	2.98460939688453
2017	02	12	20	2017-02-12 20:00:00	1.93870501407677	2.76803748392102
2017	02	12	21	2017-02-12 21:00:00	1.94494862196739	2.42735617439612
2017	02	12	22	2017-02-12 22:00:00	1.94769942063304	2.40264807106592
2017	02	12	23	2017-02-12 23:00:00	1.94573907419677	2.67213800615292
2017	02	13	00	2017-02-13 00:00:00	1.95871301856809	2.77966451095641
2017	02	13	01	2017-02-13 01:00:00	1.99762416690173	2.82775421677297
2017	02	13	02	2017-02-13 02:00:00	2.06087806859653	2.24027907032605
2017	02	13	03	2017-02-13 03:00:00	2.06134614303337	2.27592750856697
2017	02	13	04	2017-02-13 04:00:00	2.04417144966726	2.17820720821529
2017	02	13	05	2017-02-13 05:00:00	1.9899825822539	2.28933695908578
2017	02	13	06	2017-02-13 06:00:00	1.95034821105112	2.35661744963179
2017	02	13	07	2017-02-13 07:00:00	1.94427160105506	3.48580610281451
2017	02	13	08	2017-02-13 08:00:00	1.94631896014858	2.84081638555991
2017	02	13	09	2017-02-13 09:00:00	1.95005040091567	2.61543703916446
2017	02	13	10	2017-02-13 10:00:00	1.9601662206276	2.22736139980213
2017	02	13	11	2017-02-13 11:00:00	1.94640483592402	2.81093800488651
2017	02	13	12	2017-02-13 12:00:00	1.93939560730985	3.07862580487636
2017	02	13	13	2017-02-13 13:00:00	1.95029186294684	5.08195366486518
2017	02	13	14	2017-02-13 14:00:00	1.96363260115412	7.06629516464479
2017	02	13	15	2017-02-13 15:00:00	1.92645929038978	5.22622803527101
2017	02	13	16	2017-02-13 16:00:00	1.9388756767087	4.41346841837597
2017	02	13	17	2017-02-13 17:00:00	1.94356943309841	4.1670899898333
2017	02	13	18	2017-02-13 18:00:00	1.93662258378177	3.07124296375201
2017	02	13	19	2017-02-13 19:00:00	1.92895236634102	3.08757139401622
2017	02	13	20	2017-02-13 20:00:00	1.9239725089209	2.84437162125944
2017	02	13	21	2017-02-13 21:00:00	1.96194729223531	2.59550184467056
2017	02	13	22	2017-02-13 22:00:00	1.96535544101734	2.15400927347175
2017	02	13	23	2017-02-13 23:00:00	1.95401939912112	2.11939630986116
2017	02	14	00	2017-02-14 00:00:00	1.97625504924543	2.27421786953312
2017	02	14	01	2017-02-14 01:00:00	1.96664141096154	2.47893330212008
2017	02	14	02	2017-02-14 02:00:00	1.94408049247006	2.88802577548704
2017	02	14	03	2017-02-14 03:00:00	1.94292756141414	3.59736316283489
2017	02	14	04	2017-02-14 04:00:00	1.93623203691856	3.08444464480996
2017	02	14	05	2017-02-14 05:00:00	1.92720014366121	2.78547950596225
2017	02	14	06	2017-02-14 06:00:00	1.93861817096056	2.91998047548875
2017	02	14	07	2017-02-14 07:00:00	1.93258730175115	3.29224065107397
2017	02	14	08	2017-02-14 08:00:00	1.93014035609973	3.59824371805823
2017	02	14	09	2017-02-14 09:00:00	1.94194732392302	5.27911783464812
2017	02	14	10	2017-02-14 10:00:00	1.93120711772088	4.18743452420769
2017	02	14	11	2017-02-14 11:00:00	1.94291488274209	3.81641103852594
2017	02	14	12	2017-02-14 12:00:00	1.93835149030869	4.043596539455
2017	02	14	13	2017-02-14 13:00:00	1.94593568755069	4.16917660958285
2017	02	14	14	2017-02-14 14:00:00	1.94792842387505	3.75116019789291
2017	02	14	15	2017-02-14 15:00:00	1.94121804418697	2.8018534330331
2017	02	14	16	2017-02-14 16:00:00	1.94080575072882	2.92486629269653
2017	02	14	17	2017-02-14 17:00:00	1.94806136649451	3.58120030177258
2017	02	14	18	2017-02-14 18:00:00	1.94037097017497	2.89102893604497
2017	02	14	19	2017-02-14 19:00:00	1.93658681827866	2.67436122036908
2017	02	14	20	2017-02-14 20:00:00	1.9380442054854	2.87669290592377
2017	02	14	21	2017-02-14 21:00:00	1.94333378052824	2.6714473371786
2017	02	14	22	2017-02-14 22:00:00	1.97327251085902	2.33773960511508
2017	02	14	23	2017-02-14 23:00:00	2.00144624477298	2.20210495658311
2017	02	15	00	2017-02-15 00:00:00	2.01978329327243	2.19839919683551
2017	02	15	01	2017-02-15 01:00:00	2.03850581261052	2.30502142178224
2017	02	15	02	2017-02-15 02:00:00	2.05133999450344	2.96317601167901
2017	02	15	03	2017-02-15 03:00:00	1.99394857364483	2.92609554844819
2017	02	15	04	2017-02-15 04:00:00	1.9930889107739	3.41113536399359
2017	02	15	05	2017-02-15 05:00:00	1.95558124978925	3.55139400656381
2017	02	15	06	2017-02-15 06:00:00	1.94921287415663	3.58443832587449
2017	02	15	07	2017-02-15 07:00:00	1.96256762427514	4.22510265675344
2017	02	15	08	2017-02-15 08:00:00	1.94364538557934	3.65729569840982
2017	02	15	09	2017-02-15 09:00:00	1.96064455318349	3.6903392696259
2017	02	15	10	2017-02-15 10:00:00	1.96569450587654	3.53230702310096
2017	02	15	11	2017-02-15 11:00:00	1.95690519890033	4.10491085665144
2017	02	15	12	2017-02-15 12:00:00	1.964645121117	5.11708225910458
2017	02	15	13	2017-02-15 13:00:00	1.95375756658625	5.35425281517751
2017	02	15	14	2017-02-15 14:00:00	1.94164714775721	3.64066141428731
2017	02	15	15	2017-02-15 15:00:00	1.94382763037499	2.64081420310672
2017	02	15	16	2017-02-15 16:00:00	1.93893088447191	3.10054372455686
2017	02	15	17	2017-02-15 17:00:00	1.94579090896481	2.86535269342726
2017	02	15	18	2017-02-15 18:00:00	1.94570582096629	2.34291901889999
2017	02	15	19	2017-02-15 19:00:00	1.94405945334728	2.30401269291401
2017	02	15	20	2017-02-15 20:00:00	1.94072701643893	2.23113121856024
2017	02	15	21	2017-02-15 21:00:00	1.94421649982682	2.14869517379205
2017	02	15	22	2017-02-15 22:00:00	1.96312493374354	2.09722383334897
2017	02	15	23	2017-02-15 23:00:00	1.99460068237535	2.07840453450318
2017	02	16	00	2017-02-16 00:00:00	2.02213000197191	2.09893139023255
2017	02	16	01	2017-02-16 01:00:00	2.1438149496452	2.19288765886679
2017	02	16	02	2017-02-16 02:00:00	2.18955822521544	2.18129023501355
2017	02	16	03	2017-02-16 03:00:00	2.17806807277169	2.39806935285221
2017	02	16	04	2017-02-16 04:00:00	2.2126934236614	2.71978470782667
2017	02	16	05	2017-02-16 05:00:00	2.19025596921908	2.45133541490251
2017	02	16	06	2017-02-16 06:00:00	2.09344532734646	3.03258881444618
2017	02	16	07	2017-02-16 07:00:00	2.0383766710591	4.548944128585
2017	02	16	08	2017-02-16 08:00:00	1.9984715394715	4.3612790974278
2017	02	16	09	2017-02-16 09:00:00	2.0137499864317	4.8840770957259
2017	02	16	10	2017-02-16 10:00:00	1.9873530357138	5.33627662581093
2017	02	16	11	2017-02-16 11:00:00	1.98380627265823	4.91596172457606
2017	02	16	12	2017-02-16 12:00:00	1.96624241357049	3.87561597019714
2017	02	16	13	2017-02-16 13:00:00	1.96709184757449	3.3111071838777
2017	02	16	14	2017-02-16 14:00:00	1.97165869559015	3.41603237110064
2017	02	16	15	2017-02-16 15:00:00	1.9399865986771	3.82069776865491
2017	02	16	16	2017-02-16 16:00:00	1.92673740775521	4.28486536176468
2017	02	16	17	2017-02-16 17:00:00	1.91978937280366	3.89146292810438
2017	02	16	18	2017-02-16 18:00:00	1.92870447042893	3.35090115501209
2017	02	16	19	2017-02-16 19:00:00	1.94047659479957	2.99858101397872
2017	02	16	20	2017-02-16 20:00:00	1.94524650270426	2.82551543029868
2017	02	16	21	2017-02-16 21:00:00	1.95336732815806	2.79013697878876
2017	02	16	22	2017-02-16 22:00:00	1.94769600608346	2.7155737573269
2017	02	16	23	2017-02-16 23:00:00	1.96891685280851	2.58850104639401
2017	02	17	00	2017-02-17 00:00:00	1.96671051188502	2.35239625016583
2017	02	17	01	2017-02-17 01:00:00	1.94081949149705	2.73542680134226
2017	02	17	02	2017-02-17 02:00:00	1.92077025582904	4.13019236007706
2017	02	17	03	2017-02-17 03:00:00	1.91433630449907	5.23581042484501
2017	02	17	04	2017-02-17 04:00:00	1.91016624247691	3.50157250716252
2017	02	17	05	2017-02-17 05:00:00	1.91928841199898	2.68905612479
2017	02	17	06	2017-02-17 06:00:00	1.9161256377585	2.67435085621389
2017	02	17	07	2017-02-17 07:00:00	1.9116213842458	3.14459614042801
2017	02	17	08	2017-02-17 08:00:00	2.17216176510038	3.14150910391969
2017	02	17	09	2017-02-17 09:00:00	2.20639814852929	2.80367169788944
2017	02	17	10	2017-02-17 10:00:00	2.11171039215422	2.73597996893395
2017	02	17	11	2017-02-17 11:00:00	2.04170510340278	4.26086686365622
2017	02	17	12	2017-02-17 12:00:00	1.95633724992258	4.7868059144757
2017	02	17	13	2017-02-17 13:00:00	1.93015233613105	3.98437720079757
2017	02	17	14	2017-02-17 14:00:00	1.94498166676021	3.86266656647243
2017	02	17	15	2017-02-17 15:00:00	1.9364281419393	3.28970613711636
2017	02	17	16	2017-02-17 16:00:00	1.9181753727249	3.01678379154446
2017	02	17	17	2017-02-17 17:00:00	1.9264094446392	2.82421217184007
2017	02	17	18	2017-02-17 18:00:00	1.91880098439344	2.57664669016214
2017	02	17	19	2017-02-17 19:00:00	1.93107395691258	2.4395244738515
2017	02	17	20	2017-02-17 20:00:00	2.08330313961669	2.35859033051229
2017	02	17	21	2017-02-17 21:00:00	2.17155090775183	2.24641360158221
2017	02	17	22	2017-02-17 22:00:00	2.19072902250611	2.18138786586377
2017	02	17	23	2017-02-17 23:00:00	2.06738114174971	2.81975231246834
2017	02	18	00	2017-02-18 00:00:00	1.95616191016075	3.82045648439519
2017	02	18	01	2017-02-18 01:00:00	1.94664212718499	3.54693295390885
2017	02	18	02	2017-02-18 02:00:00	1.94673004657247	2.98772354566634
2017	02	18	03	2017-02-18 03:00:00	1.95702023746807	2.88327631941184
2017	02	18	04	2017-02-18 04:00:00	1.95023538326074	4.37696162554892
2017	02	18	05	2017-02-18 05:00:00	1.95927838561349	6.95980838643933
2017	02	18	06	2017-02-18 06:00:00	1.97578493941406	6.42475202657936
2017	02	18	07	2017-02-18 07:00:00	1.98058786719625	4.88032131891781
2017	02	18	08	2017-02-18 08:00:00	2.02536709920228	3.89126734530367
2017	02	18	09	2017-02-18 09:00:00	2.03168761384963	3.17351756112136
2017	02	18	10	2017-02-18 10:00:00	2.04018105410669	2.78700653883042
2017	02	18	11	2017-02-18 11:00:00	2.04221262573354	3.96621546268474
2017	02	18	12	2017-02-18 12:00:00	2.03619867423713	5.30548378844389
2017	02	18	13	2017-02-18 13:00:00	2.04796882644991	8.49741681187861
2017	02	18	14	2017-02-18 14:00:00	2.04334616739033	6.06704339438459
2017	02	18	15	2017-02-18 15:00:00	2.03416556507828	4.53214693120377
2017	02	18	16	2017-02-18 16:00:00	2.02150937464276	3.99875349279469
2017	02	18	17	2017-02-18 17:00:00	1.99778297757224	3.20247906647517
2017	02	18	18	2017-02-18 18:00:00	1.98961037958858	4.50226897334299
2017	02	18	19	2017-02-18 19:00:00	2.04501892506684	2.58601183998704
2017	02	18	20	2017-02-18 20:00:00	2.05731211806512	3.44708127644958
2017	02	18	21	2017-02-18 21:00:00	2.0988399859794	2.45742234137025
2017	02	18	22	2017-02-18 22:00:00	2.13158769911918	2.06760371610183
2017	02	18	23	2017-02-18 23:00:00	2.05242798810122	2.40978074431322
2017	02	19	00	2017-02-19 00:00:00	2.00492274197636	2.94666253961556
2017	02	19	01	2017-02-19 01:00:00	1.99889596448544	2.25351718279556
2017	02	19	02	2017-02-19 02:00:00	1.99112795242931	2.36051578250896
2017	02	19	03	2017-02-19 03:00:00	1.98300959841455	2.91801337856257
2017	02	19	04	2017-02-19 04:00:00	1.9815838778135	2.19141452718681
2017	02	19	05	2017-02-19 05:00:00	2.00090621854974	2.2000756107361
2017	02	19	06	2017-02-19 06:00:00	2.00793590337329	2.94682711445418
2017	02	19	07	2017-02-19 07:00:00	2.001182207876	5.08954722830812
2017	02	19	08	2017-02-19 08:00:00	1.98582811230722	4.23648264522059
2017	02	19	09	2017-02-19 09:00:00	2.00160784104209	4.13527665055892
2017	02	19	10	2017-02-19 10:00:00	1.99558580333178	4.12878854433215
2017	02	19	11	2017-02-19 11:00:00	1.99726774085059	3.58538526552414
2017	02	19	12	2017-02-19 12:00:00	2.00265794713488	3.70550477850639
2017	02	19	13	2017-02-19 13:00:00	2.0013421894466	2.88995397218223
2017	02	19	14	2017-02-19 14:00:00	1.99833100179684	2.81601332538601
2017	02	19	15	2017-02-19 15:00:00	2.00936484854731	2.95990782374441
2017	02	19	16	2017-02-19 16:00:00	1.99336766545122	3.13952037424229
2017	02	19	17	2017-02-19 17:00:00	1.99025937611045	3.10991905489209
2017	02	19	18	2017-02-19 18:00:00	1.97416424844497	2.94317492286031
2017	02	19	19	2017-02-19 19:00:00	1.96704320092535	2.85517396260436
2017	02	19	20	2017-02-19 20:00:00	1.96154459329764	2.61416743665412
2017	02	19	21	2017-02-19 21:00:00	1.90780156490468	2.76398118794819
2017	02	19	22	2017-02-19 22:00:00	1.90300300744885	2.65546003259462
2017	02	19	23	2017-02-19 23:00:00	1.90516190300189	2.47069623873033
2017	02	20	00	2017-02-20 00:00:00	1.90483585497299	2.45756267092253
2017	02	20	01	2017-02-20 01:00:00	1.906688700491	2.58183824044297
2017	02	20	02	2017-02-20 02:00:00	1.9048700565926	2.17336520615514
2017	02	20	03	2017-02-20 03:00:00	1.90480972007849	2.40913123317113
2017	02	20	04	2017-02-20 04:00:00	1.90415982496593	2.53100518442709
2017	02	20	05	2017-02-20 05:00:00	1.91777377557692	2.62126809205899
2017	02	20	06	2017-02-20 06:00:00	1.91587266332056	2.2845688949603
2017	02	20	07	2017-02-20 07:00:00	1.91356131800511	2.4368906115516
2017	02	20	08	2017-02-20 08:00:00	1.91083875745809	3.88632807164753
2017	02	20	09	2017-02-20 09:00:00	1.91456754991426	2.72903511335008
2017	02	20	10	2017-02-20 10:00:00	1.92285523679181	3.9585713298499
2017	02	20	11	2017-02-20 11:00:00	1.9225384978551	3.42270447595953
2017	02	20	12	2017-02-20 12:00:00	1.92842210779749	3.67474075975958
2017	02	20	13	2017-02-20 13:00:00	1.93004877896308	3.63411370704362
2017	02	20	14	2017-02-20 14:00:00	1.93052143024617	2.86051563938925
2017	02	20	15	2017-02-20 15:00:00	1.92741546768417	3.53017566362228
2017	02	20	16	2017-02-20 16:00:00	1.92491712802344	2.89348777214633
2017	02	20	17	2017-02-20 17:00:00	1.91516941403578	2.46910623681394
2017	02	20	18	2017-02-20 18:00:00	1.92187596600267	2.44124287837195
2017	02	20	19	2017-02-20 19:00:00	1.9224845922952	2.31378221971015
2017	02	20	20	2017-02-20 20:00:00	1.92327679029559	2.29714731619878
2017	02	20	21	2017-02-20 21:00:00	1.93069001544534	2.07841061811732
2017	02	20	22	2017-02-20 22:00:00	1.9223197314591	2.09639276939262
2017	02	20	23	2017-02-20 23:00:00	1.91861833962015	2.20767731502396
2017	02	21	00	2017-02-21 00:00:00	1.92119908211751	2.31760125140652
2017	02	21	01	2017-02-21 01:00:00	1.92892969212459	2.31995292552805
2017	02	21	02	2017-02-21 02:00:00	1.93093975673555	2.57105577773497
2017	02	21	03	2017-02-21 03:00:00	1.93871742059112	2.76612175476384
2017	02	21	04	2017-02-21 04:00:00	1.93581717531948	2.93179934627342
2017	02	21	05	2017-02-21 05:00:00	1.94320884529854	3.47118343619588
2017	02	21	06	2017-02-21 06:00:00	1.92851956140194	3.01309998449057
2017	02	21	07	2017-02-21 07:00:00	1.93187406696541	2.90217937210202
2017	02	21	08	2017-02-21 08:00:00	1.94243927788505	2.89352209293577
2017	02	21	09	2017-02-21 09:00:00	1.93043622806374	3.57102144457533
2017	02	21	10	2017-02-21 10:00:00	1.92796517342157	2.54623865686626
2017	02	21	11	2017-02-21 11:00:00	1.93227000848027	2.40133333388948
2017	02	21	12	2017-02-21 12:00:00	1.94025840828202	2.59585662788326
2017	02	21	13	2017-02-21 13:00:00	1.94700996038423	2.42196103563186
2017	02	21	14	2017-02-21 14:00:00	1.94667154869203	2.75758460208668
2017	02	21	15	2017-02-21 15:00:00	1.932223204351	2.72347094421505
2017	02	21	16	2017-02-21 16:00:00	1.91680233879926	2.79964188526322
2017	02	21	17	2017-02-21 17:00:00	1.91396207204708	2.67366713316491
2017	02	21	18	2017-02-21 18:00:00	1.91338433274884	2.06574274200584
2017	02	21	19	2017-02-21 19:00:00	1.91299458112044	1.96053124132841
2017	02	21	20	2017-02-21 20:00:00	1.90995803854492	1.97560664985358
2017	02	21	21	2017-02-21 21:00:00	1.90973326931738	1.95577300608858
2017	02	21	22	2017-02-21 22:00:00	1.9125421012286	1.99465230584318
2017	02	21	23	2017-02-21 23:00:00	1.91384108682916	1.95682926612527
2017	02	22	00	2017-02-22 00:00:00	1.91470561095095	2.03093248732198
2017	02	22	01	2017-02-22 01:00:00	1.91651655820947	2.23689121877133
2017	02	22	02	2017-02-22 02:00:00	1.91580173606838	2.36852127220455
2017	02	22	03	2017-02-22 03:00:00	1.9149335247195	2.22562166524835
2017	02	22	04	2017-02-22 04:00:00	1.91344427982567	2.19506871196894
2017	02	22	05	2017-02-22 05:00:00	1.91362436656509	2.53936275152549
2017	02	22	06	2017-02-22 06:00:00	1.91790125584686	3.05061515868145
2017	02	22	07	2017-02-22 07:00:00	1.92175498797393	2.10776048510611
2017	02	22	08	2017-02-22 08:00:00	1.9227565961621	1.95232457807611
2017	02	22	09	2017-02-22 09:00:00	1.92087471826648	1.93048134330039
2017	02	22	10	2017-02-22 10:00:00	1.92225412537349	2.19780543497382
2017	02	22	11	2017-02-22 11:00:00	1.92429414879493	3.82425171481253
2017	02	22	12	2017-02-22 12:00:00	1.9246519667104	4.47245569059667
2017	02	22	13	2017-02-22 13:00:00	1.92094773338905	3.79957576597642
2017	02	22	14	2017-02-22 14:00:00	1.92427466498179	3.88515877034023
2017	02	22	15	2017-02-22 15:00:00	1.92068712275251	2.96150382960865
2017	02	22	16	2017-02-22 16:00:00	1.9240237450124	2.78386111597432
2017	02	22	17	2017-02-22 17:00:00	1.92187047758733	2.33163272281406
2017	02	22	18	2017-02-22 18:00:00	1.92346676612358	2.16185685062969
2017	02	22	19	2017-02-22 19:00:00	1.92638130983206	2.08021195043814
2017	02	22	20	2017-02-22 20:00:00	1.92499535120991	1.96590143461574
2017	02	22	21	2017-02-22 21:00:00	1.92530819657405	1.96038775091141
2017	02	22	22	2017-02-22 22:00:00	1.9250508958532	1.94390600609965
2017	02	22	23	2017-02-22 23:00:00	1.92618884019386	1.94120698217447
2017	02	23	00	2017-02-23 00:00:00	1.92273685680178	1.93178462736663
2017	02	23	01	2017-02-23 01:00:00	1.92438417692782	1.93547207301688
2017	02	23	02	2017-02-23 02:00:00	1.92600115781557	1.95685409868468
2017	02	23	03	2017-02-23 03:00:00	1.92602673132393	1.99692836973141
2017	02	23	04	2017-02-23 04:00:00	1.92425984726706	1.94706488734882
2017	02	23	05	2017-02-23 05:00:00	1.92238807634696	1.93690147851349
2017	02	23	06	2017-02-23 06:00:00	1.92333175207212	1.92670127455142
2017	02	23	07	2017-02-23 07:00:00	1.920826890862	1.9519762593101
2017	02	23	08	2017-02-23 08:00:00	1.92170116049397	1.97206126489377
2017	02	23	09	2017-02-23 09:00:00	1.92256537677956	1.9590707351787
2017	02	23	10	2017-02-23 10:00:00	1.92375616411671	1.97980836630663
2017	02	23	11	2017-02-23 11:00:00	1.92613907260675	2.03884263776824
2017	02	23	12	2017-02-23 12:00:00	1.92472741181709	2.1151244578806
2017	02	23	13	2017-02-23 13:00:00	1.92590977158616	2.02278496427743
2017	02	23	14	2017-02-23 14:00:00	1.92694726497826	2.05806646891466
2017	02	23	15	2017-02-23 15:00:00	1.92609938901191	2.11359327392717
2017	02	23	16	2017-02-23 16:00:00	1.92644812819546	2.0493115259834
2017	02	23	17	2017-02-23 17:00:00	1.92724060197203	1.98562115233003
2017	02	23	18	2017-02-23 18:00:00	1.92849444730675	1.96662234075616
2017	02	23	19	2017-02-23 19:00:00	1.9294244461989	1.97596623779962
2017	02	23	20	2017-02-23 20:00:00	1.93285884259625	2.12017335573128
2017	02	23	21	2017-02-23 21:00:00	1.9321671848036	2.29555928870606
2017	02	23	22	2017-02-23 22:00:00	1.93359358997193	2.25484235072201
2017	02	23	23	2017-02-23 23:00:00	1.92952839468969	2.22799378761153
2017	02	24	00	2017-02-24 00:00:00	1.92838349983147	2.30590423964271
2017	02	24	01	2017-02-24 01:00:00	1.93053317831593	2.49787973314407
2017	02	24	02	2017-02-24 02:00:00	1.92729535012006	2.10867632237755
2017	02	24	03	2017-02-24 03:00:00	1.92851161340483	1.98935011357428
2017	02	24	04	2017-02-24 04:00:00	1.93013428156283	2.07216382468477
2017	02	24	05	2017-02-24 05:00:00	1.93359238896995	3.05570107751919
2017	02	24	06	2017-02-24 06:00:00	1.93211600474079	2.39963834117995
2017	02	24	07	2017-02-24 07:00:00	1.93072442880335	2.55582293116238
2017	02	24	08	2017-02-24 08:00:00	1.93062452849237	2.7784811537291
2017	02	24	09	2017-02-24 09:00:00	1.93203242972841	2.5587448329498
2017	02	24	10	2017-02-24 10:00:00	1.93572824524898	2.05116014723344
2017	02	24	11	2017-02-24 11:00:00	1.93159782014929	2.48016420073666
2017	02	24	12	2017-02-24 12:00:00	1.93118271572799	2.47046706105436
2017	02	24	13	2017-02-24 13:00:00	1.93049219299457	3.01506469934877
2017	02	24	14	2017-02-24 14:00:00	1.93169576832028	3.93753828731227
2017	02	24	15	2017-02-24 15:00:00	1.93470864673902	3.51508920903123
2017	02	24	16	2017-02-24 16:00:00	1.93401985041497	2.53831953744603
2017	02	24	17	2017-02-24 17:00:00	1.93376332269578	2.96138973770296
2017	02	24	18	2017-02-24 18:00:00	1.93225316500712	2.75758545075065
2017	02	24	19	2017-02-24 19:00:00	1.93142687899041	2.34173102178114
2017	02	24	20	2017-02-24 20:00:00	1.93264399073383	2.21567808159436
2017	02	24	21	2017-02-24 21:00:00	1.93223884985445	2.04952074141152
2017	02	24	22	2017-02-24 22:00:00	1.93257349222998	2.06207759482019
2017	02	24	23	2017-02-24 23:00:00	1.93187182959366	2.25938308389859
2017	02	25	00	2017-02-25 00:00:00	1.93063817419627	2.11228392173833
2017	02	25	01	2017-02-25 01:00:00	1.93011197195993	2.05958520174614
2017	02	25	02	2017-02-25 02:00:00	1.93223662297637	2.21374103822385
2017	02	25	03	2017-02-25 03:00:00	1.93365227491193	2.84348129665227
2017	02	25	04	2017-02-25 04:00:00	1.93211545151777	2.56139494979692
2017	02	25	05	2017-02-25 05:00:00	1.93014485457596	2.34496979707972
2017	02	25	06	2017-02-25 06:00:00	1.93025499500467	2.8157244321913
2017	02	25	07	2017-02-25 07:00:00	1.9327339860201	2.43076734181926
2017	02	25	08	2017-02-25 08:00:00	1.93146355341921	2.95661241615498
2017	02	25	09	2017-02-25 09:00:00	1.92925330457051	3.78370491924303
2017	02	25	10	2017-02-25 10:00:00	1.9273674117146	3.14555261269356
2017	02	25	11	2017-02-25 11:00:00	1.92884939203596	3.86987511659694
2017	02	25	12	2017-02-25 12:00:00	1.92582571754233	2.91912770016052
2017	02	25	13	2017-02-25 13:00:00	1.92958482741356	4.88258217948302
2017	02	25	14	2017-02-25 14:00:00	1.93106189743868	4.67705614201719
2017	02	25	15	2017-02-25 15:00:00	1.92675696176134	4.36283051377034
2017	02	25	16	2017-02-25 16:00:00	1.92736125084765	3.27315415559596
2017	02	25	17	2017-02-25 17:00:00	1.92687307090386	2.98113526760829
2017	02	25	18	2017-02-25 18:00:00	1.92776059143835	2.47748065822697
2017	02	25	19	2017-02-25 19:00:00	1.92738169202894	2.26019777083612
2017	02	25	20	2017-02-25 20:00:00	1.92725717379773	2.16761759101849
2017	02	25	21	2017-02-25 21:00:00	1.92772086888046	2.06674020808202
2017	02	25	22	2017-02-25 22:00:00	1.92820781413443	2.16759158191216
2017	02	25	23	2017-02-25 23:00:00	1.92917342660552	2.25326532982185
2017	02	26	00	2017-02-26 00:00:00	1.92849983547489	2.46378478138042
2017	02	26	01	2017-02-26 01:00:00	1.92942967191128	2.29387654704917
2017	02	26	02	2017-02-26 02:00:00	1.92702002693867	2.0744855066911
2017	02	26	03	2017-02-26 03:00:00	1.92892829944212	1.9917907739489
2017	02	26	04	2017-02-26 04:00:00	1.92744135147696	1.98364194699206
2017	02	26	05	2017-02-26 05:00:00	1.93143433244736	1.99596224539364
2017	02	26	06	2017-02-26 06:00:00	1.93049600515963	2.22392915351761
2017	02	26	07	2017-02-26 07:00:00	1.92849226148141	2.26491680460286
2017	02	26	08	2017-02-26 08:00:00	1.92826890628841	2.69689958958741
2017	02	26	09	2017-02-26 09:00:00	1.92827271448095	2.39974412519881
2017	02	26	10	2017-02-26 10:00:00	1.92911880143328	2.8870384805634
2017	02	26	11	2017-02-26 11:00:00	1.92604593098382	4.39609591936303
2017	02	26	12	2017-02-26 12:00:00	1.92750254851413	4.19057499946685
2017	02	26	13	2017-02-26 13:00:00	1.92998062122015	4.11180963006765
2017	02	26	14	2017-02-26 14:00:00	1.93110613805509	4.12800855273924
2017	02	26	15	2017-02-26 15:00:00	1.92959119458566	2.97363205058527
2017	02	26	16	2017-02-26 16:00:00	1.92940307335292	2.73117110505128
2017	02	26	17	2017-02-26 17:00:00	1.93245901137089	2.60585395767547
2017	02	26	18	2017-02-26 18:00:00	1.93372276274024	2.39626965759531
2017	02	26	19	2017-02-26 19:00:00	1.93848101245176	2.21941771988442
2017	02	26	20	2017-02-26 20:00:00	1.93944166844855	2.14452706163544
2017	02	26	21	2017-02-26 21:00:00	1.93762130018653	2.02844856918129
2017	02	26	22	2017-02-26 22:00:00	1.94266357472186	2.06486102956875
2017	02	26	23	2017-02-26 23:00:00	1.98406390889539	2.05365716465452
2017	02	27	00	2017-02-27 00:00:00	2.0158928275888	2.12139441277802
2017	02	27	01	2017-02-27 01:00:00	2.0356526918611	2.16297704339143
2017	02	27	02	2017-02-27 02:00:00	2.05527469727162	2.3020704448561
2017	02	27	03	2017-02-27 03:00:00	2.05125192600849	2.43707883744332
2017	02	27	04	2017-02-27 04:00:00	2.07295054892274	2.42399204056084
2017	02	27	05	2017-02-27 05:00:00	2.07696382380444	3.17478583172727
2017	02	27	06	2017-02-27 06:00:00	2.07694935838407	3.77258487160671
2017	02	27	07	2017-02-27 07:00:00	2.06831676119358	3.31276278895422
2017	02	27	08	2017-02-27 08:00:00	2.02659538523448	2.77332494348928
2017	02	27	09	2017-02-27 09:00:00	2.01523338795568	2.27518409300954
2017	02	27	10	2017-02-27 10:00:00	2.02223204812585	2.47760292492249
2017	02	27	11	2017-02-27 11:00:00	2.0079309997374	2.62434985475945
2017	02	27	12	2017-02-27 12:00:00	1.9865441815037	2.76074212132629
2017	02	27	13	2017-02-27 13:00:00	1.98940589119852	2.31790387002306
2017	02	27	14	2017-02-27 14:00:00	2.0036062404337	2.66824780879241
2017	02	27	15	2017-02-27 15:00:00	1.97401312028688	2.77270137621846
2017	02	27	16	2017-02-27 16:00:00	1.92828869417626	2.22878323664316
2017	02	27	17	2017-02-27 17:00:00	1.93377570221781	2.26948157508844
2017	02	27	18	2017-02-27 18:00:00	1.93187403573773	2.1167717069866
2017	02	27	19	2017-02-27 19:00:00	1.93254425490488	2.08074429319572
2017	02	27	20	2017-02-27 20:00:00	1.94336681581185	2.16037685833827
2017	02	27	21	2017-02-27 21:00:00	1.94091226147538	2.17019967453161
2017	02	27	22	2017-02-27 22:00:00	1.9461629421272	2.13498221193153
2017	02	27	23	2017-02-27 23:00:00	1.94337168395975	1.99454673283012
2017	02	28	00	2017-02-28 00:00:00	NA	2.05879650010468
2017	02	28	01	2017-02-28 01:00:00	NA	2.27019737171729
2017	02	28	02	2017-02-28 02:00:00	NA	2.7385768384035
2017	02	28	03	2017-02-28 03:00:00	NA	2.16751436873378
2017	02	28	04	2017-02-28 04:00:00	NA	1.96808206254783
2017	02	28	05	2017-02-28 05:00:00	NA	2.07850655481692
2017	02	28	06	2017-02-28 06:00:00	NA	2.00857485320602
2017	02	28	07	2017-02-28 07:00:00	NA	2.22749022337461
2017	02	28	08	2017-02-28 08:00:00	NA	2.15691758248567
2017	02	28	09	2017-02-28 09:00:00	NA	2.05005753415901
2017	02	28	10	2017-02-28 10:00:00	NA	2.25833519933463
2017	02	28	11	2017-02-28 11:00:00	NA	2.86410798061998
2017	02	28	12	2017-02-28 12:00:00	NA	2.41347812168014
2017	02	28	13	2017-02-28 13:00:00	NA	2.04347544140672
2017	02	28	14	2017-02-28 14:00:00	NA	2.04343845400299
2017	02	28	15	2017-02-28 15:00:00	NA	2.04953488010104
2017	02	28	16	2017-02-28 16:00:00	NA	2.22786211342703
2017	02	28	17	2017-02-28 17:00:00	NA	2.11992713779121
2017	02	28	18	2017-02-28 18:00:00	NA	2.17280477494874
2017	02	28	19	2017-02-28 19:00:00	NA	2.03507032234
2017	02	28	20	2017-02-28 20:00:00	NA	1.98669255732977
2017	02	28	21	2017-02-28 21:00:00	NA	1.97673849456892
2017	02	28	22	2017-02-28 22:00:00	NA	2.01105095937928
2017	02	28	23	2017-02-28 23:00:00	NA	1.97133227928591
2017	03	01	00	2017-03-01 00:00:00	NA	1.9742192146721
2017	03	01	01	2017-03-01 01:00:00	NA	1.98597949440688
2017	03	01	02	2017-03-01 02:00:00	NA	2.06859027770414
2017	03	01	03	2017-03-01 03:00:00	NA	2.01045670824732
2017	03	01	04	2017-03-01 04:00:00	NA	2.0057595367699
2017	03	01	05	2017-03-01 05:00:00	NA	2.04124521663087
2017	03	01	06	2017-03-01 06:00:00	NA	2.09738996634281
2017	03	01	07	2017-03-01 07:00:00	NA	2.443699283269
2017	03	01	08	2017-03-01 08:00:00	NA	2.67147815502795
2017	03	01	09	2017-03-01 09:00:00	NA	2.66002576200257
2017	03	01	10	2017-03-01 10:00:00	NA	3.51794028667264
2017	03	01	11	2017-03-01 11:00:00	NA	3.14275257134927
2017	03	01	12	2017-03-01 12:00:00	NA	2.1788058470997
2017	03	01	13	2017-03-01 13:00:00	NA	2.33671396826474
2017	03	01	14	2017-03-01 14:00:00	NA	2.93978951197668
2017	03	01	15	2017-03-01 15:00:00	NA	3.15616008639451
2017	03	01	16	2017-03-01 16:00:00	NA	2.81678365538925
2017	03	01	17	2017-03-01 17:00:00	NA	2.55852691243433
2017	03	01	18	2017-03-01 18:00:00	NA	2.12229177585391
2017	03	01	19	2017-03-01 19:00:00	NA	2.07190962166182
2017	03	01	20	2017-03-01 20:00:00	NA	2.08769339744355
2017	03	01	21	2017-03-01 21:00:00	NA	2.09301530159572
2017	03	01	22	2017-03-01 22:00:00	1.94125014690906	2.05527106337569
2017	03	01	23	2017-03-01 23:00:00	1.93932686291164	2.04562462977607
2017	03	02	00	2017-03-02 00:00:00	1.93598024164893	2.08248041283878
2017	03	02	01	2017-03-02 01:00:00	1.93631912847481	2.22525645082347
2017	03	02	02	2017-03-02 02:00:00	1.93640568998789	2.17096442358291
2017	03	02	03	2017-03-02 03:00:00	1.9332097371483	2.45511882832483
2017	03	02	04	2017-03-02 04:00:00	1.93341752146338	2.93386852017959
2017	03	02	05	2017-03-02 05:00:00	1.93296181945735	2.60932449859984
2017	03	02	06	2017-03-02 06:00:00	1.9297313648429	2.64444046899571
2017	03	02	07	2017-03-02 07:00:00	1.92974263442689	2.42046219285547
2017	03	02	08	2017-03-02 08:00:00	1.92894798988658	2.40548415060975
2017	03	02	09	2017-03-02 09:00:00	1.92885113206131	2.30861426248609
2017	03	02	10	2017-03-02 10:00:00	1.92781217777528	2.3096314805507
2017	03	02	11	2017-03-02 11:00:00	1.92728665214566	3.30333073157696
2017	03	02	12	2017-03-02 12:00:00	1.92892349927237	5.75125381538319
2017	03	02	13	2017-03-02 13:00:00	1.92768370757209	5.77159706540481
2017	03	02	14	2017-03-02 14:00:00	1.92983026661766	5.25040170335103
2017	03	02	15	2017-03-02 15:00:00	1.93244180712442	3.91938100973951
2017	03	02	16	2017-03-02 16:00:00	1.93024004522039	3.10253286778485
2017	03	02	17	2017-03-02 17:00:00	1.92868277075968	2.99067117875825
2017	03	02	18	2017-03-02 18:00:00	1.92133136725544	3.00442070859872
2017	03	02	19	2017-03-02 19:00:00	1.92152356901973	2.5716877148445
2017	03	02	20	2017-03-02 20:00:00	1.91206057413345	2.29822684099906
2017	03	02	21	2017-03-02 21:00:00	1.9225309676494	2.17496132277727
2017	03	02	22	2017-03-02 22:00:00	1.98808736768532	2.14685823461074
2017	03	02	23	2017-03-02 23:00:00	2.02548206019762	2.13474947267142
2017	03	03	00	2017-03-03 00:00:00	2.08734406271735	2.14461823427937
2017	03	03	01	2017-03-03 01:00:00	2.14003530707471	2.21142493625823
2017	03	03	02	2017-03-03 02:00:00	2.13040233197099	2.27281366975824
2017	03	03	03	2017-03-03 03:00:00	2.15485276529162	2.31558366000187
2017	03	03	04	2017-03-03 04:00:00	2.12271532235971	2.32569629866677
2017	03	03	05	2017-03-03 05:00:00	1.96537681872885	2.44875745377124
2017	03	03	06	2017-03-03 06:00:00	1.95641819840541	4.05510863746875
2017	03	03	07	2017-03-03 07:00:00	1.93860408002081	4.81966890030725
2017	03	03	08	2017-03-03 08:00:00	1.94412373060433	5.09148835868221
2017	03	03	09	2017-03-03 09:00:00	1.9392217439338	4.00830906795176
2017	03	03	10	2017-03-03 10:00:00	1.92485946653202	3.86276123882361
2017	03	03	11	2017-03-03 11:00:00	1.92469552355656	4.50474736510906
2017	03	03	12	2017-03-03 12:00:00	1.9207473470757	4.87310939313824
2017	03	03	13	2017-03-03 13:00:00	1.92180124272215	4.95939309472903
2017	03	03	14	2017-03-03 14:00:00	1.91195819727377	5.12545134047733
2017	03	03	15	2017-03-03 15:00:00	1.9167716399755	3.60379534266609
2017	03	03	16	2017-03-03 16:00:00	1.91586625975031	3.77758278944725
2017	03	03	17	2017-03-03 17:00:00	1.91003852198945	3.46848209874099
2017	03	03	18	2017-03-03 18:00:00	1.91701194498312	3.05999504643049
2017	03	03	19	2017-03-03 19:00:00	1.92166932709311	2.61125481772507
2017	03	03	20	2017-03-03 20:00:00	1.92025612509703	2.41161848279057
2017	03	03	21	2017-03-03 21:00:00	1.95218439117239	2.16516733491029
2017	03	03	22	2017-03-03 22:00:00	2.02249252722421	2.09539617391105
2017	03	03	23	2017-03-03 23:00:00	2.02684676115566	2.10034599349868
2017	03	04	00	2017-03-04 00:00:00	2.05490090279272	2.08648274522394
2017	03	04	01	2017-03-04 01:00:00	2.07591088650597	2.28812930721822
2017	03	04	02	2017-03-04 02:00:00	2.06395155227126	2.45447598788054
2017	03	04	03	2017-03-04 03:00:00	2.05086172250119	2.4066000242301
2017	03	04	04	2017-03-04 04:00:00	2.03170745292416	2.26975647213067
2017	03	04	05	2017-03-04 05:00:00	2.01498470154519	2.89771563125876
2017	03	04	06	2017-03-04 06:00:00	1.99203454194538	3.21656181740978
2017	03	04	07	2017-03-04 07:00:00	1.98057279811312	3.47602992156516
2017	03	04	08	2017-03-04 08:00:00	1.9899028361305	3.67862707877691
2017	03	04	09	2017-03-04 09:00:00	1.98049353927341	4.17331735063227
2017	03	04	10	2017-03-04 10:00:00	1.98607117321582	4.08215811168096
2017	03	04	11	2017-03-04 11:00:00	1.97707346903122	4.72735652386132
2017	03	04	12	2017-03-04 12:00:00	1.97214247033697	5.88143928726301
2017	03	04	13	2017-03-04 13:00:00	1.97122641705654	12.8324729874638
2017	03	04	14	2017-03-04 14:00:00	1.96208339693718	11.3626831775418
2017	03	04	15	2017-03-04 15:00:00	1.95275410928777	6.3953487849216
2017	03	04	16	2017-03-04 16:00:00	1.95148083890344	4.43781812793814
2017	03	04	17	2017-03-04 17:00:00	1.94796848422028	23.1520372263092
2017	03	04	18	2017-03-04 18:00:00	1.95786025455697	23.3318623982955
2017	03	04	19	2017-03-04 19:00:00	1.96337070851249	30.6073610773368
2017	03	04	20	2017-03-04 20:00:00	1.97339787934564	5.14464328951622
2017	03	04	21	2017-03-04 21:00:00	1.97896549442409	2.98180374123031
2017	03	04	22	2017-03-04 22:00:00	1.97559531718867	2.77244447492104
2017	03	04	23	2017-03-04 23:00:00	1.96532702960566	2.30362881364235
2017	03	05	00	2017-03-05 00:00:00	1.96087791182857	2.23536917554621
2017	03	05	01	2017-03-05 01:00:00	1.96674022934471	2.37160050309241
2017	03	05	02	2017-03-05 02:00:00	1.97651514050981	2.64212638236629
2017	03	05	03	2017-03-05 03:00:00	1.97005757603703	2.60398979155209
2017	03	05	04	2017-03-05 04:00:00	1.9654086928185	2.64450004312231
2017	03	05	05	2017-03-05 05:00:00	1.9645865144843	2.55932767985794
2017	03	05	06	2017-03-05 06:00:00	1.96324689253348	2.7892265746379
2017	03	05	07	2017-03-05 07:00:00	1.96286364109187	3.22589928037086
2017	03	05	08	2017-03-05 08:00:00	1.95723483281111	2.93833614358412
2017	03	05	09	2017-03-05 09:00:00	1.95878842993466	2.54320850220321
2017	03	05	10	2017-03-05 10:00:00	1.94328160038126	NA
2017	03	05	11	2017-03-05 11:00:00	1.94256506445615	NA
2017	03	05	12	2017-03-05 12:00:00	1.93475979849553	NA
2017	03	05	13	2017-03-05 13:00:00	1.92216629410957	NA
2017	03	05	14	2017-03-05 14:00:00	1.91836995237486	NA
2017	03	05	15	2017-03-05 15:00:00	1.91942009534826	NA
2017	03	05	16	2017-03-05 16:00:00	1.91785179496884	NA
2017	03	05	17	2017-03-05 17:00:00	1.91785895533622	NA
2017	03	05	18	2017-03-05 18:00:00	1.91835852216173	NA
2017	03	05	19	2017-03-05 19:00:00	1.91824443553303	NA
2017	03	05	20	2017-03-05 20:00:00	1.91613622368469	NA
2017	03	05	21	2017-03-05 21:00:00	1.91498919053075	NA
2017	03	05	22	2017-03-05 22:00:00	1.91583738433066	NA
2017	03	05	23	2017-03-05 23:00:00	1.91614632178567	NA
2017	03	06	00	2017-03-06 00:00:00	1.91468209617344	NA
2017	03	06	01	2017-03-06 01:00:00	1.91315037618014	NA
2017	03	06	02	2017-03-06 02:00:00	1.91384115906167	NA
2017	03	06	03	2017-03-06 03:00:00	1.91499613831791	NA
2017	03	06	04	2017-03-06 04:00:00	1.92175569003072	NA
2017	03	06	05	2017-03-06 05:00:00	1.92890430646283	NA
2017	03	06	06	2017-03-06 06:00:00	1.92887088406413	NA
2017	03	06	07	2017-03-06 07:00:00	1.92748383397155	NA
2017	03	06	08	2017-03-06 08:00:00	1.93040789719972	NA
2017	03	06	09	2017-03-06 09:00:00	1.9329726915898	NA
2017	03	06	10	2017-03-06 10:00:00	1.93334206920258	NA
2017	03	06	11	2017-03-06 11:00:00	1.934096139411	NA
2017	03	06	12	2017-03-06 12:00:00	1.93787095234114	NA
2017	03	06	13	2017-03-06 13:00:00	1.94072790563559	NA
2017	03	06	14	2017-03-06 14:00:00	1.93862050233318	NA
2017	03	06	15	2017-03-06 15:00:00	1.93559151225586	NA
2017	03	06	16	2017-03-06 16:00:00	1.93607033927941	NA
2017	03	06	17	2017-03-06 17:00:00	1.9369344855538	NA
2017	03	06	18	2017-03-06 18:00:00	NA	NA
2017	03	06	19	2017-03-06 19:00:00	NA	NA
2017	03	06	20	2017-03-06 20:00:00	NA	NA
2017	03	06	21	2017-03-06 21:00:00	NA	NA
2017	03	06	22	2017-03-06 22:00:00	NA	NA
2017	03	06	23	2017-03-06 23:00:00	NA	NA
2017	03	07	00	2017-03-07 00:00:00	NA	NA
2017	03	07	01	2017-03-07 01:00:00	NA	NA
2017	03	07	02	2017-03-07 02:00:00	NA	NA
2017	03	07	03	2017-03-07 03:00:00	NA	NA
2017	03	07	04	2017-03-07 04:00:00	NA	NA
2017	03	07	05	2017-03-07 05:00:00	NA	NA
2017	03	07	06	2017-03-07 06:00:00	NA	NA
2017	03	07	07	2017-03-07 07:00:00	NA	NA
2017	03	07	08	2017-03-07 08:00:00	NA	NA
2017	03	07	09	2017-03-07 09:00:00	NA	NA
2017	03	07	10	2017-03-07 10:00:00	NA	NA
2017	03	07	11	2017-03-07 11:00:00	NA	NA
2017	03	07	12	2017-03-07 12:00:00	NA	NA
2017	03	07	13	2017-03-07 13:00:00	NA	NA
2017	03	07	14	2017-03-07 14:00:00	NA	NA
2017	03	07	15	2017-03-07 15:00:00	NA	NA
2017	03	07	16	2017-03-07 16:00:00	NA	NA
2017	03	07	17	2017-03-07 17:00:00	NA	NA
2017	03	07	18	2017-03-07 18:00:00	NA	NA
2017	03	07	19	2017-03-07 19:00:00	NA	NA
2017	03	07	20	2017-03-07 20:00:00	NA	NA
2017	03	07	21	2017-03-07 21:00:00	NA	NA
2017	03	07	22	2017-03-07 22:00:00	NA	NA
2017	03	07	23	2017-03-07 23:00:00	NA	NA
2017	03	08	00	2017-03-08 00:00:00	NA	NA
2017	03	08	01	2017-03-08 01:00:00	NA	NA
2017	03	08	02	2017-03-08 02:00:00	NA	NA
2017	03	08	03	2017-03-08 03:00:00	NA	NA
2017	03	08	04	2017-03-08 04:00:00	NA	NA
2017	03	08	05	2017-03-08 05:00:00	NA	NA
2017	03	08	06	2017-03-08 06:00:00	NA	NA
2017	03	08	07	2017-03-08 07:00:00	NA	NA
2017	03	08	08	2017-03-08 08:00:00	NA	NA
2017	03	08	09	2017-03-08 09:00:00	NA	NA
2017	03	08	10	2017-03-08 10:00:00	NA	NA
2017	03	08	11	2017-03-08 11:00:00	NA	NA
2017	03	08	12	2017-03-08 12:00:00	NA	NA
2017	03	08	13	2017-03-08 13:00:00	NA	NA
2017	03	08	14	2017-03-08 14:00:00	NA	NA
2017	03	08	15	2017-03-08 15:00:00	NA	NA
2017	03	08	16	2017-03-08 16:00:00	NA	NA
2017	03	08	17	2017-03-08 17:00:00	NA	NA
2017	03	08	18	2017-03-08 18:00:00	NA	NA
2017	03	08	19	2017-03-08 19:00:00	NA	NA
2017	03	08	20	2017-03-08 20:00:00	NA	NA
2017	03	08	21	2017-03-08 21:00:00	NA	NA
2017	03	08	22	2017-03-08 22:00:00	NA	NA
2017	03	08	23	2017-03-08 23:00:00	NA	NA
2017	03	09	00	2017-03-09 00:00:00	NA	NA
2017	03	09	01	2017-03-09 01:00:00	NA	NA
2017	03	09	02	2017-03-09 02:00:00	NA	NA
2017	03	09	03	2017-03-09 03:00:00	NA	NA
2017	03	09	04	2017-03-09 04:00:00	NA	NA
2017	03	09	05	2017-03-09 05:00:00	NA	NA
2017	03	09	06	2017-03-09 06:00:00	NA	NA
2017	03	09	07	2017-03-09 07:00:00	NA	NA
2017	03	09	08	2017-03-09 08:00:00	NA	NA
2017	03	09	09	2017-03-09 09:00:00	NA	NA
2017	03	09	10	2017-03-09 10:00:00	NA	NA
2017	03	09	11	2017-03-09 11:00:00	NA	NA
2017	03	09	12	2017-03-09 12:00:00	NA	NA
2017	03	09	13	2017-03-09 13:00:00	NA	NA
2017	03	09	14	2017-03-09 14:00:00	NA	NA
2017	03	09	15	2017-03-09 15:00:00	NA	NA
2017	03	09	16	2017-03-09 16:00:00	NA	NA
2017	03	09	17	2017-03-09 17:00:00	NA	NA
2017	03	09	18	2017-03-09 18:00:00	NA	NA
2017	03	09	19	2017-03-09 19:00:00	NA	NA
2017	03	09	20	2017-03-09 20:00:00	NA	NA
2017	03	09	21	2017-03-09 21:00:00	NA	NA
2017	03	09	22	2017-03-09 22:00:00	NA	NA
2017	03	09	23	2017-03-09 23:00:00	NA	NA
2017	03	10	00	2017-03-10 00:00:00	NA	NA
2017	03	10	01	2017-03-10 01:00:00	NA	NA
2017	03	10	02	2017-03-10 02:00:00	NA	NA
2017	03	10	03	2017-03-10 03:00:00	NA	NA
2017	03	10	04	2017-03-10 04:00:00	NA	NA
2017	03	10	05	2017-03-10 05:00:00	NA	NA
2017	03	10	06	2017-03-10 06:00:00	NA	NA
2017	03	10	07	2017-03-10 07:00:00	NA	NA
2017	03	10	08	2017-03-10 08:00:00	NA	NA
2017	03	10	09	2017-03-10 09:00:00	NA	NA
2017	03	10	10	2017-03-10 10:00:00	NA	NA
2017	03	10	11	2017-03-10 11:00:00	NA	NA
2017	03	10	12	2017-03-10 12:00:00	NA	NA
2017	03	10	13	2017-03-10 13:00:00	NA	NA
2017	03	10	14	2017-03-10 14:00:00	NA	NA
2017	03	10	15	2017-03-10 15:00:00	NA	NA
2017	03	10	16	2017-03-10 16:00:00	NA	NA
2017	03	10	17	2017-03-10 17:00:00	NA	NA
2017	03	10	18	2017-03-10 18:00:00	NA	NA
2017	03	10	19	2017-03-10 19:00:00	NA	NA
2017	03	10	20	2017-03-10 20:00:00	NA	NA
2017	03	10	21	2017-03-10 21:00:00	NA	NA
2017	03	10	22	2017-03-10 22:00:00	NA	NA
2017	03	10	23	2017-03-10 23:00:00	NA	NA
2017	03	11	00	2017-03-11 00:00:00	NA	NA
2017	03	11	01	2017-03-11 01:00:00	NA	NA
2017	03	11	02	2017-03-11 02:00:00	NA	NA
2017	03	11	03	2017-03-11 03:00:00	NA	NA
2017	03	11	04	2017-03-11 04:00:00	NA	NA
2017	03	11	05	2017-03-11 05:00:00	NA	NA
2017	03	11	06	2017-03-11 06:00:00	NA	NA
2017	03	11	07	2017-03-11 07:00:00	NA	NA
2017	03	11	08	2017-03-11 08:00:00	NA	NA
2017	03	11	09	2017-03-11 09:00:00	NA	NA
2017	03	11	10	2017-03-11 10:00:00	NA	NA
2017	03	11	11	2017-03-11 11:00:00	NA	NA
2017	03	11	12	2017-03-11 12:00:00	NA	NA
2017	03	11	13	2017-03-11 13:00:00	NA	NA
2017	03	11	14	2017-03-11 14:00:00	NA	NA
2017	03	11	15	2017-03-11 15:00:00	NA	NA
2017	03	11	16	2017-03-11 16:00:00	NA	NA
2017	03	11	17	2017-03-11 17:00:00	NA	NA
2017	03	11	18	2017-03-11 18:00:00	NA	NA
2017	03	11	19	2017-03-11 19:00:00	NA	NA
2017	03	11	20	2017-03-11 20:00:00	NA	NA
2017	03	11	21	2017-03-11 21:00:00	NA	NA
2017	03	11	22	2017-03-11 22:00:00	NA	NA
2017	03	11	23	2017-03-11 23:00:00	NA	NA
2017	03	12	00	2017-03-12 00:00:00	NA	NA
2017	03	12	01	2017-03-12 01:00:00	NA	NA
2017	03	12	02	2017-03-12 02:00:00	NA	NA
2017	03	12	03	2017-03-12 03:00:00	NA	NA
2017	03	12	04	2017-03-12 04:00:00	NA	NA
2017	03	12	05	2017-03-12 05:00:00	NA	NA
2017	03	12	06	2017-03-12 06:00:00	NA	NA
2017	03	12	07	2017-03-12 07:00:00	NA	NA
2017	03	12	08	2017-03-12 08:00:00	NA	NA
2017	03	12	09	2017-03-12 09:00:00	NA	NA
2017	03	12	10	2017-03-12 10:00:00	NA	NA
2017	03	12	11	2017-03-12 11:00:00	NA	NA
2017	03	12	12	2017-03-12 12:00:00	NA	NA
2017	03	12	13	2017-03-12 13:00:00	NA	NA
2017	03	12	14	2017-03-12 14:00:00	NA	NA
2017	03	12	15	2017-03-12 15:00:00	NA	NA
2017	03	12	16	2017-03-12 16:00:00	NA	NA
2017	03	12	17	2017-03-12 17:00:00	NA	NA
2017	03	12	18	2017-03-12 18:00:00	NA	NA
2017	03	12	19	2017-03-12 19:00:00	NA	NA
2017	03	12	20	2017-03-12 20:00:00	NA	NA
2017	03	12	21	2017-03-12 21:00:00	NA	NA
2017	03	12	22	2017-03-12 22:00:00	NA	NA
2017	03	12	23	2017-03-12 23:00:00	NA	NA
2017	03	13	00	2017-03-13 00:00:00	NA	NA
2017	03	13	01	2017-03-13 01:00:00	NA	NA
2017	03	13	02	2017-03-13 02:00:00	NA	NA
2017	03	13	03	2017-03-13 03:00:00	NA	NA
2017	03	13	04	2017-03-13 04:00:00	NA	NA
2017	03	13	05	2017-03-13 05:00:00	NA	NA
2017	03	13	06	2017-03-13 06:00:00	NA	NA
2017	03	13	07	2017-03-13 07:00:00	NA	NA
2017	03	13	08	2017-03-13 08:00:00	NA	NA
2017	03	13	09	2017-03-13 09:00:00	NA	NA
2017	03	13	10	2017-03-13 10:00:00	NA	NA
2017	03	13	11	2017-03-13 11:00:00	NA	NA
2017	03	13	12	2017-03-13 12:00:00	NA	NA
2017	03	13	13	2017-03-13 13:00:00	NA	NA
2017	03	13	14	2017-03-13 14:00:00	NA	NA
2017	03	13	15	2017-03-13 15:00:00	NA	NA
2017	03	13	16	2017-03-13 16:00:00	NA	NA
2017	03	13	17	2017-03-13 17:00:00	NA	NA
2017	03	13	18	2017-03-13 18:00:00	NA	NA
2017	03	13	19	2017-03-13 19:00:00	NA	NA
2017	03	13	20	2017-03-13 20:00:00	NA	NA
2017	03	13	21	2017-03-13 21:00:00	NA	NA
2017	03	13	22	2017-03-13 22:00:00	NA	NA
2017	03	13	23	2017-03-13 23:00:00	NA	NA
2017	03	14	00	2017-03-14 00:00:00	NA	NA
2017	03	14	01	2017-03-14 01:00:00	NA	NA
2017	03	14	02	2017-03-14 02:00:00	NA	NA
2017	03	14	03	2017-03-14 03:00:00	NA	NA
2017	03	14	04	2017-03-14 04:00:00	NA	NA
2017	03	14	05	2017-03-14 05:00:00	NA	NA
2017	03	14	06	2017-03-14 06:00:00	NA	NA
2017	03	14	07	2017-03-14 07:00:00	NA	NA
2017	03	14	08	2017-03-14 08:00:00	NA	NA
2017	03	14	09	2017-03-14 09:00:00	NA	NA
2017	03	14	10	2017-03-14 10:00:00	NA	NA
2017	03	14	11	2017-03-14 11:00:00	NA	NA
2017	03	14	12	2017-03-14 12:00:00	NA	NA
2017	03	14	13	2017-03-14 13:00:00	NA	NA
2017	03	14	14	2017-03-14 14:00:00	NA	NA
2017	03	14	15	2017-03-14 15:00:00	NA	NA
2017	03	14	16	2017-03-14 16:00:00	NA	NA
2017	03	14	17	2017-03-14 17:00:00	NA	NA
2017	03	14	18	2017-03-14 18:00:00	NA	NA
2017	03	14	19	2017-03-14 19:00:00	NA	NA
2017	03	14	20	2017-03-14 20:00:00	NA	NA
2017	03	14	21	2017-03-14 21:00:00	NA	NA
2017	03	14	22	2017-03-14 22:00:00	NA	NA
2017	03	14	23	2017-03-14 23:00:00	NA	NA
2017	03	15	00	2017-03-15 00:00:00	NA	NA
2017	03	15	01	2017-03-15 01:00:00	NA	NA
2017	03	15	02	2017-03-15 02:00:00	NA	NA
2017	03	15	03	2017-03-15 03:00:00	NA	NA
2017	03	15	04	2017-03-15 04:00:00	NA	NA
2017	03	15	05	2017-03-15 05:00:00	NA	NA
2017	03	15	06	2017-03-15 06:00:00	NA	NA
2017	03	15	07	2017-03-15 07:00:00	NA	NA
2017	03	15	08	2017-03-15 08:00:00	NA	NA
2017	03	15	09	2017-03-15 09:00:00	NA	NA
2017	03	15	10	2017-03-15 10:00:00	NA	NA
2017	03	15	11	2017-03-15 11:00:00	NA	NA
2017	03	15	12	2017-03-15 12:00:00	NA	NA
2017	03	15	13	2017-03-15 13:00:00	NA	NA
2017	03	15	14	2017-03-15 14:00:00	NA	NA
2017	03	15	15	2017-03-15 15:00:00	NA	NA
2017	03	15	16	2017-03-15 16:00:00	NA	NA
2017	03	15	17	2017-03-15 17:00:00	NA	NA
2017	03	15	18	2017-03-15 18:00:00	NA	NA
2017	03	15	19	2017-03-15 19:00:00	NA	NA
2017	03	15	20	2017-03-15 20:00:00	NA	NA
2017	03	15	21	2017-03-15 21:00:00	NA	NA
2017	03	15	22	2017-03-15 22:00:00	NA	NA
2017	03	15	23	2017-03-15 23:00:00	NA	NA
2017	03	16	00	2017-03-16 00:00:00	NA	NA
2017	03	16	01	2017-03-16 01:00:00	NA	NA
2017	03	16	02	2017-03-16 02:00:00	NA	NA
2017	03	16	03	2017-03-16 03:00:00	NA	NA
2017	03	16	04	2017-03-16 04:00:00	NA	NA
2017	03	16	05	2017-03-16 05:00:00	NA	NA
2017	03	16	06	2017-03-16 06:00:00	NA	NA
2017	03	16	07	2017-03-16 07:00:00	NA	NA
2017	03	16	08	2017-03-16 08:00:00	NA	NA
2017	03	16	09	2017-03-16 09:00:00	NA	NA
2017	03	16	10	2017-03-16 10:00:00	NA	NA
2017	03	16	11	2017-03-16 11:00:00	NA	NA
2017	03	16	12	2017-03-16 12:00:00	NA	NA
2017	03	16	13	2017-03-16 13:00:00	NA	NA
2017	03	16	14	2017-03-16 14:00:00	NA	NA
2017	03	16	15	2017-03-16 15:00:00	NA	NA
2017	03	16	16	2017-03-16 16:00:00	NA	NA
2017	03	16	17	2017-03-16 17:00:00	NA	NA
2017	03	16	18	2017-03-16 18:00:00	NA	NA
2017	03	16	19	2017-03-16 19:00:00	NA	NA
2017	03	16	20	2017-03-16 20:00:00	NA	NA
2017	03	16	21	2017-03-16 21:00:00	NA	NA
2017	03	16	22	2017-03-16 22:00:00	NA	NA
2017	03	16	23	2017-03-16 23:00:00	NA	NA
2017	03	17	00	2017-03-17 00:00:00	NA	NA
2017	03	17	01	2017-03-17 01:00:00	NA	NA
2017	03	17	02	2017-03-17 02:00:00	NA	NA
2017	03	17	03	2017-03-17 03:00:00	NA	NA
2017	03	17	04	2017-03-17 04:00:00	NA	NA
2017	03	17	05	2017-03-17 05:00:00	NA	NA
2017	03	17	06	2017-03-17 06:00:00	NA	NA
2017	03	17	07	2017-03-17 07:00:00	NA	NA
2017	03	17	08	2017-03-17 08:00:00	NA	NA
2017	03	17	09	2017-03-17 09:00:00	NA	NA
2017	03	17	10	2017-03-17 10:00:00	NA	NA
2017	03	17	11	2017-03-17 11:00:00	NA	NA
2017	03	17	12	2017-03-17 12:00:00	NA	NA
2017	03	17	13	2017-03-17 13:00:00	NA	NA
2017	03	17	14	2017-03-17 14:00:00	NA	NA
2017	03	17	15	2017-03-17 15:00:00	NA	NA
2017	03	17	16	2017-03-17 16:00:00	NA	NA
2017	03	17	17	2017-03-17 17:00:00	NA	NA
2017	03	17	18	2017-03-17 18:00:00	NA	NA
2017	03	17	19	2017-03-17 19:00:00	NA	NA
2017	03	17	20	2017-03-17 20:00:00	NA	NA
2017	03	17	21	2017-03-17 21:00:00	NA	NA
2017	03	17	22	2017-03-17 22:00:00	NA	NA
2017	03	17	23	2017-03-17 23:00:00	NA	NA
2017	03	18	00	2017-03-18 00:00:00	NA	NA
2017	03	18	01	2017-03-18 01:00:00	NA	NA
2017	03	18	02	2017-03-18 02:00:00	NA	NA
2017	03	18	03	2017-03-18 03:00:00	NA	NA
2017	03	18	04	2017-03-18 04:00:00	NA	NA
2017	03	18	05	2017-03-18 05:00:00	NA	NA
2017	03	18	06	2017-03-18 06:00:00	NA	NA
2017	03	18	07	2017-03-18 07:00:00	NA	NA
2017	03	18	08	2017-03-18 08:00:00	NA	NA
2017	03	18	09	2017-03-18 09:00:00	NA	NA
2017	03	18	10	2017-03-18 10:00:00	NA	NA
2017	03	18	11	2017-03-18 11:00:00	NA	NA
2017	03	18	12	2017-03-18 12:00:00	NA	NA
2017	03	18	13	2017-03-18 13:00:00	NA	NA
2017	03	18	14	2017-03-18 14:00:00	NA	NA
2017	03	18	15	2017-03-18 15:00:00	NA	NA
2017	03	18	16	2017-03-18 16:00:00	NA	NA
2017	03	18	17	2017-03-18 17:00:00	NA	NA
2017	03	18	18	2017-03-18 18:00:00	NA	NA
2017	03	18	19	2017-03-18 19:00:00	NA	NA
2017	03	18	20	2017-03-18 20:00:00	NA	NA
2017	03	18	21	2017-03-18 21:00:00	NA	NA
2017	03	18	22	2017-03-18 22:00:00	NA	NA
2017	03	18	23	2017-03-18 23:00:00	NA	NA
2017	03	19	00	2017-03-19 00:00:00	NA	NA
2017	03	19	01	2017-03-19 01:00:00	NA	NA
2017	03	19	02	2017-03-19 02:00:00	NA	NA
2017	03	19	03	2017-03-19 03:00:00	NA	NA
2017	03	19	04	2017-03-19 04:00:00	NA	NA
2017	03	19	05	2017-03-19 05:00:00	NA	NA
2017	03	19	06	2017-03-19 06:00:00	NA	NA
2017	03	19	07	2017-03-19 07:00:00	NA	NA
2017	03	19	08	2017-03-19 08:00:00	NA	NA
2017	03	19	09	2017-03-19 09:00:00	NA	NA
2017	03	19	10	2017-03-19 10:00:00	NA	NA
2017	03	19	11	2017-03-19 11:00:00	NA	NA
2017	03	19	12	2017-03-19 12:00:00	NA	NA
2017	03	19	13	2017-03-19 13:00:00	NA	NA
2017	03	19	14	2017-03-19 14:00:00	NA	NA
2017	03	19	15	2017-03-19 15:00:00	NA	NA
2017	03	19	16	2017-03-19 16:00:00	NA	NA
2017	03	19	17	2017-03-19 17:00:00	NA	NA
2017	03	19	18	2017-03-19 18:00:00	NA	NA
2017	03	19	19	2017-03-19 19:00:00	NA	NA
2017	03	19	20	2017-03-19 20:00:00	NA	NA
2017	03	19	21	2017-03-19 21:00:00	NA	NA
2017	03	19	22	2017-03-19 22:00:00	NA	NA
2017	03	19	23	2017-03-19 23:00:00	NA	NA
2017	03	20	00	2017-03-20 00:00:00	NA	NA
2017	03	20	01	2017-03-20 01:00:00	NA	NA
2017	03	20	02	2017-03-20 02:00:00	NA	NA
2017	03	20	03	2017-03-20 03:00:00	NA	NA
2017	03	20	04	2017-03-20 04:00:00	NA	NA
2017	03	20	05	2017-03-20 05:00:00	NA	NA
2017	03	20	06	2017-03-20 06:00:00	NA	NA
2017	03	20	07	2017-03-20 07:00:00	NA	NA
2017	03	20	08	2017-03-20 08:00:00	NA	NA
2017	03	20	09	2017-03-20 09:00:00	NA	NA
2017	03	20	10	2017-03-20 10:00:00	NA	NA
2017	03	20	11	2017-03-20 11:00:00	NA	NA
2017	03	20	12	2017-03-20 12:00:00	NA	NA
2017	03	20	13	2017-03-20 13:00:00	NA	NA
2017	03	20	14	2017-03-20 14:00:00	NA	NA
2017	03	20	15	2017-03-20 15:00:00	NA	NA
2017	03	20	16	2017-03-20 16:00:00	NA	NA
2017	03	20	17	2017-03-20 17:00:00	NA	NA
2017	03	20	18	2017-03-20 18:00:00	NA	NA
2017	03	20	19	2017-03-20 19:00:00	NA	NA
2017	03	20	20	2017-03-20 20:00:00	NA	NA
2017	03	20	21	2017-03-20 21:00:00	1.89137416465031	NA
2017	03	20	22	2017-03-20 22:00:00	1.88518767341068	NA
2017	03	20	23	2017-03-20 23:00:00	1.8855560339225	NA
2017	03	21	00	2017-03-21 00:00:00	1.88295159925269	NA
2017	03	21	01	2017-03-21 01:00:00	1.88164380356685	NA
2017	03	21	02	2017-03-21 02:00:00	1.88377756633612	NA
2017	03	21	03	2017-03-21 03:00:00	1.89189819043826	NA
2017	03	21	04	2017-03-21 04:00:00	1.8886468011925	NA
2017	03	21	05	2017-03-21 05:00:00	1.88642475432502	NA
2017	03	21	06	2017-03-21 06:00:00	1.88248748638486	NA
2017	03	21	07	2017-03-21 07:00:00	1.8975267950229	NA
2017	03	21	08	2017-03-21 08:00:00	1.90697730057152	NA
2017	03	21	09	2017-03-21 09:00:00	1.89004127659366	NA
2017	03	21	10	2017-03-21 10:00:00	1.9038292627634	NA
2017	03	21	11	2017-03-21 11:00:00	1.90391322063171	NA
2017	03	21	12	2017-03-21 12:00:00	1.90382048103096	NA
2017	03	21	13	2017-03-21 13:00:00	1.90363463480054	NA
2017	03	21	14	2017-03-21 14:00:00	1.90156962733598	NA
2017	03	21	15	2017-03-21 15:00:00	1.89495638570341	NA
2017	03	21	16	2017-03-21 16:00:00	1.88516541287216	NA
2017	03	21	17	2017-03-21 17:00:00	1.88446185770243	NA
2017	03	21	18	2017-03-21 18:00:00	1.88959867154933	NA
2017	03	21	19	2017-03-21 19:00:00	1.88973963843497	NA
2017	03	21	20	2017-03-21 20:00:00	1.89069875467115	NA
2017	03	21	21	2017-03-21 21:00:00	1.89366603877787	NA
2017	03	21	22	2017-03-21 22:00:00	1.88959228634733	NA
2017	03	21	23	2017-03-21 23:00:00	1.88472024049029	NA
2017	03	22	00	2017-03-22 00:00:00	1.88162678044523	NA
2017	03	22	01	2017-03-22 01:00:00	1.8812303144783	NA
2017	03	22	02	2017-03-22 02:00:00	1.88763633451419	NA
2017	03	22	03	2017-03-22 03:00:00	1.89128091898666	NA
2017	03	22	04	2017-03-22 04:00:00	1.87960011657636	NA
2017	03	22	05	2017-03-22 05:00:00	1.88716347604351	NA
2017	03	22	06	2017-03-22 06:00:00	1.8928448014522	NA
2017	03	22	07	2017-03-22 07:00:00	1.88681342898676	NA
2017	03	22	08	2017-03-22 08:00:00	1.88263873716989	NA
2017	03	22	09	2017-03-22 09:00:00	1.87953728190073	NA
2017	03	22	10	2017-03-22 10:00:00	1.8785315534232	NA
2017	03	22	11	2017-03-22 11:00:00	1.87614702737073	NA
2017	03	22	12	2017-03-22 12:00:00	1.88428746555231	NA
2017	03	22	13	2017-03-22 13:00:00	1.88324380340792	NA
2017	03	22	14	2017-03-22 14:00:00	1.87975985671136	NA
2017	03	22	15	2017-03-22 15:00:00	1.87715779903045	NA
2017	03	22	16	2017-03-22 16:00:00	1.87408240531824	NA
2017	03	22	17	2017-03-22 17:00:00	1.87427610411138	NA
2017	03	22	18	2017-03-22 18:00:00	1.87813792344997	NA
2017	03	22	19	2017-03-22 19:00:00	1.88061458064099	NA
2017	03	22	20	2017-03-22 20:00:00	1.88080310043528	NA
2017	03	22	21	2017-03-22 21:00:00	1.88431345456695	NA
2017	03	22	22	2017-03-22 22:00:00	1.87915118732897	NA
2017	03	22	23	2017-03-22 23:00:00	1.88024621105526	NA
2017	03	23	00	2017-03-23 00:00:00	1.87783476011379	NA
2017	03	23	01	2017-03-23 01:00:00	1.87993757736944	NA
2017	03	23	02	2017-03-23 02:00:00	1.87880217675731	NA
2017	03	23	03	2017-03-23 03:00:00	1.88196948705746	NA
2017	03	23	04	2017-03-23 04:00:00	1.89361919127076	NA
2017	03	23	05	2017-03-23 05:00:00	1.89178811041095	NA
2017	03	23	06	2017-03-23 06:00:00	1.88472967202505	NA
2017	03	23	07	2017-03-23 07:00:00	1.88426891299377	NA
2017	03	23	08	2017-03-23 08:00:00	1.88611463767338	NA
2017	03	23	09	2017-03-23 09:00:00	1.88085203193421	NA
2017	03	23	10	2017-03-23 10:00:00	1.88619233587237	NA
2017	03	23	11	2017-03-23 11:00:00	1.89221093014793	NA
2017	03	23	12	2017-03-23 12:00:00	1.89428541255397	NA
2017	03	23	13	2017-03-23 13:00:00	1.9000566337411	NA
2017	03	23	14	2017-03-23 14:00:00	1.89125933844075	NA
2017	03	23	15	2017-03-23 15:00:00	1.8909378187411	NA
2017	03	23	16	2017-03-23 16:00:00	1.90004894364661	NA
2017	03	23	17	2017-03-23 17:00:00	1.90729605090297	NA
2017	03	23	18	2017-03-23 18:00:00	1.90971274725997	NA
2017	03	23	19	2017-03-23 19:00:00	1.92419770569175	NA
2017	03	23	20	2017-03-23 20:00:00	1.9298741377258	NA
2017	03	23	21	2017-03-23 21:00:00	1.93419534074038	NA
2017	03	23	22	2017-03-23 22:00:00	1.93801437493087	NA
2017	03	23	23	2017-03-23 23:00:00	1.94280759121186	NA
2017	03	24	00	2017-03-24 00:00:00	1.94253956258824	NA
2017	03	24	01	2017-03-24 01:00:00	1.93434234432286	NA
2017	03	24	02	2017-03-24 02:00:00	1.92911835787397	NA
2017	03	24	03	2017-03-24 03:00:00	1.92506327397836	NA
2017	03	24	04	2017-03-24 04:00:00	1.92373464465883	NA
2017	03	24	05	2017-03-24 05:00:00	1.92337813458786	NA
2017	03	24	06	2017-03-24 06:00:00	1.9264312768305	NA
2017	03	24	07	2017-03-24 07:00:00	1.92657809089358	NA
2017	03	24	08	2017-03-24 08:00:00	1.92609073547863	NA
2017	03	24	09	2017-03-24 09:00:00	1.92511221405547	NA
2017	03	24	10	2017-03-24 10:00:00	1.92565924914021	NA
2017	03	24	11	2017-03-24 11:00:00	1.92478581222374	NA
2017	03	24	12	2017-03-24 12:00:00	1.92349364715742	NA
2017	03	24	13	2017-03-24 13:00:00	1.92323883884147	NA
2017	03	24	14	2017-03-24 14:00:00	1.92545810204649	NA
2017	03	24	15	2017-03-24 15:00:00	1.9271572062226	NA
2017	03	24	16	2017-03-24 16:00:00	1.9242593929598	NA
2017	03	24	17	2017-03-24 17:00:00	1.92453922738087	NA
2017	03	24	18	2017-03-24 18:00:00	1.92762571535707	NA
2017	03	24	19	2017-03-24 19:00:00	1.92809342009543	NA
2017	03	24	20	2017-03-24 20:00:00	1.93244185515396	NA
2017	03	24	21	2017-03-24 21:00:00	1.94189303959486	NA
2017	03	24	22	2017-03-24 22:00:00	1.94419237350173	NA
2017	03	24	23	2017-03-24 23:00:00	1.94212654425415	NA
2017	03	25	00	2017-03-25 00:00:00	1.93953425363138	NA
2017	03	25	01	2017-03-25 01:00:00	1.94932571546126	NA
2017	03	25	02	2017-03-25 02:00:00	1.95499180209247	NA
2017	03	25	03	2017-03-25 03:00:00	1.96670387985391	NA
2017	03	25	04	2017-03-25 04:00:00	1.95845247221029	NA
2017	03	25	05	2017-03-25 05:00:00	1.94210026173693	NA
2017	03	25	06	2017-03-25 06:00:00	1.94433480601858	NA
[truncated: 6,761 more rows]
