# Supplementary material for: Declining methane emissions and steady, high leakage rates observed over multiple years in a western US oil/gas production basin
Source: Sci Rep. 2021 Nov 16;11:22291. doi: 10.1038/s41598-021-01721-5 (PMC8595340; doi:10.1038/s41598-021-01721-5)
Supplement: Supplementary file 3 — Supplementary Data 2. [file 41598_2021_1721_MOESM3_ESM.zip › UINTA_CH4/UINTA_CH4_FRU_HPL_CSP_hrly_2016.csv]

Year	Month	Day	Hour	Time_UTC	CH4_CSP	CH4_FRU	CH4_HPL
2016	01	01	00	2016-01-01 00:00:00	NA	NA	4.5858420830156
2016	01	01	01	2016-01-01 01:00:00	3.49598874271297	2.19012348129052	4.62580028621909
2016	01	01	02	2016-01-01 02:00:00	2.68016209098932	2.20369085922014	5.21309376617423
2016	01	01	03	2016-01-01 03:00:00	2.74433833523764	2.2311230508953	5.77490328294049
2016	01	01	04	2016-01-01 04:00:00	3.97856282588156	2.19476616798947	7.67865796437992
2016	01	01	05	2016-01-01 05:00:00	2.36104056128279	2.1775741063118	5.89801622224865
2016	01	01	06	2016-01-01 06:00:00	2.4969120817838	2.19380965962758	9.05669440951798
2016	01	01	07	2016-01-01 07:00:00	2.42999335734435	2.15556182650772	5.93149286472326
2016	01	01	08	2016-01-01 08:00:00	4.37715181257873	2.15413484786004	6.08266040396482
2016	01	01	09	2016-01-01 09:00:00	3.7476393324254	2.13740694323809	5.84446419401146
2016	01	01	10	2016-01-01 10:00:00	4.21141244920706	2.10778915601476	4.17589020552539
2016	01	01	11	2016-01-01 11:00:00	4.66962329229367	2.08973496890729	3.10998954537198
2016	01	01	12	2016-01-01 12:00:00	4.58962608765691	2.07913571036788	2.34422480525267
2016	01	01	13	2016-01-01 13:00:00	3.65841971185717	2.04675876127787	5.49868584422884
2016	01	01	14	2016-01-01 14:00:00	3.5211566489567	2.07002710576661	6.43835420895049
2016	01	01	15	2016-01-01 15:00:00	3.52066410077316	2.04124292479558	3.95634575051735
2016	01	01	16	2016-01-01 16:00:00	3.27638668989602	2.03514565733684	2.56111368643047
2016	01	01	17	2016-01-01 17:00:00	3.21658747250198	2.02284657229918	2.41764614965526
2016	01	01	18	2016-01-01 18:00:00	3.37792104673031	2.01812706023737	2.70216536635497
2016	01	01	19	2016-01-01 19:00:00	3.82554219755266	2.03829468470116	2.74394422555026
2016	01	01	20	2016-01-01 20:00:00	4.03697469989745	2.044770987476	2.80102027925795
2016	01	01	21	2016-01-01 21:00:00	4.07868390468931	2.03197834145063	2.83995101780513
2016	01	01	22	2016-01-01 22:00:00	4.51929225194807	2.03842421576255	2.90776837810898
2016	01	01	23	2016-01-01 23:00:00	4.50406139944017	2.19684164735264	3.62766409689169
2016	01	02	00	2016-01-02 00:00:00	5.01564491029794	2.502951067842	3.02003827768823
2016	01	02	01	2016-01-02 01:00:00	5.36964066327914	2.48517390648406	2.95049730804331
2016	01	02	02	2016-01-02 02:00:00	4.58991279825475	2.46195960039806	3.03729006172025
2016	01	02	03	2016-01-02 03:00:00	4.93825894843892	2.52400368083567	3.89790856163157
2016	01	02	04	2016-01-02 04:00:00	4.43938757097358	2.2585663457908	4.3707599084944
2016	01	02	05	2016-01-02 05:00:00	4.05999026591324	2.3045764801163	5.24967718869066
2016	01	02	06	2016-01-02 06:00:00	5.98051791540633	2.24194932986477	4.72614044080701
2016	01	02	07	2016-01-02 07:00:00	5.65813154378508	2.18988704816039	4.90539224290123
2016	01	02	08	2016-01-02 08:00:00	6.49131101642343	2.1897301243218	4.52715406539071
2016	01	02	09	2016-01-02 09:00:00	4.73749830778883	2.19292288950098	3.46872242956916
2016	01	02	10	2016-01-02 10:00:00	4.87335586129067	2.16908964850908	3.57676953393691
2016	01	02	11	2016-01-02 11:00:00	6.95928225519516	2.18882815006338	3.96055395993813
2016	01	02	12	2016-01-02 12:00:00	6.77418634556189	2.1804648911558	4.05450886701818
2016	01	02	13	2016-01-02 13:00:00	7.60366384694431	2.18902391554623	5.69522999113406
2016	01	02	14	2016-01-02 14:00:00	6.97367946768669	2.18453890135322	4.6469708089327
2016	01	02	15	2016-01-02 15:00:00	7.18854330331242	2.18049670104299	4.04368702906317
2016	01	02	16	2016-01-02 16:00:00	6.29798327240881	2.17010066245374	3.6116631015575
2016	01	02	17	2016-01-02 17:00:00	6.58383115695978	2.14409131283771	4.40690424399955
2016	01	02	18	2016-01-02 18:00:00	5.39765648118207	2.16287704424467	4.23738088168586
2016	01	02	19	2016-01-02 19:00:00	4.73862936882358	2.06168089216466	4.08492925867057
2016	01	02	20	2016-01-02 20:00:00	4.16418450107975	2.05570346033321	3.89396058481855
2016	01	02	21	2016-01-02 21:00:00	3.65601266286603	2.05182475964642	3.75512861164357
2016	01	02	22	2016-01-02 22:00:00	3.45388545457516	2.39001129689519	3.75434849183179
2016	01	02	23	2016-01-02 23:00:00	3.39957043569562	2.69775063080707	3.30391249357917
2016	01	03	00	2016-01-03 00:00:00	4.03952806628121	2.89112938730026	3.14819853977349
2016	01	03	01	2016-01-03 01:00:00	4.43571173657145	2.90959909183776	3.5100710248112
2016	01	03	02	2016-01-03 02:00:00	4.63607238641879	2.85093995878524	3.41097994476609
2016	01	03	03	2016-01-03 03:00:00	6.21517733011055	2.8553607104036	4.26827329718992
2016	01	03	04	2016-01-03 04:00:00	4.72054003306731	2.87972676466405	5.49226930923278
2016	01	03	05	2016-01-03 05:00:00	7.66590951135048	2.78110981730767	4.59154658185187
2016	01	03	06	2016-01-03 06:00:00	8.01847758729746	2.72546387268294	4.27213991546975
2016	01	03	07	2016-01-03 07:00:00	4.992857447239	2.73205143025955	4.51826487235122
2016	01	03	08	2016-01-03 08:00:00	6.33479820593979	2.49653060885215	4.49277472034064
2016	01	03	09	2016-01-03 09:00:00	6.66630815942677	2.32276715795223	4.70853954791587
2016	01	03	10	2016-01-03 10:00:00	6.86644154598218	2.31104062226724	3.96828985045625
2016	01	03	11	2016-01-03 11:00:00	7.12837429146511	2.37489136217566	3.74758043632006
2016	01	03	12	2016-01-03 12:00:00	7.10338866229984	2.13736521506249	4.6751684725534
2016	01	03	13	2016-01-03 13:00:00	6.93609740549992	2.20691473199879	4.50302436144524
2016	01	03	14	2016-01-03 14:00:00	6.58454405020352	2.21943267308996	5.3546638532426
2016	01	03	15	2016-01-03 15:00:00	6.0451925913111	2.17281063626635	5.96194894806119
2016	01	03	16	2016-01-03 16:00:00	5.56573179118099	2.13120875571866	5.40488110983612
2016	01	03	17	2016-01-03 17:00:00	4.94330560636659	2.08022513537667	5.54849591328582
2016	01	03	18	2016-01-03 18:00:00	4.13000779731876	2.06757729102969	5.35029047537274
2016	01	03	19	2016-01-03 19:00:00	3.76238285635175	2.02825769171689	4.94128389393533
2016	01	03	20	2016-01-03 20:00:00	3.85574399641442	1.98985532970581	5.06032246096666
2016	01	03	21	2016-01-03 21:00:00	3.90039672270087	2.03064917947643	4.86855531448798
2016	01	03	22	2016-01-03 22:00:00	4.48778363351907	2.95767848800192	5.02530246845583
2016	01	03	23	2016-01-03 23:00:00	4.05877763195644	3.27456217981685	4.31652020607775
2016	01	04	00	2016-01-04 00:00:00	3.87393211577777	3.38690210861745	4.4403776658753
2016	01	04	01	2016-01-04 01:00:00	3.99118080656164	3.37827427900793	6.41102972747971
2016	01	04	02	2016-01-04 02:00:00	4.99793664614716	3.33569034515046	5.35177668531837
2016	01	04	03	2016-01-04 03:00:00	6.10736177298029	3.35823260509124	4.54521980489406
2016	01	04	04	2016-01-04 04:00:00	5.95054744356405	3.36541056008633	4.19269740255641
2016	01	04	05	2016-01-04 05:00:00	6.77684040624285	3.21177987184769	5.51330606096711
2016	01	04	06	2016-01-04 06:00:00	7.03375140988755	2.93126397013511	4.99022328859449
2016	01	04	07	2016-01-04 07:00:00	5.81570553549507	3.03183872675254	4.51108372246185
2016	01	04	08	2016-01-04 08:00:00	5.60885298929194	2.90378809804289	4.40451443409822
2016	01	04	09	2016-01-04 09:00:00	6.09312650643605	2.76720616619177	3.8816868542921
2016	01	04	10	2016-01-04 10:00:00	7.8000945273331	2.40563666963656	7.08401415745998
2016	01	04	11	2016-01-04 11:00:00	7.39530688547624	2.45241137693729	6.48137547260967
2016	01	04	12	2016-01-04 12:00:00	7.78244761995049	2.48619551132525	5.01789323016412
2016	01	04	13	2016-01-04 13:00:00	7.48340960350734	2.60327423990492	4.76305712494404
2016	01	04	14	2016-01-04 14:00:00	9.11731563461599	2.60294260611502	5.8992703640155
2016	01	04	15	2016-01-04 15:00:00	8.82483471492168	2.47289158081836	8.12924761527288
2016	01	04	16	2016-01-04 16:00:00	7.66482528267105	2.27180873060881	6.90077458089344
2016	01	04	17	2016-01-04 17:00:00	6.777695627965	2.17302917352578	6.85259269996707
2016	01	04	18	2016-01-04 18:00:00	5.72355700554098	2.11036328675904	5.38367704715408
2016	01	04	19	2016-01-04 19:00:00	5.34349021755109	2.06290276393949	5.48862989708471
2016	01	04	20	2016-01-04 20:00:00	5.59136001488415	2.06577200290425	5.42354245841334
2016	01	04	21	2016-01-04 21:00:00	5.36056476800539	2.07913497003923	5.1942129535751
2016	01	04	22	2016-01-04 22:00:00	5.21868711546435	2.29354410063112	5.36467845602445
2016	01	04	23	2016-01-04 23:00:00	5.22820261393126	3.52615526785978	5.77122155388853
2016	01	05	00	2016-01-05 00:00:00	4.75438869062402	3.29387879412499	5.72195930076788
2016	01	05	01	2016-01-05 01:00:00	5.25185849150872	3.20412336200518	6.07653176025309
2016	01	05	02	2016-01-05 02:00:00	5.55628232547898	3.23219124728288	5.363339629378
2016	01	05	03	2016-01-05 03:00:00	5.620868890357	3.23616922337837	6.60547025578637
2016	01	05	04	2016-01-05 04:00:00	6.32242313237534	3.29161549482173	7.28064153646644
2016	01	05	05	2016-01-05 05:00:00	5.70824139266162	3.31240844237884	7.70765064879381
2016	01	05	06	2016-01-05 06:00:00	5.36854801581578	3.31802901621722	7.01934346273891
2016	01	05	07	2016-01-05 07:00:00	5.0401323259003	3.25165460122916	6.21308422129584
2016	01	05	08	2016-01-05 08:00:00	5.17756113565694	3.2459823365652	5.42868822402888
2016	01	05	09	2016-01-05 09:00:00	5.54089510980368	3.22456378794506	7.11788039448744
2016	01	05	10	2016-01-05 10:00:00	5.29381448253341	3.22920719306483	10.4045962973957
2016	01	05	11	2016-01-05 11:00:00	5.42631082679101	3.21225894108566	11.0320236134137
2016	01	05	12	2016-01-05 12:00:00	5.35474413446727	3.17581006541796	8.99747143028829
2016	01	05	13	2016-01-05 13:00:00	5.15486567511656	3.30990189768057	5.29237407829927
2016	01	05	14	2016-01-05 14:00:00	5.15744408055115	3.26528175045063	4.83870381041308
2016	01	05	15	2016-01-05 15:00:00	5.24754963843979	3.36874697821136	5.05656525850657
2016	01	05	16	2016-01-05 16:00:00	5.32916640265895	3.26509653617802	5.99118942640228
2016	01	05	17	2016-01-05 17:00:00	5.34187889439321	3.27783164322711	6.65932516098777
2016	01	05	18	2016-01-05 18:00:00	5.21699860082751	3.01535325905603	6.5373244395121
2016	01	05	19	2016-01-05 19:00:00	4.890912189973	2.94782023857554	5.88300072536475
2016	01	05	20	2016-01-05 20:00:00	4.54319886461164	2.9402672848128	4.58338976833813
2016	01	05	21	2016-01-05 21:00:00	4.34174241648435	2.93728445389461	4.47130327370757
2016	01	05	22	2016-01-05 22:00:00	4.1802857349441	2.8413948088899	4.51096244457898
2016	01	05	23	2016-01-05 23:00:00	4.10637673902009	3.08813247256004	4.62160785756745
2016	01	06	00	2016-01-06 00:00:00	4.50223331269258	3.28298779967637	4.6183868544504
2016	01	06	01	2016-01-06 01:00:00	4.61070202986802	3.36124685911832	5.95835027502059
2016	01	06	02	2016-01-06 02:00:00	4.99872290124134	3.76513503338032	5.54321644432148
2016	01	06	03	2016-01-06 03:00:00	6.21184509283455	3.72791805201941	5.33134323820839
2016	01	06	04	2016-01-06 04:00:00	5.62625302328534	3.65507706943701	4.83990261079831
2016	01	06	05	2016-01-06 05:00:00	5.68301458179852	3.64371781961197	5.97059310888129
2016	01	06	06	2016-01-06 06:00:00	5.64811215562997	3.66057334034743	8.24546327318542
2016	01	06	07	2016-01-06 07:00:00	5.73091713177426	3.66775842731532	6.63411537724131
2016	01	06	08	2016-01-06 08:00:00	6.05175943363536	3.66482236344186	6.2753820755983
2016	01	06	09	2016-01-06 09:00:00	5.70315724370337	3.66288133308739	5.45720147836556
2016	01	06	10	2016-01-06 10:00:00	5.64967047534481	3.65166118779859	5.14357354380161
2016	01	06	11	2016-01-06 11:00:00	5.44583905661353	3.65938534444603	5.20187828510102
2016	01	06	12	2016-01-06 12:00:00	5.89688520975205	3.5658314858867	7.05438066493428
2016	01	06	13	2016-01-06 13:00:00	6.38987259448505	3.6155910777854	7.15127937201178
2016	01	06	14	2016-01-06 14:00:00	5.7483505926392	3.6079014436127	7.32588411925406
2016	01	06	15	2016-01-06 15:00:00	6.66649839162585	3.5713470420033	7.21595216733707
2016	01	06	16	2016-01-06 16:00:00	6.45472477104038	3.51262277045006	6.57702040945854
2016	01	06	17	2016-01-06 17:00:00	6.19087009977376	3.15428165602392	6.79755257821906
2016	01	06	18	2016-01-06 18:00:00	5.87661939458387	2.79680987468641	5.73781899551512
2016	01	06	19	2016-01-06 19:00:00	5.59410717621861	2.70757850656605	5.90606209444851
2016	01	06	20	2016-01-06 20:00:00	5.12607067340483	2.53995649991412	6.15397320029608
2016	01	06	21	2016-01-06 21:00:00	4.87059806342715	2.41818045647837	5.90754459756085
2016	01	06	22	2016-01-06 22:00:00	4.63968756788869	2.34609698615133	6.11053840522981
2016	01	06	23	2016-01-06 23:00:00	4.58154838100677	2.28532185398215	5.31662259055694
2016	01	07	00	2016-01-07 00:00:00	4.51690563745554	2.26759770886521	5.39728169155002
2016	01	07	01	2016-01-07 01:00:00	4.5711996604177	2.24742853343105	6.44594327198064
2016	01	07	02	2016-01-07 02:00:00	4.63432160145291	2.26191994403979	7.83848508703416
2016	01	07	03	2016-01-07 03:00:00	5.16075487008649	2.24777664496445	8.90545761270608
2016	01	07	04	2016-01-07 04:00:00	5.88866066207417	2.21796898982577	6.62691068955939
2016	01	07	05	2016-01-07 05:00:00	6.55276592211533	2.28619586863855	6.40671824466466
2016	01	07	06	2016-01-07 06:00:00	6.53825504614867	2.2530866189633	5.58812925618375
2016	01	07	07	2016-01-07 07:00:00	6.75676872515455	2.34600382755957	6.94178760581564
2016	01	07	08	2016-01-07 08:00:00	7.3048916774059	2.31319239265972	7.90770131704096
2016	01	07	09	2016-01-07 09:00:00	7.19360505908951	2.3217883791077	7.78811804779928
2016	01	07	10	2016-01-07 10:00:00	7.408396067425	2.30842167494526	7.27319320791539
2016	01	07	11	2016-01-07 11:00:00	8.09484523346667	2.30584405426562	7.486233486504
2016	01	07	12	2016-01-07 12:00:00	8.14379602258061	2.30595542088514	6.81807442875099
2016	01	07	13	2016-01-07 13:00:00	8.17002504458058	2.22123084133749	5.70558206746618
2016	01	07	14	2016-01-07 14:00:00	7.68873264054708	2.18713329989994	7.02870119255078
2016	01	07	15	2016-01-07 15:00:00	8.02910776853483	2.17939377385224	9.68406911869348
2016	01	07	16	2016-01-07 16:00:00	6.57605116165891	2.16528396918499	10.9010773342037
2016	01	07	17	2016-01-07 17:00:00	5.9470589662989	2.09018821166805	6.0649170425254
2016	01	07	18	2016-01-07 18:00:00	4.24017741322401	2.11257470353138	5.70571521748671
2016	01	07	19	2016-01-07 19:00:00	3.82380618509823	2.40404249552017	5.65056491625203
2016	01	07	20	2016-01-07 20:00:00	3.66735683052022	2.80836242115034	5.9456942352539
2016	01	07	21	2016-01-07 21:00:00	3.6689094425889	2.89003793279166	5.37036502135424
2016	01	07	22	2016-01-07 22:00:00	3.69072484373121	2.9145260055212	5.74218098259644
2016	01	07	23	2016-01-07 23:00:00	3.57154617237892	2.92503039428849	5.65587427887065
2016	01	08	00	2016-01-08 00:00:00	3.90699559521891	3.06758006843053	5.37472855208356
2016	01	08	01	2016-01-08 01:00:00	4.03981504494668	3.09482113361187	5.25289563282119
2016	01	08	02	2016-01-08 02:00:00	4.64067937187301	3.06448289028818	4.19696564388537
2016	01	08	03	2016-01-08 03:00:00	4.65637442943479	3.15465808646874	3.04249901954951
2016	01	08	04	2016-01-08 04:00:00	4.98180965958146	3.15510562990796	5.43940688060038
2016	01	08	05	2016-01-08 05:00:00	5.11812073732753	3.16317656647065	8.47380795494401
2016	01	08	06	2016-01-08 06:00:00	5.91632506561723	3.11705449291276	7.62026149828407
2016	01	08	07	2016-01-08 07:00:00	5.25834031178435	2.42446630555297	8.19353161041644
2016	01	08	08	2016-01-08 08:00:00	3.41458636169492	2.15800699654842	7.29113205821036
2016	01	08	09	2016-01-08 09:00:00	3.40894027596412	2.12407898987887	6.07083943877427
2016	01	08	10	2016-01-08 10:00:00	5.22382109134393	2.11304008310736	4.01072393870291
2016	01	08	11	2016-01-08 11:00:00	3.3427852967822	2.0817251880419	4.02045417966311
2016	01	08	12	2016-01-08 12:00:00	3.140327822194	2.04551277152782	4.83336120460615
2016	01	08	13	2016-01-08 13:00:00	3.22232802709115	2.05115528400169	5.1626506123269
2016	01	08	14	2016-01-08 14:00:00	3.56322204909275	2.11958882808908	4.41049379905591
2016	01	08	15	2016-01-08 15:00:00	3.33369610386394	2.1455761528497	4.36286585527568
2016	01	08	16	2016-01-08 16:00:00	2.6352859717558	2.11774548914545	4.97720587727817
2016	01	08	17	2016-01-08 17:00:00	2.66382258463477	2.13911096586002	4.5184093113555
2016	01	08	18	2016-01-08 18:00:00	2.44582845771941	2.19007009768793	3.89838084961928
2016	01	08	19	2016-01-08 19:00:00	2.44602415297957	2.10478306960462	3.89463934753912
2016	01	08	20	2016-01-08 20:00:00	2.33019556926187	1.98927866724052	3.10102242417849
2016	01	08	21	2016-01-08 21:00:00	2.48141893464001	2.00047141156682	2.90190184240396
2016	01	08	22	2016-01-08 22:00:00	2.465888666827	1.98945855262296	3.31311306734514
2016	01	08	23	2016-01-08 23:00:00	2.54105426517905	1.98433799055519	4.94684476896484
2016	01	09	00	2016-01-09 00:00:00	2.76588543062037	1.97953931267796	5.35592760304825
2016	01	09	01	2016-01-09 01:00:00	3.32503135490109	1.9705696827436	4.44868324317733
2016	01	09	02	2016-01-09 02:00:00	3.62881852873548	1.96703974593384	3.82785430695201
2016	01	09	03	2016-01-09 03:00:00	3.40239101169903	1.97001425259813	4.07582351203233
2016	01	09	04	2016-01-09 04:00:00	2.78053617413152	1.97447429492152	3.72636372871784
2016	01	09	05	2016-01-09 05:00:00	3.48046602744065	1.97752119719506	2.56044876735505
2016	01	09	06	2016-01-09 06:00:00	4.57606312090153	1.9764173360838	2.09857667116063
2016	01	09	07	2016-01-09 07:00:00	4.03592556905148	1.97424068703663	2.83892526320952
2016	01	09	08	2016-01-09 08:00:00	5.85213295863675	1.96683633767066	2.99352120716714
2016	01	09	09	2016-01-09 09:00:00	5.62807165817052	1.96486446801804	3.11007420978974
2016	01	09	10	2016-01-09 10:00:00	2.45100681555796	1.95900899499338	2.60743805482856
2016	01	09	11	2016-01-09 11:00:00	3.00522545281851	1.94329593478259	2.28559926957424
2016	01	09	12	2016-01-09 12:00:00	2.70701608841375	1.94037939177866	2.85785495551188
2016	01	09	13	2016-01-09 13:00:00	2.74893728205467	1.93892715046875	4.79680595549673
2016	01	09	14	2016-01-09 14:00:00	2.60926377785527	1.9385135448764	5.21414985225336
2016	01	09	15	2016-01-09 15:00:00	2.38603430169663	1.93485543434146	5.25025236158095
2016	01	09	16	2016-01-09 16:00:00	2.358020628731	1.93377630045827	5.79159158070108
2016	01	09	17	2016-01-09 17:00:00	2.32883423410345	1.93658666589722	4.83997852936356
2016	01	09	18	2016-01-09 18:00:00	2.33436170393829	1.93628311992407	3.45971620631338
2016	01	09	19	2016-01-09 19:00:00	2.40958588747585	1.93918464691011	2.76029650703532
2016	01	09	20	2016-01-09 20:00:00	2.35818499229069	1.93912949589482	2.80897067892067
2016	01	09	21	2016-01-09 21:00:00	2.44285143507799	1.93782740688749	2.87512712341176
2016	01	09	22	2016-01-09 22:00:00	2.47416366583086	1.93877319156618	3.16031076519312
2016	01	09	23	2016-01-09 23:00:00	2.52026966711717	1.9437388254314	3.49920307318441
2016	01	10	00	2016-01-10 00:00:00	3.09865615434603	1.94047098280501	2.89872548891667
2016	01	10	01	2016-01-10 01:00:00	3.83135885706547	1.93545601844566	3.10478698345325
2016	01	10	02	2016-01-10 02:00:00	2.74237860489614	1.93278065697638	3.60563083100329
2016	01	10	03	2016-01-10 03:00:00	3.10856301655914	1.93281234428203	4.51809008174733
2016	01	10	04	2016-01-10 04:00:00	2.49261892072213	1.93168710628959	4.07983670017512
2016	01	10	05	2016-01-10 05:00:00	2.55838320184847	1.93596386531163	4.20461768394161
2016	01	10	06	2016-01-10 06:00:00	2.51053645639024	1.93094836229117	7.05141697852455
2016	01	10	07	2016-01-10 07:00:00	2.48156004923435	1.92611484175647	7.6463265695044
2016	01	10	08	2016-01-10 08:00:00	2.43129649702907	1.92249490853314	6.06966946485036
2016	01	10	09	2016-01-10 09:00:00	2.92480909417005	1.92125565037525	5.40874599401737
2016	01	10	10	2016-01-10 10:00:00	3.83749869255175	1.92346273164016	4.26576227267245
2016	01	10	11	2016-01-10 11:00:00	3.72988900579643	1.9216647706229	4.6650016987664
2016	01	10	12	2016-01-10 12:00:00	3.16965850844456	1.92196068944131	5.68628005643804
2016	01	10	13	2016-01-10 13:00:00	2.57872201926966	1.92160342486387	5.61586825763465
2016	01	10	14	2016-01-10 14:00:00	3.29864318928234	1.92888637107882	3.51812085273517
2016	01	10	15	2016-01-10 15:00:00	3.20601718362217	1.94040895680504	4.98800400464387
2016	01	10	16	2016-01-10 16:00:00	3.61511964730625	1.93168198803566	3.85059189881238
2016	01	10	17	2016-01-10 17:00:00	3.04455526323631	1.93129464025151	3.33410554057775
2016	01	10	18	2016-01-10 18:00:00	2.71032904212532	1.93028964085447	3.04300034809105
2016	01	10	19	2016-01-10 19:00:00	2.54907049997458	1.93579978510526	2.46604466011603
2016	01	10	20	2016-01-10 20:00:00	2.54755903731819	1.92811972414065	2.41403343020094
2016	01	10	21	2016-01-10 21:00:00	2.37255745846512	1.92631584119235	2.59751000068622
2016	01	10	22	2016-01-10 22:00:00	2.30898147638485	1.92603043492425	2.48079058031066
2016	01	10	23	2016-01-10 23:00:00	2.38303391620107	1.92992150489471	2.89537663543788
2016	01	11	00	2016-01-11 00:00:00	2.89505911407401	1.93046027133514	2.96489789937657
2016	01	11	01	2016-01-11 01:00:00	3.90789978116462	1.93021826203577	3.00367266948811
2016	01	11	02	2016-01-11 02:00:00	2.62743837347657	1.93082327965302	2.91552200716273
2016	01	11	03	2016-01-11 03:00:00	2.68692642296141	1.93758049275698	2.77009894997019
2016	01	11	04	2016-01-11 04:00:00	2.58341594955387	1.94002233043859	2.95791717603208
2016	01	11	05	2016-01-11 05:00:00	2.88651573902427	1.95835753990101	2.9279472356692
2016	01	11	06	2016-01-11 06:00:00	3.31561164407012	1.95795470605596	3.73058310872179
2016	01	11	07	2016-01-11 07:00:00	3.87315831438139	1.95039164644251	2.45646441745395
2016	01	11	08	2016-01-11 08:00:00	4.40219534979534	1.94847398688224	2.37565916887616
2016	01	11	09	2016-01-11 09:00:00	5.14110018036913	1.94469980489859	2.44659341476888
2016	01	11	10	2016-01-11 10:00:00	4.31895618723998	1.94079651864394	3.15964135264452
2016	01	11	11	2016-01-11 11:00:00	3.28526966138373	1.93423789426905	4.32502102994085
2016	01	11	12	2016-01-11 12:00:00	3.9949632271525	1.93654729172047	5.28374498860669
2016	01	11	13	2016-01-11 13:00:00	3.73926624907334	1.98052604564203	4.08835339220471
2016	01	11	14	2016-01-11 14:00:00	3.56476429748285	2.24002975825173	3.97836937871193
2016	01	11	15	2016-01-11 15:00:00	3.4568325790818	2.30956549571797	4.27085486984378
2016	01	11	16	2016-01-11 16:00:00	3.19651959655968	2.29560132756714	4.77923136711961
2016	01	11	17	2016-01-11 17:00:00	2.84149366696912	2.12912764189785	4.28917533571027
2016	01	11	18	2016-01-11 18:00:00	2.663653400242	1.9121720958259	4.27019443932128
2016	01	11	19	2016-01-11 19:00:00	2.60724170664281	1.90940949325569	4.09075992292694
2016	01	11	20	2016-01-11 20:00:00	2.63269962117348	1.99396898213494	3.63045992084216
2016	01	11	21	2016-01-11 21:00:00	2.56363339919821	1.91737056737814	3.38467060935796
2016	01	11	22	2016-01-11 22:00:00	2.61596748642146	1.91850404066717	3.28073499554511
2016	01	11	23	2016-01-11 23:00:00	2.63100118979963	1.91353876161953	3.06532927351242
2016	01	12	00	2016-01-12 00:00:00	2.6655182880653	1.91918646309662	2.83776904107267
2016	01	12	01	2016-01-12 01:00:00	2.73451895149738	2.2440390167206	2.87931818064227
2016	01	12	02	2016-01-12 02:00:00	2.78573573005046	2.39066339335213	2.82805596276745
2016	01	12	03	2016-01-12 03:00:00	2.75587675399246	2.40186582456192	3.31786928334098
2016	01	12	04	2016-01-12 04:00:00	2.70888529634866	1.999670166174	4.63179032269174
2016	01	12	05	2016-01-12 05:00:00	2.60218860544503	1.90741673283782	4.79909730974041
2016	01	12	06	2016-01-12 06:00:00	2.69141907937321	1.90705868495166	3.8035286439389
2016	01	12	07	2016-01-12 07:00:00	2.73105387190631	1.90674504759134	3.56448412316614
2016	01	12	08	2016-01-12 08:00:00	2.79673399785697	1.90694253630365	2.94204546479681
2016	01	12	09	2016-01-12 09:00:00	3.06326136704229	1.9069170131393	3.0100054603957
2016	01	12	10	2016-01-12 10:00:00	3.19310371235434	1.9079986497525	3.17614167553217
2016	01	12	11	2016-01-12 11:00:00	2.6864550906691	1.90652547932986	2.96146791256914
2016	01	12	12	2016-01-12 12:00:00	2.7563734188119	1.90418288063873	3.09070388713259
2016	01	12	13	2016-01-12 13:00:00	2.89023366179553	2.03099190341959	3.08635750934023
2016	01	12	14	2016-01-12 14:00:00	3.11621122891064	2.31461861589588	3.71026499571359
2016	01	12	15	2016-01-12 15:00:00	3.35722676420778	2.4497336567266	3.86062322917366
2016	01	12	16	2016-01-12 16:00:00	3.13847918013526	2.46473233375261	3.65292733035467
2016	01	12	17	2016-01-12 17:00:00	2.80284526736692	2.45913229235201	3.31415360226302
2016	01	12	18	2016-01-12 18:00:00	2.83971099718109	2.43664392355525	2.96593643679838
2016	01	12	19	2016-01-12 19:00:00	2.81231473953857	2.15340851522134	2.8171349441196
2016	01	12	20	2016-01-12 20:00:00	2.82510222403221	1.90463058623497	2.87001117152152
2016	01	12	21	2016-01-12 21:00:00	2.85238404733261	1.9025420266288	2.91478572359578
2016	01	12	22	2016-01-12 22:00:00	3.12580764887276	1.90223712941072	2.85154309139951
2016	01	12	23	2016-01-12 23:00:00	3.08354097705684	2.25538833708192	2.82096592981802
2016	01	13	00	2016-01-13 00:00:00	3.38057050506304	2.42824276821027	3.04199014436133
2016	01	13	01	2016-01-13 01:00:00	3.71033856977412	2.55627911997087	3.02113945611659
2016	01	13	02	2016-01-13 02:00:00	3.65221742171213	2.56558969471918	3.11395359825517
2016	01	13	03	2016-01-13 03:00:00	4.9240990292848	2.56684292105027	3.72823455819525
2016	01	13	04	2016-01-13 04:00:00	5.78628922906051	2.54738848570933	5.74006743849398
2016	01	13	05	2016-01-13 05:00:00	5.31833314867053	2.54367526342621	5.22889406099147
2016	01	13	06	2016-01-13 06:00:00	5.43239787466904	2.48452363092313	4.21020131121486
2016	01	13	07	2016-01-13 07:00:00	6.15386782166157	2.51059221051293	3.55740852671244
2016	01	13	08	2016-01-13 08:00:00	6.26231590416054	2.46178224318211	3.51917725036432
2016	01	13	09	2016-01-13 09:00:00	5.44239498760646	2.40923346661688	3.3983697658936
2016	01	13	10	2016-01-13 10:00:00	4.61774860750015	2.48985823134377	3.77367250085381
2016	01	13	11	2016-01-13 11:00:00	4.18706769883151	2.37569584502506	4.95527989608122
2016	01	13	12	2016-01-13 12:00:00	4.74807764950156	2.30761980690066	4.65712191553842
2016	01	13	13	2016-01-13 13:00:00	5.53933479042719	2.25218331319784	4.40955717358806
2016	01	13	14	2016-01-13 14:00:00	5.11100653995778	2.23093224856583	4.45870614905811
2016	01	13	15	2016-01-13 15:00:00	4.71754559029034	2.09115659655008	5.96179586257884
2016	01	13	16	2016-01-13 16:00:00	4.43354811399897	2.06473724360997	4.09569621993889
2016	01	13	17	2016-01-13 17:00:00	4.47845844507629	2.0200197870572	3.58124278861967
2016	01	13	18	2016-01-13 18:00:00	4.26881850230116	2.01825060415357	4.40455157398233
2016	01	13	19	2016-01-13 19:00:00	4.51867655725627	2.00274300472297	5.78389148033156
2016	01	13	20	2016-01-13 20:00:00	4.09131070822785	1.96287633987161	5.47232950096502
2016	01	13	21	2016-01-13 21:00:00	4.0757907999763	1.96233054032889	4.67847871297408
2016	01	13	22	2016-01-13 22:00:00	3.54416730428943	1.95643969038969	4.38042541675545
2016	01	13	23	2016-01-13 23:00:00	3.44354897304551	2.00635649541136	4.98876592712441
2016	01	14	00	2016-01-14 00:00:00	3.9996884281286	2.36573783933689	4.98293150528687
2016	01	14	01	2016-01-14 01:00:00	5.0159623342121	2.36502074562529	5.32470891839454
2016	01	14	02	2016-01-14 02:00:00	4.98809014917958	2.34579443838649	5.08229706072813
2016	01	14	03	2016-01-14 03:00:00	6.07410818160065	2.25864785101251	5.66252908317983
2016	01	14	04	2016-01-14 04:00:00	6.03994637140912	2.21101136102188	5.94249720588796
2016	01	14	05	2016-01-14 05:00:00	7.65547112084254	2.1333400135744	5.23683021091028
2016	01	14	06	2016-01-14 06:00:00	6.62737705078869	2.10271660031622	4.5128510891976
2016	01	14	07	2016-01-14 07:00:00	7.54219613831152	2.05828747941506	4.20718684501901
2016	01	14	08	2016-01-14 08:00:00	5.85439040737034	2.00733868892497	3.88255754717926
2016	01	14	09	2016-01-14 09:00:00	14.0116280247111	1.93823032097956	5.42980071808628
2016	01	14	10	2016-01-14 10:00:00	6.29060437343618	1.90628352323657	4.7641661014791
2016	01	14	11	2016-01-14 11:00:00	7.98363330211857	1.90248363199189	4.59869154435777
2016	01	14	12	2016-01-14 12:00:00	6.92740730166377	1.90441432455773	4.59552391811916
2016	01	14	13	2016-01-14 13:00:00	8.64854339418503	1.90828855025738	7.05443077761949
2016	01	14	14	2016-01-14 14:00:00	8.01196212281808	1.90970660537079	4.46751390188084
2016	01	14	15	2016-01-14 15:00:00	8.05173485059636	1.91073913670643	4.23995679383771
2016	01	14	16	2016-01-14 16:00:00	7.19089630963912	1.91189044821569	5.67476568204307
2016	01	14	17	2016-01-14 17:00:00	NA	1.91149132873937	5.81293140406693
2016	01	14	18	2016-01-14 18:00:00	NA	1.91186059130031	7.07402142372703
2016	01	14	19	2016-01-14 19:00:00	NA	1.91447391301823	6.13001661837817
2016	01	14	20	2016-01-14 20:00:00	NA	1.91805950215712	5.94135150782944
2016	01	14	21	2016-01-14 21:00:00	NA	1.91959611940532	6.20421687996504
2016	01	14	22	2016-01-14 22:00:00	NA	1.92325910436411	6.47531677837267
2016	01	14	23	2016-01-14 23:00:00	NA	1.92912310241411	4.40783435305185
2016	01	15	00	2016-01-15 00:00:00	NA	1.92896403604271	6.47588051991703
2016	01	15	01	2016-01-15 01:00:00	NA	1.92381479058755	6.66067803548352
2016	01	15	02	2016-01-15 02:00:00	NA	1.92399563912058	6.18818863158793
2016	01	15	03	2016-01-15 03:00:00	NA	1.92059642760769	5.34544389576775
2016	01	15	04	2016-01-15 04:00:00	NA	1.91800792887408	4.16771102368036
2016	01	15	05	2016-01-15 05:00:00	NA	1.92179638371382	4.28226304843498
2016	01	15	06	2016-01-15 06:00:00	NA	1.92662036098458	3.92140062732465
2016	01	15	07	2016-01-15 07:00:00	NA	1.92241839659289	5.39926870294575
2016	01	15	08	2016-01-15 08:00:00	NA	1.91554283358908	6.8894337277722
2016	01	15	09	2016-01-15 09:00:00	NA	1.91973086690003	7.41039735221238
2016	01	15	10	2016-01-15 10:00:00	NA	1.92630796666673	7.03367082797641
2016	01	15	11	2016-01-15 11:00:00	NA	1.92727562443099	8.79707787988941
2016	01	15	12	2016-01-15 12:00:00	NA	1.91340120035193	8.76028779774098
2016	01	15	13	2016-01-15 13:00:00	NA	1.96642411893669	6.42278236629979
2016	01	15	14	2016-01-15 14:00:00	NA	2.12171403452021	6.98595907605552
2016	01	15	15	2016-01-15 15:00:00	NA	2.12416294205541	5.5454803608551
2016	01	15	16	2016-01-15 16:00:00	NA	2.04226719125155	7.04389517101801
2016	01	15	17	2016-01-15 17:00:00	NA	1.98152994089198	8.02314195971028
2016	01	15	18	2016-01-15 18:00:00	NA	1.91360325041818	7.08191720738396
2016	01	15	19	2016-01-15 19:00:00	NA	1.912994232283	4.97782801751934
2016	01	15	20	2016-01-15 20:00:00	NA	1.91662271869235	5.26850878420883
2016	01	15	21	2016-01-15 21:00:00	NA	1.92130622134767	5.21309849918236
2016	01	15	22	2016-01-15 22:00:00	NA	1.92665890059743	3.79522503471318
2016	01	15	23	2016-01-15 23:00:00	NA	1.92768220424678	5.26669334459212
2016	01	16	00	2016-01-16 00:00:00	NA	1.9186506641822	5.98761129010092
2016	01	16	01	2016-01-16 01:00:00	NA	1.91656091978085	4.54139097636871
2016	01	16	02	2016-01-16 02:00:00	NA	1.92248994266049	4.14667394725522
2016	01	16	03	2016-01-16 03:00:00	NA	1.92258047655063	3.75803587205621
2016	01	16	04	2016-01-16 04:00:00	NA	1.92294275068444	4.41001182526086
2016	01	16	05	2016-01-16 05:00:00	NA	1.92374669381055	3.64999483462839
2016	01	16	06	2016-01-16 06:00:00	NA	1.92106081286387	4.3719153261491
2016	01	16	07	2016-01-16 07:00:00	NA	1.91814812707812	3.16570121760824
2016	01	16	08	2016-01-16 08:00:00	NA	1.91885609112966	3.75168964669332
2016	01	16	09	2016-01-16 09:00:00	NA	1.91850674809841	4.86954695776605
2016	01	16	10	2016-01-16 10:00:00	NA	1.91850767667904	4.58237526129352
2016	01	16	11	2016-01-16 11:00:00	NA	1.91744721454759	3.96290928728884
2016	01	16	12	2016-01-16 12:00:00	NA	1.91690062989765	3.62936124154607
2016	01	16	13	2016-01-16 13:00:00	NA	1.91797111363526	4.76719268767482
2016	01	16	14	2016-01-16 14:00:00	NA	1.91558955382027	4.37438068864317
2016	01	16	15	2016-01-16 15:00:00	NA	1.91507438761423	4.70299701506605
2016	01	16	16	2016-01-16 16:00:00	NA	1.91669209901199	4.80820996107622
2016	01	16	17	2016-01-16 17:00:00	NA	1.91447456396589	6.81704257522027
2016	01	16	18	2016-01-16 18:00:00	NA	1.91356808889344	6.77882241879646
2016	01	16	19	2016-01-16 19:00:00	NA	1.91543591106779	6.85312410595782
2016	01	16	20	2016-01-16 20:00:00	NA	1.91565821357066	7.34699050543224
2016	01	16	21	2016-01-16 21:00:00	NA	1.91572835845522	7.17769490152907
2016	01	16	22	2016-01-16 22:00:00	NA	1.91519552790581	6.05176002811173
2016	01	16	23	2016-01-16 23:00:00	NA	1.91514308597734	5.54142518626053
2016	01	17	00	2016-01-17 00:00:00	NA	1.91493290199308	5.62195323620592
2016	01	17	01	2016-01-17 01:00:00	NA	1.91204695021937	6.27462490793755
2016	01	17	02	2016-01-17 02:00:00	NA	1.90999803750181	6.96192974262588
2016	01	17	03	2016-01-17 03:00:00	NA	1.90906126566362	5.99192936940628
2016	01	17	04	2016-01-17 04:00:00	NA	1.90641093534431	5.07494629313774
2016	01	17	05	2016-01-17 05:00:00	NA	1.91096506597761	6.93696754670613
2016	01	17	06	2016-01-17 06:00:00	NA	1.91165930296502	4.71366604206075
2016	01	17	07	2016-01-17 07:00:00	NA	1.91070942107007	5.88564812249834
2016	01	17	08	2016-01-17 08:00:00	NA	1.90727655691788	6.66048249926259
2016	01	17	09	2016-01-17 09:00:00	NA	1.90776032443397	7.84791658355884
2016	01	17	10	2016-01-17 10:00:00	NA	1.90997430876279	6.13992441570787
2016	01	17	11	2016-01-17 11:00:00	NA	1.91211291032714	7.21609032365686
2016	01	17	12	2016-01-17 12:00:00	NA	1.9145126025646	5.67364424723825
2016	01	17	13	2016-01-17 13:00:00	NA	1.91475592314877	3.68345706033543
2016	01	17	14	2016-01-17 14:00:00	NA	1.91395422373222	5.32269650649221
2016	01	17	15	2016-01-17 15:00:00	NA	1.91453437386169	4.37557546629005
2016	01	17	16	2016-01-17 16:00:00	NA	1.91511688491705	8.00758663972224
2016	01	17	17	2016-01-17 17:00:00	NA	1.91653320875704	5.08754809804351
2016	01	17	18	2016-01-17 18:00:00	NA	1.91924179889534	4.19634248804497
2016	01	17	19	2016-01-17 19:00:00	NA	1.9205066569052	4.45938338790437
2016	01	17	20	2016-01-17 20:00:00	NA	1.91885442086534	3.79486431292679
2016	01	17	21	2016-01-17 21:00:00	NA	1.91754306161238	6.36058189722386
2016	01	17	22	2016-01-17 22:00:00	NA	1.91473554832257	10.3751944034971
2016	01	17	23	2016-01-17 23:00:00	NA	1.91416664113245	5.98848493400099
2016	01	18	00	2016-01-18 00:00:00	NA	1.9119500821207	5.17360385255952
2016	01	18	01	2016-01-18 01:00:00	NA	1.91153480431419	3.97284436341306
2016	01	18	02	2016-01-18 02:00:00	NA	1.91368551628079	6.02783070401176
2016	01	18	03	2016-01-18 03:00:00	NA	1.91754872766728	6.38743675886441
2016	01	18	04	2016-01-18 04:00:00	NA	1.91481991094776	5.6561846598014
2016	01	18	05	2016-01-18 05:00:00	NA	1.91492083620807	6.27860364779088
2016	01	18	06	2016-01-18 06:00:00	NA	1.92409456082098	7.75005144552053
2016	01	18	07	2016-01-18 07:00:00	NA	1.92856440714416	9.15883383765681
2016	01	18	08	2016-01-18 08:00:00	NA	1.92900308666834	8.99728893258402
2016	01	18	09	2016-01-18 09:00:00	NA	1.92965214188551	7.58603529040927
2016	01	18	10	2016-01-18 10:00:00	NA	1.9403287202104	5.48242429350809
2016	01	18	11	2016-01-18 11:00:00	NA	1.92637911532053	5.93997840048042
2016	01	18	12	2016-01-18 12:00:00	NA	1.92444989413067	9.08230739215061
2016	01	18	13	2016-01-18 13:00:00	NA	1.93628968119515	8.39454250411869
2016	01	18	14	2016-01-18 14:00:00	NA	1.93120466689399	7.42738242021375
2016	01	18	15	2016-01-18 15:00:00	NA	1.9349442527848	5.86194002990069
2016	01	18	16	2016-01-18 16:00:00	NA	1.93241543077874	7.56619558468716
2016	01	18	17	2016-01-18 17:00:00	NA	1.91514105878088	7.73743425576244
2016	01	18	18	2016-01-18 18:00:00	NA	1.91258372610993	7.96581810901234
2016	01	18	19	2016-01-18 19:00:00	NA	1.91154908490213	7.00832758869629
2016	01	18	20	2016-01-18 20:00:00	NA	1.91035554395341	7.08200654062608
2016	01	18	21	2016-01-18 21:00:00	NA	1.9081637817643	7.49602741482634
2016	01	18	22	2016-01-18 22:00:00	NA	1.90100722799613	8.07295900413005
2016	01	18	23	2016-01-18 23:00:00	NA	1.89922914455291	7.74596957663105
2016	01	19	00	2016-01-19 00:00:00	NA	1.90224730748582	8.16849394055115
2016	01	19	01	2016-01-19 01:00:00	NA	1.90412744186314	6.94625767899681
2016	01	19	02	2016-01-19 02:00:00	NA	1.90367044054984	5.58023126316396
2016	01	19	03	2016-01-19 03:00:00	NA	1.90135527833194	3.91526114643611
2016	01	19	04	2016-01-19 04:00:00	NA	1.90179771005611	3.58953243412047
2016	01	19	05	2016-01-19 05:00:00	NA	1.90398808875348	3.09393892719235
2016	01	19	06	2016-01-19 06:00:00	NA	1.90375667122611	7.2786172658502
2016	01	19	07	2016-01-19 07:00:00	NA	1.90253023509437	6.56059333554702
2016	01	19	08	2016-01-19 08:00:00	NA	1.90234929571205	4.86330542496038
2016	01	19	09	2016-01-19 09:00:00	NA	1.90599131725087	8.17878777749871
2016	01	19	10	2016-01-19 10:00:00	NA	1.9039260422737	8.39795793329615
2016	01	19	11	2016-01-19 11:00:00	NA	1.90473904211001	8.51449869609057
2016	01	19	12	2016-01-19 12:00:00	NA	1.90734105542598	7.59960793966428
2016	01	19	13	2016-01-19 13:00:00	NA	1.90611741901839	7.72403876428154
2016	01	19	14	2016-01-19 14:00:00	NA	1.90512690123216	6.50158689686842
2016	01	19	15	2016-01-19 15:00:00	NA	1.90893030832799	5.93016548806186
2016	01	19	16	2016-01-19 16:00:00	NA	1.90525494445845	6.60197772966491
2016	01	19	17	2016-01-19 17:00:00	NA	1.90875348212476	4.56740531226396
2016	01	19	18	2016-01-19 18:00:00	NA	1.91235475674588	4.02811059606083
2016	01	19	19	2016-01-19 19:00:00	NA	1.91949382791193	3.64840848518206
2016	01	19	20	2016-01-19 20:00:00	NA	1.92400851827502	3.80869125010232
2016	01	19	21	2016-01-19 21:00:00	NA	1.91708830097192	4.08920348598778
2016	01	19	22	2016-01-19 22:00:00	NA	1.94961160886595	4.05122727880205
2016	01	19	23	2016-01-19 23:00:00	NA	2.0253143747952	3.97793261654511
2016	01	20	00	2016-01-20 00:00:00	NA	2.06321013336849	4.00663522627471
2016	01	20	01	2016-01-20 01:00:00	NA	2.0746700935497	4.14857589749234
2016	01	20	02	2016-01-20 02:00:00	NA	2.06132640260585	3.94913259525775
2016	01	20	03	2016-01-20 03:00:00	NA	2.08420859174938	4.51076072245384
2016	01	20	04	2016-01-20 04:00:00	NA	2.10019441180567	4.43083662591839
2016	01	20	05	2016-01-20 05:00:00	NA	2.08921981095311	4.49696920963367
2016	01	20	06	2016-01-20 06:00:00	NA	2.06235991982542	4.06069119628837
2016	01	20	07	2016-01-20 07:00:00	NA	2.03829869182161	3.88733038118365
2016	01	20	08	2016-01-20 08:00:00	NA	2.00549221600287	5.21886205211304
2016	01	20	09	2016-01-20 09:00:00	NA	1.90600667918363	4.31712186686334
2016	01	20	10	2016-01-20 10:00:00	NA	1.8995055999108	3.65480197867327
2016	01	20	11	2016-01-20 11:00:00	NA	1.90059748337059	3.99229218745211
2016	01	20	12	2016-01-20 12:00:00	NA	1.90302048266506	4.3868552073492
2016	01	20	13	2016-01-20 13:00:00	NA	1.90104439133562	4.27373185504968
2016	01	20	14	2016-01-20 14:00:00	NA	1.90230531369331	4.4220937285836
2016	01	20	15	2016-01-20 15:00:00	NA	1.90298816836184	4.16028465794964
2016	01	20	16	2016-01-20 16:00:00	NA	1.90225616627901	4.20835841021507
2016	01	20	17	2016-01-20 17:00:00	NA	1.9027300865154	5.30683606447719
2016	01	20	18	2016-01-20 18:00:00	NA	1.90690427101037	5.31796703801126
2016	01	20	19	2016-01-20 19:00:00	NA	1.90689726029536	5.31383258722706
2016	01	20	20	2016-01-20 20:00:00	NA	1.91126358661254	5.15493605745429
2016	01	20	21	2016-01-20 21:00:00	NA	1.91247773520955	5.38363600273801
2016	01	20	22	2016-01-20 22:00:00	NA	1.91311696973154	4.83802257947338
2016	01	20	23	2016-01-20 23:00:00	NA	1.91181777954698	4.16913156560131
2016	01	21	00	2016-01-21 00:00:00	NA	1.91238200880849	5.30772019263304
2016	01	21	01	2016-01-21 01:00:00	NA	1.90981729256739	3.73998177423034
2016	01	21	02	2016-01-21 02:00:00	NA	1.90954186909672	3.11240993379394
2016	01	21	03	2016-01-21 03:00:00	NA	1.9092245063927	2.95722490952759
2016	01	21	04	2016-01-21 04:00:00	NA	1.90980553764458	3.15336437505825
2016	01	21	05	2016-01-21 05:00:00	NA	1.91083781639242	3.34749514116746
2016	01	21	06	2016-01-21 06:00:00	NA	1.9088215504747	3.20546795789105
2016	01	21	07	2016-01-21 07:00:00	NA	1.90938329218716	2.92085082202262
2016	01	21	08	2016-01-21 08:00:00	NA	1.90956879110777	2.91365414658114
2016	01	21	09	2016-01-21 09:00:00	NA	1.9097897133955	2.71370752498186
2016	01	21	10	2016-01-21 10:00:00	NA	1.9108371954825	2.80232944398887
2016	01	21	11	2016-01-21 11:00:00	NA	1.91056778970755	2.48984853633597
2016	01	21	12	2016-01-21 12:00:00	NA	1.90777802760464	3.50823644286392
2016	01	21	13	2016-01-21 13:00:00	NA	1.90845013837181	2.84442217732413
2016	01	21	14	2016-01-21 14:00:00	NA	1.90738273867104	3.58860619211906
2016	01	21	15	2016-01-21 15:00:00	NA	1.90587363024894	2.81861665986796
2016	01	21	16	2016-01-21 16:00:00	NA	1.90850961610028	3.7854495507747
2016	01	21	17	2016-01-21 17:00:00	NA	1.91000295622256	3.03812893635404
2016	01	21	18	2016-01-21 18:00:00	NA	1.91565691470275	2.91098226988671
2016	01	21	19	2016-01-21 19:00:00	NA	1.91645998478103	2.77437989160185
2016	01	21	20	2016-01-21 20:00:00	NA	1.92711202255799	2.92435655687665
2016	01	21	21	2016-01-21 21:00:00	NA	1.99218308637871	2.73211671783272
2016	01	21	22	2016-01-21 22:00:00	NA	2.0514626217	2.99271325777278
2016	01	21	23	2016-01-21 23:00:00	NA	2.19258880853674	3.56783952813154
2016	01	22	00	2016-01-22 00:00:00	NA	2.25398833520876	3.58507740484237
2016	01	22	01	2016-01-22 01:00:00	NA	2.212833461393	3.51058477881599
2016	01	22	02	2016-01-22 02:00:00	NA	2.21572201221031	3.54365869625274
2016	01	22	03	2016-01-22 03:00:00	NA	2.20341925680269	3.1982294842379
2016	01	22	04	2016-01-22 04:00:00	NA	2.19670534872257	4.18129106648325
2016	01	22	05	2016-01-22 05:00:00	NA	2.17052103184804	4.72536447544281
2016	01	22	06	2016-01-22 06:00:00	NA	2.13086620021546	4.07660952519065
2016	01	22	07	2016-01-22 07:00:00	NA	2.13410502910408	3.72356386994629
2016	01	22	08	2016-01-22 08:00:00	NA	2.09824919194785	4.16019214129853
2016	01	22	09	2016-01-22 09:00:00	NA	2.10375785866069	4.52606462230496
2016	01	22	10	2016-01-22 10:00:00	NA	2.08194960336503	4.50856839586602
2016	01	22	11	2016-01-22 11:00:00	NA	2.08166464643804	4.06075522313829
2016	01	22	12	2016-01-22 12:00:00	NA	2.09309521137047	3.88695183693856
2016	01	22	13	2016-01-22 13:00:00	NA	2.05377350096084	4.00316136260514
2016	01	22	14	2016-01-22 14:00:00	NA	2.0572194258399	3.46055437002035
2016	01	22	15	2016-01-22 15:00:00	NA	2.05005119596301	3.47476288529979
2016	01	22	16	2016-01-22 16:00:00	NA	2.0442071089822	3.72688557006019
2016	01	22	17	2016-01-22 17:00:00	NA	2.00547601255207	3.79595689666635
2016	01	22	18	2016-01-22 18:00:00	NA	1.99900918808485	4.42070366208402
2016	01	22	19	2016-01-22 19:00:00	NA	2.03021926693249	3.74579048435909
2016	01	22	20	2016-01-22 20:00:00	NA	2.08322222374794	3.98656448668139
2016	01	22	21	2016-01-22 21:00:00	NA	2.054137831674	3.72771866269893
2016	01	22	22	2016-01-22 22:00:00	NA	NA	4.27562377527956
2016	01	22	23	2016-01-22 23:00:00	NA	NA	3.95643386637912
2016	01	23	00	2016-01-23 00:00:00	NA	NA	4.08027511056805
2016	01	23	01	2016-01-23 01:00:00	NA	NA	3.75303168416705
2016	01	23	02	2016-01-23 02:00:00	NA	NA	4.29155792935686
2016	01	23	03	2016-01-23 03:00:00	NA	NA	4.4208983850095
2016	01	23	04	2016-01-23 04:00:00	NA	NA	4.33394061250782
2016	01	23	05	2016-01-23 05:00:00	NA	NA	4.91940515989208
2016	01	23	06	2016-01-23 06:00:00	NA	NA	5.23141776694079
2016	01	23	07	2016-01-23 07:00:00	NA	NA	4.62309016850637
2016	01	23	08	2016-01-23 08:00:00	NA	NA	4.26864807496272
2016	01	23	09	2016-01-23 09:00:00	NA	NA	4.73679614091242
2016	01	23	10	2016-01-23 10:00:00	NA	NA	5.36485300147024
2016	01	23	11	2016-01-23 11:00:00	NA	NA	4.77381735306149
2016	01	23	12	2016-01-23 12:00:00	NA	NA	4.85596626220788
2016	01	23	13	2016-01-23 13:00:00	NA	NA	4.41907685026669
2016	01	23	14	2016-01-23 14:00:00	NA	NA	5.39388238937008
2016	01	23	15	2016-01-23 15:00:00	NA	NA	5.04413541250135
2016	01	23	16	2016-01-23 16:00:00	NA	NA	5.19297530384376
2016	01	23	17	2016-01-23 17:00:00	NA	NA	5.28751244867948
2016	01	23	18	2016-01-23 18:00:00	NA	NA	5.82226855254008
2016	01	23	19	2016-01-23 19:00:00	NA	NA	4.45265746996924
2016	01	23	20	2016-01-23 20:00:00	NA	NA	4.22926517131318
2016	01	23	21	2016-01-23 21:00:00	NA	NA	4.05712263477821
2016	01	23	22	2016-01-23 22:00:00	NA	NA	3.72785430716201
2016	01	23	23	2016-01-23 23:00:00	NA	NA	4.15520401236568
2016	01	24	00	2016-01-24 00:00:00	NA	NA	4.70782278984089
2016	01	24	01	2016-01-24 01:00:00	NA	NA	4.75069168855798
2016	01	24	02	2016-01-24 02:00:00	NA	NA	4.91604608931792
2016	01	24	03	2016-01-24 03:00:00	NA	NA	5.6746960421358
2016	01	24	04	2016-01-24 04:00:00	NA	NA	6.17490752067607
2016	01	24	05	2016-01-24 05:00:00	NA	NA	4.54861967849215
2016	01	24	06	2016-01-24 06:00:00	NA	NA	3.93617563852028
2016	01	24	07	2016-01-24 07:00:00	NA	NA	3.49696655418933
2016	01	24	08	2016-01-24 08:00:00	NA	NA	3.00221384973228
2016	01	24	09	2016-01-24 09:00:00	NA	NA	3.33550289825252
2016	01	24	10	2016-01-24 10:00:00	NA	NA	3.64280665883817
2016	01	24	11	2016-01-24 11:00:00	NA	NA	4.32790418039498
2016	01	24	12	2016-01-24 12:00:00	NA	NA	4.61767566233074
2016	01	24	13	2016-01-24 13:00:00	NA	NA	4.67789689444319
2016	01	24	14	2016-01-24 14:00:00	NA	NA	4.2421208617191
2016	01	24	15	2016-01-24 15:00:00	NA	NA	4.03550864602878
2016	01	24	16	2016-01-24 16:00:00	NA	NA	4.15292561391503
2016	01	24	17	2016-01-24 17:00:00	NA	NA	4.57049359972069
2016	01	24	18	2016-01-24 18:00:00	NA	NA	5.09768115203737
2016	01	24	19	2016-01-24 19:00:00	NA	NA	5.47117251520641
2016	01	24	20	2016-01-24 20:00:00	NA	NA	4.38496543464066
2016	01	24	21	2016-01-24 21:00:00	NA	NA	3.42563182353502
2016	01	24	22	2016-01-24 22:00:00	NA	NA	3.40954869521286
2016	01	24	23	2016-01-24 23:00:00	NA	NA	3.6942521779757
2016	01	25	00	2016-01-25 00:00:00	NA	NA	3.36191150001082
2016	01	25	01	2016-01-25 01:00:00	NA	NA	3.89642691639277
2016	01	25	02	2016-01-25 02:00:00	NA	NA	4.59694775784016
2016	01	25	03	2016-01-25 03:00:00	NA	NA	4.10695231826157
2016	01	25	04	2016-01-25 04:00:00	NA	NA	4.63548482566092
2016	01	25	05	2016-01-25 05:00:00	NA	NA	5.71434100484056
2016	01	25	06	2016-01-25 06:00:00	NA	NA	6.1738914495865
2016	01	25	07	2016-01-25 07:00:00	NA	NA	6.12800886421123
2016	01	25	08	2016-01-25 08:00:00	NA	NA	4.84658625654063
2016	01	25	09	2016-01-25 09:00:00	NA	NA	4.34635791707629
2016	01	25	10	2016-01-25 10:00:00	NA	NA	4.73492705459511
2016	01	25	11	2016-01-25 11:00:00	NA	NA	5.59496375355248
2016	01	25	12	2016-01-25 12:00:00	NA	NA	5.75552843251291
2016	01	25	13	2016-01-25 13:00:00	NA	NA	6.62780965225072
2016	01	25	14	2016-01-25 14:00:00	NA	NA	6.36148218841912
2016	01	25	15	2016-01-25 15:00:00	NA	NA	6.2690772060434
2016	01	25	16	2016-01-25 16:00:00	NA	NA	5.692750133824
2016	01	25	17	2016-01-25 17:00:00	NA	NA	5.49070521179498
2016	01	25	18	2016-01-25 18:00:00	NA	NA	5.18490124262997
2016	01	25	19	2016-01-25 19:00:00	NA	NA	5.4054045396869
2016	01	25	20	2016-01-25 20:00:00	NA	NA	4.98993859903937
2016	01	25	21	2016-01-25 21:00:00	NA	1.91530331097066	4.53173289221176
2016	01	25	22	2016-01-25 22:00:00	NA	1.91544089106016	4.72216110164574
2016	01	25	23	2016-01-25 23:00:00	NA	1.91559875199738	4.84073667979151
2016	01	26	00	2016-01-26 00:00:00	NA	1.91556370709338	4.00801879664257
2016	01	26	01	2016-01-26 01:00:00	NA	1.91632588070459	3.40459662580197
2016	01	26	02	2016-01-26 02:00:00	NA	1.92166818350178	3.1583109600924
2016	01	26	03	2016-01-26 03:00:00	NA	1.92359119422605	3.26861982672976
2016	01	26	04	2016-01-26 04:00:00	NA	1.9207908965068	3.34843433307037
2016	01	26	05	2016-01-26 05:00:00	NA	1.92217329793392	3.72612595970128
2016	01	26	06	2016-01-26 06:00:00	NA	1.92059720440289	4.27997557875211
2016	01	26	07	2016-01-26 07:00:00	NA	1.91937185338916	4.1168439087645
2016	01	26	08	2016-01-26 08:00:00	NA	1.92115482368204	4.90810084552592
2016	01	26	09	2016-01-26 09:00:00	NA	1.92197352917508	5.85471777357645
2016	01	26	10	2016-01-26 10:00:00	NA	1.92041732762721	5.90544853316691
2016	01	26	11	2016-01-26 11:00:00	NA	1.92198408490722	6.18317124848801
2016	01	26	12	2016-01-26 12:00:00	NA	1.91746862865647	5.54257514169648
2016	01	26	13	2016-01-26 13:00:00	NA	1.91387979358224	4.63973381140061
2016	01	26	14	2016-01-26 14:00:00	NA	1.91266909962359	4.13208812127085
2016	01	26	15	2016-01-26 15:00:00	NA	1.9133857838314	4.10162076607497
2016	01	26	16	2016-01-26 16:00:00	NA	1.91390416040368	3.97867440940682
2016	01	26	17	2016-01-26 17:00:00	NA	1.91482735441384	4.12288740193921
2016	01	26	18	2016-01-26 18:00:00	NA	1.91491333394914	4.38775877686207
2016	01	26	19	2016-01-26 19:00:00	NA	1.91381476417216	4.00458432625882
2016	01	26	20	2016-01-26 20:00:00	NA	1.91245812744557	3.76565771460703
2016	01	26	21	2016-01-26 21:00:00	NA	1.91842327042043	3.93920072089664
2016	01	26	22	2016-01-26 22:00:00	NA	1.9127860540124	3.63566592823772
2016	01	26	23	2016-01-26 23:00:00	NA	1.91071065544858	3.58971249186358
2016	01	27	00	2016-01-27 00:00:00	NA	2.01901006892374	4.69385148634596
2016	01	27	01	2016-01-27 01:00:00	NA	2.12715618107347	3.81844239487843
2016	01	27	02	2016-01-27 02:00:00	NA	2.12201297530719	4.06527318771947
2016	01	27	03	2016-01-27 03:00:00	NA	2.15896855364697	4.76197656349314
2016	01	27	04	2016-01-27 04:00:00	NA	2.19243658431131	5.51480949157151
2016	01	27	05	2016-01-27 05:00:00	NA	2.19125870970286	4.35490857323721
2016	01	27	06	2016-01-27 06:00:00	NA	2.1608532841276	4.36985142818302
2016	01	27	07	2016-01-27 07:00:00	NA	2.17243057049765	4.6020755900312
2016	01	27	08	2016-01-27 08:00:00	NA	2.15108531295517	4.75080753290534
2016	01	27	09	2016-01-27 09:00:00	NA	2.07509998161266	5.06076927357124
2016	01	27	10	2016-01-27 10:00:00	NA	2.07771041959538	5.04758298217117
2016	01	27	11	2016-01-27 11:00:00	NA	2.04894823860698	NA
2016	01	27	12	2016-01-27 12:00:00	NA	2.03208641161612	NA
2016	01	27	13	2016-01-27 13:00:00	NA	2.0282435616606	NA
2016	01	27	14	2016-01-27 14:00:00	NA	2.06479572010283	NA
2016	01	27	15	2016-01-27 15:00:00	NA	2.04043603367731	NA
2016	01	27	16	2016-01-27 16:00:00	NA	2.05410276618645	NA
2016	01	27	17	2016-01-27 17:00:00	NA	2.02446043836062	NA
2016	01	27	18	2016-01-27 18:00:00	NA	2.01825424187993	NA
2016	01	27	19	2016-01-27 19:00:00	NA	2.01292495144541	NA
2016	01	27	20	2016-01-27 20:00:00	NA	2.07800779652352	NA
2016	01	27	21	2016-01-27 21:00:00	NA	2.10352062536373	NA
2016	01	27	22	2016-01-27 22:00:00	NA	2.14723899685716	NA
2016	01	27	23	2016-01-27 23:00:00	NA	2.12569828434189	NA
2016	01	28	00	2016-01-28 00:00:00	NA	2.17809022003665	NA
2016	01	28	01	2016-01-28 01:00:00	NA	2.25208089525289	NA
2016	01	28	02	2016-01-28 02:00:00	NA	2.22670523343072	NA
2016	01	28	03	2016-01-28 03:00:00	NA	2.21337008253217	NA
2016	01	28	04	2016-01-28 04:00:00	NA	2.17578791071569	NA
2016	01	28	05	2016-01-28 05:00:00	NA	2.16032087535606	NA
2016	01	28	06	2016-01-28 06:00:00	NA	2.14332639312721	NA
2016	01	28	07	2016-01-28 07:00:00	NA	2.14979125507047	NA
2016	01	28	08	2016-01-28 08:00:00	NA	2.12629615178306	NA
2016	01	28	09	2016-01-28 09:00:00	NA	2.10281040357772	NA
2016	01	28	10	2016-01-28 10:00:00	NA	2.07127351754659	NA
2016	01	28	11	2016-01-28 11:00:00	NA	2.06202081499483	NA
2016	01	28	12	2016-01-28 12:00:00	NA	2.04309521753631	NA
2016	01	28	13	2016-01-28 13:00:00	NA	2.02230994014315	NA
2016	01	28	14	2016-01-28 14:00:00	NA	2.02530018142259	NA
2016	01	28	15	2016-01-28 15:00:00	NA	2.0190789297358	NA
2016	01	28	16	2016-01-28 16:00:00	NA	2.00173848857605	NA
2016	01	28	17	2016-01-28 17:00:00	NA	1.96720254448084	NA
2016	01	28	18	2016-01-28 18:00:00	NA	2.00505062592885	NA
2016	01	28	19	2016-01-28 19:00:00	NA	2.00639286808039	6.14164941995599
2016	01	28	20	2016-01-28 20:00:00	NA	1.98025790622274	5.58641455361866
2016	01	28	21	2016-01-28 21:00:00	NA	1.98954505549019	5.11505710940588
2016	01	28	22	2016-01-28 22:00:00	NA	2.05303504311287	5.29737095907048
2016	01	28	23	2016-01-28 23:00:00	NA	2.60250800004938	5.69709537879119
2016	01	29	00	2016-01-29 00:00:00	NA	2.85522301910288	5.37802154562596
2016	01	29	01	2016-01-29 01:00:00	NA	2.85646154794164	4.89643777128667
2016	01	29	02	2016-01-29 02:00:00	NA	2.74871903258467	5.57445797401021
2016	01	29	03	2016-01-29 03:00:00	NA	2.86342275067169	6.23462704769936
2016	01	29	04	2016-01-29 04:00:00	NA	2.87889577941999	6.05232412183452
2016	01	29	05	2016-01-29 05:00:00	NA	2.86570317037753	5.29751681641177
2016	01	29	06	2016-01-29 06:00:00	NA	2.81683114272225	4.26595040838889
2016	01	29	07	2016-01-29 07:00:00	NA	1.89867120155165	4.27324026154891
2016	01	29	08	2016-01-29 08:00:00	NA	1.89660852616501	5.3378784797182
2016	01	29	09	2016-01-29 09:00:00	NA	1.89664084849578	8.12605413962259
2016	01	29	10	2016-01-29 10:00:00	NA	1.90213322461323	6.72424946884541
2016	01	29	11	2016-01-29 11:00:00	NA	1.90455294442349	4.96849074985179
2016	01	29	12	2016-01-29 12:00:00	NA	1.90207395770679	3.95310533177939
2016	01	29	13	2016-01-29 13:00:00	NA	1.89800643404631	4.51025882792813
2016	01	29	14	2016-01-29 14:00:00	NA	1.89713618969186	5.34236821920589
2016	01	29	15	2016-01-29 15:00:00	NA	1.89604106737733	6.37400659219062
2016	01	29	16	2016-01-29 16:00:00	NA	1.89639467027611	5.27291807619231
2016	01	29	17	2016-01-29 17:00:00	NA	1.89688540453364	5.43972878692087
2016	01	29	18	2016-01-29 18:00:00	NA	1.89636027623303	6.17717888261181
2016	01	29	19	2016-01-29 19:00:00	NA	1.89636608384277	5.89305073231365
2016	01	29	20	2016-01-29 20:00:00	NA	1.89898395836059	5.14798965781974
2016	01	29	21	2016-01-29 21:00:00	NA	1.89605327524806	4.76188161566526
2016	01	29	22	2016-01-29 22:00:00	NA	1.89348051708855	4.55766221534455
2016	01	29	23	2016-01-29 23:00:00	NA	1.89193868140043	4.75460386056004
2016	01	30	00	2016-01-30 00:00:00	NA	1.89301418328285	4.87653418734164
2016	01	30	01	2016-01-30 01:00:00	NA	1.89536783229321	4.45010806923525
2016	01	30	02	2016-01-30 02:00:00	NA	1.89629745599599	4.04538964347932
2016	01	30	03	2016-01-30 03:00:00	NA	1.89575565948815	4.93466662216792
2016	01	30	04	2016-01-30 04:00:00	NA	1.89185251520527	7.19139958493485
2016	01	30	05	2016-01-30 05:00:00	NA	1.89315246464986	6.53119467890488
2016	01	30	06	2016-01-30 06:00:00	NA	1.89117399559564	5.68321018123456
2016	01	30	07	2016-01-30 07:00:00	NA	1.91371900770396	6.96314612910271
2016	01	30	08	2016-01-30 08:00:00	NA	2.03121397282021	10.7988790201147
2016	01	30	09	2016-01-30 09:00:00	NA	2.17629665554002	9.36705318764699
2016	01	30	10	2016-01-30 10:00:00	NA	2.18212543894194	9.89179162475703
2016	01	30	11	2016-01-30 11:00:00	NA	1.98393764454678	8.13475026581027
2016	01	30	12	2016-01-30 12:00:00	NA	1.88190827766714	5.412081773519
2016	01	30	13	2016-01-30 13:00:00	NA	1.91751814025435	5.98206786504678
2016	01	30	14	2016-01-30 14:00:00	NA	1.88293431240102	3.53058477894038
2016	01	30	15	2016-01-30 15:00:00	NA	1.88516555542613	5.59972451989992
2016	01	30	16	2016-01-30 16:00:00	NA	1.90093654914683	5.95585140875325
2016	01	30	17	2016-01-30 17:00:00	NA	1.90010428534002	7.25954795312665
2016	01	30	18	2016-01-30 18:00:00	NA	1.8977002665541	5.53533233420713
2016	01	30	19	2016-01-30 19:00:00	NA	1.89771971545194	4.82439861754399
2016	01	30	20	2016-01-30 20:00:00	NA	1.90397763006525	5.59996409219657
2016	01	30	21	2016-01-30 21:00:00	NA	1.89996789428238	5.85354145468215
2016	01	30	22	2016-01-30 22:00:00	NA	1.90028067711183	6.30020405475524
2016	01	30	23	2016-01-30 23:00:00	NA	1.89542060290257	5.3387983146664
2016	01	31	00	2016-01-31 00:00:00	NA	1.89369762866013	4.11359920789956
2016	01	31	01	2016-01-31 01:00:00	NA	1.89541963015377	3.49924089898679
2016	01	31	02	2016-01-31 02:00:00	NA	1.90003174829931	2.41484757051997
2016	01	31	03	2016-01-31 03:00:00	NA	1.90329060383336	1.97818336012889
2016	01	31	04	2016-01-31 04:00:00	NA	1.90322685969922	1.97699928747166
2016	01	31	05	2016-01-31 05:00:00	NA	1.90197394472332	2.00370787691892
2016	01	31	06	2016-01-31 06:00:00	NA	1.90182517805447	2.126788511303
2016	01	31	07	2016-01-31 07:00:00	NA	1.90321049339368	2.26636456742134
2016	01	31	08	2016-01-31 08:00:00	NA	1.90355006183754	3.04546298708794
2016	01	31	09	2016-01-31 09:00:00	NA	1.90377575322584	2.87273742492166
2016	01	31	10	2016-01-31 10:00:00	NA	1.90390616685167	2.77088509599508
2016	01	31	11	2016-01-31 11:00:00	NA	1.90340225349188	2.98483311586358
2016	01	31	12	2016-01-31 12:00:00	NA	1.90476041046012	3.65875476252513
2016	01	31	13	2016-01-31 13:00:00	NA	1.90542145537943	2.66978191734541
2016	01	31	14	2016-01-31 14:00:00	NA	1.90716694536077	2.58677109475546
2016	01	31	15	2016-01-31 15:00:00	NA	1.90654718540337	2.64939716241911
2016	01	31	16	2016-01-31 16:00:00	NA	1.90867329461407	3.32440531073623
2016	01	31	17	2016-01-31 17:00:00	NA	1.90781939287568	3.21244901455003
2016	01	31	18	2016-01-31 18:00:00	NA	1.91162068233539	2.99137971715112
2016	01	31	19	2016-01-31 19:00:00	NA	1.9276998770564	3.04081397995121
2016	01	31	20	2016-01-31 20:00:00	NA	1.93096081672171	3.59810801138666
2016	01	31	21	2016-01-31 21:00:00	NA	1.93986248916162	4.14071222197923
2016	01	31	22	2016-01-31 22:00:00	NA	1.95739187672697	4.2814548093855
2016	01	31	23	2016-01-31 23:00:00	NA	1.94460281352492	3.99707905947601
2016	02	01	00	2016-02-01 00:00:00	NA	1.9475255416196	4.55837930701766
2016	02	01	01	2016-02-01 01:00:00	NA	1.9545156511213	4.54200495844622
2016	02	01	02	2016-02-01 02:00:00	NA	1.95308873477391	5.28735863290795
2016	02	01	03	2016-02-01 03:00:00	NA	1.96995892407575	6.43217480709175
2016	02	01	04	2016-02-01 04:00:00	NA	1.96655451815372	6.05231440864566
2016	02	01	05	2016-02-01 05:00:00	NA	1.9528971830632	5.81752325882584
2016	02	01	06	2016-02-01 06:00:00	NA	1.95735556542193	3.55685814948161
2016	02	01	07	2016-02-01 07:00:00	NA	1.95734349748026	3.43031658680838
2016	02	01	08	2016-02-01 08:00:00	NA	1.96456626400348	5.01987647920667
2016	02	01	09	2016-02-01 09:00:00	NA	1.97314699424919	5.11911921801321
2016	02	01	10	2016-02-01 10:00:00	NA	1.96672006434996	4.18486780262001
2016	02	01	11	2016-02-01 11:00:00	NA	1.958898998885	4.37417253569501
2016	02	01	12	2016-02-01 12:00:00	NA	1.94986613060107	3.35543975957342
2016	02	01	13	2016-02-01 13:00:00	NA	1.93631606535764	5.8558793244955
2016	02	01	14	2016-02-01 14:00:00	NA	1.94376009448039	6.64393585722252
2016	02	01	15	2016-02-01 15:00:00	NA	1.93395488586498	5.85795349402713
2016	02	01	16	2016-02-01 16:00:00	NA	1.9502395644743	3.25671354168699
2016	02	01	17	2016-02-01 17:00:00	NA	2.06867985447579	1.96719212291109
2016	02	01	18	2016-02-01 18:00:00	NA	2.0633874017824	1.96887247995024
2016	02	01	19	2016-02-01 19:00:00	NA	2.00677289456078	1.96895653035127
2016	02	01	20	2016-02-01 20:00:00	NA	1.98514727574722	1.99419868409807
2016	02	01	21	2016-02-01 21:00:00	NA	1.95985024476725	2.00815758859801
2016	02	01	22	2016-02-01 22:00:00	NA	1.94653588181314	2.00991407797576
2016	02	01	23	2016-02-01 23:00:00	NA	1.94285877063936	2.04206284685968
2016	02	02	00	2016-02-02 00:00:00	NA	1.93661494322452	2.01608142834238
2016	02	02	01	2016-02-02 01:00:00	NA	1.92320890190437	2.00812609580428
2016	02	02	02	2016-02-02 02:00:00	NA	1.92349242739313	2.06402587253247
2016	02	02	03	2016-02-02 03:00:00	NA	1.92443832889283	2.12160826638225
2016	02	02	04	2016-02-02 04:00:00	NA	1.92376638852979	2.09314427278308
2016	02	02	05	2016-02-02 05:00:00	NA	1.92399132557171	2.10781420226009
2016	02	02	06	2016-02-02 06:00:00	NA	1.9217014144103	2.24501446124801
2016	02	02	07	2016-02-02 07:00:00	NA	1.91977563762446	2.97852836197294
2016	02	02	08	2016-02-02 08:00:00	NA	1.919527298075	3.02101430858314
2016	02	02	09	2016-02-02 09:00:00	NA	1.91912101274487	2.30143590827631
2016	02	02	10	2016-02-02 10:00:00	NA	1.91860724778582	2.13207983758606
2016	02	02	11	2016-02-02 11:00:00	NA	1.91802837582179	2.08221714757863
2016	02	02	12	2016-02-02 12:00:00	NA	1.92000914794021	2.22321997698218
2016	02	02	13	2016-02-02 13:00:00	NA	1.92206910863982	2.19804809716595
2016	02	02	14	2016-02-02 14:00:00	NA	1.92216612034401	2.50178207726155
2016	02	02	15	2016-02-02 15:00:00	NA	1.92150234981337	2.08647497690642
2016	02	02	16	2016-02-02 16:00:00	NA	1.92068671010194	2.21732930411837
2016	02	02	17	2016-02-02 17:00:00	NA	1.92053856249123	2.46718317768262
2016	02	02	18	2016-02-02 18:00:00	NA	1.92112237202879	2.30842866181464
2016	02	02	19	2016-02-02 19:00:00	NA	1.92166924641486	2.35494278299567
2016	02	02	20	2016-02-02 20:00:00	NA	1.92251125632425	3.16582966556797
2016	02	02	21	2016-02-02 21:00:00	NA	1.92154067728888	2.69474300837959
2016	02	02	22	2016-02-02 22:00:00	NA	1.92179070168727	2.1521213802129
2016	02	02	23	2016-02-02 23:00:00	NA	1.92420570445206	2.35726607813466
2016	02	03	00	2016-02-03 00:00:00	NA	1.92316507306553	2.3653289328943
2016	02	03	01	2016-02-03 01:00:00	NA	1.92460648928699	2.00279797902701
2016	02	03	02	2016-02-03 02:00:00	NA	1.92564859994287	2.34194935116406
2016	02	03	03	2016-02-03 03:00:00	NA	1.92666058281635	2.52925825878953
2016	02	03	04	2016-02-03 04:00:00	NA	1.92839813926623	4.66746159300709
2016	02	03	05	2016-02-03 05:00:00	NA	1.92848020491012	4.76855801600836
2016	02	03	06	2016-02-03 06:00:00	NA	1.92664322284469	3.93525890848681
2016	02	03	07	2016-02-03 07:00:00	NA	1.92554288472673	4.02337783317797
2016	02	03	08	2016-02-03 08:00:00	NA	1.92777318496209	3.21770452883592
2016	02	03	09	2016-02-03 09:00:00	NA	1.9279253077827	3.13940175207312
2016	02	03	10	2016-02-03 10:00:00	NA	1.92749996189794	2.9142254575479
2016	02	03	11	2016-02-03 11:00:00	NA	1.92815779117404	2.61016663473377
2016	02	03	12	2016-02-03 12:00:00	NA	1.92600229054194	2.48074908672995
2016	02	03	13	2016-02-03 13:00:00	NA	1.9227165407681	2.51350273714821
2016	02	03	14	2016-02-03 14:00:00	NA	1.92151531849023	3.4474050096177
2016	02	03	15	2016-02-03 15:00:00	NA	1.91937295410485	2.92927677044594
2016	02	03	16	2016-02-03 16:00:00	NA	1.91979524360244	3.90994659454023
2016	02	03	17	2016-02-03 17:00:00	NA	1.9192499981737	3.53766928241219
2016	02	03	18	2016-02-03 18:00:00	NA	1.91925906414719	3.04108982195343
2016	02	03	19	2016-02-03 19:00:00	NA	1.92088968361838	2.73539681587569
2016	02	03	20	2016-02-03 20:00:00	NA	1.91960649869712	2.36424804892972
2016	02	03	21	2016-02-03 21:00:00	NA	1.92018145585897	2.23763452369469
2016	02	03	22	2016-02-03 22:00:00	NA	1.91956208364509	2.40958599725293
2016	02	03	23	2016-02-03 23:00:00	NA	1.9187584006444	2.41991269306868
2016	02	04	00	2016-02-04 00:00:00	NA	1.91834658010491	2.87328760324251
2016	02	04	01	2016-02-04 01:00:00	NA	1.91725329717775	3.13410614158383
2016	02	04	02	2016-02-04 02:00:00	NA	1.91521461231413	3.01874864660621
2016	02	04	03	2016-02-04 03:00:00	NA	1.91620272839514	3.76890400498179
2016	02	04	04	2016-02-04 04:00:00	NA	1.91755724539946	3.77238304054861
2016	02	04	05	2016-02-04 05:00:00	NA	1.91699416882581	3.50518703508097
2016	02	04	06	2016-02-04 06:00:00	NA	1.91711512956865	4.24015561264515
2016	02	04	07	2016-02-04 07:00:00	NA	1.91653170233419	4.21518128628634
2016	02	04	08	2016-02-04 08:00:00	NA	1.91807012347854	3.94809258065859
2016	02	04	09	2016-02-04 09:00:00	NA	1.91924014617977	4.37683761550244
2016	02	04	10	2016-02-04 10:00:00	NA	1.91542101224962	4.42552969080685
2016	02	04	11	2016-02-04 11:00:00	NA	1.91872906049654	3.9814888452606
2016	02	04	12	2016-02-04 12:00:00	NA	1.91655379713097	4.5103243037119
2016	02	04	13	2016-02-04 13:00:00	NA	1.91420824877293	4.11062684606808
2016	02	04	14	2016-02-04 14:00:00	NA	1.9139671341346	5.51710595800533
2016	02	04	15	2016-02-04 15:00:00	NA	1.91329574539207	6.72803617820432
2016	02	04	16	2016-02-04 16:00:00	NA	1.91318706377349	5.77522354746043
2016	02	04	17	2016-02-04 17:00:00	NA	1.91320061182124	5.21988573322762
2016	02	04	18	2016-02-04 18:00:00	NA	1.91320616363062	6.12581612345057
2016	02	04	19	2016-02-04 19:00:00	NA	1.91263294255113	4.24516519894701
2016	02	04	20	2016-02-04 20:00:00	NA	1.91372148951577	3.72759425348395
2016	02	04	21	2016-02-04 21:00:00	NA	1.91431582930706	3.915493627326
2016	02	04	22	2016-02-04 22:00:00	NA	1.91359423153387	4.03404088333588
2016	02	04	23	2016-02-04 23:00:00	NA	1.91390464323925	3.65841436381
2016	02	05	00	2016-02-05 00:00:00	NA	1.91146178513338	3.45943070354475
2016	02	05	01	2016-02-05 01:00:00	NA	1.91308505335466	3.71456211248934
2016	02	05	02	2016-02-05 02:00:00	NA	1.91534333283592	3.85412066682891
2016	02	05	03	2016-02-05 03:00:00	NA	1.91612492841742	4.90621265640964
2016	02	05	04	2016-02-05 04:00:00	NA	1.91674120646919	5.42959797472756
2016	02	05	05	2016-02-05 05:00:00	NA	1.91660801763889	5.71978028167119
2016	02	05	06	2016-02-05 06:00:00	NA	1.91796544605987	4.67259031672377
2016	02	05	07	2016-02-05 07:00:00	NA	1.91891088740621	4.63411472121418
2016	02	05	08	2016-02-05 08:00:00	NA	1.91680401913415	4.25579130672731
2016	02	05	09	2016-02-05 09:00:00	NA	1.91671226987215	5.75324521345114
2016	02	05	10	2016-02-05 10:00:00	NA	1.91551935442178	7.5195247155691
2016	02	05	11	2016-02-05 11:00:00	NA	1.91618675339848	6.29060383979355
2016	02	05	12	2016-02-05 12:00:00	NA	1.9180769411601	6.00202005317704
2016	02	05	13	2016-02-05 13:00:00	NA	1.91791037587374	7.06708515355735
2016	02	05	14	2016-02-05 14:00:00	NA	1.91698566378015	6.60007893756474
2016	02	05	15	2016-02-05 15:00:00	NA	1.91921817484162	6.27274233758137
2016	02	05	16	2016-02-05 16:00:00	NA	1.91855578031905	4.20841255837967
2016	02	05	17	2016-02-05 17:00:00	NA	1.9200311892792	3.27618324360173
2016	02	05	18	2016-02-05 18:00:00	NA	1.92309887203482	3.14719700226107
2016	02	05	19	2016-02-05 19:00:00	NA	1.9241436633641	3.03666829150912
2016	02	05	20	2016-02-05 20:00:00	NA	1.92534057273136	3.09404431675249
2016	02	05	21	2016-02-05 21:00:00	NA	1.92499435075362	3.101268078091
2016	02	05	22	2016-02-05 22:00:00	NA	1.92327523527403	3.07702608267953
2016	02	05	23	2016-02-05 23:00:00	NA	1.92423350491647	3.38247383404887
2016	02	06	00	2016-02-06 00:00:00	NA	1.92249414899663	3.80913094714252
2016	02	06	01	2016-02-06 01:00:00	NA	1.92344164260098	4.12229283649657
2016	02	06	02	2016-02-06 02:00:00	NA	1.92242422846522	4.31289141298376
2016	02	06	03	2016-02-06 03:00:00	NA	1.92206358397957	3.85791827541817
2016	02	06	04	2016-02-06 04:00:00	NA	1.92242159975915	3.82827782204946
2016	02	06	05	2016-02-06 05:00:00	NA	1.92047842711825	3.8273446179338
2016	02	06	06	2016-02-06 06:00:00	NA	1.92030679653618	3.93515321140343
2016	02	06	07	2016-02-06 07:00:00	NA	1.98964027375416	3.75337112479939
2016	02	06	08	2016-02-06 08:00:00	NA	2.05944337462743	4.21371913356148
2016	02	06	09	2016-02-06 09:00:00	NA	2.04670891050077	4.01336110209671
2016	02	06	10	2016-02-06 10:00:00	NA	2.04361083771261	4.51724354520587
2016	02	06	11	2016-02-06 11:00:00	NA	2.03820097686471	4.79850193827115
2016	02	06	12	2016-02-06 12:00:00	NA	2.00989377996987	4.63302614177723
2016	02	06	13	2016-02-06 13:00:00	NA	1.99048553902138	4.06254484255847
2016	02	06	14	2016-02-06 14:00:00	NA	1.99605054300304	4.91785408601989
2016	02	06	15	2016-02-06 15:00:00	NA	1.98423823830134	5.5057525946245
2016	02	06	16	2016-02-06 16:00:00	NA	1.98697787934533	4.96074461955935
2016	02	06	17	2016-02-06 17:00:00	NA	1.98370681200395	4.32495817210502
2016	02	06	18	2016-02-06 18:00:00	NA	1.93086837035817	4.22037826018893
2016	02	06	19	2016-02-06 19:00:00	NA	1.91946242913612	4.19893746166418
2016	02	06	20	2016-02-06 20:00:00	NA	1.91886703908431	4.1818798560677
2016	02	06	21	2016-02-06 21:00:00	NA	1.92027628202798	3.98444073774029
2016	02	06	22	2016-02-06 22:00:00	NA	1.91991198367039	3.83987041474531
2016	02	06	23	2016-02-06 23:00:00	NA	1.91749766105787	4.99537269440062
2016	02	07	00	2016-02-07 00:00:00	NA	1.91451579971002	5.09781128167366
2016	02	07	01	2016-02-07 01:00:00	NA	1.9141081503038	5.65658214764979
2016	02	07	02	2016-02-07 02:00:00	NA	1.9150034550241	4.07186714787117
2016	02	07	03	2016-02-07 03:00:00	NA	1.91692431026615	4.20987353050736
2016	02	07	04	2016-02-07 04:00:00	NA	1.91280165658197	5.25567807296243
2016	02	07	05	2016-02-07 05:00:00	NA	1.91245033525426	5.59870411168794
2016	02	07	06	2016-02-07 06:00:00	NA	1.91344803165012	4.82032399438323
2016	02	07	07	2016-02-07 07:00:00	NA	1.91278542204175	5.07410251691049
2016	02	07	08	2016-02-07 08:00:00	NA	1.91088050058442	5.28841777243553
2016	02	07	09	2016-02-07 09:00:00	NA	1.91163180438911	4.71327317675902
2016	02	07	10	2016-02-07 10:00:00	NA	1.91340752405616	4.04792396459488
2016	02	07	11	2016-02-07 11:00:00	NA	1.91448844503867	4.12380569744839
2016	02	07	12	2016-02-07 12:00:00	NA	1.91154111213881	4.19218322346767
2016	02	07	13	2016-02-07 13:00:00	NA	1.91158929943456	4.48767043631054
2016	02	07	14	2016-02-07 14:00:00	NA	1.91190743016853	4.96769052305319
2016	02	07	15	2016-02-07 15:00:00	NA	1.91098803105412	6.07480547160932
2016	02	07	16	2016-02-07 16:00:00	NA	1.91126327175448	6.01745346459774
2016	02	07	17	2016-02-07 17:00:00	NA	1.91148975730201	6.31000238708566
2016	02	07	18	2016-02-07 18:00:00	NA	1.91123091948408	8.13712466666867
2016	02	07	19	2016-02-07 19:00:00	NA	1.91318664948475	7.48086176272636
2016	02	07	20	2016-02-07 20:00:00	NA	1.91091028435534	6.97077294272125
2016	02	07	21	2016-02-07 21:00:00	NA	1.9120984439937	6.06093645934081
2016	02	07	22	2016-02-07 22:00:00	NA	1.91166229541668	5.25158047503025
2016	02	07	23	2016-02-07 23:00:00	NA	1.91068327128281	5.31818098573096
2016	02	08	00	2016-02-08 00:00:00	NA	1.90829000494248	6.28603260260522
2016	02	08	01	2016-02-08 01:00:00	NA	1.90976390534027	5.56318784297658
2016	02	08	02	2016-02-08 02:00:00	NA	1.91134412639283	6.21440713410619
2016	02	08	03	2016-02-08 03:00:00	NA	1.90794719485431	6.13703320492378
2016	02	08	04	2016-02-08 04:00:00	NA	1.90794877662156	5.97799271331568
2016	02	08	05	2016-02-08 05:00:00	NA	1.90814252428691	5.81779572296192
2016	02	08	06	2016-02-08 06:00:00	NA	1.90755545478989	6.03125335066342
2016	02	08	07	2016-02-08 07:00:00	NA	1.90557039626153	5.38923016832619
2016	02	08	08	2016-02-08 08:00:00	NA	1.9042629511483	5.75858125773311
2016	02	08	09	2016-02-08 09:00:00	NA	1.90194856308366	5.9374477231635
2016	02	08	10	2016-02-08 10:00:00	NA	1.9020866210445	5.04288006561085
2016	02	08	11	2016-02-08 11:00:00	NA	1.90242910158101	4.69292318954963
2016	02	08	12	2016-02-08 12:00:00	NA	1.90067287049579	4.69851065774941
2016	02	08	13	2016-02-08 13:00:00	NA	1.89953770390023	6.37027500883694
2016	02	08	14	2016-02-08 14:00:00	NA	1.89892618634642	5.94939752867257
2016	02	08	15	2016-02-08 15:00:00	NA	1.89935793884043	5.22806583297736
2016	02	08	16	2016-02-08 16:00:00	NA	1.89718039222395	6.40970316671546
2016	02	08	17	2016-02-08 17:00:00	NA	1.89318879152236	6.85312130755752
2016	02	08	18	2016-02-08 18:00:00	NA	1.89254471629392	5.47483932568306
2016	02	08	19	2016-02-08 19:00:00	NA	1.89373966511184	4.99518707044647
2016	02	08	20	2016-02-08 20:00:00	NA	1.8957058745671	5.52359788287135
2016	02	08	21	2016-02-08 21:00:00	NA	1.89567192389906	4.96296977416256
2016	02	08	22	2016-02-08 22:00:00	NA	1.89456073958919	4.71051503077544
2016	02	08	23	2016-02-08 23:00:00	NA	1.89486817554252	5.17346007075816
2016	02	09	00	2016-02-09 00:00:00	NA	1.89220940145858	5.63698963364952
2016	02	09	01	2016-02-09 01:00:00	NA	1.8908636944725	5.63003199326909
2016	02	09	02	2016-02-09 02:00:00	NA	1.88932355804554	5.5758092538088
2016	02	09	03	2016-02-09 03:00:00	NA	1.88980537160887	5.14171445279957
2016	02	09	04	2016-02-09 04:00:00	NA	1.89345868905618	4.81848971374043
2016	02	09	05	2016-02-09 05:00:00	NA	1.89149882952961	4.93809316898146
2016	02	09	06	2016-02-09 06:00:00	NA	1.88755368923822	4.57617270958079
2016	02	09	07	2016-02-09 07:00:00	NA	1.88798563579771	4.84095519661965
2016	02	09	08	2016-02-09 08:00:00	NA	1.88536257478177	5.18382586619363
2016	02	09	09	2016-02-09 09:00:00	NA	1.88789079150482	5.45044724205621
2016	02	09	10	2016-02-09 10:00:00	NA	1.89058740635822	6.32535333342093
2016	02	09	11	2016-02-09 11:00:00	NA	1.8850197305162	6.85301632875389
2016	02	09	12	2016-02-09 12:00:00	NA	1.88259078977894	5.88152159684029
2016	02	09	13	2016-02-09 13:00:00	NA	1.91849516241739	5.40966103037355
2016	02	09	14	2016-02-09 14:00:00	NA	1.92053840190081	4.81405764772336
2016	02	09	15	2016-02-09 15:00:00	NA	1.95404615735226	4.70139011099114
2016	02	09	16	2016-02-09 16:00:00	NA	1.98915200407234	5.63062749729131
2016	02	09	17	2016-02-09 17:00:00	NA	1.99099105305284	4.82914454632474
2016	02	09	18	2016-02-09 18:00:00	NA	2.10925946424162	5.29194959284909
2016	02	09	19	2016-02-09 19:00:00	NA	2.17083634301777	5.28931372003456
2016	02	09	20	2016-02-09 20:00:00	NA	2.21539545224536	6.01093055644256
2016	02	09	21	2016-02-09 21:00:00	NA	2.26688462266031	5.09646915967998
2016	02	09	22	2016-02-09 22:00:00	NA	2.31009405903291	5.03173777965423
2016	02	09	23	2016-02-09 23:00:00	NA	2.37496404791946	4.94381983397414
2016	02	10	00	2016-02-10 00:00:00	NA	2.38815246079354	5.04046985721521
2016	02	10	01	2016-02-10 01:00:00	NA	2.46334402543321	5.81470184045944
2016	02	10	02	2016-02-10 02:00:00	NA	2.46194216023568	5.56219968653332
2016	02	10	03	2016-02-10 03:00:00	NA	2.47901764436543	6.31437317415773
2016	02	10	04	2016-02-10 04:00:00	NA	2.42687561591992	5.18549982305329
2016	02	10	05	2016-02-10 05:00:00	NA	2.39196590970085	4.7777102553734
2016	02	10	06	2016-02-10 06:00:00	NA	2.32576774220874	4.56538153262724
2016	02	10	07	2016-02-10 07:00:00	NA	2.24842107608181	4.4666730562298
2016	02	10	08	2016-02-10 08:00:00	NA	2.15939542690615	5.69702562644912
2016	02	10	09	2016-02-10 09:00:00	NA	2.11631150452425	5.95466460490107
2016	02	10	10	2016-02-10 10:00:00	NA	2.07189154985893	5.90718597222597
2016	02	10	11	2016-02-10 11:00:00	NA	2.0531102929735	5.46676125978133
2016	02	10	12	2016-02-10 12:00:00	NA	2.02685995041194	6.69477341608951
2016	02	10	13	2016-02-10 13:00:00	NA	2.01495784909406	5.66673206191849
2016	02	10	14	2016-02-10 14:00:00	NA	1.99240252474094	5.9778882797615
2016	02	10	15	2016-02-10 15:00:00	NA	1.9847046689105	6.41782877245005
2016	02	10	16	2016-02-10 16:00:00	NA	1.98742674589626	5.61331749958917
2016	02	10	17	2016-02-10 17:00:00	NA	1.93449608449826	5.5545707783507
2016	02	10	18	2016-02-10 18:00:00	NA	1.93908626639627	5.48337912320341
2016	02	10	19	2016-02-10 19:00:00	NA	1.89853758335334	5.14559470124316
2016	02	10	20	2016-02-10 20:00:00	NA	1.88249654654508	4.91946024215445
2016	02	10	21	2016-02-10 21:00:00	NA	1.88118049237824	5.53632490090342
2016	02	10	22	2016-02-10 22:00:00	NA	1.88157649076751	5.64322894231437
2016	02	10	23	2016-02-10 23:00:00	NA	1.87971418458055	5.50487033820666
2016	02	11	00	2016-02-11 00:00:00	NA	1.8811963724847	5.74429489476111
2016	02	11	01	2016-02-11 01:00:00	NA	1.88196413989243	5.5754231291616
2016	02	11	02	2016-02-11 02:00:00	NA	1.87981363506721	4.79645760234551
2016	02	11	03	2016-02-11 03:00:00	NA	1.88293917913922	6.65692610236287
2016	02	11	04	2016-02-11 04:00:00	NA	1.88394693855026	6.49597473589945
2016	02	11	05	2016-02-11 05:00:00	NA	1.87781905033853	5.57724652442475
2016	02	11	06	2016-02-11 06:00:00	NA	1.87537487653405	5.36360426098355
2016	02	11	07	2016-02-11 07:00:00	NA	1.87512430755051	4.99327662657912
2016	02	11	08	2016-02-11 08:00:00	NA	1.87404664081814	5.2466137035518
2016	02	11	09	2016-02-11 09:00:00	NA	1.87261209916281	4.87864878153836
2016	02	11	10	2016-02-11 10:00:00	NA	1.87432009789313	4.90819615592472
2016	02	11	11	2016-02-11 11:00:00	NA	1.87437876839394	7.10329302384486
2016	02	11	12	2016-02-11 12:00:00	NA	1.87254179427341	7.02448273299595
2016	02	11	13	2016-02-11 13:00:00	NA	1.87125152459479	7.40516753159649
2016	02	11	14	2016-02-11 14:00:00	NA	1.87166468033373	6.79203998000711
2016	02	11	15	2016-02-11 15:00:00	NA	1.87375232980231	6.69136445725875
2016	02	11	16	2016-02-11 16:00:00	NA	1.87488330266116	6.54143904149272
2016	02	11	17	2016-02-11 17:00:00	NA	1.87532229006491	8.47709204098435
2016	02	11	18	2016-02-11 18:00:00	NA	1.87781861007962	6.98040584792614
2016	02	11	19	2016-02-11 19:00:00	NA	1.87760291929869	6.02996574799896
2016	02	11	20	2016-02-11 20:00:00	NA	1.87853757379258	6.93766615326616
2016	02	11	21	2016-02-11 21:00:00	NA	1.88058896691718	6.56035899618479
2016	02	11	22	2016-02-11 22:00:00	NA	1.88081581092223	5.66247477487047
2016	02	11	23	2016-02-11 23:00:00	NA	1.88124859178367	5.54133042174243
2016	02	12	00	2016-02-12 00:00:00	NA	2.00540670595661	5.23625192829715
2016	02	12	01	2016-02-12 01:00:00	NA	2.35276084605661	NA
2016	02	12	02	2016-02-12 02:00:00	NA	2.46878911925614	NA
2016	02	12	03	2016-02-12 03:00:00	NA	2.53653704501174	NA
2016	02	12	04	2016-02-12 04:00:00	NA	2.52702349711544	NA
2016	02	12	05	2016-02-12 05:00:00	NA	2.31460019543481	NA
2016	02	12	06	2016-02-12 06:00:00	NA	2.11304692399331	NA
2016	02	12	07	2016-02-12 07:00:00	NA	2.02709710099455	NA
2016	02	12	08	2016-02-12 08:00:00	NA	1.96818128340733	6.15070699341113
2016	02	12	09	2016-02-12 09:00:00	NA	1.94243053540301	6.01658201397007
2016	02	12	10	2016-02-12 10:00:00	NA	1.94987130916005	6.31476492627186
2016	02	12	11	2016-02-12 11:00:00	NA	1.92021351471913	5.19416019490055
2016	02	12	12	2016-02-12 12:00:00	NA	1.93550062166073	5.5616259123488
2016	02	12	13	2016-02-12 13:00:00	NA	NA	6.7467687380196
2016	02	12	14	2016-02-12 14:00:00	NA	NA	7.41887291356593
2016	02	12	15	2016-02-12 15:00:00	NA	NA	7.59039995121279
2016	02	12	16	2016-02-12 16:00:00	NA	NA	6.59906783209881
2016	02	12	17	2016-02-12 17:00:00	NA	NA	NA
2016	02	12	18	2016-02-12 18:00:00	NA	NA	NA
2016	02	12	19	2016-02-12 19:00:00	NA	NA	NA
2016	02	12	20	2016-02-12 20:00:00	NA	NA	NA
2016	02	12	21	2016-02-12 21:00:00	4.99437125827778	NA	NA
2016	02	12	22	2016-02-12 22:00:00	4.67177552758019	2.26253962681634	NA
2016	02	12	23	2016-02-12 23:00:00	4.23843730376755	2.43847643579307	NA
2016	02	13	00	2016-02-13 00:00:00	4.24330631806074	2.60824642074869	NA
2016	02	13	01	2016-02-13 01:00:00	4.75651497309477	2.57804291184529	NA
2016	02	13	02	2016-02-13 02:00:00	5.26167580058316	2.59819589704785	NA
2016	02	13	03	2016-02-13 03:00:00	6.33969720231689	2.61120727719311	NA
2016	02	13	04	2016-02-13 04:00:00	6.01167158182176	2.64248133256483	NA
2016	02	13	05	2016-02-13 05:00:00	6.66877104154861	2.54682870400962	NA
2016	02	13	06	2016-02-13 06:00:00	6.50752465368035	2.29923065429681	NA
2016	02	13	07	2016-02-13 07:00:00	5.4288214514186	2.22630322309788	NA
2016	02	13	08	2016-02-13 08:00:00	5.55743425802346	2.11916889882846	NA
2016	02	13	09	2016-02-13 09:00:00	5.7982774998208	2.05904101473426	NA
2016	02	13	10	2016-02-13 10:00:00	7.13751969831955	2.04676221591151	NA
2016	02	13	11	2016-02-13 11:00:00	7.31875758781875	1.999331691595	NA
2016	02	13	12	2016-02-13 12:00:00	6.99267203816373	1.88469576219698	NA
2016	02	13	13	2016-02-13 13:00:00	7.15664142703807	1.87510696528548	NA
2016	02	13	14	2016-02-13 14:00:00	7.23616104688261	1.91737812344162	NA
2016	02	13	15	2016-02-13 15:00:00	8.82697936079428	1.87128534317383	NA
2016	02	13	16	2016-02-13 16:00:00	7.19227477968335	1.87394418284532	NA
2016	02	13	17	2016-02-13 17:00:00	7.7329143348553	1.87416960281947	NA
2016	02	13	18	2016-02-13 18:00:00	6.84841978833805	1.87459638481877	NA
2016	02	13	19	2016-02-13 19:00:00	5.72100741325849	1.87755769253963	NA
2016	02	13	20	2016-02-13 20:00:00	5.89484600428277	1.8840750126197	NA
2016	02	13	21	2016-02-13 21:00:00	5.3130987242305	1.89176860668486	NA
2016	02	13	22	2016-02-13 22:00:00	5.23275337481726	1.89679758622794	NA
2016	02	13	23	2016-02-13 23:00:00	4.66067422315351	1.89510226313244	NA
2016	02	14	00	2016-02-14 00:00:00	4.85543578659865	1.89306079591446	NA
2016	02	14	01	2016-02-14 01:00:00	4.9944700529226	1.89132830497357	NA
2016	02	14	02	2016-02-14 02:00:00	5.61038822273581	1.89585933376218	NA
2016	02	14	03	2016-02-14 03:00:00	4.82482699938804	1.8938189498198	NA
2016	02	14	04	2016-02-14 04:00:00	5.19255724693942	1.89291492518448	NA
2016	02	14	05	2016-02-14 05:00:00	5.72988530317889	1.89412891138603	NA
2016	02	14	06	2016-02-14 06:00:00	5.91131599191571	1.91340253770184	NA
2016	02	14	07	2016-02-14 07:00:00	6.05793346821601	1.91779752107916	NA
2016	02	14	08	2016-02-14 08:00:00	5.58456014878391	1.91374388211763	NA
2016	02	14	09	2016-02-14 09:00:00	5.95232662764383	1.90848238208783	NA
2016	02	14	10	2016-02-14 10:00:00	5.51962692431974	1.90448873191786	NA
2016	02	14	11	2016-02-14 11:00:00	5.76911392944631	1.89968712487026	NA
2016	02	14	12	2016-02-14 12:00:00	6.05823498002999	1.89609857852267	NA
2016	02	14	13	2016-02-14 13:00:00	5.84208830715203	1.89238315484202	NA
2016	02	14	14	2016-02-14 14:00:00	7.03066659306597	1.89207047769032	NA
2016	02	14	15	2016-02-14 15:00:00	7.29397998395518	1.89244430202526	NA
2016	02	14	16	2016-02-14 16:00:00	6.73661123045158	1.89152376352171	NA
2016	02	14	17	2016-02-14 17:00:00	3.76028494985602	1.89484494718289	NA
2016	02	14	18	2016-02-14 18:00:00	6.26227770786589	1.89388745717096	NA
2016	02	14	19	2016-02-14 19:00:00	6.72910197802646	1.89220627741009	NA
2016	02	14	20	2016-02-14 20:00:00	5.16182717734775	1.89240092080173	NA
2016	02	14	21	2016-02-14 21:00:00	2.34447148851968	1.89697891618791	NA
2016	02	14	22	2016-02-14 22:00:00	1.92727386709571	1.89888784112089	NA
2016	02	14	23	2016-02-14 23:00:00	1.9239157988924	1.89986780290439	NA
2016	02	15	00	2016-02-15 00:00:00	1.93847787235493	1.90222328486334	NA
2016	02	15	01	2016-02-15 01:00:00	1.98047459814459	1.90362115777057	NA
2016	02	15	02	2016-02-15 02:00:00	1.94955857977638	1.9029832291403	NA
2016	02	15	03	2016-02-15 03:00:00	1.98552599683273	1.90120011365529	NA
2016	02	15	04	2016-02-15 04:00:00	2.07500191894203	1.89912673663832	NA
2016	02	15	05	2016-02-15 05:00:00	2.02971559748102	1.89864663939718	NA
2016	02	15	06	2016-02-15 06:00:00	2.03395957106247	1.89723058003612	NA
2016	02	15	07	2016-02-15 07:00:00	2.03236056969179	1.89677369585195	NA
2016	02	15	08	2016-02-15 08:00:00	2.52551170484275	1.89763654614821	NA
2016	02	15	09	2016-02-15 09:00:00	2.56276469755645	1.89813086640126	NA
2016	02	15	10	2016-02-15 10:00:00	2.81382173442243	1.89863930459809	NA
2016	02	15	11	2016-02-15 11:00:00	2.9626249832017	1.89984050242817	NA
2016	02	15	12	2016-02-15 12:00:00	2.85926937760067	1.89972761921638	NA
2016	02	15	13	2016-02-15 13:00:00	2.98226639296784	1.89779911578714	NA
2016	02	15	14	2016-02-15 14:00:00	3.22517696350627	1.89465003869607	NA
2016	02	15	15	2016-02-15 15:00:00	3.56374892500102	1.88963650510417	NA
2016	02	15	16	2016-02-15 16:00:00	3.07656102859317	1.89161373311711	NA
2016	02	15	17	2016-02-15 17:00:00	2.95621862327944	1.88946413557954	NA
2016	02	15	18	2016-02-15 18:00:00	3.01801282525709	1.88909775766057	NA
2016	02	15	19	2016-02-15 19:00:00	2.93746889914575	1.88518441729525	NA
2016	02	15	20	2016-02-15 20:00:00	2.1473501682551	1.88377521102139	NA
2016	02	15	21	2016-02-15 21:00:00	2.56214277561531	1.88116732360509	NA
2016	02	15	22	2016-02-15 22:00:00	2.43529675976695	1.88178867289117	NA
2016	02	15	23	2016-02-15 23:00:00	2.15304945484637	1.8786894051914	NA
2016	02	16	00	2016-02-16 00:00:00	1.92092092401758	1.88125225336081	NA
2016	02	16	01	2016-02-16 01:00:00	1.95069002053888	1.88482330089808	NA
2016	02	16	02	2016-02-16 02:00:00	1.9288501206796	1.88531125538934	NA
2016	02	16	03	2016-02-16 03:00:00	1.99814754478287	1.88491321714308	NA
2016	02	16	04	2016-02-16 04:00:00	2.04102381929783	1.87940605971007	NA
2016	02	16	05	2016-02-16 05:00:00	2.04271815112886	1.87629823934215	NA
2016	02	16	06	2016-02-16 06:00:00	2.22942681824181	1.87571298172436	NA
2016	02	16	07	2016-02-16 07:00:00	3.03828077567828	1.87757162640264	NA
2016	02	16	08	2016-02-16 08:00:00	3.36988531147396	1.8794384489862	NA
2016	02	16	09	2016-02-16 09:00:00	3.40771162194601	1.87776715238235	NA
2016	02	16	10	2016-02-16 10:00:00	3.34450184232207	1.87415744149589	NA
2016	02	16	11	2016-02-16 11:00:00	3.80604873297857	1.87504701726669	NA
2016	02	16	12	2016-02-16 12:00:00	3.08518498481077	1.87241639798674	NA
2016	02	16	13	2016-02-16 13:00:00	4.01025902214066	1.87209714339625	NA
2016	02	16	14	2016-02-16 14:00:00	5.81170994577955	1.87230533370193	NA
2016	02	16	15	2016-02-16 15:00:00	4.70247883071977	1.87153917626721	NA
2016	02	16	16	2016-02-16 16:00:00	4.30775921522637	1.86990399480423	NA
2016	02	16	17	2016-02-16 17:00:00	3.51889003912427	1.8689826425095	NA
2016	02	16	18	2016-02-16 18:00:00	3.07572372250367	1.87078115321406	NA
2016	02	16	19	2016-02-16 19:00:00	2.88499329563521	1.87182695183038	NA
2016	02	16	20	2016-02-16 20:00:00	2.7769075705732	1.86997985247166	NA
2016	02	16	21	2016-02-16 21:00:00	2.46346681854259	1.87241160185416	NA
2016	02	16	22	2016-02-16 22:00:00	2.6127404380149	1.87266519965353	NA
2016	02	16	23	2016-02-16 23:00:00	2.70552107904003	1.87205606388457	NA
2016	02	17	00	2016-02-17 00:00:00	2.64159432013827	1.86802350008406	NA
2016	02	17	01	2016-02-17 01:00:00	3.90285626309662	1.86768356440365	NA
2016	02	17	02	2016-02-17 02:00:00	2.87600181970175	1.8677111437757	NA
2016	02	17	03	2016-02-17 03:00:00	2.73936756886826	1.86768715582139	NA
2016	02	17	04	2016-02-17 04:00:00	2.84054349679558	1.86794303440095	NA
2016	02	17	05	2016-02-17 05:00:00	2.74089903013581	1.86705328107484	NA
2016	02	17	06	2016-02-17 06:00:00	3.00129297715961	1.86927570305326	NA
2016	02	17	07	2016-02-17 07:00:00	2.99671228305858	1.87575062937951	NA
2016	02	17	08	2016-02-17 08:00:00	2.73364970398407	1.87904027383537	NA
2016	02	17	09	2016-02-17 09:00:00	2.70351042667872	1.8905006890077	NA
2016	02	17	10	2016-02-17 10:00:00	2.69958646857779	1.87836231783073	NA
2016	02	17	11	2016-02-17 11:00:00	3.00934886038516	1.88388282416803	NA
2016	02	17	12	2016-02-17 12:00:00	2.94257666521289	1.88362286469025	NA
2016	02	17	13	2016-02-17 13:00:00	2.82349955724853	1.88287622016073	NA
2016	02	17	14	2016-02-17 14:00:00	3.57897551002822	1.89238835181361	NA
2016	02	17	15	2016-02-17 15:00:00	3.32432576321167	1.87756499943205	NA
2016	02	17	16	2016-02-17 16:00:00	2.91481101787303	1.88244128445319	NA
2016	02	17	17	2016-02-17 17:00:00	3.7409816401451	1.90464240529317	NA
2016	02	17	18	2016-02-17 18:00:00	3.78640443857612	1.92533933295243	NA
2016	02	17	19	2016-02-17 19:00:00	3.40476106788691	1.92685857810702	NA
2016	02	17	20	2016-02-17 20:00:00	2.87383952761893	1.91790698262226	NA
2016	02	17	21	2016-02-17 21:00:00	2.86551391919173	1.90550170571314	NA
2016	02	17	22	2016-02-17 22:00:00	2.99255826767134	1.98425278256659	NA
2016	02	17	23	2016-02-17 23:00:00	2.74947831558565	2.05255905756112	NA
2016	02	18	00	2016-02-18 00:00:00	3.21409228084741	2.06981297509697	NA
2016	02	18	01	2016-02-18 01:00:00	3.30896641701834	2.0778479399567	NA
2016	02	18	02	2016-02-18 02:00:00	3.59871982582588	2.09678492703802	NA
2016	02	18	03	2016-02-18 03:00:00	4.18111330614669	2.10642220440924	NA
2016	02	18	04	2016-02-18 04:00:00	4.87381430044826	2.09399443678702	NA
2016	02	18	05	2016-02-18 05:00:00	5.87521642998915	2.06103086113982	NA
2016	02	18	06	2016-02-18 06:00:00	5.81729279249353	2.06163179310124	NA
2016	02	18	07	2016-02-18 07:00:00	5.4405531626584	2.01606569840519	NA
2016	02	18	08	2016-02-18 08:00:00	4.56614000043718	1.92489048818641	NA
2016	02	18	09	2016-02-18 09:00:00	3.8047274493409	1.88282140786408	NA
2016	02	18	10	2016-02-18 10:00:00	4.99505011606088	1.87036271353921	NA
2016	02	18	11	2016-02-18 11:00:00	4.84621152473685	1.86960570435011	NA
2016	02	18	12	2016-02-18 12:00:00	4.66725467530049	1.87291307644318	NA
2016	02	18	13	2016-02-18 13:00:00	4.09147814158138	1.87746421470792	NA
2016	02	18	14	2016-02-18 14:00:00	4.41469487540736	1.90619261840024	NA
2016	02	18	15	2016-02-18 15:00:00	4.01752790212646	2.15143985796047	NA
2016	02	18	16	2016-02-18 16:00:00	3.95303933653219	2.20661440144996	NA
2016	02	18	17	2016-02-18 17:00:00	2.95771982535011	2.04766608864629	NA
2016	02	18	18	2016-02-18 18:00:00	NA	1.90421346608518	NA
2016	02	18	19	2016-02-18 19:00:00	NA	1.87986844754508	NA
2016	02	18	20	2016-02-18 20:00:00	NA	1.8941069691987	NA
2016	02	18	21	2016-02-18 21:00:00	NA	1.90586744345105	NA
2016	02	18	22	2016-02-18 22:00:00	NA	1.91052836528414	NA
2016	02	18	23	2016-02-18 23:00:00	NA	1.91274623962326	NA
2016	02	19	00	2016-02-19 00:00:00	NA	1.91114581175172	NA
2016	02	19	01	2016-02-19 01:00:00	2.072926422989	1.91480882597513	NA
2016	02	19	02	2016-02-19 02:00:00	2.13183517766162	1.91269753890711	NA
2016	02	19	03	2016-02-19 03:00:00	2.27123443320431	1.91465127358878	NA
2016	02	19	04	2016-02-19 04:00:00	2.18942232057614	1.91410138976207	NA
2016	02	19	05	2016-02-19 05:00:00	2.80063425623946	1.9110636313535	NA
2016	02	19	06	2016-02-19 06:00:00	2.92002388725547	1.91239440938472	NA
2016	02	19	07	2016-02-19 07:00:00	2.27241341375275	1.91181152518512	NA
2016	02	19	08	2016-02-19 08:00:00	2.14741679844474	1.91109216228333	NA
2016	02	19	09	2016-02-19 09:00:00	2.4188285804464	1.91279237748138	NA
2016	02	19	10	2016-02-19 10:00:00	2.70120253678447	1.91428372039539	NA
2016	02	19	11	2016-02-19 11:00:00	3.23993606653562	1.91398325009759	NA
2016	02	19	12	2016-02-19 12:00:00	3.66506226078973	1.91676383022793	NA
2016	02	19	13	2016-02-19 13:00:00	2.89677947348169	1.91790961536472	NA
2016	02	19	14	2016-02-19 14:00:00	2.4534690340541	1.91949913444865	NA
2016	02	19	15	2016-02-19 15:00:00	3.29963729282903	1.91663848471264	NA
2016	02	19	16	2016-02-19 16:00:00	2.44903727869854	1.91652687458122	NA
2016	02	19	17	2016-02-19 17:00:00	2.22525993387616	1.91608567087035	NA
2016	02	19	18	2016-02-19 18:00:00	2.11735764087018	1.91806487305594	NA
2016	02	19	19	2016-02-19 19:00:00	2.15115272436656	1.91726827049407	NA
2016	02	19	20	2016-02-19 20:00:00	2.1229144123918	1.92046072709101	NA
2016	02	19	21	2016-02-19 21:00:00	2.10659658824113	1.92062187385903	NA
2016	02	19	22	2016-02-19 22:00:00	2.19312584566869	1.9176171280525	NA
2016	02	19	23	2016-02-19 23:00:00	2.18407286217826	1.91541691574612	NA
2016	02	20	00	2016-02-20 00:00:00	2.31176566505523	1.91348797280313	NA
2016	02	20	01	2016-02-20 01:00:00	2.75868084899142	1.92357859830723	NA
2016	02	20	02	2016-02-20 02:00:00	2.7538712432352	1.95635766109063	NA
2016	02	20	03	2016-02-20 03:00:00	3.55301219788375	1.95681963209505	NA
2016	02	20	04	2016-02-20 04:00:00	4.13235565454755	1.92694362472469	NA
2016	02	20	05	2016-02-20 05:00:00	3.08034805959288	1.92990178771311	NA
2016	02	20	06	2016-02-20 06:00:00	2.93255918682662	1.92560813530982	NA
2016	02	20	07	2016-02-20 07:00:00	2.38000212678805	1.93277662900346	NA
2016	02	20	08	2016-02-20 08:00:00	4.05446002320258	1.93354431331469	NA
2016	02	20	09	2016-02-20 09:00:00	4.88583812115203	1.92886278417235	NA
2016	02	20	10	2016-02-20 10:00:00	3.69951233308187	1.93284121306779	NA
2016	02	20	11	2016-02-20 11:00:00	3.16389914276947	1.92794561809081	NA
2016	02	20	12	2016-02-20 12:00:00	3.77135878823673	1.93565570823995	NA
2016	02	20	13	2016-02-20 13:00:00	3.43581416329463	1.93220574455232	NA
2016	02	20	14	2016-02-20 14:00:00	2.84026549988168	1.9124164922861	NA
2016	02	20	15	2016-02-20 15:00:00	3.86390176804777	1.89521304909299	NA
2016	02	20	16	2016-02-20 16:00:00	3.48465952164537	1.89558532343836	NA
2016	02	20	17	2016-02-20 17:00:00	2.66059569134443	1.90121526704386	NA
2016	02	20	18	2016-02-20 18:00:00	2.22357481277761	1.90897272704434	NA
2016	02	20	19	2016-02-20 19:00:00	2.22528997655258	1.91491175084473	NA
2016	02	20	20	2016-02-20 20:00:00	1.95927804306481	1.91960904780164	NA
2016	02	20	21	2016-02-20 21:00:00	1.92982306202844	1.92299369739797	NA
2016	02	20	22	2016-02-20 22:00:00	1.9327438825619	NA	NA
2016	02	20	23	2016-02-20 23:00:00	1.94793685923064	NA	NA
2016	02	21	00	2016-02-21 00:00:00	2.03961713226915	NA	NA
2016	02	21	01	2016-02-21 01:00:00	2.06436811929553	NA	NA
2016	02	21	02	2016-02-21 02:00:00	2.14932605040163	NA	NA
2016	02	21	03	2016-02-21 03:00:00	2.20293170692734	NA	NA
2016	02	21	04	2016-02-21 04:00:00	2.10889259534283	NA	NA
2016	02	21	05	2016-02-21 05:00:00	2.29180604458643	NA	NA
2016	02	21	06	2016-02-21 06:00:00	2.39155386872545	NA	NA
2016	02	21	07	2016-02-21 07:00:00	2.37211270842588	NA	NA
2016	02	21	08	2016-02-21 08:00:00	2.40839748827816	NA	NA
2016	02	21	09	2016-02-21 09:00:00	2.45599017450064	NA	NA
2016	02	21	10	2016-02-21 10:00:00	2.75279102790522	NA	NA
2016	02	21	11	2016-02-21 11:00:00	2.79406936216125	NA	NA
2016	02	21	12	2016-02-21 12:00:00	2.60606284658315	NA	NA
2016	02	21	13	2016-02-21 13:00:00	2.73308441687839	NA	NA
2016	02	21	14	2016-02-21 14:00:00	3.13934876831746	NA	NA
2016	02	21	15	2016-02-21 15:00:00	2.68744207559441	NA	NA
2016	02	21	16	2016-02-21 16:00:00	2.30347508200322	NA	NA
2016	02	21	17	2016-02-21 17:00:00	2.08610319159941	NA	NA
2016	02	21	18	2016-02-21 18:00:00	2.02989622364856	NA	NA
2016	02	21	19	2016-02-21 19:00:00	2.04654852807353	NA	NA
2016	02	21	20	2016-02-21 20:00:00	2.10839816295002	NA	NA
2016	02	21	21	2016-02-21 21:00:00	2.11623845556413	NA	NA
2016	02	21	22	2016-02-21 22:00:00	2.17060440351968	NA	NA
2016	02	21	23	2016-02-21 23:00:00	2.24125703911299	NA	NA
2016	02	22	00	2016-02-22 00:00:00	2.41897327666297	NA	NA
2016	02	22	01	2016-02-22 01:00:00	2.76355752368402	NA	NA
2016	02	22	02	2016-02-22 02:00:00	2.65386943490515	NA	NA
2016	02	22	03	2016-02-22 03:00:00	2.37101129459516	NA	NA
2016	02	22	04	2016-02-22 04:00:00	2.45408397563544	NA	NA
2016	02	22	05	2016-02-22 05:00:00	2.75260377129233	NA	NA
2016	02	22	06	2016-02-22 06:00:00	2.43078241485533	NA	NA
2016	02	22	07	2016-02-22 07:00:00	2.44979088622832	NA	NA
2016	02	22	08	2016-02-22 08:00:00	2.78578524811122	NA	NA
2016	02	22	09	2016-02-22 09:00:00	3.28179370182192	NA	NA
2016	02	22	10	2016-02-22 10:00:00	3.33880936889412	NA	NA
2016	02	22	11	2016-02-22 11:00:00	2.39639549387309	NA	NA
2016	02	22	12	2016-02-22 12:00:00	2.48117944295578	NA	NA
2016	02	22	13	2016-02-22 13:00:00	3.05218323961676	NA	NA
2016	02	22	14	2016-02-22 14:00:00	2.70869516886889	NA	NA
2016	02	22	15	2016-02-22 15:00:00	3.2361802726135	NA	NA
2016	02	22	16	2016-02-22 16:00:00	2.96120676815024	NA	NA
2016	02	22	17	2016-02-22 17:00:00	2.90069286492415	NA	NA
2016	02	22	18	2016-02-22 18:00:00	2.96178663705119	NA	NA
2016	02	22	19	2016-02-22 19:00:00	2.77512644156532	NA	NA
2016	02	22	20	2016-02-22 20:00:00	2.66062354154748	NA	NA
2016	02	22	21	2016-02-22 21:00:00	2.45323972102785	NA	NA
2016	02	22	22	2016-02-22 22:00:00	2.46548952353146	NA	NA
2016	02	22	23	2016-02-22 23:00:00	2.23979092929108	NA	NA
2016	02	23	00	2016-02-23 00:00:00	2.12910513645653	NA	NA
2016	02	23	01	2016-02-23 01:00:00	2.04440864895514	NA	NA
2016	02	23	02	2016-02-23 02:00:00	2.01796032003952	NA	NA
2016	02	23	03	2016-02-23 03:00:00	1.99819047629808	NA	NA
2016	02	23	04	2016-02-23 04:00:00	2.00083509233054	NA	NA
2016	02	23	05	2016-02-23 05:00:00	2.01394915853539	NA	NA
2016	02	23	06	2016-02-23 06:00:00	2.06035269882106	NA	NA
2016	02	23	07	2016-02-23 07:00:00	2.13706444194121	NA	NA
2016	02	23	08	2016-02-23 08:00:00	2.17495294174975	NA	NA
2016	02	23	09	2016-02-23 09:00:00	2.21528031552761	NA	NA
2016	02	23	10	2016-02-23 10:00:00	2.18064604347722	NA	NA
2016	02	23	11	2016-02-23 11:00:00	2.29676284479836	NA	NA
2016	02	23	12	2016-02-23 12:00:00	2.30261359581324	NA	NA
2016	02	23	13	2016-02-23 13:00:00	2.55547190471409	NA	NA
2016	02	23	14	2016-02-23 14:00:00	2.29024873431698	NA	NA
2016	02	23	15	2016-02-23 15:00:00	2.18534850814398	NA	NA
2016	02	23	16	2016-02-23 16:00:00	2.08793702917012	NA	NA
2016	02	23	17	2016-02-23 17:00:00	2.04490471687481	NA	NA
2016	02	23	18	2016-02-23 18:00:00	1.9933686274339	NA	NA
2016	02	23	19	2016-02-23 19:00:00	1.95793513290683	NA	NA
2016	02	23	20	2016-02-23 20:00:00	1.95043257785067	NA	NA
2016	02	23	21	2016-02-23 21:00:00	1.95064569881926	NA	NA
2016	02	23	22	2016-02-23 22:00:00	1.97136970810731	NA	NA
2016	02	23	23	2016-02-23 23:00:00	1.97745194739648	NA	NA
2016	02	24	00	2016-02-24 00:00:00	2.01422436130043	NA	NA
2016	02	24	01	2016-02-24 01:00:00	2.45951819119897	NA	NA
2016	02	24	02	2016-02-24 02:00:00	2.95362703959176	NA	NA
2016	02	24	03	2016-02-24 03:00:00	3.47750488640695	NA	NA
2016	02	24	04	2016-02-24 04:00:00	2.43954007037941	NA	NA
2016	02	24	05	2016-02-24 05:00:00	2.36982625952748	NA	NA
2016	02	24	06	2016-02-24 06:00:00	2.63670806772217	NA	NA
2016	02	24	07	2016-02-24 07:00:00	2.73396773476028	NA	NA
2016	02	24	08	2016-02-24 08:00:00	2.68678918967531	NA	NA
2016	02	24	09	2016-02-24 09:00:00	2.66482933392038	NA	NA
2016	02	24	10	2016-02-24 10:00:00	2.46846113571578	NA	NA
2016	02	24	11	2016-02-24 11:00:00	2.52282728480259	NA	NA
2016	02	24	12	2016-02-24 12:00:00	2.5314971753214	NA	NA
2016	02	24	13	2016-02-24 13:00:00	2.59118105266581	NA	NA
2016	02	24	14	2016-02-24 14:00:00	2.55765909205435	NA	NA
2016	02	24	15	2016-02-24 15:00:00	2.39189488666286	NA	NA
2016	02	24	16	2016-02-24 16:00:00	2.39059805470858	NA	NA
2016	02	24	17	2016-02-24 17:00:00	2.3821931552472	NA	NA
2016	02	24	18	2016-02-24 18:00:00	2.35477800655981	NA	NA
2016	02	24	19	2016-02-24 19:00:00	2.32128165109261	NA	NA
2016	02	24	20	2016-02-24 20:00:00	2.36548677356759	NA	NA
2016	02	24	21	2016-02-24 21:00:00	2.45682634073116	NA	NA
2016	02	24	22	2016-02-24 22:00:00	2.47901671570324	NA	NA
2016	02	24	23	2016-02-24 23:00:00	2.47046080738056	NA	NA
2016	02	25	00	2016-02-25 00:00:00	2.51935239665131	NA	NA
2016	02	25	01	2016-02-25 01:00:00	2.58180247739018	NA	NA
2016	02	25	02	2016-02-25 02:00:00	3.06525937510476	NA	NA
2016	02	25	03	2016-02-25 03:00:00	2.69659209507035	NA	NA
2016	02	25	04	2016-02-25 04:00:00	2.65685835899395	NA	NA
2016	02	25	05	2016-02-25 05:00:00	2.48920834533809	NA	NA
2016	02	25	06	2016-02-25 06:00:00	2.46812142326719	NA	NA
2016	02	25	07	2016-02-25 07:00:00	2.44502024059114	NA	NA
2016	02	25	08	2016-02-25 08:00:00	2.93620931523132	NA	NA
2016	02	25	09	2016-02-25 09:00:00	2.71779384015842	NA	NA
2016	02	25	10	2016-02-25 10:00:00	2.43409568457018	NA	NA
2016	02	25	11	2016-02-25 11:00:00	2.94130793147043	NA	NA
2016	02	25	12	2016-02-25 12:00:00	3.13260194452034	NA	NA
2016	02	25	13	2016-02-25 13:00:00	3.18664489217576	NA	NA
2016	02	25	14	2016-02-25 14:00:00	2.88252982645554	NA	NA
2016	02	25	15	2016-02-25 15:00:00	2.7762406270966	NA	NA
2016	02	25	16	2016-02-25 16:00:00	2.98388027665042	NA	NA
2016	02	25	17	2016-02-25 17:00:00	2.62606599305043	NA	NA
2016	02	25	18	2016-02-25 18:00:00	2.64583518456214	NA	NA
2016	02	25	19	2016-02-25 19:00:00	2.51198287223654	NA	NA
2016	02	25	20	2016-02-25 20:00:00	2.36480328998813	NA	NA
2016	02	25	21	2016-02-25 21:00:00	2.32691663615505	NA	NA
2016	02	25	22	2016-02-25 22:00:00	2.34749183346729	NA	NA
2016	02	25	23	2016-02-25 23:00:00	2.33038935193202	NA	NA
2016	02	26	00	2016-02-26 00:00:00	2.32895029011311	NA	NA
2016	02	26	01	2016-02-26 01:00:00	2.89133201199637	NA	NA
2016	02	26	02	2016-02-26 02:00:00	3.13459375979234	NA	NA
2016	02	26	03	2016-02-26 03:00:00	2.55081547445779	NA	NA
2016	02	26	04	2016-02-26 04:00:00	2.45931296542773	NA	NA
2016	02	26	05	2016-02-26 05:00:00	2.56033750951078	NA	NA
2016	02	26	06	2016-02-26 06:00:00	2.24523047700489	NA	NA
2016	02	26	07	2016-02-26 07:00:00	2.62259669087728	NA	NA
2016	02	26	08	2016-02-26 08:00:00	3.0455510678511	NA	NA
2016	02	26	09	2016-02-26 09:00:00	2.8712491913529	NA	NA
2016	02	26	10	2016-02-26 10:00:00	2.62470044196875	NA	NA
2016	02	26	11	2016-02-26 11:00:00	2.37076909311938	NA	NA
2016	02	26	12	2016-02-26 12:00:00	2.7196628661114	NA	NA
2016	02	26	13	2016-02-26 13:00:00	2.82878571505024	NA	NA
2016	02	26	14	2016-02-26 14:00:00	2.72791183873508	NA	NA
2016	02	26	15	2016-02-26 15:00:00	3.64985666945622	NA	NA
2016	02	26	16	2016-02-26 16:00:00	2.8616892224486	NA	NA
2016	02	26	17	2016-02-26 17:00:00	2.5293083794709	NA	NA
2016	02	26	18	2016-02-26 18:00:00	2.41005821316269	NA	NA
2016	02	26	19	2016-02-26 19:00:00	2.35664978261418	NA	NA
2016	02	26	20	2016-02-26 20:00:00	2.30382472554462	NA	NA
2016	02	26	21	2016-02-26 21:00:00	2.34089976777106	NA	NA
2016	02	26	22	2016-02-26 22:00:00	2.33639239762185	NA	NA
2016	02	26	23	2016-02-26 23:00:00	2.41303830666498	NA	NA
2016	02	27	00	2016-02-27 00:00:00	2.40747958062926	NA	NA
2016	02	27	01	2016-02-27 01:00:00	2.86352061269425	NA	NA
2016	02	27	02	2016-02-27 02:00:00	3.18141831439248	NA	NA
2016	02	27	03	2016-02-27 03:00:00	2.47107767625613	NA	NA
2016	02	27	04	2016-02-27 04:00:00	2.43953709348022	NA	NA
2016	02	27	05	2016-02-27 05:00:00	2.480270207304	NA	NA
2016	02	27	06	2016-02-27 06:00:00	2.49559818214223	NA	NA
2016	02	27	07	2016-02-27 07:00:00	2.52175947416488	NA	NA
2016	02	27	08	2016-02-27 08:00:00	2.38582849506207	1.95351212676526	NA
2016	02	27	09	2016-02-27 09:00:00	2.59143564133714	1.94748822159667	NA
2016	02	27	10	2016-02-27 10:00:00	2.69756684616562	1.94974851901478	NA
2016	02	27	11	2016-02-27 11:00:00	2.75902387253777	1.94681717653875	NA
2016	02	27	12	2016-02-27 12:00:00	2.96145361755855	1.97563928153686	NA
2016	02	27	13	2016-02-27 13:00:00	3.34963527469927	1.95985596250419	NA
2016	02	27	14	2016-02-27 14:00:00	3.35408382599747	1.94057451489441	NA
2016	02	27	15	2016-02-27 15:00:00	3.44432881663265	1.93533129221952	NA
2016	02	27	16	2016-02-27 16:00:00	3.21188710730324	1.91479185842265	NA
2016	02	27	17	2016-02-27 17:00:00	3.15997758324771	1.9083422886917	NA
2016	02	27	18	2016-02-27 18:00:00	2.77566153308402	1.90022258579721	NA
2016	02	27	19	2016-02-27 19:00:00	2.58776565826074	1.89963956817794	NA
2016	02	27	20	2016-02-27 20:00:00	2.49064289362639	1.90143442037046	NA
2016	02	27	21	2016-02-27 21:00:00	2.57359606069982	1.90593032876737	NA
2016	02	27	22	2016-02-27 22:00:00	2.58803534842024	1.90554938157597	NA
2016	02	27	23	2016-02-27 23:00:00	2.10579293586638	1.9059435379713	NA
2016	02	28	00	2016-02-28 00:00:00	1.94196319375489	1.90598429053383	NA
2016	02	28	01	2016-02-28 01:00:00	2.01643886013276	1.90585221274875	NA
2016	02	28	02	2016-02-28 02:00:00	2.03669070799969	1.90671518737729	NA
2016	02	28	03	2016-02-28 03:00:00	2.10667597938044	1.90337926647611	NA
2016	02	28	04	2016-02-28 04:00:00	2.03655068821917	1.90162663433639	NA
2016	02	28	05	2016-02-28 05:00:00	2.02658632080242	1.90074520879271	NA
2016	02	28	06	2016-02-28 06:00:00	2.03639708920727	1.90333745205728	NA
2016	02	28	07	2016-02-28 07:00:00	1.99218641871027	1.90468042590155	NA
2016	02	28	08	2016-02-28 08:00:00	2.05930590343881	1.90619521905446	NA
2016	02	28	09	2016-02-28 09:00:00	2.07272782308308	1.90705279299314	NA
2016	02	28	10	2016-02-28 10:00:00	2.06095828864771	1.90638019478741	NA
2016	02	28	11	2016-02-28 11:00:00	2.14633580725878	1.90915074198366	NA
2016	02	28	12	2016-02-28 12:00:00	2.15848060590304	1.90215481481229	NA
2016	02	28	13	2016-02-28 13:00:00	2.2742698179121	1.90136484486803	NA
2016	02	28	14	2016-02-28 14:00:00	2.27391705773963	1.90337627714263	NA
2016	02	28	15	2016-02-28 15:00:00	2.11225108560076	1.90171665613459	NA
2016	02	28	16	2016-02-28 16:00:00	2.03693932840796	1.90500674232656	NA
2016	02	28	17	2016-02-28 17:00:00	1.95261171708975	1.90712176940133	NA
2016	02	28	18	2016-02-28 18:00:00	1.95086711287275	1.90824470396214	NA
2016	02	28	19	2016-02-28 19:00:00	1.991211706972	1.90708278310267	NA
2016	02	28	20	2016-02-28 20:00:00	1.99950724280777	1.90551482022162	NA
2016	02	28	21	2016-02-28 21:00:00	2.01020069617178	1.90510247431528	NA
2016	02	28	22	2016-02-28 22:00:00	1.99995558245507	1.90476457353844	NA
2016	02	28	23	2016-02-28 23:00:00	2.0399272086364	1.90978257765945	NA
2016	02	29	00	2016-02-29 00:00:00	2.14545803443306	1.9108746431108	NA
2016	02	29	01	2016-02-29 01:00:00	2.60856321324038	1.90645630779255	NA
2016	02	29	02	2016-02-29 02:00:00	2.94152688013824	1.91180283150889	NA
2016	02	29	03	2016-02-29 03:00:00	2.36783227456938	1.90922621511304	NA
2016	02	29	04	2016-02-29 04:00:00	2.23311223540059	1.90916398006128	NA
2016	02	29	05	2016-02-29 05:00:00	2.08498105218525	1.90853274886207	NA
2016	02	29	06	2016-02-29 06:00:00	2.58521423011057	1.90900196950366	NA
2016	02	29	07	2016-02-29 07:00:00	2.80732742943062	1.90733766811989	NA
2016	02	29	08	2016-02-29 08:00:00	2.6056462073607	1.90586663750545	NA
2016	02	29	09	2016-02-29 09:00:00	2.26359527315085	1.90481096568134	NA
2016	02	29	10	2016-02-29 10:00:00	2.3970783636625	1.90641223373302	NA
2016	02	29	11	2016-02-29 11:00:00	2.49108137457618	1.90528482867052	NA
2016	02	29	12	2016-02-29 12:00:00	2.5279575110172	1.90327425547203	NA
2016	02	29	13	2016-02-29 13:00:00	2.73009615859445	1.90394393386511	NA
2016	02	29	14	2016-02-29 14:00:00	3.21834611728897	1.90425295878882	NA
2016	02	29	15	2016-02-29 15:00:00	2.70966595721156	1.90564572799608	NA
2016	02	29	16	2016-02-29 16:00:00	2.78140826170102	1.90524837436118	NA
2016	02	29	17	2016-02-29 17:00:00	2.46556807728712	1.90568420777504	NA
2016	02	29	18	2016-02-29 18:00:00	1.9379418296427	1.90696799827053	NA
2016	02	29	19	2016-02-29 19:00:00	1.91721948059196	1.90694104571347	NA
2016	02	29	20	2016-02-29 20:00:00	1.91474137191535	1.90940925712638	NA
2016	02	29	21	2016-02-29 21:00:00	1.92707721016169	1.91300471893088	NA
2016	02	29	22	2016-02-29 22:00:00	1.94400559094031	1.912594949375	NA
2016	02	29	23	2016-02-29 23:00:00	1.94105858076589	1.91141516218902	NA
2016	03	01	00	2016-03-01 00:00:00	2.00751311372949	1.9101938122543	NA
2016	03	01	01	2016-03-01 01:00:00	2.09269024175479	1.90793805539595	NA
2016	03	01	02	2016-03-01 02:00:00	2.22549181596952	1.91042067577772	NA
2016	03	01	03	2016-03-01 03:00:00	2.34769508543943	1.91177133695464	NA
2016	03	01	04	2016-03-01 04:00:00	2.05774327912876	1.91006984362614	NA
2016	03	01	05	2016-03-01 05:00:00	2.04598854008738	1.90492666001249	NA
2016	03	01	06	2016-03-01 06:00:00	2.49900351751495	1.90582844448515	NA
2016	03	01	07	2016-03-01 07:00:00	2.14718209665944	1.90469936642368	NA
2016	03	01	08	2016-03-01 08:00:00	2.10668945678272	1.90444196723156	NA
2016	03	01	09	2016-03-01 09:00:00	2.06078085589704	1.91172638186413	NA
2016	03	01	10	2016-03-01 10:00:00	2.02055007500429	1.90721787993999	NA
2016	03	01	11	2016-03-01 11:00:00	2.21219732149238	1.91208159501911	NA
2016	03	01	12	2016-03-01 12:00:00	3.3229092870484	1.90873643561092	NA
2016	03	01	13	2016-03-01 13:00:00	3.20810833013945	1.90763827379384	NA
2016	03	01	14	2016-03-01 14:00:00	2.62732053762011	1.91132535328074	NA
2016	03	01	15	2016-03-01 15:00:00	2.39455230722243	1.90727611728578	NA
2016	03	01	16	2016-03-01 16:00:00	2.11408518062583	1.90691413483536	NA
2016	03	01	17	2016-03-01 17:00:00	2.05444615319088	1.90495057971948	NA
2016	03	01	18	2016-03-01 18:00:00	2.05962000242703	1.90413441333892	NA
2016	03	01	19	2016-03-01 19:00:00	2.09456718285731	1.90443729663094	NA
2016	03	01	20	2016-03-01 20:00:00	2.12366300103998	1.90635468442955	NA
2016	03	01	21	2016-03-01 21:00:00	2.12490250445561	1.90386252579807	NA
2016	03	01	22	2016-03-01 22:00:00	2.11185946073745	1.90113563925889	NA
2016	03	01	23	2016-03-01 23:00:00	2.15045878894429	1.89859146114015	NA
2016	03	02	00	2016-03-02 00:00:00	2.31970044317549	1.89432395571262	NA
2016	03	02	01	2016-03-02 01:00:00	2.39995069596838	1.89580681111863	NA
2016	03	02	02	2016-03-02 02:00:00	2.55903070220912	1.90850953056682	NA
2016	03	02	03	2016-03-02 03:00:00	2.57889070887015	1.90444744836168	NA
2016	03	02	04	2016-03-02 04:00:00	2.53491435833154	1.90929415513672	NA
2016	03	02	05	2016-03-02 05:00:00	2.28792030873643	1.91668003058352	NA
2016	03	02	06	2016-03-02 06:00:00	2.63096609719688	1.91170579055943	NA
2016	03	02	07	2016-03-02 07:00:00	2.63617590698049	1.91709163414767	NA
2016	03	02	08	2016-03-02 08:00:00	2.93366627897545	1.91496608071529	NA
2016	03	02	09	2016-03-02 09:00:00	3.07478386843885	1.90832681289968	NA
2016	03	02	10	2016-03-02 10:00:00	2.86235941917101	1.89557035362944	NA
2016	03	02	11	2016-03-02 11:00:00	2.20084747712815	1.89867552564579	NA
2016	03	02	12	2016-03-02 12:00:00	2.20830855584269	1.8975248498331	NA
2016	03	02	13	2016-03-02 13:00:00	2.1382491493372	1.89430445416029	NA
2016	03	02	14	2016-03-02 14:00:00	2.16050541060561	1.89366121155076	NA
2016	03	02	15	2016-03-02 15:00:00	2.00195145310649	1.89320983420646	NA
2016	03	02	16	2016-03-02 16:00:00	1.91877995405799	1.89628814973252	NA
2016	03	02	17	2016-03-02 17:00:00	1.91717628794505	1.90572296197458	NA
2016	03	02	18	2016-03-02 18:00:00	1.91637404706653	1.9106319234269	NA
2016	03	02	19	2016-03-02 19:00:00	1.92053683318011	1.91119499670336	NA
2016	03	02	20	2016-03-02 20:00:00	1.91918988801458	1.90976413526812	NA
2016	03	02	21	2016-03-02 21:00:00	1.91879338033745	1.91242620223083	NA
2016	03	02	22	2016-03-02 22:00:00	1.91772291281838	1.91004799227182	NA
2016	03	02	23	2016-03-02 23:00:00	1.91595741995104	1.90974673649064	NA
2016	03	03	00	2016-03-03 00:00:00	1.92458303126551	1.91283401164004	NA
2016	03	03	01	2016-03-03 01:00:00	1.95942236214818	1.91273034789389	NA
2016	03	03	02	2016-03-03 02:00:00	2.11544367709971	1.90747766335179	NA
2016	03	03	03	2016-03-03 03:00:00	2.14575873204991	1.90978205565334	NA
2016	03	03	04	2016-03-03 04:00:00	2.0825824329874	1.90862620631737	NA
2016	03	03	05	2016-03-03 05:00:00	2.11697140895807	1.906014398947	NA
2016	03	03	06	2016-03-03 06:00:00	2.25112091250709	1.90600504399518	NA
2016	03	03	07	2016-03-03 07:00:00	3.28488652422207	1.91267973739526	NA
2016	03	03	08	2016-03-03 08:00:00	3.05099003591521	1.9099849801203	NA
2016	03	03	09	2016-03-03 09:00:00	2.63302732702451	1.91538806692879	NA
2016	03	03	10	2016-03-03 10:00:00	2.85669343495972	1.91677265407181	NA
2016	03	03	11	2016-03-03 11:00:00	2.55181561474951	1.91453879646856	NA
2016	03	03	12	2016-03-03 12:00:00	2.59019952558354	1.91447676475415	NA
2016	03	03	13	2016-03-03 13:00:00	2.57782010522404	1.91644694342733	NA
2016	03	03	14	2016-03-03 14:00:00	2.63214716612202	1.91741396774463	NA
2016	03	03	15	2016-03-03 15:00:00	2.78217194284583	1.91166853061994	NA
2016	03	03	16	2016-03-03 16:00:00	2.63731952220897	1.90426482932789	NA
2016	03	03	17	2016-03-03 17:00:00	2.44446306030758	1.90857076606739	NA
2016	03	03	18	2016-03-03 18:00:00	2.11384925922211	1.91086493018088	NA
2016	03	03	19	2016-03-03 19:00:00	2.20220333182398	1.91099619318628	NA
2016	03	03	20	2016-03-03 20:00:00	2.23361273503167	1.90475313311159	NA
2016	03	03	21	2016-03-03 21:00:00	2.21440521294243	1.90003628199327	NA
2016	03	03	22	2016-03-03 22:00:00	2.33977924252497	1.8996253521794	NA
2016	03	03	23	2016-03-03 23:00:00	2.3045504128853	1.897105939103	NA
2016	03	04	00	2016-03-04 00:00:00	2.32370157981013	1.89382300498747	NA
2016	03	04	01	2016-03-04 01:00:00	2.7828120375638	1.90538452866609	NA
2016	03	04	02	2016-03-04 02:00:00	3.37866375925824	1.91049569124318	NA
2016	03	04	03	2016-03-04 03:00:00	3.42096309229879	1.90472807556503	NA
2016	03	04	04	2016-03-04 04:00:00	2.7375805831787	1.91263560793874	NA
2016	03	04	05	2016-03-04 05:00:00	2.4714370984902	1.89295665945511	NA
2016	03	04	06	2016-03-04 06:00:00	2.46552144628336	1.90380805861978	NA
2016	03	04	07	2016-03-04 07:00:00	2.42284387652025	1.89731846573514	NA
2016	03	04	08	2016-03-04 08:00:00	2.35722583657479	1.91029728517516	NA
2016	03	04	09	2016-03-04 09:00:00	2.52464325661554	1.90354752563661	NA
2016	03	04	10	2016-03-04 10:00:00	2.7925206954389	1.90596187995464	NA
2016	03	04	11	2016-03-04 11:00:00	2.76179262870226	1.91804212264828	NA
2016	03	04	12	2016-03-04 12:00:00	2.66446023419709	1.91089886249044	NA
2016	03	04	13	2016-03-04 13:00:00	3.06408550043154	1.91867508733124	NA
2016	03	04	14	2016-03-04 14:00:00	2.6834299747065	1.90036869832645	NA
2016	03	04	15	2016-03-04 15:00:00	3.2047328357013	1.8989062867939	NA
2016	03	04	16	2016-03-04 16:00:00	2.38695775125598	1.89598986634087	NA
2016	03	04	17	2016-03-04 17:00:00	2.10897177541277	1.8947066704622	NA
2016	03	04	18	2016-03-04 18:00:00	2.10466538576346	1.89415135049888	NA
2016	03	04	19	2016-03-04 19:00:00	2.14059962228014	1.89680033056737	NA
2016	03	04	20	2016-03-04 20:00:00	2.32477565379716	1.89620910995221	NA
2016	03	04	21	2016-03-04 21:00:00	2.21129297251599	1.89671891569839	NA
2016	03	04	22	2016-03-04 22:00:00	2.10842139667991	1.9429665797192	NA
2016	03	04	23	2016-03-04 23:00:00	2.21336044427243	1.9831825770319	NA
2016	03	05	00	2016-03-05 00:00:00	2.2706090047338	2.02779091083622	NA
2016	03	05	01	2016-03-05 01:00:00	2.41508757174314	2.08610625360299	NA
2016	03	05	02	2016-03-05 02:00:00	2.71404142253853	2.11495431418069	NA
2016	03	05	03	2016-03-05 03:00:00	2.85709193267413	2.1183147956957	NA
2016	03	05	04	2016-03-05 04:00:00	2.92077747208109	2.10464460392456	NA
2016	03	05	05	2016-03-05 05:00:00	2.87525891980282	2.09643351099446	NA
2016	03	05	06	2016-03-05 06:00:00	2.47983640342929	2.08962336487446	NA
2016	03	05	07	2016-03-05 07:00:00	2.30865959729318	2.04204390454501	NA
2016	03	05	08	2016-03-05 08:00:00	2.33800548498736	2.06523433360128	NA
2016	03	05	09	2016-03-05 09:00:00	2.43971490883077	2.06887365123384	NA
2016	03	05	10	2016-03-05 10:00:00	2.28997162099288	2.03722025327852	NA
2016	03	05	11	2016-03-05 11:00:00	2.44333412765896	2.05095464163021	NA
2016	03	05	12	2016-03-05 12:00:00	2.78655242023118	2.02890978223877	NA
2016	03	05	13	2016-03-05 13:00:00	3.82473999765473	2.01347216642064	NA
2016	03	05	14	2016-03-05 14:00:00	4.24106111236928	2.04926283167452	NA
2016	03	05	15	2016-03-05 15:00:00	3.6229582659856	1.98894778648245	NA
2016	03	05	16	2016-03-05 16:00:00	2.45505743217965	1.96205547910404	NA
2016	03	05	17	2016-03-05 17:00:00	2.1447555438143	1.93753857771112	NA
2016	03	05	18	2016-03-05 18:00:00	2.172056799355	1.9345663968156	NA
2016	03	05	19	2016-03-05 19:00:00	2.36623066074453	1.93362578507952	NA
2016	03	05	20	2016-03-05 20:00:00	2.56814832937086	1.91593585265091	NA
2016	03	05	21	2016-03-05 21:00:00	2.42270859804496	1.89422808661558	NA
2016	03	05	22	2016-03-05 22:00:00	2.24936444071875	1.89185695146065	NA
2016	03	05	23	2016-03-05 23:00:00	2.33714674857834	1.8947599598378	NA
2016	03	06	00	2016-03-06 00:00:00	2.09060783171383	1.90296249027846	NA
2016	03	06	01	2016-03-06 01:00:00	2.04667496790659	1.89727321642117	NA
2016	03	06	02	2016-03-06 02:00:00	1.92609791299437	1.90730796002297	NA
2016	03	06	03	2016-03-06 03:00:00	2.07034869654959	1.90139985509411	NA
2016	03	06	04	2016-03-06 04:00:00	1.99994202431662	1.89023386494984	NA
2016	03	06	05	2016-03-06 05:00:00	2.16272647741043	1.88787113883478	NA
2016	03	06	06	2016-03-06 06:00:00	2.4431440480917	1.90364591254971	NA
2016	03	06	07	2016-03-06 07:00:00	2.27221123815405	1.89285410924867	NA
2016	03	06	08	2016-03-06 08:00:00	2.21971757130818	1.89880240029459	NA
2016	03	06	09	2016-03-06 09:00:00	2.33621142797416	1.89730197902744	NA
2016	03	06	10	2016-03-06 10:00:00	2.37648428393504	1.90365838528363	NA
2016	03	06	11	2016-03-06 11:00:00	2.48167637620984	1.90526139139192	NA
2016	03	06	12	2016-03-06 12:00:00	2.52464777702256	1.91050280799762	NA
2016	03	06	13	2016-03-06 13:00:00	3.12289764087568	1.89841257234019	NA
2016	03	06	14	2016-03-06 14:00:00	3.04958306788968	1.88367481430881	NA
2016	03	06	15	2016-03-06 15:00:00	2.75074866471704	1.87910912287126	NA
2016	03	06	16	2016-03-06 16:00:00	2.43216326811489	1.8814617625933	NA
2016	03	06	17	2016-03-06 17:00:00	2.65641486905345	1.88059187307897	NA
2016	03	06	18	2016-03-06 18:00:00	2.37805999970047	1.88036479861247	NA
2016	03	06	19	2016-03-06 19:00:00	2.28898349274259	1.88146730660517	NA
2016	03	06	20	2016-03-06 20:00:00	2.15449166768333	NA	NA
2016	03	06	21	2016-03-06 21:00:00	1.97194550687811	NA	NA
2016	03	06	22	2016-03-06 22:00:00	1.96429201644622	NA	NA
2016	03	06	23	2016-03-06 23:00:00	2.03444776458588	NA	NA
2016	03	07	00	2016-03-07 00:00:00	2.03967068496783	NA	NA
2016	03	07	01	2016-03-07 01:00:00	2.31541646264403	NA	NA
2016	03	07	02	2016-03-07 02:00:00	2.11794367308568	NA	NA
2016	03	07	03	2016-03-07 03:00:00	2.08253324115413	NA	NA
2016	03	07	04	2016-03-07 04:00:00	2.05893302383359	NA	NA
2016	03	07	05	2016-03-07 05:00:00	2.0638282313096	NA	NA
2016	03	07	06	2016-03-07 06:00:00	2.11425079047518	NA	NA
2016	03	07	07	2016-03-07 07:00:00	2.00762216973906	NA	NA
2016	03	07	08	2016-03-07 08:00:00	2.10824077549454	NA	NA
2016	03	07	09	2016-03-07 09:00:00	2.26342938676161	NA	NA
2016	03	07	10	2016-03-07 10:00:00	2.07685558499222	NA	NA
2016	03	07	11	2016-03-07 11:00:00	2.1343890859685	NA	NA
2016	03	07	12	2016-03-07 12:00:00	2.11411491500615	NA	NA
2016	03	07	13	2016-03-07 13:00:00	2.08477325925628	NA	NA
2016	03	07	14	2016-03-07 14:00:00	2.10583295331909	NA	NA
2016	03	07	15	2016-03-07 15:00:00	2.09122151292339	NA	NA
2016	03	07	16	2016-03-07 16:00:00	2.0174630438373	NA	NA
2016	03	07	17	2016-03-07 17:00:00	1.93000462818718	NA	NA
2016	03	07	18	2016-03-07 18:00:00	1.93976113046496	NA	NA
2016	03	07	19	2016-03-07 19:00:00	1.99259538573364	NA	NA
2016	03	07	20	2016-03-07 20:00:00	1.99775733165527	NA	NA
2016	03	07	21	2016-03-07 21:00:00	2.00855055090389	NA	NA
2016	03	07	22	2016-03-07 22:00:00	1.99836645121787	NA	NA
2016	03	07	23	2016-03-07 23:00:00	2.02598805843857	NA	NA
2016	03	08	00	2016-03-08 00:00:00	2.16752165378656	NA	NA
2016	03	08	01	2016-03-08 01:00:00	2.5792257416191	NA	NA
2016	03	08	02	2016-03-08 02:00:00	2.66254711565037	NA	NA
2016	03	08	03	2016-03-08 03:00:00	2.87063842067753	NA	NA
2016	03	08	04	2016-03-08 04:00:00	3.21546014658847	NA	NA
2016	03	08	05	2016-03-08 05:00:00	3.29871084016757	NA	NA
2016	03	08	06	2016-03-08 06:00:00	3.16798954814678	NA	NA
2016	03	08	07	2016-03-08 07:00:00	3.10981142161722	NA	NA
2016	03	08	08	2016-03-08 08:00:00	2.65134096054066	NA	NA
2016	03	08	09	2016-03-08 09:00:00	2.49715560030385	NA	NA
2016	03	08	10	2016-03-08 10:00:00	2.48675805389358	NA	NA
2016	03	08	11	2016-03-08 11:00:00	2.48572117519205	NA	NA
2016	03	08	12	2016-03-08 12:00:00	2.4739821195231	NA	NA
2016	03	08	13	2016-03-08 13:00:00	2.54162217222201	NA	NA
2016	03	08	14	2016-03-08 14:00:00	2.34428797423942	NA	NA
2016	03	08	15	2016-03-08 15:00:00	2.14492315611109	NA	NA
2016	03	08	16	2016-03-08 16:00:00	2.05021922262816	NA	NA
2016	03	08	17	2016-03-08 17:00:00	1.99544687940068	NA	NA
2016	03	08	18	2016-03-08 18:00:00	1.9916682441657	NA	NA
2016	03	08	19	2016-03-08 19:00:00	1.98821858028986	NA	NA
2016	03	08	20	2016-03-08 20:00:00	1.99504816777422	NA	NA
2016	03	08	21	2016-03-08 21:00:00	1.98507457116605	NA	NA
2016	03	08	22	2016-03-08 22:00:00	1.99439174546025	NA	NA
2016	03	08	23	2016-03-08 23:00:00	2.00128388310846	NA	NA
2016	03	09	00	2016-03-09 00:00:00	2.05148213815266	NA	NA
2016	03	09	01	2016-03-09 01:00:00	2.27816648265467	NA	NA
2016	03	09	02	2016-03-09 02:00:00	2.43188571504801	NA	NA
2016	03	09	03	2016-03-09 03:00:00	2.3206318488433	NA	NA
2016	03	09	04	2016-03-09 04:00:00	2.35424958277793	NA	NA
2016	03	09	05	2016-03-09 05:00:00	2.1587097210392	NA	NA
2016	03	09	06	2016-03-09 06:00:00	2.18982305202645	NA	NA
2016	03	09	07	2016-03-09 07:00:00	2.49108857343066	NA	NA
2016	03	09	08	2016-03-09 08:00:00	2.36335410819123	NA	NA
2016	03	09	09	2016-03-09 09:00:00	2.7640431327972	NA	NA
2016	03	09	10	2016-03-09 10:00:00	2.76026186331582	NA	NA
2016	03	09	11	2016-03-09 11:00:00	3.31048350631121	NA	NA
2016	03	09	12	2016-03-09 12:00:00	3.51462161046205	NA	NA
2016	03	09	13	2016-03-09 13:00:00	3.49821226418111	NA	NA
2016	03	09	14	2016-03-09 14:00:00	3.60436545486623	NA	NA
2016	03	09	15	2016-03-09 15:00:00	3.17416518121919	NA	NA
2016	03	09	16	2016-03-09 16:00:00	2.68958100956717	NA	NA
2016	03	09	17	2016-03-09 17:00:00	2.56404234613387	NA	NA
2016	03	09	18	2016-03-09 18:00:00	1.92728731593151	NA	NA
2016	03	09	19	2016-03-09 19:00:00	1.92473534084013	NA	NA
2016	03	09	20	2016-03-09 20:00:00	1.92911730248859	1.91795316986443	NA
2016	03	09	21	2016-03-09 21:00:00	1.92121900197545	1.91841276597046	NA
2016	03	09	22	2016-03-09 22:00:00	1.92528850024119	1.91859831339637	NA
2016	03	09	23	2016-03-09 23:00:00	1.93096038417258	1.9179969779811	NA
2016	03	10	00	2016-03-10 00:00:00	1.95545475768008	1.91677292709084	NA
2016	03	10	01	2016-03-10 01:00:00	1.98081447757326	1.91725718807706	NA
2016	03	10	02	2016-03-10 02:00:00	2.03507430719949	1.92235591784578	NA
2016	03	10	03	2016-03-10 03:00:00	2.00394027326844	1.91527166027302	NA
2016	03	10	04	2016-03-10 04:00:00	2.05022455514966	1.91578809311872	NA
2016	03	10	05	2016-03-10 05:00:00	2.04021534242167	1.91155429741385	NA
2016	03	10	06	2016-03-10 06:00:00	2.17035653043185	1.91089824492096	NA
2016	03	10	07	2016-03-10 07:00:00	2.1859794543054	1.90995559686685	NA
2016	03	10	08	2016-03-10 08:00:00	2.51271289423141	1.91356833764623	NA
2016	03	10	09	2016-03-10 09:00:00	2.95226831522069	1.91465538819742	NA
2016	03	10	10	2016-03-10 10:00:00	3.31537256550767	1.90865205626747	NA
2016	03	10	11	2016-03-10 11:00:00	2.7790626919725	1.90800572956437	NA
2016	03	10	12	2016-03-10 12:00:00	3.11915331197801	1.90849636870632	NA
2016	03	10	13	2016-03-10 13:00:00	3.11079034619415	1.9080421283988	NA
2016	03	10	14	2016-03-10 14:00:00	2.86380333805585	1.90473314911834	NA
2016	03	10	15	2016-03-10 15:00:00	2.52151276559692	1.90435054625569	NA
2016	03	10	16	2016-03-10 16:00:00	2.15179465720012	1.90353731883337	NA
2016	03	10	17	2016-03-10 17:00:00	2.15970121012416	1.90731901279352	NA
2016	03	10	18	2016-03-10 18:00:00	2.13553145187581	1.9198434100318	NA
2016	03	10	19	2016-03-10 19:00:00	2.09241269171639	1.93026252385931	NA
2016	03	10	20	2016-03-10 20:00:00	2.14828530165089	1.96833992719025	NA
2016	03	10	21	2016-03-10 21:00:00	2.14887922516815	2.00037723055156	NA
2016	03	10	22	2016-03-10 22:00:00	2.15888781876878	1.99961723748723	NA
2016	03	10	23	2016-03-10 23:00:00	2.1158393411406	2.02033252871285	NA
2016	03	11	00	2016-03-11 00:00:00	2.15274679702816	2.04301470009221	NA
2016	03	11	01	2016-03-11 01:00:00	2.55144679181541	2.08468047603502	NA
2016	03	11	02	2016-03-11 02:00:00	2.79274647367426	2.08624185740631	NA
2016	03	11	03	2016-03-11 03:00:00	2.35980067340657	2.08697659657348	NA
2016	03	11	04	2016-03-11 04:00:00	2.25706156642556	2.09056159323689	NA
2016	03	11	05	2016-03-11 05:00:00	2.1642029880549	2.08881108256117	NA
2016	03	11	06	2016-03-11 06:00:00	2.16534016163424	2.09310673161612	NA
2016	03	11	07	2016-03-11 07:00:00	2.15762995121711	2.07597293023217	NA
2016	03	11	08	2016-03-11 08:00:00	2.16363523690134	2.07385503737699	NA
2016	03	11	09	2016-03-11 09:00:00	2.13675517666996	2.08200762809311	NA
2016	03	11	10	2016-03-11 10:00:00	2.43593295609274	2.07140552846732	NA
2016	03	11	11	2016-03-11 11:00:00	2.74078570314745	2.05163498163611	NA
2016	03	11	12	2016-03-11 12:00:00	2.91806554585515	2.02516293691233	NA
2016	03	11	13	2016-03-11 13:00:00	2.78331333639567	2.0304664953758	NA
2016	03	11	14	2016-03-11 14:00:00	2.757444883175	1.99122595527601	NA
2016	03	11	15	2016-03-11 15:00:00	2.62707901989029	1.97984284068214	NA
2016	03	11	16	2016-03-11 16:00:00	2.48301325142582	1.96873700935487	NA
2016	03	11	17	2016-03-11 17:00:00	2.47182204632598	1.96858060110098	NA
2016	03	11	18	2016-03-11 18:00:00	2.28863650072571	1.98091398938647	NA
2016	03	11	19	2016-03-11 19:00:00	2.26265704869128	1.96604429921383	NA
2016	03	11	20	2016-03-11 20:00:00	2.2199880342599	1.97202502517309	NA
2016	03	11	21	2016-03-11 21:00:00	2.01859982856284	1.97370320086681	NA
2016	03	11	22	2016-03-11 22:00:00	2.08745380043135	1.97665788652794	NA
2016	03	11	23	2016-03-11 23:00:00	2.11602304958758	1.94973029026197	NA
2016	03	12	00	2016-03-12 00:00:00	2.28990190413269	1.9329557132024	NA
2016	03	12	01	2016-03-12 01:00:00	2.87444215388589	1.93584022224811	NA
2016	03	12	02	2016-03-12 02:00:00	3.21775391403364	1.98911113550824	NA
2016	03	12	03	2016-03-12 03:00:00	2.52088637090295	1.99123437257729	NA
2016	03	12	04	2016-03-12 04:00:00	2.55758562542835	2.0142564001959	NA
2016	03	12	05	2016-03-12 05:00:00	2.51822914820455	2.02977657134748	NA
2016	03	12	06	2016-03-12 06:00:00	2.43689874945861	2.02792160064161	NA
2016	03	12	07	2016-03-12 07:00:00	2.10678269129709	1.99772187151839	NA
2016	03	12	08	2016-03-12 08:00:00	2.09503936713714	1.98771751440954	NA
2016	03	12	09	2016-03-12 09:00:00	2.08203882647907	2.00332191995771	NA
2016	03	12	10	2016-03-12 10:00:00	2.30029859844749	1.95730251032313	NA
2016	03	12	11	2016-03-12 11:00:00	2.76716764873064	1.98075399492725	NA
2016	03	12	12	2016-03-12 12:00:00	2.6862421861677	1.97011069575927	NA
2016	03	12	13	2016-03-12 13:00:00	3.08755202287506	1.95989983433472	NA
2016	03	12	14	2016-03-12 14:00:00	3.07759075415425	1.93427362550042	NA
2016	03	12	15	2016-03-12 15:00:00	2.54939967143519	1.92537702249307	NA
2016	03	12	16	2016-03-12 16:00:00	2.20666536136885	1.92193893578728	NA
2016	03	12	17	2016-03-12 17:00:00	2.07672412304282	1.89904222090544	NA
2016	03	12	18	2016-03-12 18:00:00	2.04736230951489	1.89534635469276	NA
2016	03	12	19	2016-03-12 19:00:00	2.01243755782413	1.89304673353452	NA
2016	03	12	20	2016-03-12 20:00:00	1.93834904486463	1.89312676924469	NA
2016	03	12	21	2016-03-12 21:00:00	1.90481087690852	1.89243511544597	NA
2016	03	12	22	2016-03-12 22:00:00	1.90429814661924	1.89015329647334	NA
2016	03	12	23	2016-03-12 23:00:00	1.90216229480386	1.88846926646967	NA
2016	03	13	00	2016-03-13 00:00:00	1.90909210059714	1.88540297107365	NA
2016	03	13	01	2016-03-13 01:00:00	1.97099015827488	1.88152369255618	NA
2016	03	13	02	2016-03-13 02:00:00	2.05621479258093	1.884024354283	NA
2016	03	13	03	2016-03-13 03:00:00	2.09638553521727	1.88423292737349	NA
2016	03	13	04	2016-03-13 04:00:00	2.08754370443182	1.88220249289269	NA
2016	03	13	05	2016-03-13 05:00:00	2.0831911727949	1.87979836050406	NA
2016	03	13	06	2016-03-13 06:00:00	2.19505796708677	1.88183829977291	NA
2016	03	13	07	2016-03-13 07:00:00	2.10525654125562	1.88595205241995	NA
2016	03	13	08	2016-03-13 08:00:00	2.31038646982308	1.88885948805048	NA
2016	03	13	09	2016-03-13 09:00:00	2.1669061483426	1.88865747322588	NA
2016	03	13	10	2016-03-13 10:00:00	2.03905755703039	1.89910894582717	NA
2016	03	13	11	2016-03-13 11:00:00	2.01573048315237	1.8928137545497	NA
2016	03	13	12	2016-03-13 12:00:00	1.96661156345076	1.88989023717153	NA
2016	03	13	13	2016-03-13 13:00:00	2.61274356574969	1.90155661424532	NA
2016	03	13	14	2016-03-13 14:00:00	2.33838599019048	1.89255875070953	NA
2016	03	13	15	2016-03-13 15:00:00	2.19859004187825	1.88947249096433	NA
2016	03	13	16	2016-03-13 16:00:00	1.99443035782012	1.89364292058858	NA
2016	03	13	17	2016-03-13 17:00:00	1.98473028297665	1.89723016544479	NA
2016	03	13	18	2016-03-13 18:00:00	1.97510765518722	1.89889342281748	NA
2016	03	13	19	2016-03-13 19:00:00	2.01719801279204	1.90104459574022	NA
2016	03	13	20	2016-03-13 20:00:00	2.02948978660107	1.90267656498002	NA
2016	03	13	21	2016-03-13 21:00:00	1.9678356246284	1.90371249268925	NA
2016	03	13	22	2016-03-13 22:00:00	1.95412085269111	1.9050509231188	NA
2016	03	13	23	2016-03-13 23:00:00	1.94665725412553	1.90620207908826	NA
2016	03	14	00	2016-03-14 00:00:00	1.93966170257163	1.90544032859911	NA
2016	03	14	01	2016-03-14 01:00:00	2.05817271392436	1.90220536122871	NA
2016	03	14	02	2016-03-14 02:00:00	2.01298925441263	1.90312913367462	NA
2016	03	14	03	2016-03-14 03:00:00	2.11634785428321	1.90612517310362	NA
2016	03	14	04	2016-03-14 04:00:00	2.16915323940853	1.91395335636173	NA
2016	03	14	05	2016-03-14 05:00:00	2.00928896489714	1.90112613632371	NA
2016	03	14	06	2016-03-14 06:00:00	2.01755055880056	1.90918433427342	NA
2016	03	14	07	2016-03-14 07:00:00	2.09532811889494	1.90294497579684	NA
2016	03	14	08	2016-03-14 08:00:00	2.08453500506891	1.90277035455516	NA
2016	03	14	09	2016-03-14 09:00:00	2.24606488040255	1.90442856107908	NA
2016	03	14	10	2016-03-14 10:00:00	2.30738218322928	1.90369263766431	NA
2016	03	14	11	2016-03-14 11:00:00	2.1858489246032	1.90344106184513	NA
2016	03	14	12	2016-03-14 12:00:00	2.21443821846565	1.90497584077091	NA
2016	03	14	13	2016-03-14 13:00:00	2.1680006198666	1.90559271036302	NA
2016	03	14	14	2016-03-14 14:00:00	2.39640864037195	1.90541276342562	NA
2016	03	14	15	2016-03-14 15:00:00	2.14069010916569	1.90546975166058	NA
2016	03	14	16	2016-03-14 16:00:00	1.93399403480057	1.90540538673204	NA
2016	03	14	17	2016-03-14 17:00:00	1.92330079656761	1.90489300001945	NA
2016	03	14	18	2016-03-14 18:00:00	1.91827912573236	1.90329804418565	NA
2016	03	14	19	2016-03-14 19:00:00	1.93573961166262	1.9049896390839	NA
2016	03	14	20	2016-03-14 20:00:00	1.94263391759588	1.90573751579769	NA
2016	03	14	21	2016-03-14 21:00:00	1.93500375905066	1.90798395148187	NA
2016	03	14	22	2016-03-14 22:00:00	1.92554517206794	1.91022143140855	NA
2016	03	14	23	2016-03-14 23:00:00	1.93745869487255	1.90954613175973	NA
2016	03	15	00	2016-03-15 00:00:00	1.95513851544958	1.90849380483211	NA
2016	03	15	01	2016-03-15 01:00:00	1.95900696658616	1.91034199654769	NA
2016	03	15	02	2016-03-15 02:00:00	1.95720076511326	1.90973578128197	NA
2016	03	15	03	2016-03-15 03:00:00	1.95907315047578	1.91025960572717	NA
2016	03	15	04	2016-03-15 04:00:00	1.9894483887775	1.91025150061477	NA
2016	03	15	05	2016-03-15 05:00:00	2.05573254795232	1.9121928038614	NA
2016	03	15	06	2016-03-15 06:00:00	2.07598519753373	1.91075840409091	NA
2016	03	15	07	2016-03-15 07:00:00	2.02017746242287	1.91274896089011	NA
2016	03	15	08	2016-03-15 08:00:00	2.02919742183622	1.91264189385004	NA
2016	03	15	09	2016-03-15 09:00:00	2.01074435770991	1.91374054898745	NA
2016	03	15	10	2016-03-15 10:00:00	2.14907146420786	1.91420097320945	NA
2016	03	15	11	2016-03-15 11:00:00	2.51264285975029	1.91670513506402	NA
2016	03	15	12	2016-03-15 12:00:00	2.46250343804969	1.91999252683185	NA
2016	03	15	13	2016-03-15 13:00:00	2.44047468677337	1.91809093500756	NA
2016	03	15	14	2016-03-15 14:00:00	2.14685855641598	1.9200799418542	NA
2016	03	15	15	2016-03-15 15:00:00	1.94829769876852	1.92321662347198	NA
2016	03	15	16	2016-03-15 16:00:00	1.93362103380526	1.9201632699019	NA
2016	03	15	17	2016-03-15 17:00:00	1.93045972980383	1.91720104791058	NA
2016	03	15	18	2016-03-15 18:00:00	1.92437896865469	1.91580204091367	NA
2016	03	15	19	2016-03-15 19:00:00	1.92141063252883	1.91639709181624	NA
2016	03	15	20	2016-03-15 20:00:00	1.92226773317353	1.91413964767	NA
2016	03	15	21	2016-03-15 21:00:00	1.93111561450727	1.91399828925865	NA
2016	03	15	22	2016-03-15 22:00:00	1.92812634797981	1.91460201862735	NA
2016	03	15	23	2016-03-15 23:00:00	1.93690361642634	1.91124489134858	NA
2016	03	16	00	2016-03-16 00:00:00	1.94288118607924	1.90945985324299	NA
2016	03	16	01	2016-03-16 01:00:00	1.95552839173452	1.91166696152141	NA
2016	03	16	02	2016-03-16 02:00:00	1.9549666215406	1.91307165676787	NA
2016	03	16	03	2016-03-16 03:00:00	1.99136351877835	1.91144558194196	NA
2016	03	16	04	2016-03-16 04:00:00	2.09526793507334	1.90969755048259	NA
2016	03	16	05	2016-03-16 05:00:00	2.10523617905024	1.90964580155488	NA
2016	03	16	06	2016-03-16 06:00:00	2.02090950689151	1.90691833024899	NA
2016	03	16	07	2016-03-16 07:00:00	2.0235874496224	1.90700676998193	NA
2016	03	16	08	2016-03-16 08:00:00	2.04867452490608	1.90664349356946	NA
2016	03	16	09	2016-03-16 09:00:00	2.0665019896252	1.90890681514117	NA
2016	03	16	10	2016-03-16 10:00:00	2.1361707221054	1.91251021437559	NA
2016	03	16	11	2016-03-16 11:00:00	2.20108163487716	1.91515053813356	NA
2016	03	16	12	2016-03-16 12:00:00	2.12212109993642	1.91609541154606	NA
2016	03	16	13	2016-03-16 13:00:00	2.16366060077649	1.91496594844478	NA
2016	03	16	14	2016-03-16 14:00:00	2.01562519299786	1.9143702520148	NA
2016	03	16	15	2016-03-16 15:00:00	1.97142580276688	1.91284118048372	NA
2016	03	16	16	2016-03-16 16:00:00	1.93123448268951	1.91170003971902	NA
2016	03	16	17	2016-03-16 17:00:00	1.93281726071904	1.91262747155632	NA
2016	03	16	18	2016-03-16 18:00:00	1.92984283791105	1.91476019559887	NA
2016	03	16	19	2016-03-16 19:00:00	1.92056987494665	1.91736697733465	NA
2016	03	16	20	2016-03-16 20:00:00	1.92005106389324	1.91686629266059	NA
2016	03	16	21	2016-03-16 21:00:00	1.9212556412462	1.91539857230156	NA
2016	03	16	22	2016-03-16 22:00:00	1.92349682963729	1.9139312888183	NA
2016	03	16	23	2016-03-16 23:00:00	1.92037324055801	1.91356747874623	NA
2016	03	17	00	2016-03-17 00:00:00	1.93088314334017	1.91032654238475	NA
2016	03	17	01	2016-03-17 01:00:00	1.95714190280885	1.90691283093296	NA
2016	03	17	02	2016-03-17 02:00:00	2.20986327169644	1.90884250949489	NA
2016	03	17	03	2016-03-17 03:00:00	2.47855059623117	1.9076694775561	NA
2016	03	17	04	2016-03-17 04:00:00	2.27719157606996	1.90536552674053	NA
2016	03	17	05	2016-03-17 05:00:00	2.21933945467452	1.90371134374807	NA
2016	03	17	06	2016-03-17 06:00:00	2.0597774083987	1.90468822983103	NA
2016	03	17	07	2016-03-17 07:00:00	2.11175406523208	1.90704692015838	NA
2016	03	17	08	2016-03-17 08:00:00	2.1761100804941	1.9067927026174	NA
2016	03	17	09	2016-03-17 09:00:00	2.1709426437843	1.9047494939689	NA
2016	03	17	10	2016-03-17 10:00:00	2.03617092935949	1.90466401172223	NA
2016	03	17	11	2016-03-17 11:00:00	2.05256709460562	1.90285626265368	2.22541914280092
2016	03	17	12	2016-03-17 12:00:00	2.27449079713259	1.90642943044783	2.05815591826956
2016	03	17	13	2016-03-17 13:00:00	2.14081915925697	1.90682208448762	2.18542720772357
2016	03	17	14	2016-03-17 14:00:00	1.98918488975086	1.90589727033925	2.19645618341676
2016	03	17	15	2016-03-17 15:00:00	1.98814887519114	1.90572178993613	2.15515271399827
2016	03	17	16	2016-03-17 16:00:00	1.93553516876222	1.90554545133917	2.20408770400601
2016	03	17	17	2016-03-17 17:00:00	1.91634763700505	1.90786438444258	1.94353782135576
2016	03	17	18	2016-03-17 18:00:00	1.91448629336234	1.90888569031091	1.92952512533908
2016	03	17	19	2016-03-17 19:00:00	1.91248106309921	1.91240600170964	1.94575198791832
2016	03	17	20	2016-03-17 20:00:00	1.91322007586725	1.91475055519454	1.94105713335513
2016	03	17	21	2016-03-17 21:00:00	1.91632732500706	1.91625685605038	1.94063073771257
2016	03	17	22	2016-03-17 22:00:00	1.91903679804998	1.91951563454509	1.93985526325424
2016	03	17	23	2016-03-17 23:00:00	1.92311625537386	1.91692984436019	1.93208178387464
2016	03	18	00	2016-03-18 00:00:00	1.92754428771969	1.91343668045376	1.91190765472738
2016	03	18	01	2016-03-18 01:00:00	1.98638498222444	1.9126066830737	1.95405460528961
2016	03	18	02	2016-03-18 02:00:00	2.19238563500332	1.91598345758242	1.92559020812381
2016	03	18	03	2016-03-18 03:00:00	2.4163240677458	1.91036518969982	1.96250092054495
2016	03	18	04	2016-03-18 04:00:00	2.08982512654954	1.90816568557313	2.08461654227927
2016	03	18	05	2016-03-18 05:00:00	2.11372942581515	1.91071204240565	1.98767777417091
2016	03	18	06	2016-03-18 06:00:00	2.13507726602744	1.91253449180275	1.96930023395965
2016	03	18	07	2016-03-18 07:00:00	2.35118653991635	1.91120911569826	1.96008345718593
2016	03	18	08	2016-03-18 08:00:00	2.41514102486723	1.91585387509421	1.92642073261658
2016	03	18	09	2016-03-18 09:00:00	2.64567024894248	1.91550086505473	1.94294813842129
2016	03	18	10	2016-03-18 10:00:00	2.68747224610134	1.93457881332219	1.96172893630818
2016	03	18	11	2016-03-18 11:00:00	2.95733202917937	1.93138092422957	2.05800410293213
2016	03	18	12	2016-03-18 12:00:00	3.0183952977692	1.96525796546082	2.44708059135711
2016	03	18	13	2016-03-18 13:00:00	2.85170845357866	1.97554435702924	2.61974170632182
2016	03	18	14	2016-03-18 14:00:00	2.68282556189126	1.97385879091597	1.98613003073219
2016	03	18	15	2016-03-18 15:00:00	2.17090276861812	1.99608085718692	1.94468514962644
2016	03	18	16	2016-03-18 16:00:00	2.07611156386018	1.94339174769293	1.9641427436319
2016	03	18	17	2016-03-18 17:00:00	2.03090908187195	1.91611412513315	1.93217600954329
2016	03	18	18	2016-03-18 18:00:00	2.03737705818787	1.91605690613336	1.93686566930848
2016	03	18	19	2016-03-18 19:00:00	2.00242309092503	1.91361902535013	1.94399760805722
2016	03	18	20	2016-03-18 20:00:00	2.00219908354144	1.92012077160096	1.95668659213963
2016	03	18	21	2016-03-18 21:00:00	1.9939766420789	1.9195340128995	1.9789911286898
2016	03	18	22	2016-03-18 22:00:00	2.02399377631797	1.91711177341951	1.97257018308354
2016	03	18	23	2016-03-18 23:00:00	2.01266502534968	1.91654821033901	1.9585895594355
2016	03	19	00	2016-03-19 00:00:00	2.04263153919664	1.91424579604939	1.94641468274909
2016	03	19	01	2016-03-19 01:00:00	2.28123181129975	1.91166878864577	2.11215515355625
2016	03	19	02	2016-03-19 02:00:00	2.58404620323146	1.91315727921316	2.04629785340662
2016	03	19	03	2016-03-19 03:00:00	2.32005248409606	1.91803535021688	1.96389759669978
2016	03	19	04	2016-03-19 04:00:00	2.32707694416055	1.91177005483357	2.080500085188
2016	03	19	05	2016-03-19 05:00:00	2.37593861018185	1.90933709710375	1.99383830977091
2016	03	19	06	2016-03-19 06:00:00	2.51953785116284	1.90612945198766	1.93171477954445
2016	03	19	07	2016-03-19 07:00:00	2.63179046132974	1.91235312374451	2.17727707051082
2016	03	19	08	2016-03-19 08:00:00	2.45656328871628	1.91502958810028	2.24279236523484
2016	03	19	09	2016-03-19 09:00:00	2.30215318064851	1.92574268120876	2.08528032362775
2016	03	19	10	2016-03-19 10:00:00	2.26703578151833	1.93134074969069	2.12340466479046
2016	03	19	11	2016-03-19 11:00:00	2.25945416402614	1.93346563591282	2.19744098684148
2016	03	19	12	2016-03-19 12:00:00	2.17151939533644	1.93093596693082	2.2858251720302
2016	03	19	13	2016-03-19 13:00:00	2.410607829013	1.94105943500366	2.1162503212142
2016	03	19	14	2016-03-19 14:00:00	2.58059317243127	1.9327954052435	2.01581248620746
2016	03	19	15	2016-03-19 15:00:00	2.26352052648442	1.92262387272603	2.23221005707904
2016	03	19	16	2016-03-19 16:00:00	2.17226470316663	1.95159546922882	2.10195820201519
2016	03	19	17	2016-03-19 17:00:00	2.12464958071606	1.94752366487836	2.07314864632928
2016	03	19	18	2016-03-19 18:00:00	2.08376058116153	1.94221354434027	1.97467979274232
2016	03	19	19	2016-03-19 19:00:00	2.088401013686	1.93179148857328	1.97242877424043
2016	03	19	20	2016-03-19 20:00:00	2.08762895733562	1.91242114305581	1.98359790487459
2016	03	19	21	2016-03-19 21:00:00	2.09814577179406	1.91096290203775	1.97738057050871
2016	03	19	22	2016-03-19 22:00:00	2.07271282905817	1.9108184680976	1.98522522953134
2016	03	19	23	2016-03-19 23:00:00	2.06291659360686	1.99854465493151	1.97624601512347
2016	03	20	00	2016-03-20 00:00:00	2.09929346677255	2.05012691729639	1.95586949352727
2016	03	20	01	2016-03-20 01:00:00	2.12461117418864	2.04464512221556	1.98575697110409
2016	03	20	02	2016-03-20 02:00:00	2.49269172884068	2.05166708195717	1.97816677053186
2016	03	20	03	2016-03-20 03:00:00	2.41111255287238	2.06030383848207	1.95163678920003
2016	03	20	04	2016-03-20 04:00:00	2.38780144326811	2.05280809125957	1.95627548811049
2016	03	20	05	2016-03-20 05:00:00	2.52587599295415	2.04217913074946	1.9560784444786
2016	03	20	06	2016-03-20 06:00:00	2.73529939833094	2.05591102651613	2.20022307168578
2016	03	20	07	2016-03-20 07:00:00	2.53207834508047	2.02913873010397	2.11506714033355
2016	03	20	08	2016-03-20 08:00:00	2.44693992565992	2.04512446705532	2.56229943579347
2016	03	20	09	2016-03-20 09:00:00	2.29077769535672	2.03515392271833	2.34736985316865
2016	03	20	10	2016-03-20 10:00:00	2.27659933687282	2.0588207498077	7.37240773915262
2016	03	20	11	2016-03-20 11:00:00	2.24374589633379	2.05307964682455	3.56446464982603
2016	03	20	12	2016-03-20 12:00:00	2.24453807279489	2.02966861781081	2.11376951999689
2016	03	20	13	2016-03-20 13:00:00	2.35855813972112	2.02767639970421	2.09252307597958
2016	03	20	14	2016-03-20 14:00:00	2.25428649521441	2.03159112984876	2.08938417061904
2016	03	20	15	2016-03-20 15:00:00	2.5541698736869	2.00995239267413	2.18660324835757
2016	03	20	16	2016-03-20 16:00:00	2.20152045295676	2.0214106135217	2.20968077462651
2016	03	20	17	2016-03-20 17:00:00	2.2615232539629	2.02266074491807	2.10208950131209
2016	03	20	18	2016-03-20 18:00:00	2.22152775085917	2.01412847400776	2.09712059509081
2016	03	20	19	2016-03-20 19:00:00	2.20362656918277	2.00189245442851	2.07328320779506
2016	03	20	20	2016-03-20 20:00:00	2.19009835379972	1.99106728541923	2.07717011911167
2016	03	20	21	2016-03-20 21:00:00	2.2291567168541	1.97893575628613	2.12764502223343
2016	03	20	22	2016-03-20 22:00:00	2.24520873373643	1.93631825201652	2.12132376109724
2016	03	20	23	2016-03-20 23:00:00	2.22493974206503	1.90605180994489	2.04220458458687
2016	03	21	00	2016-03-21 00:00:00	2.19204674259576	2.06307304636583	2.08294073330535
2016	03	21	01	2016-03-21 01:00:00	2.5468426861681	2.11458834269011	2.1634847352065
2016	03	21	02	2016-03-21 02:00:00	3.21141869774439	2.11987342707673	2.06995319491779
2016	03	21	03	2016-03-21 03:00:00	3.09012104117809	2.11329740927078	2.14434183852821
2016	03	21	04	2016-03-21 04:00:00	2.90884253670147	2.0858356354958	2.24654104656476
2016	03	21	05	2016-03-21 05:00:00	2.87743467131236	2.05550149807013	2.45402309692883
2016	03	21	06	2016-03-21 06:00:00	2.75924581018162	2.03565119907662	3.64067980034994
2016	03	21	07	2016-03-21 07:00:00	2.56737739772201	2.01525124918725	2.58764112159512
2016	03	21	08	2016-03-21 08:00:00	2.43486480277583	1.98382439278214	3.60996285043539
2016	03	21	09	2016-03-21 09:00:00	2.13908081998772	2.00579509703606	4.08865555502928
2016	03	21	10	2016-03-21 10:00:00	2.45923540309785	1.99874786678506	5.75306364732618
2016	03	21	11	2016-03-21 11:00:00	2.72133787956305	1.96184125044802	5.34677515068165
2016	03	21	12	2016-03-21 12:00:00	2.60615908536591	1.98576190187152	3.3979361373235
2016	03	21	13	2016-03-21 13:00:00	2.8440929335169	1.9709226663904	3.05033567819376
2016	03	21	14	2016-03-21 14:00:00	2.53324237518656	1.95739227517459	3.12599483024518
2016	03	21	15	2016-03-21 15:00:00	2.75021673271159	1.93264148643156	2.95227767689205
2016	03	21	16	2016-03-21 16:00:00	2.42467997322144	1.92091546625816	2.92068083441424
2016	03	21	17	2016-03-21 17:00:00	2.59848836676777	1.90530765648222	2.78251895103452
2016	03	21	18	2016-03-21 18:00:00	2.58544531067138	1.90136414416976	2.76018448998554
2016	03	21	19	2016-03-21 19:00:00	2.45066952207204	1.90179722364097	2.4880273045709
2016	03	21	20	2016-03-21 20:00:00	2.11303409779671	1.90381684054369	2.20957245831333
2016	03	21	21	2016-03-21 21:00:00	1.90440751158199	1.90249896728702	2.10643939224653
2016	03	21	22	2016-03-21 22:00:00	1.90014512237778	1.89855784638109	1.93571563256015
2016	03	21	23	2016-03-21 23:00:00	1.91148918025837	1.89589807295571	1.9200745738877
2016	03	22	00	2016-03-22 00:00:00	1.92909757308682	1.89259378332521	1.95065531717153
2016	03	22	01	2016-03-22 01:00:00	2.32815156067462	1.8968389014616	2.05285736057079
2016	03	22	02	2016-03-22 02:00:00	2.14022575405418	1.89439008157332	2.29631082388808
2016	03	22	03	2016-03-22 03:00:00	2.35935260440472	1.88980121003572	2.21931507702746
2016	03	22	04	2016-03-22 04:00:00	2.19709673273389	1.89844463963553	2.12927860835305
2016	03	22	05	2016-03-22 05:00:00	2.2169287076296	1.893310872708	2.25202715883164
2016	03	22	06	2016-03-22 06:00:00	2.36944107792586	1.89481278554443	2.26851298732873
2016	03	22	07	2016-03-22 07:00:00	2.18074236690348	1.89165439650046	2.11593036485239
2016	03	22	08	2016-03-22 08:00:00	2.12711595696218	1.89276652131182	2.36027737071835
2016	03	22	09	2016-03-22 09:00:00	2.14954433417468	1.89586834719463	2.41935770769008
2016	03	22	10	2016-03-22 10:00:00	2.24006438750598	1.89664781957207	2.28612599175604
2016	03	22	11	2016-03-22 11:00:00	2.24367560896049	1.90240178219084	2.09144420849697
2016	03	22	12	2016-03-22 12:00:00	2.24381008884844	1.90373135956259	2.1220431376511
2016	03	22	13	2016-03-22 13:00:00	2.22444500243251	1.90437046845474	2.26285020160697
2016	03	22	14	2016-03-22 14:00:00	2.23341388060752	1.90319962827994	2.54062360873681
2016	03	22	15	2016-03-22 15:00:00	2.07388454529977	1.90460285970148	2.26117762928277
2016	03	22	16	2016-03-22 16:00:00	1.93669695412367	1.90645948811712	2.06891277715317
2016	03	22	17	2016-03-22 17:00:00	1.95104946117359	1.90546479512908	1.92079857006888
2016	03	22	18	2016-03-22 18:00:00	1.93390537818593	1.91119819738611	1.93045772510191
2016	03	22	19	2016-03-22 19:00:00	1.93068679571211	1.91102535867784	1.92506189568606
2016	03	22	20	2016-03-22 20:00:00	1.92625399211881	1.90854345254816	1.92913137586905
2016	03	22	21	2016-03-22 21:00:00	1.91991371725559	1.90872318660077	1.94005884618691
2016	03	22	22	2016-03-22 22:00:00	1.92234698080507	1.91020552628281	1.94538438105649
2016	03	22	23	2016-03-22 23:00:00	1.94230235206866	1.912039261965	1.93052295791213
2016	03	23	00	2016-03-23 00:00:00	1.93579530391958	1.91618918325826	1.94505726630313
2016	03	23	01	2016-03-23 01:00:00	1.94198600093871	1.91941557759765	2.40481800605684
2016	03	23	02	2016-03-23 02:00:00	1.95147867858719	1.91936999600816	1.928960322856
2016	03	23	03	2016-03-23 03:00:00	1.96176746289174	1.92148707336354	2.05106089878038
2016	03	23	04	2016-03-23 04:00:00	1.96678829585951	1.92047471760636	2.16865939297332
2016	03	23	05	2016-03-23 05:00:00	1.96714478650772	1.92095680401813	2.16284070564859
2016	03	23	06	2016-03-23 06:00:00	1.9631765285382	1.91962616210639	2.0203952107217
2016	03	23	07	2016-03-23 07:00:00	1.9576260352013	1.91873553910831	2.09434140763939
2016	03	23	08	2016-03-23 08:00:00	1.95354389340871	1.91965052482402	2.25020841394969
2016	03	23	09	2016-03-23 09:00:00	1.9471199804107	1.91926426677517	2.03097614556619
2016	03	23	10	2016-03-23 10:00:00	1.94498145612229	1.92361109451376	1.95316306409874
2016	03	23	11	2016-03-23 11:00:00	1.94814872720699	1.92514226598533	1.97815770902044
2016	03	23	12	2016-03-23 12:00:00	1.95949924734717	1.92170992361269	2.01151277779457
2016	03	23	13	2016-03-23 13:00:00	1.96104353062656	1.92054910992724	1.99493960880118
2016	03	23	14	2016-03-23 14:00:00	1.96843277463806	1.91878939558483	2.03723262176179
2016	03	23	15	2016-03-23 15:00:00	1.9488870859517	1.9190175842947	2.09071380238843
2016	03	23	16	2016-03-23 16:00:00	1.93980029440746	1.92045288796035	1.99810565182396
2016	03	23	17	2016-03-23 17:00:00	1.94793879691347	1.92272159282506	1.93422042443843
2016	03	23	18	2016-03-23 18:00:00	1.93690312849307	1.92375709857449	1.93921590631716
2016	03	23	19	2016-03-23 19:00:00	1.93491482998891	1.92504688183767	1.94105306677917
2016	03	23	20	2016-03-23 20:00:00	1.93707873551402	1.92561200139305	1.94185517435678
2016	03	23	21	2016-03-23 21:00:00	1.92973079805139	1.92579555933906	1.94251092346137
2016	03	23	22	2016-03-23 22:00:00	1.93214832320233	1.92711308485703	1.94813810920998
2016	03	23	23	2016-03-23 23:00:00	1.93227441845256	1.92671721200962	1.95791644694342
2016	03	24	00	2016-03-24 00:00:00	1.9430762536601	1.92263603576012	1.96594454890595
2016	03	24	01	2016-03-24 01:00:00	1.95970464959502	1.92032553839917	1.98205036005902
2016	03	24	02	2016-03-24 02:00:00	1.97282273542317	1.92158879719132	2.02267216226887
2016	03	24	03	2016-03-24 03:00:00	1.97259116172141	1.91913035175842	2.022715880087
2016	03	24	04	2016-03-24 04:00:00	1.98600477944825	1.92033763218377	2.06963407468553
2016	03	24	05	2016-03-24 05:00:00	2.00758822561605	1.92525892246211	2.08583731843491
2016	03	24	06	2016-03-24 06:00:00	2.05901900023868	1.92348749817144	2.00338883662288
[truncated: 6,785 more rows]
