# Supplementary material for: Declining methane emissions and steady, high leakage rates observed over multiple years in a western US oil/gas production basin
Source: Sci Rep. 2021 Nov 16;11:22291. doi: 10.1038/s41598-021-01721-5 (PMC8595340; doi:10.1038/s41598-021-01721-5)
Supplement: Supplementary file 3 — Supplementary Data 2. [file 41598_2021_1721_MOESM3_ESM.zip › UINTA_CH4/UINTA_CH4_FRU_HPL_CSP_hrly_2015.csv]

Year	Month	Day	Hour	Time_UTC	CH4_CSP	CH4_FRU	CH4_HPL
2015	01	01	00	2015-01-01 00:00:00	NA	NA	NA
2015	01	01	01	2015-01-01 01:00:00	NA	NA	NA
2015	01	01	02	2015-01-01 02:00:00	NA	NA	NA
2015	01	01	03	2015-01-01 03:00:00	NA	NA	NA
2015	01	01	04	2015-01-01 04:00:00	NA	NA	NA
2015	01	01	05	2015-01-01 05:00:00	NA	NA	NA
2015	01	01	06	2015-01-01 06:00:00	NA	NA	NA
2015	01	01	07	2015-01-01 07:00:00	NA	NA	NA
2015	01	01	08	2015-01-01 08:00:00	NA	NA	NA
2015	01	01	09	2015-01-01 09:00:00	NA	NA	NA
2015	01	01	10	2015-01-01 10:00:00	NA	NA	NA
2015	01	01	11	2015-01-01 11:00:00	NA	NA	NA
2015	01	01	12	2015-01-01 12:00:00	NA	NA	NA
2015	01	01	13	2015-01-01 13:00:00	NA	NA	NA
2015	01	01	14	2015-01-01 14:00:00	NA	NA	NA
2015	01	01	15	2015-01-01 15:00:00	NA	NA	NA
2015	01	01	16	2015-01-01 16:00:00	NA	NA	NA
2015	01	01	17	2015-01-01 17:00:00	NA	NA	NA
2015	01	01	18	2015-01-01 18:00:00	NA	NA	NA
2015	01	01	19	2015-01-01 19:00:00	NA	NA	NA
2015	01	01	20	2015-01-01 20:00:00	NA	NA	NA
2015	01	01	21	2015-01-01 21:00:00	NA	NA	NA
2015	01	01	22	2015-01-01 22:00:00	NA	NA	NA
2015	01	01	23	2015-01-01 23:00:00	NA	NA	NA
2015	01	02	01	2015-01-02 01:00:00	NA	NA	NA
2015	01	02	02	2015-01-02 02:00:00	NA	NA	NA
2015	01	02	03	2015-01-02 03:00:00	NA	NA	NA
2015	01	02	04	2015-01-02 04:00:00	NA	NA	NA
2015	01	02	05	2015-01-02 05:00:00	NA	NA	NA
2015	01	02	06	2015-01-02 06:00:00	NA	NA	NA
2015	01	02	07	2015-01-02 07:00:00	NA	NA	NA
2015	01	02	08	2015-01-02 08:00:00	NA	NA	NA
2015	01	02	09	2015-01-02 09:00:00	NA	NA	NA
2015	01	02	10	2015-01-02 10:00:00	NA	NA	NA
2015	01	02	11	2015-01-02 11:00:00	NA	NA	NA
2015	01	02	12	2015-01-02 12:00:00	NA	NA	NA
2015	01	02	13	2015-01-02 13:00:00	NA	NA	NA
2015	01	02	14	2015-01-02 14:00:00	NA	NA	NA
2015	01	02	15	2015-01-02 15:00:00	NA	NA	NA
2015	01	02	16	2015-01-02 16:00:00	NA	NA	NA
2015	01	02	17	2015-01-02 17:00:00	NA	NA	NA
2015	01	02	18	2015-01-02 18:00:00	NA	NA	NA
2015	01	02	19	2015-01-02 19:00:00	NA	NA	NA
2015	01	02	20	2015-01-02 20:00:00	NA	NA	NA
2015	01	02	21	2015-01-02 21:00:00	NA	NA	NA
2015	01	02	22	2015-01-02 22:00:00	NA	NA	NA
2015	01	02	23	2015-01-02 23:00:00	NA	NA	NA
2015	01	03	00	2015-01-03 00:00:00	NA	NA	NA
2015	01	03	01	2015-01-03 01:00:00	NA	NA	NA
2015	01	03	02	2015-01-03 02:00:00	NA	NA	NA
2015	01	03	03	2015-01-03 03:00:00	NA	NA	NA
2015	01	03	04	2015-01-03 04:00:00	NA	NA	NA
2015	01	03	05	2015-01-03 05:00:00	NA	NA	NA
2015	01	03	06	2015-01-03 06:00:00	NA	NA	NA
2015	01	03	07	2015-01-03 07:00:00	NA	NA	NA
2015	01	03	08	2015-01-03 08:00:00	NA	NA	NA
2015	01	03	09	2015-01-03 09:00:00	NA	NA	NA
2015	01	03	10	2015-01-03 10:00:00	NA	NA	NA
2015	01	03	11	2015-01-03 11:00:00	NA	NA	NA
2015	01	03	12	2015-01-03 12:00:00	NA	NA	NA
2015	01	03	13	2015-01-03 13:00:00	NA	NA	NA
2015	01	03	14	2015-01-03 14:00:00	NA	NA	NA
2015	01	03	15	2015-01-03 15:00:00	NA	NA	NA
2015	01	03	16	2015-01-03 16:00:00	NA	NA	NA
2015	01	03	17	2015-01-03 17:00:00	NA	NA	NA
2015	01	03	18	2015-01-03 18:00:00	NA	NA	NA
2015	01	03	19	2015-01-03 19:00:00	NA	NA	NA
2015	01	03	20	2015-01-03 20:00:00	NA	NA	NA
2015	01	03	21	2015-01-03 21:00:00	NA	NA	NA
2015	01	03	22	2015-01-03 22:00:00	NA	NA	NA
2015	01	03	23	2015-01-03 23:00:00	NA	NA	NA
2015	01	04	00	2015-01-04 00:00:00	NA	NA	NA
2015	01	04	01	2015-01-04 01:00:00	NA	NA	NA
2015	01	04	02	2015-01-04 02:00:00	NA	NA	NA
2015	01	04	03	2015-01-04 03:00:00	NA	NA	NA
2015	01	04	04	2015-01-04 04:00:00	NA	NA	NA
2015	01	04	05	2015-01-04 05:00:00	NA	NA	NA
2015	01	04	06	2015-01-04 06:00:00	NA	NA	NA
2015	01	04	07	2015-01-04 07:00:00	NA	NA	NA
2015	01	04	08	2015-01-04 08:00:00	NA	NA	NA
2015	01	04	09	2015-01-04 09:00:00	NA	NA	NA
2015	01	04	10	2015-01-04 10:00:00	NA	NA	NA
2015	01	04	11	2015-01-04 11:00:00	NA	NA	NA
2015	01	04	12	2015-01-04 12:00:00	NA	NA	NA
2015	01	04	13	2015-01-04 13:00:00	NA	NA	NA
2015	01	04	14	2015-01-04 14:00:00	NA	NA	NA
2015	01	04	15	2015-01-04 15:00:00	NA	NA	NA
2015	01	04	16	2015-01-04 16:00:00	NA	NA	NA
2015	01	04	17	2015-01-04 17:00:00	NA	NA	NA
2015	01	04	18	2015-01-04 18:00:00	NA	NA	NA
2015	01	04	19	2015-01-04 19:00:00	NA	NA	NA
2015	01	04	20	2015-01-04 20:00:00	NA	NA	NA
2015	01	04	21	2015-01-04 21:00:00	NA	NA	NA
2015	01	04	22	2015-01-04 22:00:00	NA	NA	NA
2015	01	04	23	2015-01-04 23:00:00	NA	NA	NA
2015	01	05	00	2015-01-05 00:00:00	NA	NA	NA
2015	01	05	01	2015-01-05 01:00:00	NA	NA	NA
2015	01	05	02	2015-01-05 02:00:00	NA	NA	NA
2015	01	05	03	2015-01-05 03:00:00	NA	NA	NA
2015	01	05	04	2015-01-05 04:00:00	NA	NA	NA
2015	01	05	05	2015-01-05 05:00:00	NA	NA	NA
2015	01	05	06	2015-01-05 06:00:00	NA	NA	NA
2015	01	05	07	2015-01-05 07:00:00	NA	NA	NA
2015	01	05	08	2015-01-05 08:00:00	NA	NA	NA
2015	01	05	09	2015-01-05 09:00:00	NA	NA	NA
2015	01	05	10	2015-01-05 10:00:00	NA	NA	NA
2015	01	05	11	2015-01-05 11:00:00	NA	NA	NA
2015	01	05	12	2015-01-05 12:00:00	NA	NA	NA
2015	01	05	13	2015-01-05 13:00:00	NA	NA	NA
2015	01	05	14	2015-01-05 14:00:00	NA	NA	NA
2015	01	05	15	2015-01-05 15:00:00	NA	NA	NA
2015	01	05	16	2015-01-05 16:00:00	NA	NA	NA
2015	01	05	17	2015-01-05 17:00:00	NA	NA	NA
2015	01	05	18	2015-01-05 18:00:00	NA	NA	NA
2015	01	05	19	2015-01-05 19:00:00	NA	NA	NA
2015	01	05	20	2015-01-05 20:00:00	NA	NA	NA
2015	01	05	21	2015-01-05 21:00:00	NA	NA	NA
2015	01	05	22	2015-01-05 22:00:00	NA	NA	NA
2015	01	05	23	2015-01-05 23:00:00	NA	NA	NA
2015	01	06	00	2015-01-06 00:00:00	NA	NA	NA
2015	01	06	01	2015-01-06 01:00:00	NA	NA	NA
2015	01	06	02	2015-01-06 02:00:00	NA	NA	NA
2015	01	06	03	2015-01-06 03:00:00	NA	NA	NA
2015	01	06	04	2015-01-06 04:00:00	NA	NA	NA
2015	01	06	05	2015-01-06 05:00:00	NA	NA	NA
2015	01	06	06	2015-01-06 06:00:00	NA	NA	NA
2015	01	06	07	2015-01-06 07:00:00	NA	NA	NA
2015	01	06	08	2015-01-06 08:00:00	NA	NA	NA
2015	01	06	09	2015-01-06 09:00:00	NA	NA	NA
2015	01	06	10	2015-01-06 10:00:00	NA	NA	NA
2015	01	06	11	2015-01-06 11:00:00	NA	NA	NA
2015	01	06	12	2015-01-06 12:00:00	NA	NA	NA
2015	01	06	13	2015-01-06 13:00:00	NA	NA	NA
2015	01	06	14	2015-01-06 14:00:00	NA	NA	NA
2015	01	06	15	2015-01-06 15:00:00	NA	NA	NA
2015	01	06	16	2015-01-06 16:00:00	NA	NA	NA
2015	01	06	17	2015-01-06 17:00:00	NA	NA	NA
2015	01	06	18	2015-01-06 18:00:00	NA	NA	NA
2015	01	06	19	2015-01-06 19:00:00	NA	NA	NA
2015	01	06	20	2015-01-06 20:00:00	NA	NA	NA
2015	01	06	21	2015-01-06 21:00:00	NA	NA	NA
2015	01	06	22	2015-01-06 22:00:00	NA	NA	NA
2015	01	06	23	2015-01-06 23:00:00	NA	NA	NA
2015	01	07	00	2015-01-07 00:00:00	NA	NA	NA
2015	01	07	01	2015-01-07 01:00:00	NA	NA	NA
2015	01	07	02	2015-01-07 02:00:00	NA	NA	NA
2015	01	07	03	2015-01-07 03:00:00	NA	NA	NA
2015	01	07	04	2015-01-07 04:00:00	NA	NA	NA
2015	01	07	05	2015-01-07 05:00:00	NA	NA	NA
2015	01	07	06	2015-01-07 06:00:00	NA	NA	NA
2015	01	07	07	2015-01-07 07:00:00	NA	NA	NA
2015	01	07	08	2015-01-07 08:00:00	NA	NA	NA
2015	01	07	09	2015-01-07 09:00:00	NA	NA	NA
2015	01	07	10	2015-01-07 10:00:00	NA	NA	NA
2015	01	07	11	2015-01-07 11:00:00	NA	NA	NA
2015	01	07	12	2015-01-07 12:00:00	NA	NA	NA
2015	01	07	13	2015-01-07 13:00:00	NA	NA	NA
2015	01	07	14	2015-01-07 14:00:00	NA	NA	NA
2015	01	07	15	2015-01-07 15:00:00	NA	NA	NA
2015	01	07	16	2015-01-07 16:00:00	NA	NA	NA
2015	01	07	17	2015-01-07 17:00:00	NA	NA	NA
2015	01	07	18	2015-01-07 18:00:00	NA	NA	NA
2015	01	07	19	2015-01-07 19:00:00	NA	NA	NA
2015	01	07	20	2015-01-07 20:00:00	NA	NA	NA
2015	01	07	21	2015-01-07 21:00:00	NA	NA	NA
2015	01	07	22	2015-01-07 22:00:00	NA	NA	NA
2015	01	07	23	2015-01-07 23:00:00	NA	NA	NA
2015	01	08	00	2015-01-08 00:00:00	NA	NA	NA
2015	01	08	01	2015-01-08 01:00:00	NA	NA	NA
2015	01	08	02	2015-01-08 02:00:00	NA	NA	NA
2015	01	08	03	2015-01-08 03:00:00	NA	NA	NA
2015	01	08	04	2015-01-08 04:00:00	NA	NA	NA
2015	01	08	05	2015-01-08 05:00:00	NA	NA	NA
2015	01	08	06	2015-01-08 06:00:00	NA	NA	NA
2015	01	08	07	2015-01-08 07:00:00	NA	NA	NA
2015	01	08	08	2015-01-08 08:00:00	NA	NA	NA
2015	01	08	09	2015-01-08 09:00:00	NA	NA	NA
2015	01	08	10	2015-01-08 10:00:00	NA	NA	NA
2015	01	08	11	2015-01-08 11:00:00	NA	NA	NA
2015	01	08	12	2015-01-08 12:00:00	NA	NA	NA
2015	01	08	13	2015-01-08 13:00:00	NA	NA	NA
2015	01	08	14	2015-01-08 14:00:00	NA	NA	NA
2015	01	08	15	2015-01-08 15:00:00	NA	NA	NA
2015	01	08	16	2015-01-08 16:00:00	NA	NA	NA
2015	01	08	17	2015-01-08 17:00:00	NA	NA	NA
2015	01	08	18	2015-01-08 18:00:00	NA	NA	NA
2015	01	08	19	2015-01-08 19:00:00	NA	NA	NA
2015	01	08	20	2015-01-08 20:00:00	NA	NA	NA
2015	01	08	21	2015-01-08 21:00:00	NA	NA	NA
2015	01	08	22	2015-01-08 22:00:00	NA	NA	NA
2015	01	08	23	2015-01-08 23:00:00	NA	NA	NA
2015	01	09	00	2015-01-09 00:00:00	NA	NA	NA
2015	01	09	01	2015-01-09 01:00:00	NA	NA	NA
2015	01	09	02	2015-01-09 02:00:00	NA	NA	NA
2015	01	09	03	2015-01-09 03:00:00	NA	NA	NA
2015	01	09	04	2015-01-09 04:00:00	NA	NA	NA
2015	01	09	05	2015-01-09 05:00:00	NA	NA	NA
2015	01	09	06	2015-01-09 06:00:00	NA	NA	NA
2015	01	09	07	2015-01-09 07:00:00	NA	NA	NA
2015	01	09	08	2015-01-09 08:00:00	NA	NA	NA
2015	01	09	09	2015-01-09 09:00:00	NA	NA	NA
2015	01	09	10	2015-01-09 10:00:00	NA	NA	NA
2015	01	09	11	2015-01-09 11:00:00	NA	NA	NA
2015	01	09	12	2015-01-09 12:00:00	NA	NA	NA
2015	01	09	13	2015-01-09 13:00:00	NA	NA	NA
2015	01	09	14	2015-01-09 14:00:00	NA	NA	NA
2015	01	09	15	2015-01-09 15:00:00	NA	NA	NA
2015	01	09	16	2015-01-09 16:00:00	NA	NA	NA
2015	01	09	17	2015-01-09 17:00:00	NA	NA	NA
2015	01	09	18	2015-01-09 18:00:00	NA	NA	NA
2015	01	09	19	2015-01-09 19:00:00	NA	NA	NA
2015	01	09	20	2015-01-09 20:00:00	NA	NA	NA
2015	01	09	21	2015-01-09 21:00:00	NA	NA	NA
2015	01	09	22	2015-01-09 22:00:00	NA	NA	NA
2015	01	09	23	2015-01-09 23:00:00	NA	NA	NA
2015	01	10	00	2015-01-10 00:00:00	NA	NA	NA
2015	01	10	01	2015-01-10 01:00:00	NA	NA	NA
2015	01	10	02	2015-01-10 02:00:00	NA	NA	NA
2015	01	10	03	2015-01-10 03:00:00	NA	NA	NA
2015	01	10	04	2015-01-10 04:00:00	NA	NA	NA
2015	01	10	05	2015-01-10 05:00:00	NA	NA	NA
2015	01	10	06	2015-01-10 06:00:00	NA	NA	NA
2015	01	10	07	2015-01-10 07:00:00	NA	NA	NA
2015	01	10	08	2015-01-10 08:00:00	NA	NA	NA
2015	01	10	09	2015-01-10 09:00:00	NA	NA	NA
2015	01	10	10	2015-01-10 10:00:00	NA	NA	NA
2015	01	10	11	2015-01-10 11:00:00	NA	NA	NA
2015	01	10	12	2015-01-10 12:00:00	NA	NA	NA
2015	01	10	13	2015-01-10 13:00:00	NA	NA	NA
2015	01	10	14	2015-01-10 14:00:00	NA	NA	NA
2015	01	10	15	2015-01-10 15:00:00	NA	NA	NA
2015	01	10	16	2015-01-10 16:00:00	NA	NA	NA
2015	01	10	17	2015-01-10 17:00:00	NA	NA	NA
2015	01	10	18	2015-01-10 18:00:00	NA	NA	NA
2015	01	10	19	2015-01-10 19:00:00	NA	NA	NA
2015	01	10	20	2015-01-10 20:00:00	NA	NA	NA
2015	01	10	21	2015-01-10 21:00:00	NA	NA	NA
2015	01	10	22	2015-01-10 22:00:00	NA	NA	NA
2015	01	10	23	2015-01-10 23:00:00	NA	NA	NA
2015	01	11	00	2015-01-11 00:00:00	NA	NA	NA
2015	01	11	01	2015-01-11 01:00:00	NA	NA	NA
2015	01	11	02	2015-01-11 02:00:00	NA	NA	NA
2015	01	11	03	2015-01-11 03:00:00	NA	NA	NA
2015	01	11	04	2015-01-11 04:00:00	NA	NA	NA
2015	01	11	05	2015-01-11 05:00:00	NA	NA	NA
2015	01	11	06	2015-01-11 06:00:00	NA	NA	NA
2015	01	11	07	2015-01-11 07:00:00	NA	NA	NA
2015	01	11	08	2015-01-11 08:00:00	NA	NA	NA
2015	01	11	09	2015-01-11 09:00:00	NA	NA	NA
2015	01	11	10	2015-01-11 10:00:00	NA	NA	NA
2015	01	11	11	2015-01-11 11:00:00	NA	NA	NA
2015	01	11	12	2015-01-11 12:00:00	NA	NA	NA
2015	01	11	13	2015-01-11 13:00:00	NA	NA	NA
2015	01	11	14	2015-01-11 14:00:00	NA	NA	NA
2015	01	11	15	2015-01-11 15:00:00	NA	NA	NA
2015	01	11	16	2015-01-11 16:00:00	NA	NA	NA
2015	01	11	17	2015-01-11 17:00:00	NA	NA	NA
2015	01	11	18	2015-01-11 18:00:00	NA	NA	NA
2015	01	11	19	2015-01-11 19:00:00	NA	NA	NA
2015	01	11	20	2015-01-11 20:00:00	NA	NA	NA
2015	01	11	21	2015-01-11 21:00:00	NA	NA	NA
2015	01	11	22	2015-01-11 22:00:00	NA	NA	NA
2015	01	11	23	2015-01-11 23:00:00	NA	NA	NA
2015	01	12	00	2015-01-12 00:00:00	NA	NA	NA
2015	01	12	01	2015-01-12 01:00:00	NA	NA	NA
2015	01	12	02	2015-01-12 02:00:00	NA	NA	NA
2015	01	12	03	2015-01-12 03:00:00	NA	NA	NA
2015	01	12	04	2015-01-12 04:00:00	NA	NA	NA
2015	01	12	05	2015-01-12 05:00:00	NA	NA	NA
2015	01	12	06	2015-01-12 06:00:00	NA	NA	NA
2015	01	12	07	2015-01-12 07:00:00	NA	NA	NA
2015	01	12	08	2015-01-12 08:00:00	NA	NA	NA
2015	01	12	09	2015-01-12 09:00:00	NA	NA	NA
2015	01	12	10	2015-01-12 10:00:00	NA	NA	NA
2015	01	12	11	2015-01-12 11:00:00	NA	NA	NA
2015	01	12	12	2015-01-12 12:00:00	NA	NA	NA
2015	01	12	13	2015-01-12 13:00:00	NA	NA	NA
2015	01	12	14	2015-01-12 14:00:00	NA	NA	NA
2015	01	12	15	2015-01-12 15:00:00	NA	NA	NA
2015	01	12	16	2015-01-12 16:00:00	NA	NA	NA
2015	01	12	17	2015-01-12 17:00:00	NA	NA	NA
2015	01	12	18	2015-01-12 18:00:00	NA	NA	NA
2015	01	12	19	2015-01-12 19:00:00	NA	NA	NA
2015	01	12	20	2015-01-12 20:00:00	NA	NA	NA
2015	01	12	21	2015-01-12 21:00:00	NA	NA	NA
2015	01	12	22	2015-01-12 22:00:00	NA	NA	NA
2015	01	12	23	2015-01-12 23:00:00	NA	NA	NA
2015	01	13	00	2015-01-13 00:00:00	NA	NA	NA
2015	01	13	01	2015-01-13 01:00:00	NA	NA	NA
2015	01	13	02	2015-01-13 02:00:00	NA	NA	NA
2015	01	13	03	2015-01-13 03:00:00	NA	NA	NA
2015	01	13	04	2015-01-13 04:00:00	NA	NA	NA
2015	01	13	05	2015-01-13 05:00:00	NA	NA	NA
2015	01	13	06	2015-01-13 06:00:00	NA	NA	NA
2015	01	13	07	2015-01-13 07:00:00	NA	NA	NA
2015	01	13	08	2015-01-13 08:00:00	NA	NA	NA
2015	01	13	09	2015-01-13 09:00:00	NA	NA	NA
2015	01	13	10	2015-01-13 10:00:00	NA	NA	NA
2015	01	13	11	2015-01-13 11:00:00	NA	NA	NA
2015	01	13	12	2015-01-13 12:00:00	NA	NA	NA
2015	01	13	13	2015-01-13 13:00:00	NA	NA	NA
2015	01	13	14	2015-01-13 14:00:00	NA	NA	NA
2015	01	13	15	2015-01-13 15:00:00	NA	NA	NA
2015	01	13	16	2015-01-13 16:00:00	NA	NA	NA
2015	01	13	17	2015-01-13 17:00:00	NA	NA	NA
2015	01	13	18	2015-01-13 18:00:00	NA	NA	NA
2015	01	13	19	2015-01-13 19:00:00	NA	NA	NA
2015	01	13	20	2015-01-13 20:00:00	NA	NA	NA
2015	01	13	21	2015-01-13 21:00:00	NA	NA	NA
2015	01	13	22	2015-01-13 22:00:00	NA	NA	NA
2015	01	13	23	2015-01-13 23:00:00	NA	NA	NA
2015	01	14	00	2015-01-14 00:00:00	NA	NA	NA
2015	01	14	01	2015-01-14 01:00:00	NA	NA	NA
2015	01	14	02	2015-01-14 02:00:00	NA	NA	NA
2015	01	14	03	2015-01-14 03:00:00	NA	NA	NA
2015	01	14	04	2015-01-14 04:00:00	NA	NA	NA
2015	01	14	05	2015-01-14 05:00:00	NA	NA	NA
2015	01	14	06	2015-01-14 06:00:00	NA	NA	NA
2015	01	14	07	2015-01-14 07:00:00	NA	NA	NA
2015	01	14	08	2015-01-14 08:00:00	NA	NA	NA
2015	01	14	09	2015-01-14 09:00:00	NA	NA	NA
2015	01	14	10	2015-01-14 10:00:00	NA	NA	NA
2015	01	14	11	2015-01-14 11:00:00	NA	NA	NA
2015	01	14	12	2015-01-14 12:00:00	NA	NA	NA
2015	01	14	13	2015-01-14 13:00:00	NA	NA	NA
2015	01	14	14	2015-01-14 14:00:00	NA	NA	NA
2015	01	14	15	2015-01-14 15:00:00	NA	NA	NA
2015	01	14	16	2015-01-14 16:00:00	NA	NA	NA
2015	01	14	17	2015-01-14 17:00:00	NA	NA	NA
2015	01	14	18	2015-01-14 18:00:00	NA	NA	NA
2015	01	14	19	2015-01-14 19:00:00	NA	NA	NA
2015	01	14	20	2015-01-14 20:00:00	NA	NA	NA
2015	01	14	21	2015-01-14 21:00:00	NA	NA	NA
2015	01	14	22	2015-01-14 22:00:00	NA	NA	NA
2015	01	14	23	2015-01-14 23:00:00	NA	NA	NA
2015	01	15	00	2015-01-15 00:00:00	NA	NA	NA
2015	01	15	01	2015-01-15 01:00:00	NA	NA	NA
2015	01	15	02	2015-01-15 02:00:00	NA	NA	NA
2015	01	15	03	2015-01-15 03:00:00	NA	NA	NA
2015	01	15	04	2015-01-15 04:00:00	NA	NA	NA
2015	01	15	05	2015-01-15 05:00:00	NA	NA	NA
2015	01	15	06	2015-01-15 06:00:00	NA	NA	NA
2015	01	15	07	2015-01-15 07:00:00	NA	NA	NA
2015	01	15	08	2015-01-15 08:00:00	NA	NA	NA
2015	01	15	09	2015-01-15 09:00:00	NA	NA	NA
2015	01	15	10	2015-01-15 10:00:00	NA	NA	NA
2015	01	15	11	2015-01-15 11:00:00	NA	NA	NA
2015	01	15	12	2015-01-15 12:00:00	NA	NA	NA
2015	01	15	13	2015-01-15 13:00:00	NA	NA	NA
2015	01	15	14	2015-01-15 14:00:00	NA	NA	NA
2015	01	15	15	2015-01-15 15:00:00	NA	NA	NA
2015	01	15	16	2015-01-15 16:00:00	NA	NA	NA
2015	01	15	17	2015-01-15 17:00:00	NA	NA	NA
2015	01	15	18	2015-01-15 18:00:00	NA	NA	NA
2015	01	15	19	2015-01-15 19:00:00	NA	NA	NA
2015	01	15	20	2015-01-15 20:00:00	NA	NA	NA
2015	01	15	21	2015-01-15 21:00:00	NA	NA	NA
2015	01	15	22	2015-01-15 22:00:00	NA	NA	NA
2015	01	15	23	2015-01-15 23:00:00	NA	NA	NA
2015	01	16	00	2015-01-16 00:00:00	NA	NA	NA
2015	01	16	01	2015-01-16 01:00:00	NA	NA	NA
2015	01	16	02	2015-01-16 02:00:00	NA	NA	NA
2015	01	16	03	2015-01-16 03:00:00	NA	NA	NA
2015	01	16	04	2015-01-16 04:00:00	NA	NA	NA
2015	01	16	05	2015-01-16 05:00:00	NA	NA	NA
2015	01	16	06	2015-01-16 06:00:00	NA	NA	NA
2015	01	16	07	2015-01-16 07:00:00	NA	NA	NA
2015	01	16	08	2015-01-16 08:00:00	NA	NA	NA
2015	01	16	09	2015-01-16 09:00:00	NA	NA	NA
2015	01	16	10	2015-01-16 10:00:00	NA	NA	NA
2015	01	16	11	2015-01-16 11:00:00	NA	NA	NA
2015	01	16	12	2015-01-16 12:00:00	NA	NA	NA
2015	01	16	13	2015-01-16 13:00:00	NA	NA	NA
2015	01	16	14	2015-01-16 14:00:00	NA	NA	NA
2015	01	16	15	2015-01-16 15:00:00	NA	NA	NA
2015	01	16	16	2015-01-16 16:00:00	NA	NA	NA
2015	01	16	17	2015-01-16 17:00:00	NA	NA	NA
2015	01	16	18	2015-01-16 18:00:00	NA	NA	NA
2015	01	16	19	2015-01-16 19:00:00	NA	NA	NA
2015	01	16	20	2015-01-16 20:00:00	NA	NA	NA
2015	01	20	18	2015-01-20 18:00:00	NA	NA	NA
2015	01	20	19	2015-01-20 19:00:00	NA	NA	NA
2015	01	20	20	2015-01-20 20:00:00	NA	NA	NA
2015	01	20	21	2015-01-20 21:00:00	NA	NA	NA
2015	01	20	22	2015-01-20 22:00:00	NA	NA	NA
2015	01	20	23	2015-01-20 23:00:00	NA	NA	NA
2015	01	21	00	2015-01-21 00:00:00	NA	NA	NA
2015	01	21	01	2015-01-21 01:00:00	NA	NA	NA
2015	01	21	02	2015-01-21 02:00:00	NA	NA	NA
2015	01	21	03	2015-01-21 03:00:00	NA	NA	NA
2015	01	21	04	2015-01-21 04:00:00	NA	NA	NA
2015	01	21	05	2015-01-21 05:00:00	NA	NA	NA
2015	01	21	06	2015-01-21 06:00:00	NA	NA	NA
2015	01	21	07	2015-01-21 07:00:00	NA	NA	NA
2015	01	21	08	2015-01-21 08:00:00	NA	NA	NA
2015	01	21	09	2015-01-21 09:00:00	NA	NA	NA
2015	01	21	10	2015-01-21 10:00:00	NA	NA	NA
2015	01	21	11	2015-01-21 11:00:00	NA	NA	NA
2015	01	21	12	2015-01-21 12:00:00	NA	NA	NA
2015	01	21	13	2015-01-21 13:00:00	NA	NA	NA
2015	01	21	14	2015-01-21 14:00:00	NA	NA	NA
2015	01	21	15	2015-01-21 15:00:00	NA	NA	NA
2015	01	21	16	2015-01-21 16:00:00	NA	NA	NA
2015	01	21	17	2015-01-21 17:00:00	NA	NA	NA
2015	01	21	18	2015-01-21 18:00:00	NA	NA	NA
2015	01	21	19	2015-01-21 19:00:00	NA	NA	NA
2015	01	21	20	2015-01-21 20:00:00	NA	NA	NA
2015	01	21	21	2015-01-21 21:00:00	NA	NA	NA
2015	01	21	22	2015-01-21 22:00:00	NA	NA	NA
2015	01	21	23	2015-01-21 23:00:00	NA	NA	NA
2015	01	22	00	2015-01-22 00:00:00	NA	NA	NA
2015	01	22	01	2015-01-22 01:00:00	NA	NA	NA
2015	01	22	02	2015-01-22 02:00:00	NA	NA	NA
2015	01	22	03	2015-01-22 03:00:00	NA	NA	NA
2015	01	22	04	2015-01-22 04:00:00	NA	NA	NA
2015	01	22	05	2015-01-22 05:00:00	NA	NA	NA
2015	01	22	06	2015-01-22 06:00:00	NA	NA	NA
2015	01	22	07	2015-01-22 07:00:00	NA	NA	NA
2015	01	22	08	2015-01-22 08:00:00	NA	NA	NA
2015	01	22	09	2015-01-22 09:00:00	NA	NA	NA
2015	01	22	10	2015-01-22 10:00:00	NA	NA	NA
2015	01	22	11	2015-01-22 11:00:00	NA	NA	NA
2015	01	22	12	2015-01-22 12:00:00	NA	NA	NA
2015	01	22	13	2015-01-22 13:00:00	NA	NA	NA
2015	01	22	14	2015-01-22 14:00:00	NA	NA	NA
2015	01	22	15	2015-01-22 15:00:00	NA	NA	NA
2015	01	22	16	2015-01-22 16:00:00	NA	NA	NA
2015	01	22	17	2015-01-22 17:00:00	NA	NA	NA
2015	01	22	18	2015-01-22 18:00:00	NA	NA	NA
2015	01	22	19	2015-01-22 19:00:00	NA	NA	NA
2015	01	22	20	2015-01-22 20:00:00	NA	NA	NA
2015	01	22	21	2015-01-22 21:00:00	NA	NA	NA
2015	01	22	22	2015-01-22 22:00:00	NA	NA	NA
2015	01	22	23	2015-01-22 23:00:00	NA	NA	NA
2015	01	23	00	2015-01-23 00:00:00	NA	NA	NA
2015	01	23	01	2015-01-23 01:00:00	NA	NA	NA
2015	01	23	02	2015-01-23 02:00:00	NA	NA	NA
2015	01	23	03	2015-01-23 03:00:00	NA	NA	NA
2015	01	23	04	2015-01-23 04:00:00	NA	NA	NA
2015	01	23	05	2015-01-23 05:00:00	NA	NA	NA
2015	01	23	06	2015-01-23 06:00:00	NA	NA	NA
2015	01	23	07	2015-01-23 07:00:00	NA	NA	NA
2015	01	23	08	2015-01-23 08:00:00	NA	NA	NA
2015	01	23	09	2015-01-23 09:00:00	NA	NA	NA
2015	01	23	10	2015-01-23 10:00:00	NA	NA	NA
2015	01	23	11	2015-01-23 11:00:00	NA	NA	NA
2015	01	23	12	2015-01-23 12:00:00	NA	NA	NA
2015	01	23	13	2015-01-23 13:00:00	NA	NA	NA
2015	01	23	14	2015-01-23 14:00:00	NA	NA	NA
2015	01	23	15	2015-01-23 15:00:00	NA	NA	NA
2015	01	23	16	2015-01-23 16:00:00	NA	NA	NA
2015	01	23	17	2015-01-23 17:00:00	NA	NA	NA
2015	01	23	18	2015-01-23 18:00:00	NA	NA	NA
2015	01	23	19	2015-01-23 19:00:00	NA	NA	NA
2015	01	23	20	2015-01-23 20:00:00	NA	NA	NA
2015	01	23	21	2015-01-23 21:00:00	NA	NA	NA
2015	01	23	22	2015-01-23 22:00:00	NA	NA	NA
2015	01	23	23	2015-01-23 23:00:00	NA	NA	NA
2015	01	24	00	2015-01-24 00:00:00	NA	NA	NA
2015	01	24	01	2015-01-24 01:00:00	NA	NA	NA
2015	01	24	02	2015-01-24 02:00:00	NA	NA	NA
2015	01	24	03	2015-01-24 03:00:00	NA	NA	NA
2015	01	24	04	2015-01-24 04:00:00	NA	NA	NA
2015	01	24	05	2015-01-24 05:00:00	NA	NA	NA
2015	01	24	06	2015-01-24 06:00:00	NA	NA	NA
2015	01	24	07	2015-01-24 07:00:00	NA	NA	NA
2015	01	24	08	2015-01-24 08:00:00	NA	NA	NA
2015	01	24	09	2015-01-24 09:00:00	NA	NA	NA
2015	01	24	10	2015-01-24 10:00:00	NA	NA	NA
2015	01	24	11	2015-01-24 11:00:00	NA	NA	NA
2015	01	24	12	2015-01-24 12:00:00	NA	NA	NA
2015	01	24	13	2015-01-24 13:00:00	NA	NA	NA
2015	01	24	14	2015-01-24 14:00:00	NA	NA	NA
2015	01	24	15	2015-01-24 15:00:00	NA	NA	NA
2015	01	24	16	2015-01-24 16:00:00	NA	NA	NA
2015	01	24	17	2015-01-24 17:00:00	NA	NA	NA
2015	01	24	18	2015-01-24 18:00:00	NA	NA	NA
2015	01	24	19	2015-01-24 19:00:00	NA	NA	NA
2015	01	24	20	2015-01-24 20:00:00	NA	NA	NA
2015	01	24	21	2015-01-24 21:00:00	NA	NA	NA
2015	01	24	22	2015-01-24 22:00:00	NA	NA	NA
2015	01	24	23	2015-01-24 23:00:00	NA	NA	NA
2015	01	25	00	2015-01-25 00:00:00	NA	NA	NA
2015	01	25	01	2015-01-25 01:00:00	NA	NA	NA
2015	01	25	02	2015-01-25 02:00:00	NA	NA	NA
2015	01	25	03	2015-01-25 03:00:00	NA	NA	NA
2015	01	25	04	2015-01-25 04:00:00	NA	NA	NA
2015	01	25	05	2015-01-25 05:00:00	NA	NA	NA
2015	01	25	06	2015-01-25 06:00:00	NA	NA	NA
2015	01	25	07	2015-01-25 07:00:00	NA	NA	NA
2015	01	25	08	2015-01-25 08:00:00	NA	NA	NA
2015	01	25	09	2015-01-25 09:00:00	NA	NA	NA
2015	01	25	10	2015-01-25 10:00:00	NA	NA	NA
2015	01	25	11	2015-01-25 11:00:00	NA	NA	NA
2015	01	25	12	2015-01-25 12:00:00	NA	NA	NA
2015	01	25	13	2015-01-25 13:00:00	NA	NA	NA
2015	01	25	14	2015-01-25 14:00:00	NA	NA	NA
2015	01	25	15	2015-01-25 15:00:00	NA	NA	NA
2015	01	25	16	2015-01-25 16:00:00	NA	NA	NA
2015	01	25	17	2015-01-25 17:00:00	NA	NA	NA
2015	01	25	18	2015-01-25 18:00:00	NA	NA	NA
2015	01	25	19	2015-01-25 19:00:00	NA	NA	NA
2015	01	25	20	2015-01-25 20:00:00	NA	NA	NA
2015	01	25	21	2015-01-25 21:00:00	NA	NA	NA
2015	01	25	22	2015-01-25 22:00:00	NA	NA	NA
2015	01	25	23	2015-01-25 23:00:00	NA	NA	NA
2015	01	26	00	2015-01-26 00:00:00	NA	NA	NA
2015	01	26	01	2015-01-26 01:00:00	NA	NA	NA
2015	01	26	02	2015-01-26 02:00:00	NA	NA	NA
2015	01	26	03	2015-01-26 03:00:00	NA	NA	NA
2015	01	26	04	2015-01-26 04:00:00	NA	NA	NA
2015	01	26	05	2015-01-26 05:00:00	NA	NA	NA
2015	01	26	06	2015-01-26 06:00:00	NA	NA	NA
2015	01	26	07	2015-01-26 07:00:00	NA	NA	NA
2015	01	26	08	2015-01-26 08:00:00	NA	NA	NA
2015	01	26	09	2015-01-26 09:00:00	NA	NA	NA
2015	01	26	10	2015-01-26 10:00:00	NA	NA	NA
2015	01	26	11	2015-01-26 11:00:00	NA	NA	NA
2015	01	26	12	2015-01-26 12:00:00	NA	NA	NA
2015	01	26	13	2015-01-26 13:00:00	NA	NA	NA
2015	01	26	14	2015-01-26 14:00:00	NA	NA	NA
2015	01	26	15	2015-01-26 15:00:00	NA	NA	NA
2015	01	26	16	2015-01-26 16:00:00	NA	NA	NA
2015	01	26	17	2015-01-26 17:00:00	NA	NA	NA
2015	01	26	18	2015-01-26 18:00:00	NA	NA	NA
2015	01	26	19	2015-01-26 19:00:00	NA	NA	NA
2015	01	26	20	2015-01-26 20:00:00	NA	NA	NA
2015	01	26	21	2015-01-26 21:00:00	NA	NA	NA
2015	01	26	22	2015-01-26 22:00:00	NA	NA	NA
2015	01	26	23	2015-01-26 23:00:00	NA	NA	NA
2015	01	27	00	2015-01-27 00:00:00	NA	NA	NA
2015	01	27	01	2015-01-27 01:00:00	NA	NA	NA
2015	01	27	02	2015-01-27 02:00:00	NA	NA	NA
2015	01	27	03	2015-01-27 03:00:00	NA	NA	NA
2015	01	27	04	2015-01-27 04:00:00	NA	NA	NA
2015	01	27	05	2015-01-27 05:00:00	NA	NA	NA
2015	01	27	06	2015-01-27 06:00:00	NA	NA	NA
2015	01	27	07	2015-01-27 07:00:00	NA	NA	NA
2015	01	27	08	2015-01-27 08:00:00	NA	NA	NA
2015	01	27	09	2015-01-27 09:00:00	NA	NA	NA
2015	01	27	10	2015-01-27 10:00:00	NA	NA	NA
2015	01	27	11	2015-01-27 11:00:00	NA	NA	NA
2015	01	27	12	2015-01-27 12:00:00	NA	NA	NA
2015	01	27	13	2015-01-27 13:00:00	NA	NA	NA
2015	01	27	14	2015-01-27 14:00:00	NA	NA	NA
2015	01	27	15	2015-01-27 15:00:00	NA	NA	NA
2015	01	27	16	2015-01-27 16:00:00	NA	NA	NA
2015	01	27	17	2015-01-27 17:00:00	NA	NA	NA
2015	01	27	18	2015-01-27 18:00:00	NA	NA	NA
2015	01	27	19	2015-01-27 19:00:00	NA	NA	NA
2015	01	27	20	2015-01-27 20:00:00	NA	NA	NA
2015	01	27	21	2015-01-27 21:00:00	NA	NA	NA
2015	01	27	22	2015-01-27 22:00:00	NA	NA	NA
2015	01	27	23	2015-01-27 23:00:00	NA	NA	NA
2015	01	28	00	2015-01-28 00:00:00	NA	NA	NA
2015	01	28	01	2015-01-28 01:00:00	NA	NA	NA
2015	01	28	02	2015-01-28 02:00:00	NA	NA	NA
2015	01	28	03	2015-01-28 03:00:00	NA	NA	NA
2015	01	28	04	2015-01-28 04:00:00	NA	NA	NA
2015	01	28	05	2015-01-28 05:00:00	NA	NA	NA
2015	01	28	06	2015-01-28 06:00:00	NA	NA	NA
2015	01	28	07	2015-01-28 07:00:00	NA	NA	NA
2015	01	28	08	2015-01-28 08:00:00	NA	NA	NA
2015	01	28	09	2015-01-28 09:00:00	NA	NA	NA
2015	01	28	10	2015-01-28 10:00:00	NA	NA	NA
2015	01	28	11	2015-01-28 11:00:00	NA	NA	NA
2015	01	28	12	2015-01-28 12:00:00	NA	NA	NA
2015	01	28	13	2015-01-28 13:00:00	NA	NA	NA
2015	01	28	14	2015-01-28 14:00:00	NA	NA	NA
2015	01	28	15	2015-01-28 15:00:00	NA	NA	NA
2015	01	28	16	2015-01-28 16:00:00	NA	NA	NA
2015	01	28	17	2015-01-28 17:00:00	NA	NA	NA
2015	01	28	18	2015-01-28 18:00:00	NA	NA	NA
2015	01	28	19	2015-01-28 19:00:00	NA	NA	NA
2015	01	28	20	2015-01-28 20:00:00	NA	NA	NA
2015	01	28	21	2015-01-28 21:00:00	NA	NA	NA
2015	01	28	22	2015-01-28 22:00:00	NA	NA	NA
2015	01	28	23	2015-01-28 23:00:00	NA	NA	NA
2015	01	29	00	2015-01-29 00:00:00	NA	NA	NA
2015	01	29	01	2015-01-29 01:00:00	NA	NA	NA
2015	01	29	02	2015-01-29 02:00:00	NA	NA	NA
2015	01	29	03	2015-01-29 03:00:00	NA	NA	NA
2015	01	29	04	2015-01-29 04:00:00	NA	NA	NA
2015	01	29	05	2015-01-29 05:00:00	NA	NA	NA
2015	01	29	06	2015-01-29 06:00:00	NA	NA	NA
2015	01	29	07	2015-01-29 07:00:00	NA	NA	NA
2015	01	29	08	2015-01-29 08:00:00	NA	NA	NA
2015	01	29	09	2015-01-29 09:00:00	NA	NA	NA
2015	01	29	10	2015-01-29 10:00:00	NA	NA	NA
2015	01	29	11	2015-01-29 11:00:00	NA	NA	NA
2015	01	29	12	2015-01-29 12:00:00	NA	NA	NA
2015	01	29	13	2015-01-29 13:00:00	NA	NA	NA
2015	01	29	14	2015-01-29 14:00:00	NA	NA	NA
2015	01	29	15	2015-01-29 15:00:00	NA	NA	NA
2015	01	29	16	2015-01-29 16:00:00	NA	NA	NA
2015	01	29	17	2015-01-29 17:00:00	NA	NA	NA
2015	01	29	18	2015-01-29 18:00:00	NA	NA	NA
2015	01	29	19	2015-01-29 19:00:00	NA	NA	NA
2015	01	29	20	2015-01-29 20:00:00	NA	NA	NA
2015	01	29	21	2015-01-29 21:00:00	NA	NA	NA
2015	01	29	22	2015-01-29 22:00:00	NA	NA	NA
2015	01	29	23	2015-01-29 23:00:00	NA	NA	NA
2015	01	30	00	2015-01-30 00:00:00	NA	NA	NA
2015	01	30	01	2015-01-30 01:00:00	NA	NA	NA
2015	01	30	02	2015-01-30 02:00:00	NA	NA	NA
2015	01	30	03	2015-01-30 03:00:00	NA	NA	NA
2015	01	30	04	2015-01-30 04:00:00	NA	NA	NA
2015	01	30	05	2015-01-30 05:00:00	NA	NA	NA
2015	01	30	06	2015-01-30 06:00:00	NA	NA	NA
2015	01	30	07	2015-01-30 07:00:00	NA	NA	NA
2015	01	30	08	2015-01-30 08:00:00	NA	NA	NA
2015	01	30	09	2015-01-30 09:00:00	NA	NA	NA
2015	01	30	10	2015-01-30 10:00:00	NA	NA	NA
2015	01	30	11	2015-01-30 11:00:00	NA	NA	NA
2015	01	30	12	2015-01-30 12:00:00	NA	NA	NA
2015	01	30	13	2015-01-30 13:00:00	NA	NA	NA
2015	01	30	14	2015-01-30 14:00:00	NA	NA	NA
2015	01	30	15	2015-01-30 15:00:00	NA	NA	NA
2015	01	30	16	2015-01-30 16:00:00	NA	NA	NA
2015	01	30	17	2015-01-30 17:00:00	NA	NA	NA
2015	01	30	18	2015-01-30 18:00:00	NA	NA	NA
2015	01	30	19	2015-01-30 19:00:00	NA	NA	NA
2015	01	30	20	2015-01-30 20:00:00	NA	NA	NA
2015	01	30	21	2015-01-30 21:00:00	NA	NA	NA
2015	01	30	22	2015-01-30 22:00:00	NA	NA	NA
2015	01	30	23	2015-01-30 23:00:00	NA	NA	NA
2015	01	31	00	2015-01-31 00:00:00	NA	NA	NA
2015	01	31	01	2015-01-31 01:00:00	NA	NA	NA
2015	01	31	02	2015-01-31 02:00:00	NA	NA	NA
2015	01	31	03	2015-01-31 03:00:00	NA	NA	NA
2015	01	31	04	2015-01-31 04:00:00	NA	NA	NA
2015	01	31	05	2015-01-31 05:00:00	NA	NA	NA
2015	01	31	06	2015-01-31 06:00:00	NA	NA	NA
2015	01	31	07	2015-01-31 07:00:00	NA	NA	NA
2015	01	31	08	2015-01-31 08:00:00	NA	NA	NA
2015	01	31	09	2015-01-31 09:00:00	NA	NA	NA
2015	01	31	10	2015-01-31 10:00:00	NA	NA	NA
2015	01	31	11	2015-01-31 11:00:00	NA	NA	NA
2015	01	31	12	2015-01-31 12:00:00	NA	NA	NA
2015	01	31	13	2015-01-31 13:00:00	NA	NA	NA
2015	01	31	14	2015-01-31 14:00:00	NA	NA	NA
2015	01	31	15	2015-01-31 15:00:00	NA	NA	NA
2015	01	31	16	2015-01-31 16:00:00	NA	NA	NA
2015	01	31	17	2015-01-31 17:00:00	NA	NA	NA
2015	01	31	18	2015-01-31 18:00:00	NA	NA	NA
2015	01	31	19	2015-01-31 19:00:00	NA	NA	NA
2015	01	31	20	2015-01-31 20:00:00	NA	NA	NA
2015	01	31	21	2015-01-31 21:00:00	NA	NA	NA
2015	01	31	22	2015-01-31 22:00:00	NA	NA	NA
2015	01	31	23	2015-01-31 23:00:00	NA	NA	NA
2015	02	01	00	2015-02-01 00:00:00	NA	NA	NA
2015	02	01	01	2015-02-01 01:00:00	NA	NA	NA
2015	02	01	02	2015-02-01 02:00:00	NA	NA	NA
2015	02	01	03	2015-02-01 03:00:00	NA	NA	NA
2015	02	01	04	2015-02-01 04:00:00	NA	NA	NA
2015	02	01	05	2015-02-01 05:00:00	NA	NA	NA
2015	02	01	06	2015-02-01 06:00:00	NA	NA	NA
2015	02	01	07	2015-02-01 07:00:00	NA	NA	NA
2015	02	01	08	2015-02-01 08:00:00	NA	NA	NA
2015	02	01	09	2015-02-01 09:00:00	NA	NA	NA
2015	02	01	10	2015-02-01 10:00:00	NA	NA	NA
2015	02	01	11	2015-02-01 11:00:00	NA	NA	NA
2015	02	01	12	2015-02-01 12:00:00	NA	NA	NA
2015	02	01	13	2015-02-01 13:00:00	NA	NA	NA
2015	02	01	14	2015-02-01 14:00:00	NA	NA	NA
2015	02	01	15	2015-02-01 15:00:00	NA	NA	NA
2015	02	01	16	2015-02-01 16:00:00	NA	NA	NA
2015	02	01	17	2015-02-01 17:00:00	NA	NA	NA
2015	02	01	18	2015-02-01 18:00:00	NA	NA	NA
2015	02	01	19	2015-02-01 19:00:00	NA	NA	NA
2015	02	01	20	2015-02-01 20:00:00	NA	NA	NA
2015	02	01	21	2015-02-01 21:00:00	NA	NA	NA
2015	02	01	22	2015-02-01 22:00:00	NA	NA	NA
2015	02	01	23	2015-02-01 23:00:00	NA	NA	NA
2015	02	02	00	2015-02-02 00:00:00	NA	NA	NA
2015	02	02	01	2015-02-02 01:00:00	NA	NA	NA
2015	02	02	02	2015-02-02 02:00:00	NA	NA	NA
2015	02	02	03	2015-02-02 03:00:00	NA	NA	NA
2015	02	02	04	2015-02-02 04:00:00	NA	NA	NA
2015	02	02	05	2015-02-02 05:00:00	NA	NA	NA
2015	02	02	06	2015-02-02 06:00:00	NA	NA	NA
2015	02	02	07	2015-02-02 07:00:00	NA	NA	NA
2015	02	02	08	2015-02-02 08:00:00	NA	NA	NA
2015	02	02	09	2015-02-02 09:00:00	NA	NA	NA
2015	02	02	10	2015-02-02 10:00:00	NA	NA	NA
2015	02	02	11	2015-02-02 11:00:00	NA	NA	NA
2015	02	02	12	2015-02-02 12:00:00	NA	NA	NA
2015	02	02	13	2015-02-02 13:00:00	NA	NA	NA
2015	02	02	14	2015-02-02 14:00:00	NA	NA	NA
2015	02	02	15	2015-02-02 15:00:00	NA	NA	NA
2015	02	02	16	2015-02-02 16:00:00	NA	NA	NA
2015	02	02	17	2015-02-02 17:00:00	NA	NA	NA
2015	02	02	18	2015-02-02 18:00:00	NA	NA	NA
2015	02	02	19	2015-02-02 19:00:00	NA	NA	NA
2015	02	02	20	2015-02-02 20:00:00	NA	NA	NA
2015	02	02	21	2015-02-02 21:00:00	NA	NA	NA
2015	02	02	22	2015-02-02 22:00:00	NA	NA	NA
2015	02	02	23	2015-02-02 23:00:00	NA	NA	NA
2015	02	03	00	2015-02-03 00:00:00	NA	NA	NA
2015	02	03	01	2015-02-03 01:00:00	NA	NA	NA
2015	02	03	02	2015-02-03 02:00:00	NA	NA	NA
2015	02	03	03	2015-02-03 03:00:00	NA	NA	NA
2015	02	03	04	2015-02-03 04:00:00	NA	NA	NA
2015	02	03	05	2015-02-03 05:00:00	NA	NA	NA
2015	02	03	06	2015-02-03 06:00:00	NA	NA	NA
2015	02	03	07	2015-02-03 07:00:00	NA	NA	NA
2015	02	03	08	2015-02-03 08:00:00	NA	NA	NA
2015	02	03	09	2015-02-03 09:00:00	NA	NA	NA
2015	02	03	10	2015-02-03 10:00:00	NA	NA	NA
2015	02	03	11	2015-02-03 11:00:00	NA	NA	NA
2015	02	03	12	2015-02-03 12:00:00	NA	NA	NA
2015	02	03	13	2015-02-03 13:00:00	NA	NA	NA
2015	02	03	14	2015-02-03 14:00:00	NA	NA	NA
2015	02	03	15	2015-02-03 15:00:00	NA	NA	NA
2015	02	03	16	2015-02-03 16:00:00	NA	NA	NA
2015	02	03	17	2015-02-03 17:00:00	NA	NA	NA
2015	02	03	18	2015-02-03 18:00:00	NA	NA	NA
2015	02	03	19	2015-02-03 19:00:00	NA	NA	NA
2015	02	03	20	2015-02-03 20:00:00	NA	NA	NA
2015	02	03	21	2015-02-03 21:00:00	NA	NA	NA
2015	02	03	22	2015-02-03 22:00:00	NA	NA	NA
2015	02	03	23	2015-02-03 23:00:00	NA	NA	NA
2015	02	04	00	2015-02-04 00:00:00	NA	NA	NA
2015	02	04	01	2015-02-04 01:00:00	NA	NA	NA
2015	02	04	02	2015-02-04 02:00:00	NA	NA	NA
2015	02	04	03	2015-02-04 03:00:00	NA	NA	NA
2015	02	04	04	2015-02-04 04:00:00	NA	NA	NA
2015	02	04	05	2015-02-04 05:00:00	NA	NA	NA
2015	02	04	06	2015-02-04 06:00:00	NA	NA	NA
2015	02	04	07	2015-02-04 07:00:00	NA	NA	NA
2015	02	04	08	2015-02-04 08:00:00	NA	NA	NA
2015	02	04	09	2015-02-04 09:00:00	NA	NA	NA
2015	02	04	10	2015-02-04 10:00:00	NA	NA	NA
2015	02	04	11	2015-02-04 11:00:00	NA	NA	NA
2015	02	04	12	2015-02-04 12:00:00	NA	NA	NA
2015	02	04	13	2015-02-04 13:00:00	NA	NA	NA
2015	02	04	14	2015-02-04 14:00:00	NA	NA	NA
2015	02	04	15	2015-02-04 15:00:00	NA	NA	NA
2015	02	04	16	2015-02-04 16:00:00	NA	NA	NA
2015	02	04	17	2015-02-04 17:00:00	NA	NA	NA
2015	02	04	18	2015-02-04 18:00:00	NA	NA	NA
2015	02	04	19	2015-02-04 19:00:00	NA	NA	NA
2015	02	04	20	2015-02-04 20:00:00	NA	NA	NA
2015	02	04	21	2015-02-04 21:00:00	NA	NA	NA
2015	02	04	22	2015-02-04 22:00:00	NA	NA	NA
2015	02	04	23	2015-02-04 23:00:00	NA	NA	NA
2015	02	05	00	2015-02-05 00:00:00	NA	NA	NA
2015	02	05	01	2015-02-05 01:00:00	NA	NA	NA
2015	02	05	02	2015-02-05 02:00:00	NA	NA	NA
2015	02	05	03	2015-02-05 03:00:00	NA	NA	NA
2015	02	05	04	2015-02-05 04:00:00	NA	NA	NA
2015	02	05	05	2015-02-05 05:00:00	NA	NA	NA
2015	02	05	06	2015-02-05 06:00:00	NA	NA	NA
2015	02	05	07	2015-02-05 07:00:00	NA	NA	NA
2015	02	05	08	2015-02-05 08:00:00	NA	NA	NA
2015	02	05	09	2015-02-05 09:00:00	NA	NA	NA
2015	02	05	10	2015-02-05 10:00:00	NA	NA	NA
2015	02	05	11	2015-02-05 11:00:00	NA	NA	NA
2015	02	05	12	2015-02-05 12:00:00	NA	NA	NA
2015	02	05	13	2015-02-05 13:00:00	NA	NA	NA
2015	02	05	14	2015-02-05 14:00:00	NA	NA	NA
2015	02	05	15	2015-02-05 15:00:00	NA	NA	NA
2015	02	05	16	2015-02-05 16:00:00	NA	NA	NA
2015	02	05	17	2015-02-05 17:00:00	NA	NA	NA
2015	02	05	18	2015-02-05 18:00:00	NA	NA	NA
2015	02	05	19	2015-02-05 19:00:00	NA	NA	NA
2015	02	05	20	2015-02-05 20:00:00	NA	NA	NA
2015	02	05	21	2015-02-05 21:00:00	NA	NA	NA
2015	02	05	22	2015-02-05 22:00:00	NA	NA	NA
2015	02	05	23	2015-02-05 23:00:00	NA	NA	NA
2015	02	06	00	2015-02-06 00:00:00	NA	NA	NA
2015	02	06	01	2015-02-06 01:00:00	NA	NA	NA
2015	02	06	02	2015-02-06 02:00:00	NA	NA	NA
2015	02	06	03	2015-02-06 03:00:00	NA	NA	NA
2015	02	06	04	2015-02-06 04:00:00	NA	NA	NA
2015	02	06	05	2015-02-06 05:00:00	NA	NA	NA
2015	02	06	06	2015-02-06 06:00:00	NA	NA	NA
2015	02	06	07	2015-02-06 07:00:00	NA	NA	NA
2015	02	06	08	2015-02-06 08:00:00	NA	NA	NA
2015	02	06	09	2015-02-06 09:00:00	NA	NA	NA
2015	02	06	10	2015-02-06 10:00:00	NA	NA	NA
2015	02	06	11	2015-02-06 11:00:00	NA	NA	NA
2015	02	06	12	2015-02-06 12:00:00	NA	NA	NA
2015	02	06	13	2015-02-06 13:00:00	NA	NA	NA
2015	02	06	14	2015-02-06 14:00:00	NA	NA	NA
2015	02	06	15	2015-02-06 15:00:00	NA	NA	NA
2015	02	06	16	2015-02-06 16:00:00	NA	NA	NA
2015	02	06	17	2015-02-06 17:00:00	NA	NA	NA
2015	02	06	18	2015-02-06 18:00:00	NA	NA	NA
2015	02	06	19	2015-02-06 19:00:00	NA	NA	NA
2015	02	06	20	2015-02-06 20:00:00	NA	NA	NA
2015	02	06	21	2015-02-06 21:00:00	NA	NA	NA
2015	02	06	22	2015-02-06 22:00:00	NA	NA	NA
2015	02	06	23	2015-02-06 23:00:00	NA	NA	NA
2015	02	07	00	2015-02-07 00:00:00	NA	NA	NA
2015	02	07	01	2015-02-07 01:00:00	NA	NA	NA
2015	02	07	02	2015-02-07 02:00:00	NA	NA	NA
2015	02	07	03	2015-02-07 03:00:00	NA	NA	NA
2015	02	07	04	2015-02-07 04:00:00	NA	NA	NA
2015	02	07	05	2015-02-07 05:00:00	NA	NA	NA
2015	02	07	06	2015-02-07 06:00:00	NA	NA	NA
2015	02	07	07	2015-02-07 07:00:00	NA	NA	NA
2015	02	07	08	2015-02-07 08:00:00	NA	NA	NA
2015	02	07	09	2015-02-07 09:00:00	NA	NA	NA
2015	02	07	10	2015-02-07 10:00:00	NA	NA	NA
2015	02	07	11	2015-02-07 11:00:00	NA	NA	NA
2015	02	07	12	2015-02-07 12:00:00	NA	NA	NA
2015	02	07	13	2015-02-07 13:00:00	NA	NA	NA
2015	02	07	14	2015-02-07 14:00:00	NA	NA	NA
2015	02	07	15	2015-02-07 15:00:00	NA	NA	NA
2015	02	07	16	2015-02-07 16:00:00	NA	NA	NA
2015	02	07	17	2015-02-07 17:00:00	NA	NA	NA
2015	02	07	18	2015-02-07 18:00:00	NA	NA	NA
2015	02	07	19	2015-02-07 19:00:00	NA	NA	NA
2015	02	07	20	2015-02-07 20:00:00	NA	NA	NA
2015	02	07	21	2015-02-07 21:00:00	NA	NA	NA
2015	02	07	22	2015-02-07 22:00:00	NA	NA	NA
2015	02	07	23	2015-02-07 23:00:00	NA	NA	NA
2015	02	08	00	2015-02-08 00:00:00	NA	NA	NA
2015	02	08	01	2015-02-08 01:00:00	NA	NA	NA
2015	02	08	02	2015-02-08 02:00:00	NA	NA	NA
2015	02	08	03	2015-02-08 03:00:00	NA	NA	NA
2015	02	08	04	2015-02-08 04:00:00	NA	NA	NA
2015	02	08	05	2015-02-08 05:00:00	NA	NA	NA
2015	02	08	06	2015-02-08 06:00:00	NA	NA	NA
2015	02	08	07	2015-02-08 07:00:00	NA	NA	NA
2015	02	08	08	2015-02-08 08:00:00	NA	NA	NA
2015	02	08	09	2015-02-08 09:00:00	NA	NA	NA
2015	02	08	10	2015-02-08 10:00:00	NA	NA	NA
2015	02	08	11	2015-02-08 11:00:00	NA	NA	NA
2015	02	08	12	2015-02-08 12:00:00	NA	NA	NA
2015	02	08	13	2015-02-08 13:00:00	NA	NA	NA
2015	02	08	14	2015-02-08 14:00:00	NA	NA	NA
2015	02	08	15	2015-02-08 15:00:00	NA	NA	NA
2015	02	08	16	2015-02-08 16:00:00	NA	NA	NA
2015	02	08	17	2015-02-08 17:00:00	NA	NA	NA
2015	02	08	18	2015-02-08 18:00:00	NA	NA	NA
2015	02	08	19	2015-02-08 19:00:00	NA	NA	NA
2015	02	08	20	2015-02-08 20:00:00	NA	NA	NA
2015	02	08	21	2015-02-08 21:00:00	NA	NA	NA
2015	02	08	22	2015-02-08 22:00:00	NA	NA	NA
2015	02	08	23	2015-02-08 23:00:00	NA	NA	NA
2015	02	09	00	2015-02-09 00:00:00	NA	NA	NA
2015	02	09	01	2015-02-09 01:00:00	NA	NA	NA
2015	02	09	02	2015-02-09 02:00:00	NA	NA	NA
2015	02	09	03	2015-02-09 03:00:00	NA	NA	NA
2015	02	09	04	2015-02-09 04:00:00	NA	NA	NA
2015	02	09	05	2015-02-09 05:00:00	NA	NA	NA
2015	02	09	06	2015-02-09 06:00:00	NA	NA	NA
2015	02	09	07	2015-02-09 07:00:00	NA	NA	NA
2015	02	09	08	2015-02-09 08:00:00	NA	NA	NA
2015	02	09	09	2015-02-09 09:00:00	NA	NA	NA
2015	02	09	10	2015-02-09 10:00:00	NA	NA	NA
2015	02	09	11	2015-02-09 11:00:00	NA	NA	NA
2015	02	09	12	2015-02-09 12:00:00	NA	NA	NA
2015	02	09	13	2015-02-09 13:00:00	NA	NA	NA
2015	02	09	14	2015-02-09 14:00:00	NA	NA	NA
2015	02	09	15	2015-02-09 15:00:00	NA	NA	NA
2015	02	09	16	2015-02-09 16:00:00	NA	NA	NA
2015	02	09	17	2015-02-09 17:00:00	NA	NA	NA
2015	02	09	18	2015-02-09 18:00:00	NA	NA	NA
2015	02	09	19	2015-02-09 19:00:00	NA	NA	NA
2015	02	09	20	2015-02-09 20:00:00	NA	NA	NA
2015	02	09	21	2015-02-09 21:00:00	NA	NA	NA
2015	02	09	22	2015-02-09 22:00:00	NA	NA	NA
2015	02	09	23	2015-02-09 23:00:00	NA	NA	NA
2015	02	10	00	2015-02-10 00:00:00	NA	NA	NA
2015	02	10	01	2015-02-10 01:00:00	NA	NA	NA
2015	02	10	02	2015-02-10 02:00:00	NA	NA	NA
2015	02	10	03	2015-02-10 03:00:00	NA	NA	NA
2015	02	10	04	2015-02-10 04:00:00	NA	NA	NA
2015	02	10	05	2015-02-10 05:00:00	NA	NA	NA
2015	02	10	06	2015-02-10 06:00:00	NA	NA	NA
2015	02	10	07	2015-02-10 07:00:00	NA	NA	NA
2015	02	10	08	2015-02-10 08:00:00	NA	NA	NA
2015	02	10	09	2015-02-10 09:00:00	NA	NA	NA
2015	02	10	10	2015-02-10 10:00:00	NA	NA	NA
2015	02	10	11	2015-02-10 11:00:00	NA	NA	NA
2015	02	10	12	2015-02-10 12:00:00	NA	NA	NA
2015	02	10	13	2015-02-10 13:00:00	NA	NA	NA
2015	02	10	14	2015-02-10 14:00:00	NA	NA	NA
2015	02	10	15	2015-02-10 15:00:00	NA	NA	NA
2015	02	10	16	2015-02-10 16:00:00	NA	NA	NA
2015	02	10	17	2015-02-10 17:00:00	NA	NA	NA
2015	02	10	18	2015-02-10 18:00:00	NA	NA	NA
2015	02	10	19	2015-02-10 19:00:00	NA	NA	NA
2015	02	10	20	2015-02-10 20:00:00	NA	NA	NA
2015	02	10	21	2015-02-10 21:00:00	NA	NA	NA
2015	02	10	22	2015-02-10 22:00:00	NA	NA	NA
2015	02	10	23	2015-02-10 23:00:00	NA	NA	NA
2015	02	11	00	2015-02-11 00:00:00	NA	NA	NA
2015	02	11	01	2015-02-11 01:00:00	NA	NA	NA
2015	02	11	02	2015-02-11 02:00:00	NA	NA	NA
2015	02	11	03	2015-02-11 03:00:00	NA	NA	NA
2015	02	11	04	2015-02-11 04:00:00	NA	NA	NA
2015	02	11	05	2015-02-11 05:00:00	NA	NA	NA
2015	02	11	06	2015-02-11 06:00:00	NA	NA	NA
2015	02	11	07	2015-02-11 07:00:00	NA	NA	NA
2015	02	11	08	2015-02-11 08:00:00	NA	NA	NA
2015	02	11	09	2015-02-11 09:00:00	NA	NA	NA
2015	02	11	10	2015-02-11 10:00:00	NA	NA	NA
2015	02	11	11	2015-02-11 11:00:00	NA	NA	NA
2015	02	11	12	2015-02-11 12:00:00	NA	NA	NA
2015	02	11	13	2015-02-11 13:00:00	NA	NA	NA
2015	02	11	14	2015-02-11 14:00:00	NA	NA	NA
2015	02	11	15	2015-02-11 15:00:00	NA	NA	NA
2015	02	11	16	2015-02-11 16:00:00	NA	NA	NA
2015	02	11	17	2015-02-11 17:00:00	NA	NA	NA
2015	02	11	18	2015-02-11 18:00:00	NA	NA	NA
2015	02	11	19	2015-02-11 19:00:00	NA	NA	NA
2015	02	11	20	2015-02-11 20:00:00	NA	NA	NA
2015	02	11	21	2015-02-11 21:00:00	NA	NA	NA
2015	02	11	22	2015-02-11 22:00:00	NA	NA	NA
2015	02	11	23	2015-02-11 23:00:00	NA	NA	NA
2015	02	12	00	2015-02-12 00:00:00	NA	NA	NA
2015	02	12	01	2015-02-12 01:00:00	NA	NA	NA
2015	02	12	02	2015-02-12 02:00:00	NA	NA	NA
2015	02	12	03	2015-02-12 03:00:00	NA	NA	NA
2015	02	12	04	2015-02-12 04:00:00	NA	NA	NA
2015	02	12	05	2015-02-12 05:00:00	NA	NA	NA
2015	02	12	06	2015-02-12 06:00:00	NA	NA	NA
2015	02	12	07	2015-02-12 07:00:00	NA	NA	NA
2015	02	12	08	2015-02-12 08:00:00	NA	NA	NA
2015	02	12	09	2015-02-12 09:00:00	NA	NA	NA
2015	02	12	10	2015-02-12 10:00:00	NA	NA	NA
2015	02	12	11	2015-02-12 11:00:00	NA	NA	NA
2015	02	12	12	2015-02-12 12:00:00	NA	NA	NA
2015	02	12	13	2015-02-12 13:00:00	NA	NA	NA
2015	02	12	14	2015-02-12 14:00:00	NA	NA	NA
2015	02	12	15	2015-02-12 15:00:00	NA	NA	NA
2015	02	12	16	2015-02-12 16:00:00	NA	NA	NA
2015	02	12	17	2015-02-12 17:00:00	NA	NA	NA
2015	02	12	18	2015-02-12 18:00:00	NA	NA	NA
2015	02	12	19	2015-02-12 19:00:00	NA	NA	NA
2015	02	12	20	2015-02-12 20:00:00	NA	NA	NA
2015	02	12	21	2015-02-12 21:00:00	NA	NA	NA
2015	02	12	22	2015-02-12 22:00:00	NA	NA	NA
2015	02	12	23	2015-02-12 23:00:00	NA	NA	NA
2015	02	13	00	2015-02-13 00:00:00	NA	NA	NA
2015	02	13	01	2015-02-13 01:00:00	NA	NA	NA
2015	02	13	02	2015-02-13 02:00:00	NA	NA	NA
2015	02	13	03	2015-02-13 03:00:00	NA	NA	NA
2015	02	13	04	2015-02-13 04:00:00	NA	NA	NA
2015	02	13	05	2015-02-13 05:00:00	NA	NA	NA
2015	02	13	06	2015-02-13 06:00:00	NA	NA	NA
2015	02	13	07	2015-02-13 07:00:00	NA	NA	NA
2015	02	13	08	2015-02-13 08:00:00	NA	NA	NA
2015	02	13	09	2015-02-13 09:00:00	NA	NA	NA
2015	02	13	10	2015-02-13 10:00:00	NA	NA	NA
2015	02	13	11	2015-02-13 11:00:00	NA	NA	NA
2015	02	13	12	2015-02-13 12:00:00	NA	NA	NA
2015	02	13	13	2015-02-13 13:00:00	NA	NA	NA
2015	02	13	14	2015-02-13 14:00:00	NA	NA	NA
2015	02	13	15	2015-02-13 15:00:00	NA	NA	NA
2015	02	13	16	2015-02-13 16:00:00	NA	NA	NA
2015	02	13	17	2015-02-13 17:00:00	NA	NA	NA
2015	02	13	18	2015-02-13 18:00:00	NA	NA	NA
2015	02	13	19	2015-02-13 19:00:00	NA	NA	NA
2015	02	13	20	2015-02-13 20:00:00	NA	NA	NA
2015	02	13	21	2015-02-13 21:00:00	NA	NA	NA
2015	02	13	22	2015-02-13 22:00:00	NA	NA	NA
2015	02	13	23	2015-02-13 23:00:00	NA	NA	NA
2015	02	14	00	2015-02-14 00:00:00	NA	NA	NA
2015	02	14	01	2015-02-14 01:00:00	NA	NA	NA
2015	02	14	02	2015-02-14 02:00:00	NA	NA	NA
2015	02	14	03	2015-02-14 03:00:00	NA	NA	NA
2015	02	14	04	2015-02-14 04:00:00	NA	NA	NA
2015	02	14	05	2015-02-14 05:00:00	NA	NA	NA
2015	02	14	06	2015-02-14 06:00:00	NA	NA	NA
2015	02	14	07	2015-02-14 07:00:00	NA	NA	NA
2015	02	14	08	2015-02-14 08:00:00	NA	NA	NA
2015	02	14	09	2015-02-14 09:00:00	NA	NA	NA
2015	02	14	10	2015-02-14 10:00:00	NA	NA	NA
2015	02	14	11	2015-02-14 11:00:00	NA	NA	NA
2015	02	14	12	2015-02-14 12:00:00	NA	NA	NA
2015	02	14	13	2015-02-14 13:00:00	NA	NA	NA
2015	02	14	14	2015-02-14 14:00:00	NA	NA	NA
2015	02	14	15	2015-02-14 15:00:00	NA	NA	NA
2015	02	14	16	2015-02-14 16:00:00	NA	NA	NA
2015	02	14	17	2015-02-14 17:00:00	NA	NA	NA
2015	02	14	18	2015-02-14 18:00:00	NA	NA	NA
2015	02	14	19	2015-02-14 19:00:00	NA	NA	NA
2015	02	14	20	2015-02-14 20:00:00	NA	NA	NA
2015	02	14	21	2015-02-14 21:00:00	NA	NA	NA
2015	02	14	22	2015-02-14 22:00:00	NA	NA	NA
2015	02	14	23	2015-02-14 23:00:00	NA	NA	NA
2015	02	15	00	2015-02-15 00:00:00	NA	NA	NA
2015	02	15	01	2015-02-15 01:00:00	NA	NA	NA
2015	02	15	02	2015-02-15 02:00:00	NA	NA	NA
2015	02	15	03	2015-02-15 03:00:00	NA	NA	NA
2015	02	15	04	2015-02-15 04:00:00	NA	NA	NA
2015	02	15	05	2015-02-15 05:00:00	NA	NA	NA
2015	02	15	06	2015-02-15 06:00:00	NA	NA	NA
2015	02	15	07	2015-02-15 07:00:00	NA	NA	NA
2015	02	15	08	2015-02-15 08:00:00	NA	NA	NA
2015	02	15	09	2015-02-15 09:00:00	NA	NA	NA
2015	02	15	10	2015-02-15 10:00:00	NA	NA	NA
2015	02	15	11	2015-02-15 11:00:00	NA	NA	NA
2015	02	15	12	2015-02-15 12:00:00	NA	NA	NA
2015	02	15	13	2015-02-15 13:00:00	NA	NA	NA
2015	02	15	14	2015-02-15 14:00:00	NA	NA	NA
2015	02	15	15	2015-02-15 15:00:00	NA	NA	NA
2015	02	15	16	2015-02-15 16:00:00	NA	NA	NA
2015	02	15	17	2015-02-15 17:00:00	NA	NA	NA
2015	02	15	18	2015-02-15 18:00:00	NA	NA	NA
2015	02	15	19	2015-02-15 19:00:00	NA	NA	NA
2015	02	15	20	2015-02-15 20:00:00	NA	NA	NA
2015	02	15	21	2015-02-15 21:00:00	NA	NA	NA
2015	02	15	22	2015-02-15 22:00:00	NA	NA	NA
2015	02	15	23	2015-02-15 23:00:00	NA	NA	NA
2015	02	16	00	2015-02-16 00:00:00	NA	NA	NA
2015	02	16	01	2015-02-16 01:00:00	NA	NA	NA
2015	02	16	02	2015-02-16 02:00:00	NA	NA	NA
2015	02	16	03	2015-02-16 03:00:00	NA	NA	NA
2015	02	16	04	2015-02-16 04:00:00	NA	NA	NA
2015	02	16	05	2015-02-16 05:00:00	NA	NA	NA
2015	02	16	06	2015-02-16 06:00:00	NA	NA	NA
2015	02	16	07	2015-02-16 07:00:00	NA	NA	NA
2015	02	16	08	2015-02-16 08:00:00	NA	NA	NA
2015	02	16	09	2015-02-16 09:00:00	NA	NA	NA
2015	02	16	10	2015-02-16 10:00:00	NA	NA	NA
2015	02	16	11	2015-02-16 11:00:00	NA	NA	NA
2015	02	16	12	2015-02-16 12:00:00	NA	NA	NA
2015	02	16	13	2015-02-16 13:00:00	NA	NA	NA
2015	02	16	14	2015-02-16 14:00:00	NA	NA	NA
2015	02	16	15	2015-02-16 15:00:00	NA	NA	NA
2015	02	16	16	2015-02-16 16:00:00	NA	NA	NA
2015	02	16	17	2015-02-16 17:00:00	NA	NA	NA
2015	02	16	18	2015-02-16 18:00:00	NA	NA	NA
2015	02	16	19	2015-02-16 19:00:00	NA	NA	NA
2015	02	16	20	2015-02-16 20:00:00	NA	NA	NA
2015	02	16	21	2015-02-16 21:00:00	NA	NA	NA
2015	02	16	22	2015-02-16 22:00:00	NA	NA	NA
2015	02	16	23	2015-02-16 23:00:00	NA	NA	NA
2015	02	17	00	2015-02-17 00:00:00	NA	NA	NA
2015	02	17	01	2015-02-17 01:00:00	NA	NA	NA
2015	02	17	02	2015-02-17 02:00:00	NA	NA	NA
2015	02	17	03	2015-02-17 03:00:00	NA	NA	NA
2015	02	17	04	2015-02-17 04:00:00	NA	NA	NA
2015	02	17	05	2015-02-17 05:00:00	NA	NA	NA
2015	02	17	06	2015-02-17 06:00:00	NA	NA	NA
2015	02	17	07	2015-02-17 07:00:00	NA	NA	NA
2015	02	17	08	2015-02-17 08:00:00	NA	NA	NA
2015	02	17	09	2015-02-17 09:00:00	NA	NA	NA
2015	02	17	10	2015-02-17 10:00:00	NA	NA	NA
2015	02	17	11	2015-02-17 11:00:00	NA	NA	NA
2015	02	17	12	2015-02-17 12:00:00	NA	NA	NA
2015	02	17	13	2015-02-17 13:00:00	NA	NA	NA
2015	02	17	14	2015-02-17 14:00:00	NA	NA	NA
2015	02	17	15	2015-02-17 15:00:00	NA	NA	NA
2015	02	17	16	2015-02-17 16:00:00	NA	NA	NA
2015	02	17	17	2015-02-17 17:00:00	NA	NA	NA
2015	02	17	18	2015-02-17 18:00:00	NA	NA	NA
2015	02	17	19	2015-02-17 19:00:00	NA	NA	NA
2015	02	17	20	2015-02-17 20:00:00	NA	NA	NA
2015	02	17	21	2015-02-17 21:00:00	NA	NA	NA
2015	02	17	22	2015-02-17 22:00:00	NA	NA	NA
2015	02	17	23	2015-02-17 23:00:00	NA	NA	NA
2015	02	18	00	2015-02-18 00:00:00	NA	NA	NA
2015	02	18	01	2015-02-18 01:00:00	NA	NA	NA
2015	02	18	02	2015-02-18 02:00:00	NA	NA	NA
2015	02	18	03	2015-02-18 03:00:00	NA	NA	NA
2015	02	18	04	2015-02-18 04:00:00	NA	NA	NA
2015	02	18	05	2015-02-18 05:00:00	NA	NA	NA
2015	02	18	06	2015-02-18 06:00:00	NA	NA	NA
2015	02	18	07	2015-02-18 07:00:00	NA	NA	NA
2015	02	18	08	2015-02-18 08:00:00	NA	NA	NA
2015	02	18	09	2015-02-18 09:00:00	NA	NA	NA
2015	02	18	10	2015-02-18 10:00:00	NA	NA	NA
2015	02	18	11	2015-02-18 11:00:00	NA	NA	NA
2015	02	18	12	2015-02-18 12:00:00	NA	NA	NA
2015	02	18	13	2015-02-18 13:00:00	NA	NA	NA
2015	02	18	14	2015-02-18 14:00:00	NA	NA	NA
2015	02	18	15	2015-02-18 15:00:00	NA	NA	NA
2015	02	18	16	2015-02-18 16:00:00	NA	NA	NA
2015	02	18	17	2015-02-18 17:00:00	NA	NA	NA
2015	02	18	18	2015-02-18 18:00:00	NA	NA	NA
2015	02	18	19	2015-02-18 19:00:00	NA	NA	NA
2015	02	18	20	2015-02-18 20:00:00	NA	NA	NA
2015	02	18	21	2015-02-18 21:00:00	NA	NA	NA
2015	02	18	22	2015-02-18 22:00:00	NA	NA	NA
2015	02	18	23	2015-02-18 23:00:00	NA	NA	NA
2015	02	19	00	2015-02-19 00:00:00	NA	NA	NA
2015	02	19	01	2015-02-19 01:00:00	NA	NA	NA
2015	02	19	02	2015-02-19 02:00:00	NA	NA	NA
2015	02	19	03	2015-02-19 03:00:00	NA	NA	NA
2015	02	19	04	2015-02-19 04:00:00	NA	NA	NA
2015	02	19	05	2015-02-19 05:00:00	NA	NA	NA
2015	02	19	06	2015-02-19 06:00:00	NA	NA	NA
2015	02	19	07	2015-02-19 07:00:00	NA	NA	NA
2015	02	19	08	2015-02-19 08:00:00	NA	NA	NA
2015	02	19	09	2015-02-19 09:00:00	NA	NA	NA
2015	02	19	10	2015-02-19 10:00:00	NA	NA	NA
2015	02	19	11	2015-02-19 11:00:00	NA	NA	NA
2015	02	19	12	2015-02-19 12:00:00	NA	NA	NA
2015	02	19	13	2015-02-19 13:00:00	NA	NA	NA
2015	02	19	14	2015-02-19 14:00:00	NA	NA	NA
2015	02	19	15	2015-02-19 15:00:00	NA	NA	NA
2015	02	19	16	2015-02-19 16:00:00	NA	NA	NA
2015	02	19	17	2015-02-19 17:00:00	NA	NA	NA
2015	02	19	18	2015-02-19 18:00:00	NA	NA	NA
2015	02	19	19	2015-02-19 19:00:00	NA	NA	NA
2015	02	19	20	2015-02-19 20:00:00	NA	NA	NA
2015	02	19	21	2015-02-19 21:00:00	NA	NA	NA
2015	02	19	22	2015-02-19 22:00:00	NA	NA	NA
2015	02	19	23	2015-02-19 23:00:00	NA	NA	NA
2015	02	20	00	2015-02-20 00:00:00	NA	NA	NA
2015	02	20	01	2015-02-20 01:00:00	NA	NA	NA
2015	02	20	02	2015-02-20 02:00:00	NA	NA	NA
2015	02	20	03	2015-02-20 03:00:00	NA	NA	NA
2015	02	20	04	2015-02-20 04:00:00	NA	NA	NA
2015	02	20	05	2015-02-20 05:00:00	NA	NA	NA
2015	02	20	06	2015-02-20 06:00:00	NA	NA	NA
2015	02	20	07	2015-02-20 07:00:00	NA	NA	NA
2015	02	20	08	2015-02-20 08:00:00	NA	NA	NA
2015	02	20	09	2015-02-20 09:00:00	NA	NA	NA
2015	02	20	10	2015-02-20 10:00:00	NA	NA	NA
2015	02	20	11	2015-02-20 11:00:00	NA	NA	NA
2015	02	20	12	2015-02-20 12:00:00	NA	NA	NA
2015	02	20	13	2015-02-20 13:00:00	NA	NA	NA
2015	02	20	14	2015-02-20 14:00:00	NA	NA	NA
2015	02	20	15	2015-02-20 15:00:00	NA	NA	NA
2015	02	20	16	2015-02-20 16:00:00	NA	NA	NA
2015	02	20	17	2015-02-20 17:00:00	NA	NA	NA
2015	02	20	18	2015-02-20 18:00:00	NA	NA	NA
2015	02	20	19	2015-02-20 19:00:00	NA	NA	NA
2015	02	20	20	2015-02-20 20:00:00	NA	NA	NA
2015	02	20	21	2015-02-20 21:00:00	NA	NA	NA
2015	02	20	22	2015-02-20 22:00:00	NA	NA	NA
2015	02	20	23	2015-02-20 23:00:00	NA	NA	NA
2015	02	21	00	2015-02-21 00:00:00	NA	NA	NA
2015	02	21	01	2015-02-21 01:00:00	NA	NA	NA
2015	02	21	02	2015-02-21 02:00:00	NA	NA	NA
2015	02	21	03	2015-02-21 03:00:00	NA	NA	NA
2015	02	21	04	2015-02-21 04:00:00	NA	NA	NA
2015	02	21	05	2015-02-21 05:00:00	NA	NA	NA
2015	02	21	06	2015-02-21 06:00:00	NA	NA	NA
2015	02	21	07	2015-02-21 07:00:00	NA	NA	NA
2015	02	21	08	2015-02-21 08:00:00	NA	NA	NA
2015	02	21	09	2015-02-21 09:00:00	NA	NA	NA
2015	02	21	10	2015-02-21 10:00:00	NA	NA	NA
2015	02	21	11	2015-02-21 11:00:00	NA	NA	NA
2015	02	21	12	2015-02-21 12:00:00	NA	NA	NA
2015	02	21	13	2015-02-21 13:00:00	NA	NA	NA
2015	02	21	14	2015-02-21 14:00:00	NA	NA	NA
2015	02	21	15	2015-02-21 15:00:00	NA	NA	NA
2015	02	21	16	2015-02-21 16:00:00	NA	NA	NA
2015	02	21	17	2015-02-21 17:00:00	NA	NA	NA
2015	02	21	18	2015-02-21 18:00:00	NA	NA	NA
2015	02	21	19	2015-02-21 19:00:00	NA	NA	NA
2015	02	21	20	2015-02-21 20:00:00	NA	NA	NA
2015	02	21	21	2015-02-21 21:00:00	NA	NA	NA
2015	02	21	22	2015-02-21 22:00:00	NA	NA	NA
2015	02	21	23	2015-02-21 23:00:00	NA	NA	NA
2015	02	22	00	2015-02-22 00:00:00	NA	NA	NA
2015	02	22	01	2015-02-22 01:00:00	NA	NA	NA
2015	02	22	02	2015-02-22 02:00:00	NA	NA	NA
2015	02	22	03	2015-02-22 03:00:00	NA	NA	NA
2015	02	22	04	2015-02-22 04:00:00	NA	NA	NA
2015	02	22	05	2015-02-22 05:00:00	NA	NA	NA
2015	02	22	06	2015-02-22 06:00:00	NA	NA	NA
2015	02	22	07	2015-02-22 07:00:00	NA	NA	NA
2015	02	22	08	2015-02-22 08:00:00	NA	NA	NA
2015	02	22	09	2015-02-22 09:00:00	NA	NA	NA
2015	02	22	10	2015-02-22 10:00:00	NA	NA	NA
2015	02	22	11	2015-02-22 11:00:00	NA	NA	NA
2015	02	22	12	2015-02-22 12:00:00	NA	NA	NA
2015	02	22	13	2015-02-22 13:00:00	NA	NA	NA
2015	02	22	14	2015-02-22 14:00:00	NA	NA	NA
2015	02	22	15	2015-02-22 15:00:00	NA	NA	NA
2015	02	22	16	2015-02-22 16:00:00	NA	NA	NA
2015	02	22	17	2015-02-22 17:00:00	NA	NA	NA
2015	02	22	18	2015-02-22 18:00:00	NA	NA	NA
2015	02	22	19	2015-02-22 19:00:00	NA	NA	NA
2015	02	22	20	2015-02-22 20:00:00	NA	NA	NA
2015	02	22	21	2015-02-22 21:00:00	NA	NA	NA
2015	02	22	22	2015-02-22 22:00:00	NA	NA	NA
2015	02	22	23	2015-02-22 23:00:00	NA	NA	NA
2015	02	23	00	2015-02-23 00:00:00	NA	NA	NA
2015	02	23	01	2015-02-23 01:00:00	NA	NA	NA
2015	02	23	02	2015-02-23 02:00:00	NA	NA	NA
2015	02	23	03	2015-02-23 03:00:00	NA	NA	NA
2015	02	23	04	2015-02-23 04:00:00	NA	NA	NA
2015	02	23	05	2015-02-23 05:00:00	NA	NA	NA
2015	02	23	06	2015-02-23 06:00:00	NA	NA	NA
2015	02	23	07	2015-02-23 07:00:00	NA	NA	NA
2015	02	23	08	2015-02-23 08:00:00	NA	NA	NA
2015	02	23	09	2015-02-23 09:00:00	NA	NA	NA
2015	02	23	10	2015-02-23 10:00:00	NA	NA	NA
2015	02	23	11	2015-02-23 11:00:00	NA	NA	NA
2015	02	23	12	2015-02-23 12:00:00	NA	NA	NA
2015	02	23	13	2015-02-23 13:00:00	NA	NA	NA
2015	02	23	14	2015-02-23 14:00:00	NA	NA	NA
2015	02	23	15	2015-02-23 15:00:00	NA	NA	NA
2015	02	23	16	2015-02-23 16:00:00	NA	NA	NA
2015	02	23	17	2015-02-23 17:00:00	NA	NA	NA
2015	02	23	18	2015-02-23 18:00:00	NA	NA	NA
2015	02	23	19	2015-02-23 19:00:00	NA	NA	NA
2015	02	23	20	2015-02-23 20:00:00	NA	NA	NA
2015	02	23	21	2015-02-23 21:00:00	NA	NA	NA
2015	02	23	22	2015-02-23 22:00:00	NA	NA	NA
2015	02	23	23	2015-02-23 23:00:00	NA	NA	NA
2015	02	24	00	2015-02-24 00:00:00	NA	NA	NA
2015	02	24	01	2015-02-24 01:00:00	NA	NA	NA
2015	02	24	02	2015-02-24 02:00:00	NA	NA	NA
2015	02	24	03	2015-02-24 03:00:00	NA	NA	NA
2015	02	24	04	2015-02-24 04:00:00	NA	NA	NA
2015	02	24	05	2015-02-24 05:00:00	NA	NA	NA
2015	02	24	06	2015-02-24 06:00:00	NA	NA	NA
2015	02	24	07	2015-02-24 07:00:00	NA	NA	NA
2015	02	24	08	2015-02-24 08:00:00	NA	NA	NA
2015	02	24	09	2015-02-24 09:00:00	NA	NA	NA
2015	02	24	10	2015-02-24 10:00:00	NA	NA	NA
2015	02	24	11	2015-02-24 11:00:00	NA	NA	NA
2015	02	24	12	2015-02-24 12:00:00	NA	NA	NA
2015	02	24	13	2015-02-24 13:00:00	NA	NA	NA
2015	02	24	14	2015-02-24 14:00:00	NA	NA	NA
2015	02	24	15	2015-02-24 15:00:00	NA	NA	NA
2015	02	24	16	2015-02-24 16:00:00	NA	NA	NA
2015	02	24	17	2015-02-24 17:00:00	NA	NA	NA
2015	02	24	18	2015-02-24 18:00:00	NA	NA	NA
2015	02	24	19	2015-02-24 19:00:00	NA	NA	NA
2015	02	24	20	2015-02-24 20:00:00	NA	NA	NA
2015	02	24	21	2015-02-24 21:00:00	NA	NA	NA
2015	02	24	22	2015-02-24 22:00:00	NA	NA	NA
2015	02	24	23	2015-02-24 23:00:00	NA	NA	NA
2015	02	25	00	2015-02-25 00:00:00	NA	NA	NA
2015	02	25	01	2015-02-25 01:00:00	NA	NA	NA
2015	02	25	02	2015-02-25 02:00:00	NA	NA	NA
2015	02	25	03	2015-02-25 03:00:00	NA	NA	NA
2015	02	25	04	2015-02-25 04:00:00	NA	NA	NA
2015	02	25	05	2015-02-25 05:00:00	NA	NA	NA
2015	02	25	06	2015-02-25 06:00:00	NA	NA	NA
2015	02	25	07	2015-02-25 07:00:00	NA	NA	NA
2015	02	25	08	2015-02-25 08:00:00	NA	NA	NA
2015	02	25	09	2015-02-25 09:00:00	NA	NA	NA
2015	02	25	10	2015-02-25 10:00:00	NA	NA	NA
2015	02	25	11	2015-02-25 11:00:00	NA	NA	NA
2015	02	25	12	2015-02-25 12:00:00	NA	NA	NA
2015	02	25	13	2015-02-25 13:00:00	NA	NA	NA
2015	02	25	14	2015-02-25 14:00:00	NA	NA	NA
2015	02	25	15	2015-02-25 15:00:00	NA	NA	NA
2015	02	25	16	2015-02-25 16:00:00	NA	NA	NA
2015	02	25	17	2015-02-25 17:00:00	NA	NA	NA
2015	02	25	18	2015-02-25 18:00:00	NA	NA	NA
2015	02	25	19	2015-02-25 19:00:00	NA	NA	NA
2015	02	25	20	2015-02-25 20:00:00	NA	NA	NA
2015	02	25	21	2015-02-25 21:00:00	NA	NA	NA
2015	02	25	22	2015-02-25 22:00:00	NA	NA	NA
2015	02	25	23	2015-02-25 23:00:00	NA	NA	NA
2015	02	26	00	2015-02-26 00:00:00	NA	NA	NA
2015	02	26	01	2015-02-26 01:00:00	NA	NA	NA
2015	02	26	02	2015-02-26 02:00:00	NA	NA	NA
2015	02	26	03	2015-02-26 03:00:00	NA	NA	NA
2015	02	26	04	2015-02-26 04:00:00	NA	NA	NA
2015	02	26	05	2015-02-26 05:00:00	NA	NA	NA
2015	02	26	06	2015-02-26 06:00:00	NA	NA	NA
2015	02	26	07	2015-02-26 07:00:00	NA	NA	NA
2015	02	26	08	2015-02-26 08:00:00	NA	NA	NA
2015	02	26	09	2015-02-26 09:00:00	NA	NA	NA
2015	02	26	10	2015-02-26 10:00:00	NA	NA	NA
2015	02	26	11	2015-02-26 11:00:00	NA	NA	NA
2015	02	26	12	2015-02-26 12:00:00	NA	NA	NA
2015	02	26	13	2015-02-26 13:00:00	NA	NA	NA
2015	02	26	14	2015-02-26 14:00:00	NA	NA	NA
2015	02	26	15	2015-02-26 15:00:00	NA	NA	NA
2015	02	26	16	2015-02-26 16:00:00	NA	NA	NA
2015	02	26	17	2015-02-26 17:00:00	NA	NA	NA
2015	02	26	18	2015-02-26 18:00:00	NA	NA	NA
2015	02	26	19	2015-02-26 19:00:00	NA	NA	NA
2015	02	26	20	2015-02-26 20:00:00	NA	NA	NA
2015	02	26	21	2015-02-26 21:00:00	NA	NA	NA
2015	02	26	22	2015-02-26 22:00:00	NA	NA	NA
2015	02	26	23	2015-02-26 23:00:00	NA	NA	NA
2015	02	27	00	2015-02-27 00:00:00	NA	NA	NA
2015	02	27	01	2015-02-27 01:00:00	NA	NA	NA
2015	02	27	02	2015-02-27 02:00:00	NA	NA	NA
2015	02	27	03	2015-02-27 03:00:00	NA	NA	NA
2015	02	27	04	2015-02-27 04:00:00	NA	NA	NA
2015	02	27	05	2015-02-27 05:00:00	NA	NA	NA
2015	02	27	06	2015-02-27 06:00:00	NA	NA	NA
2015	02	27	07	2015-02-27 07:00:00	NA	NA	NA
2015	02	27	08	2015-02-27 08:00:00	NA	NA	NA
2015	02	27	09	2015-02-27 09:00:00	NA	NA	NA
2015	02	27	10	2015-02-27 10:00:00	NA	NA	NA
2015	02	27	11	2015-02-27 11:00:00	NA	NA	NA
2015	02	27	12	2015-02-27 12:00:00	NA	NA	NA
2015	02	27	13	2015-02-27 13:00:00	NA	NA	NA
2015	02	27	14	2015-02-27 14:00:00	NA	NA	NA
2015	02	27	15	2015-02-27 15:00:00	NA	NA	NA
2015	02	27	16	2015-02-27 16:00:00	NA	NA	NA
2015	02	27	17	2015-02-27 17:00:00	NA	NA	NA
2015	02	27	18	2015-02-27 18:00:00	NA	NA	NA
2015	02	27	19	2015-02-27 19:00:00	NA	NA	NA
2015	02	27	20	2015-02-27 20:00:00	NA	NA	NA
2015	02	27	21	2015-02-27 21:00:00	NA	NA	NA
2015	02	27	22	2015-02-27 22:00:00	NA	NA	NA
2015	02	27	23	2015-02-27 23:00:00	NA	NA	NA
2015	02	28	00	2015-02-28 00:00:00	NA	NA	NA
2015	02	28	01	2015-02-28 01:00:00	NA	NA	NA
2015	02	28	02	2015-02-28 02:00:00	NA	NA	NA
2015	02	28	03	2015-02-28 03:00:00	NA	NA	NA
2015	02	28	04	2015-02-28 04:00:00	NA	NA	NA
2015	02	28	05	2015-02-28 05:00:00	NA	NA	NA
2015	02	28	06	2015-02-28 06:00:00	NA	NA	NA
2015	02	28	07	2015-02-28 07:00:00	NA	NA	NA
2015	02	28	08	2015-02-28 08:00:00	NA	NA	NA
2015	02	28	09	2015-02-28 09:00:00	NA	NA	NA
2015	02	28	10	2015-02-28 10:00:00	NA	NA	NA
2015	02	28	11	2015-02-28 11:00:00	NA	NA	NA
2015	02	28	12	2015-02-28 12:00:00	NA	NA	NA
2015	02	28	13	2015-02-28 13:00:00	NA	NA	NA
2015	02	28	14	2015-02-28 14:00:00	NA	NA	NA
2015	02	28	15	2015-02-28 15:00:00	NA	NA	NA
2015	02	28	16	2015-02-28 16:00:00	NA	NA	NA
2015	02	28	17	2015-02-28 17:00:00	NA	NA	NA
2015	02	28	18	2015-02-28 18:00:00	NA	NA	NA
2015	02	28	19	2015-02-28 19:00:00	NA	NA	NA
2015	02	28	20	2015-02-28 20:00:00	NA	NA	NA
2015	02	28	21	2015-02-28 21:00:00	NA	NA	NA
2015	02	28	22	2015-02-28 22:00:00	NA	NA	NA
2015	02	28	23	2015-02-28 23:00:00	NA	NA	NA
2015	03	01	00	2015-03-01 00:00:00	NA	NA	NA
2015	03	01	01	2015-03-01 01:00:00	NA	NA	NA
2015	03	01	02	2015-03-01 02:00:00	NA	NA	NA
2015	03	01	03	2015-03-01 03:00:00	NA	NA	NA
2015	03	01	04	2015-03-01 04:00:00	NA	NA	NA
2015	03	01	05	2015-03-01 05:00:00	NA	NA	NA
2015	03	01	06	2015-03-01 06:00:00	NA	NA	NA
2015	03	01	07	2015-03-01 07:00:00	NA	NA	NA
2015	03	01	08	2015-03-01 08:00:00	NA	NA	NA
2015	03	01	09	2015-03-01 09:00:00	NA	NA	NA
2015	03	01	10	2015-03-01 10:00:00	NA	NA	NA
2015	03	01	11	2015-03-01 11:00:00	NA	NA	NA
2015	03	01	12	2015-03-01 12:00:00	NA	NA	NA
2015	03	01	13	2015-03-01 13:00:00	NA	NA	NA
2015	03	01	14	2015-03-01 14:00:00	NA	NA	NA
2015	03	01	15	2015-03-01 15:00:00	NA	NA	NA
2015	03	01	16	2015-03-01 16:00:00	NA	NA	NA
2015	03	01	17	2015-03-01 17:00:00	NA	NA	NA
2015	03	01	18	2015-03-01 18:00:00	NA	NA	NA
2015	03	01	19	2015-03-01 19:00:00	NA	NA	NA
2015	03	01	20	2015-03-01 20:00:00	NA	NA	NA
2015	03	01	21	2015-03-01 21:00:00	NA	NA	NA
2015	03	01	22	2015-03-01 22:00:00	NA	NA	NA
2015	03	01	23	2015-03-01 23:00:00	NA	NA	NA
2015	03	02	00	2015-03-02 00:00:00	NA	NA	NA
2015	03	02	01	2015-03-02 01:00:00	NA	NA	NA
2015	03	02	02	2015-03-02 02:00:00	NA	NA	NA
2015	03	02	03	2015-03-02 03:00:00	NA	NA	NA
2015	03	02	04	2015-03-02 04:00:00	NA	NA	NA
2015	03	02	05	2015-03-02 05:00:00	NA	NA	NA
2015	03	02	06	2015-03-02 06:00:00	NA	NA	NA
2015	03	02	07	2015-03-02 07:00:00	NA	NA	NA
2015	03	02	08	2015-03-02 08:00:00	NA	NA	NA
2015	03	02	09	2015-03-02 09:00:00	NA	NA	NA
2015	03	02	10	2015-03-02 10:00:00	NA	NA	NA
2015	03	02	11	2015-03-02 11:00:00	NA	NA	NA
2015	03	02	12	2015-03-02 12:00:00	NA	NA	NA
2015	03	02	13	2015-03-02 13:00:00	NA	NA	NA
2015	03	02	14	2015-03-02 14:00:00	NA	NA	NA
2015	03	02	15	2015-03-02 15:00:00	NA	NA	NA
2015	03	02	16	2015-03-02 16:00:00	NA	NA	NA
2015	03	02	17	2015-03-02 17:00:00	NA	NA	NA
2015	03	02	18	2015-03-02 18:00:00	NA	NA	NA
2015	03	02	19	2015-03-02 19:00:00	NA	NA	NA
2015	03	02	20	2015-03-02 20:00:00	NA	NA	NA
2015	03	02	21	2015-03-02 21:00:00	NA	NA	NA
2015	03	02	22	2015-03-02 22:00:00	NA	NA	NA
2015	03	02	23	2015-03-02 23:00:00	NA	NA	NA
2015	03	03	00	2015-03-03 00:00:00	NA	NA	NA
2015	03	03	01	2015-03-03 01:00:00	NA	NA	NA
2015	03	03	02	2015-03-03 02:00:00	NA	NA	NA
2015	03	03	03	2015-03-03 03:00:00	NA	NA	NA
2015	03	03	04	2015-03-03 04:00:00	NA	NA	NA
2015	03	03	05	2015-03-03 05:00:00	NA	NA	NA
2015	03	03	06	2015-03-03 06:00:00	NA	NA	NA
2015	03	03	07	2015-03-03 07:00:00	NA	NA	NA
2015	03	03	08	2015-03-03 08:00:00	NA	NA	NA
2015	03	03	09	2015-03-03 09:00:00	NA	NA	NA
2015	03	03	10	2015-03-03 10:00:00	NA	NA	NA
2015	03	03	11	2015-03-03 11:00:00	NA	NA	NA
2015	03	03	12	2015-03-03 12:00:00	NA	NA	NA
2015	03	03	13	2015-03-03 13:00:00	NA	NA	NA
2015	03	03	14	2015-03-03 14:00:00	NA	NA	NA
2015	03	03	15	2015-03-03 15:00:00	NA	NA	NA
2015	03	03	16	2015-03-03 16:00:00	NA	NA	NA
2015	03	03	17	2015-03-03 17:00:00	NA	NA	NA
2015	03	03	18	2015-03-03 18:00:00	NA	NA	NA
2015	03	03	19	2015-03-03 19:00:00	NA	NA	NA
2015	03	03	20	2015-03-03 20:00:00	NA	NA	NA
2015	03	03	21	2015-03-03 21:00:00	NA	NA	NA
2015	03	03	22	2015-03-03 22:00:00	NA	NA	NA
2015	03	03	23	2015-03-03 23:00:00	NA	NA	NA
2015	03	04	00	2015-03-04 00:00:00	NA	NA	NA
2015	03	04	01	2015-03-04 01:00:00	NA	NA	NA
2015	03	04	02	2015-03-04 02:00:00	NA	NA	NA
2015	03	04	03	2015-03-04 03:00:00	NA	NA	NA
2015	03	04	04	2015-03-04 04:00:00	NA	NA	NA
2015	03	04	05	2015-03-04 05:00:00	NA	NA	NA
2015	03	04	06	2015-03-04 06:00:00	NA	NA	NA
2015	03	04	07	2015-03-04 07:00:00	NA	NA	NA
2015	03	04	08	2015-03-04 08:00:00	NA	NA	NA
2015	03	04	09	2015-03-04 09:00:00	NA	NA	NA
2015	03	04	10	2015-03-04 10:00:00	NA	NA	NA
2015	03	04	11	2015-03-04 11:00:00	NA	NA	NA
2015	03	04	12	2015-03-04 12:00:00	NA	NA	NA
2015	03	04	13	2015-03-04 13:00:00	NA	NA	NA
2015	03	04	14	2015-03-04 14:00:00	NA	NA	NA
2015	03	04	15	2015-03-04 15:00:00	NA	NA	NA
2015	03	04	16	2015-03-04 16:00:00	NA	NA	NA
2015	03	04	17	2015-03-04 17:00:00	NA	NA	NA
2015	03	04	18	2015-03-04 18:00:00	NA	NA	NA
2015	03	04	19	2015-03-04 19:00:00	NA	NA	NA
2015	03	04	20	2015-03-04 20:00:00	NA	NA	NA
2015	03	04	21	2015-03-04 21:00:00	NA	NA	NA
2015	03	04	22	2015-03-04 22:00:00	NA	NA	NA
2015	03	04	23	2015-03-04 23:00:00	NA	NA	NA
2015	03	05	00	2015-03-05 00:00:00	NA	NA	NA
2015	03	05	01	2015-03-05 01:00:00	NA	NA	NA
2015	03	05	02	2015-03-05 02:00:00	NA	NA	NA
2015	03	05	03	2015-03-05 03:00:00	NA	NA	NA
2015	03	05	04	2015-03-05 04:00:00	NA	NA	NA
2015	03	05	05	2015-03-05 05:00:00	NA	NA	NA
2015	03	05	06	2015-03-05 06:00:00	NA	NA	NA
2015	03	05	07	2015-03-05 07:00:00	NA	NA	NA
2015	03	05	08	2015-03-05 08:00:00	NA	NA	NA
2015	03	05	09	2015-03-05 09:00:00	NA	NA	NA
2015	03	05	10	2015-03-05 10:00:00	NA	NA	NA
2015	03	05	11	2015-03-05 11:00:00	NA	NA	NA
2015	03	05	12	2015-03-05 12:00:00	NA	NA	NA
2015	03	05	13	2015-03-05 13:00:00	NA	NA	NA
2015	03	05	14	2015-03-05 14:00:00	NA	NA	NA
2015	03	05	15	2015-03-05 15:00:00	NA	NA	NA
2015	03	05	16	2015-03-05 16:00:00	NA	NA	NA
2015	03	05	17	2015-03-05 17:00:00	NA	NA	NA
2015	03	05	18	2015-03-05 18:00:00	NA	NA	NA
2015	03	05	19	2015-03-05 19:00:00	NA	NA	NA
2015	03	05	20	2015-03-05 20:00:00	NA	NA	NA
2015	03	05	21	2015-03-05 21:00:00	NA	NA	NA
2015	03	05	22	2015-03-05 22:00:00	NA	NA	NA
2015	03	05	23	2015-03-05 23:00:00	NA	NA	NA
2015	03	06	00	2015-03-06 00:00:00	NA	NA	NA
2015	03	06	01	2015-03-06 01:00:00	NA	NA	NA
2015	03	06	02	2015-03-06 02:00:00	NA	NA	NA
2015	03	06	03	2015-03-06 03:00:00	NA	NA	NA
2015	03	06	04	2015-03-06 04:00:00	NA	NA	NA
2015	03	06	05	2015-03-06 05:00:00	NA	NA	NA
2015	03	06	06	2015-03-06 06:00:00	NA	NA	NA
2015	03	06	07	2015-03-06 07:00:00	NA	NA	NA
2015	03	06	08	2015-03-06 08:00:00	NA	NA	NA
2015	03	06	09	2015-03-06 09:00:00	NA	NA	NA
2015	03	06	10	2015-03-06 10:00:00	NA	NA	NA
2015	03	06	11	2015-03-06 11:00:00	NA	NA	NA
2015	03	06	12	2015-03-06 12:00:00	NA	NA	NA
2015	03	06	13	2015-03-06 13:00:00	NA	NA	NA
2015	03	06	14	2015-03-06 14:00:00	NA	NA	NA
2015	03	06	15	2015-03-06 15:00:00	NA	NA	NA
2015	03	06	16	2015-03-06 16:00:00	NA	NA	NA
2015	03	06	17	2015-03-06 17:00:00	NA	NA	NA
2015	03	06	18	2015-03-06 18:00:00	NA	NA	NA
2015	03	06	19	2015-03-06 19:00:00	NA	NA	NA
2015	03	06	20	2015-03-06 20:00:00	NA	NA	NA
2015	03	06	21	2015-03-06 21:00:00	NA	NA	NA
2015	03	06	22	2015-03-06 22:00:00	NA	NA	NA
2015	03	06	23	2015-03-06 23:00:00	NA	NA	NA
2015	03	07	00	2015-03-07 00:00:00	NA	NA	NA
2015	03	07	01	2015-03-07 01:00:00	NA	NA	NA
2015	03	07	02	2015-03-07 02:00:00	NA	NA	NA
2015	03	07	03	2015-03-07 03:00:00	NA	NA	NA
2015	03	07	04	2015-03-07 04:00:00	NA	NA	NA
2015	03	07	05	2015-03-07 05:00:00	NA	NA	NA
2015	03	07	06	2015-03-07 06:00:00	NA	NA	NA
2015	03	07	07	2015-03-07 07:00:00	NA	NA	NA
2015	03	07	08	2015-03-07 08:00:00	NA	NA	NA
2015	03	07	09	2015-03-07 09:00:00	NA	NA	NA
2015	03	07	10	2015-03-07 10:00:00	NA	NA	NA
2015	03	07	11	2015-03-07 11:00:00	NA	NA	NA
2015	03	07	12	2015-03-07 12:00:00	NA	NA	NA
2015	03	07	13	2015-03-07 13:00:00	NA	NA	NA
2015	03	07	14	2015-03-07 14:00:00	NA	NA	NA
2015	03	07	15	2015-03-07 15:00:00	NA	NA	NA
2015	03	07	16	2015-03-07 16:00:00	NA	NA	NA
2015	03	07	17	2015-03-07 17:00:00	NA	NA	NA
2015	03	07	18	2015-03-07 18:00:00	NA	NA	NA
2015	03	07	19	2015-03-07 19:00:00	NA	NA	NA
2015	03	07	20	2015-03-07 20:00:00	NA	NA	NA
2015	03	07	21	2015-03-07 21:00:00	NA	NA	NA
2015	03	07	22	2015-03-07 22:00:00	NA	NA	NA
2015	03	07	23	2015-03-07 23:00:00	NA	NA	NA
2015	03	08	00	2015-03-08 00:00:00	NA	NA	NA
2015	03	08	01	2015-03-08 01:00:00	NA	NA	NA
2015	03	08	02	2015-03-08 02:00:00	NA	NA	NA
2015	03	08	03	2015-03-08 03:00:00	NA	NA	NA
2015	03	08	04	2015-03-08 04:00:00	NA	NA	NA
2015	03	08	05	2015-03-08 05:00:00	NA	NA	NA
2015	03	08	06	2015-03-08 06:00:00	NA	NA	NA
2015	03	08	07	2015-03-08 07:00:00	NA	NA	NA
2015	03	08	08	2015-03-08 08:00:00	NA	NA	NA
2015	03	08	09	2015-03-08 09:00:00	NA	NA	NA
2015	03	08	10	2015-03-08 10:00:00	NA	NA	NA
2015	03	08	11	2015-03-08 11:00:00	NA	NA	NA
2015	03	08	12	2015-03-08 12:00:00	NA	NA	NA
2015	03	08	13	2015-03-08 13:00:00	NA	NA	NA
2015	03	08	14	2015-03-08 14:00:00	NA	NA	NA
2015	03	08	15	2015-03-08 15:00:00	NA	NA	NA
2015	03	08	16	2015-03-08 16:00:00	NA	NA	NA
2015	03	08	17	2015-03-08 17:00:00	NA	NA	NA
2015	03	08	18	2015-03-08 18:00:00	NA	NA	NA
2015	03	08	19	2015-03-08 19:00:00	NA	NA	NA
2015	03	08	20	2015-03-08 20:00:00	NA	NA	NA
2015	03	08	21	2015-03-08 21:00:00	NA	NA	NA
2015	03	08	22	2015-03-08 22:00:00	NA	NA	NA
2015	03	08	23	2015-03-08 23:00:00	NA	NA	NA
2015	03	09	00	2015-03-09 00:00:00	NA	NA	NA
2015	03	09	01	2015-03-09 01:00:00	NA	NA	NA
2015	03	09	02	2015-03-09 02:00:00	NA	NA	NA
2015	03	09	03	2015-03-09 03:00:00	NA	NA	NA
2015	03	09	04	2015-03-09 04:00:00	NA	NA	NA
2015	03	09	05	2015-03-09 05:00:00	NA	NA	NA
2015	03	09	06	2015-03-09 06:00:00	NA	NA	NA
2015	03	09	07	2015-03-09 07:00:00	NA	NA	NA
2015	03	09	08	2015-03-09 08:00:00	NA	NA	NA
2015	03	09	09	2015-03-09 09:00:00	NA	NA	NA
2015	03	09	10	2015-03-09 10:00:00	NA	NA	NA
2015	03	09	11	2015-03-09 11:00:00	NA	NA	NA
2015	03	09	12	2015-03-09 12:00:00	NA	NA	NA
2015	03	09	13	2015-03-09 13:00:00	NA	NA	NA
2015	03	09	14	2015-03-09 14:00:00	NA	NA	NA
2015	03	09	15	2015-03-09 15:00:00	NA	NA	NA
2015	03	09	16	2015-03-09 16:00:00	NA	NA	NA
2015	03	09	17	2015-03-09 17:00:00	NA	NA	NA
2015	03	09	18	2015-03-09 18:00:00	NA	NA	NA
2015	03	09	19	2015-03-09 19:00:00	NA	NA	NA
2015	03	09	20	2015-03-09 20:00:00	NA	NA	NA
2015	03	09	21	2015-03-09 21:00:00	NA	NA	NA
2015	03	09	22	2015-03-09 22:00:00	NA	NA	NA
2015	03	09	23	2015-03-09 23:00:00	NA	NA	NA
2015	03	10	00	2015-03-10 00:00:00	NA	NA	NA
2015	03	10	01	2015-03-10 01:00:00	NA	NA	NA
2015	03	10	02	2015-03-10 02:00:00	NA	NA	NA
2015	03	10	03	2015-03-10 03:00:00	NA	NA	NA
2015	03	10	04	2015-03-10 04:00:00	NA	NA	NA
2015	03	10	05	2015-03-10 05:00:00	NA	NA	NA
2015	03	10	06	2015-03-10 06:00:00	NA	NA	NA
2015	03	10	07	2015-03-10 07:00:00	NA	NA	NA
2015	03	10	08	2015-03-10 08:00:00	NA	NA	NA
2015	03	10	09	2015-03-10 09:00:00	NA	NA	NA
2015	03	10	10	2015-03-10 10:00:00	NA	NA	NA
2015	03	10	11	2015-03-10 11:00:00	NA	NA	NA
2015	03	10	12	2015-03-10 12:00:00	NA	NA	NA
2015	03	10	13	2015-03-10 13:00:00	NA	NA	NA
2015	03	10	14	2015-03-10 14:00:00	NA	NA	NA
2015	03	10	15	2015-03-10 15:00:00	NA	NA	NA
2015	03	10	16	2015-03-10 16:00:00	NA	NA	NA
2015	03	10	17	2015-03-10 17:00:00	NA	NA	NA
2015	03	10	18	2015-03-10 18:00:00	NA	NA	NA
2015	03	10	19	2015-03-10 19:00:00	NA	NA	NA
2015	03	10	20	2015-03-10 20:00:00	NA	NA	NA
2015	03	10	21	2015-03-10 21:00:00	NA	NA	NA
2015	03	10	22	2015-03-10 22:00:00	NA	NA	NA
2015	03	10	23	2015-03-10 23:00:00	NA	NA	NA
2015	03	11	00	2015-03-11 00:00:00	NA	NA	NA
2015	03	11	01	2015-03-11 01:00:00	NA	NA	NA
2015	03	11	02	2015-03-11 02:00:00	NA	NA	NA
2015	03	11	03	2015-03-11 03:00:00	NA	NA	NA
2015	03	11	04	2015-03-11 04:00:00	NA	NA	NA
2015	03	11	05	2015-03-11 05:00:00	NA	NA	NA
2015	03	11	06	2015-03-11 06:00:00	NA	NA	NA
2015	03	11	07	2015-03-11 07:00:00	NA	NA	NA
2015	03	11	08	2015-03-11 08:00:00	NA	NA	NA
2015	03	11	09	2015-03-11 09:00:00	NA	NA	NA
2015	03	11	10	2015-03-11 10:00:00	NA	NA	NA
2015	03	11	11	2015-03-11 11:00:00	NA	NA	NA
2015	03	11	12	2015-03-11 12:00:00	NA	NA	NA
2015	03	11	13	2015-03-11 13:00:00	NA	NA	NA
2015	03	11	14	2015-03-11 14:00:00	NA	NA	NA
2015	03	11	15	2015-03-11 15:00:00	NA	NA	NA
2015	03	11	16	2015-03-11 16:00:00	NA	NA	NA
2015	03	11	17	2015-03-11 17:00:00	NA	NA	NA
2015	03	11	18	2015-03-11 18:00:00	NA	NA	NA
2015	03	11	19	2015-03-11 19:00:00	NA	NA	NA
2015	03	11	20	2015-03-11 20:00:00	NA	NA	NA
2015	03	11	21	2015-03-11 21:00:00	NA	NA	NA
2015	03	11	22	2015-03-11 22:00:00	NA	NA	NA
2015	03	11	23	2015-03-11 23:00:00	NA	NA	NA
2015	03	12	00	2015-03-12 00:00:00	NA	NA	NA
2015	03	12	01	2015-03-12 01:00:00	NA	NA	NA
2015	03	12	02	2015-03-12 02:00:00	NA	NA	NA
2015	03	12	03	2015-03-12 03:00:00	NA	NA	NA
2015	03	12	04	2015-03-12 04:00:00	NA	NA	NA
2015	03	12	05	2015-03-12 05:00:00	NA	NA	NA
2015	03	12	06	2015-03-12 06:00:00	NA	NA	NA
2015	03	12	07	2015-03-12 07:00:00	NA	NA	NA
2015	03	12	08	2015-03-12 08:00:00	NA	NA	NA
2015	03	12	09	2015-03-12 09:00:00	NA	NA	NA
2015	03	12	10	2015-03-12 10:00:00	NA	NA	NA
2015	03	12	11	2015-03-12 11:00:00	NA	NA	NA
2015	03	12	12	2015-03-12 12:00:00	NA	NA	NA
2015	03	12	13	2015-03-12 13:00:00	NA	NA	NA
2015	03	12	14	2015-03-12 14:00:00	NA	NA	NA
2015	03	12	15	2015-03-12 15:00:00	NA	NA	NA
2015	03	12	16	2015-03-12 16:00:00	NA	NA	NA
2015	03	12	17	2015-03-12 17:00:00	NA	NA	NA
2015	03	12	18	2015-03-12 18:00:00	NA	NA	NA
2015	03	12	19	2015-03-12 19:00:00	NA	NA	NA
2015	03	12	20	2015-03-12 20:00:00	NA	NA	NA
2015	03	12	21	2015-03-12 21:00:00	NA	NA	NA
2015	03	12	22	2015-03-12 22:00:00	NA	NA	NA
2015	03	12	23	2015-03-12 23:00:00	NA	NA	NA
2015	03	13	00	2015-03-13 00:00:00	NA	NA	NA
2015	03	13	01	2015-03-13 01:00:00	NA	NA	NA
2015	03	13	02	2015-03-13 02:00:00	NA	NA	NA
2015	03	13	03	2015-03-13 03:00:00	NA	NA	NA
2015	03	13	04	2015-03-13 04:00:00	NA	NA	NA
2015	03	13	05	2015-03-13 05:00:00	NA	NA	NA
2015	03	13	06	2015-03-13 06:00:00	NA	NA	NA
2015	03	13	07	2015-03-13 07:00:00	NA	NA	NA
2015	03	13	08	2015-03-13 08:00:00	NA	NA	NA
2015	03	13	09	2015-03-13 09:00:00	NA	NA	NA
2015	03	13	10	2015-03-13 10:00:00	NA	NA	NA
2015	03	13	11	2015-03-13 11:00:00	NA	NA	NA
2015	03	13	12	2015-03-13 12:00:00	NA	NA	NA
2015	03	13	13	2015-03-13 13:00:00	NA	NA	NA
2015	03	13	14	2015-03-13 14:00:00	NA	NA	NA
2015	03	13	15	2015-03-13 15:00:00	NA	NA	NA
2015	03	13	16	2015-03-13 16:00:00	NA	NA	NA
2015	03	13	17	2015-03-13 17:00:00	NA	NA	NA
2015	03	13	18	2015-03-13 18:00:00	NA	NA	NA
2015	03	13	19	2015-03-13 19:00:00	NA	NA	NA
2015	03	13	20	2015-03-13 20:00:00	NA	NA	NA
2015	03	13	21	2015-03-13 21:00:00	NA	NA	NA
2015	03	13	22	2015-03-13 22:00:00	NA	NA	NA
2015	03	13	23	2015-03-13 23:00:00	NA	NA	NA
2015	03	14	00	2015-03-14 00:00:00	NA	NA	NA
2015	03	14	01	2015-03-14 01:00:00	NA	NA	NA
2015	03	14	02	2015-03-14 02:00:00	NA	NA	NA
2015	03	14	03	2015-03-14 03:00:00	NA	NA	NA
2015	03	14	04	2015-03-14 04:00:00	NA	NA	NA
2015	03	14	05	2015-03-14 05:00:00	NA	NA	NA
2015	03	14	06	2015-03-14 06:00:00	NA	NA	NA
2015	03	14	07	2015-03-14 07:00:00	NA	NA	NA
2015	03	14	08	2015-03-14 08:00:00	NA	NA	NA
2015	03	14	09	2015-03-14 09:00:00	NA	NA	NA
2015	03	14	10	2015-03-14 10:00:00	NA	NA	NA
2015	03	14	11	2015-03-14 11:00:00	NA	NA	NA
2015	03	14	12	2015-03-14 12:00:00	NA	NA	NA
2015	03	14	13	2015-03-14 13:00:00	NA	NA	NA
2015	03	14	14	2015-03-14 14:00:00	NA	NA	NA
2015	03	14	15	2015-03-14 15:00:00	NA	NA	NA
2015	03	14	16	2015-03-14 16:00:00	NA	NA	NA
2015	03	14	17	2015-03-14 17:00:00	NA	NA	NA
2015	03	14	18	2015-03-14 18:00:00	NA	NA	NA
2015	03	14	19	2015-03-14 19:00:00	NA	NA	NA
2015	03	14	20	2015-03-14 20:00:00	NA	NA	NA
2015	03	14	21	2015-03-14 21:00:00	NA	NA	NA
2015	03	14	22	2015-03-14 22:00:00	NA	NA	NA
2015	03	14	23	2015-03-14 23:00:00	NA	NA	NA
2015	03	15	00	2015-03-15 00:00:00	NA	NA	NA
2015	03	15	01	2015-03-15 01:00:00	NA	NA	NA
2015	03	15	02	2015-03-15 02:00:00	NA	NA	NA
2015	03	15	03	2015-03-15 03:00:00	NA	NA	NA
2015	03	15	04	2015-03-15 04:00:00	NA	NA	NA
2015	03	15	05	2015-03-15 05:00:00	NA	NA	NA
2015	03	15	06	2015-03-15 06:00:00	NA	NA	NA
2015	03	15	07	2015-03-15 07:00:00	NA	NA	NA
2015	03	15	08	2015-03-15 08:00:00	NA	NA	NA
2015	03	15	09	2015-03-15 09:00:00	NA	NA	NA
2015	03	15	10	2015-03-15 10:00:00	NA	NA	NA
2015	03	15	11	2015-03-15 11:00:00	NA	NA	NA
2015	03	15	12	2015-03-15 12:00:00	NA	NA	NA
2015	03	15	13	2015-03-15 13:00:00	NA	NA	NA
2015	03	15	14	2015-03-15 14:00:00	NA	NA	NA
2015	03	15	15	2015-03-15 15:00:00	NA	NA	NA
2015	03	15	16	2015-03-15 16:00:00	NA	NA	NA
2015	03	15	17	2015-03-15 17:00:00	NA	NA	NA
2015	03	15	18	2015-03-15 18:00:00	NA	NA	NA
2015	03	15	19	2015-03-15 19:00:00	NA	NA	NA
2015	03	15	20	2015-03-15 20:00:00	NA	NA	NA
2015	03	15	21	2015-03-15 21:00:00	NA	NA	NA
2015	03	15	22	2015-03-15 22:00:00	NA	NA	NA
2015	03	15	23	2015-03-15 23:00:00	NA	NA	NA
2015	03	16	00	2015-03-16 00:00:00	NA	NA	NA
2015	03	16	01	2015-03-16 01:00:00	NA	NA	NA
2015	03	16	02	2015-03-16 02:00:00	NA	NA	NA
2015	03	16	03	2015-03-16 03:00:00	NA	NA	NA
2015	03	16	04	2015-03-16 04:00:00	NA	NA	NA
2015	03	16	05	2015-03-16 05:00:00	NA	NA	NA
2015	03	16	06	2015-03-16 06:00:00	NA	NA	NA
2015	03	16	07	2015-03-16 07:00:00	NA	NA	NA
2015	03	16	08	2015-03-16 08:00:00	NA	NA	NA
2015	03	16	09	2015-03-16 09:00:00	NA	NA	NA
2015	03	16	10	2015-03-16 10:00:00	NA	NA	NA
2015	03	16	11	2015-03-16 11:00:00	NA	NA	NA
2015	03	16	12	2015-03-16 12:00:00	NA	NA	NA
2015	03	16	13	2015-03-16 13:00:00	NA	NA	NA
2015	03	16	14	2015-03-16 14:00:00	NA	NA	NA
2015	03	16	15	2015-03-16 15:00:00	NA	NA	NA
2015	03	16	16	2015-03-16 16:00:00	NA	NA	NA
2015	03	16	17	2015-03-16 17:00:00	NA	NA	NA
2015	03	16	18	2015-03-16 18:00:00	NA	NA	NA
2015	03	16	19	2015-03-16 19:00:00	NA	NA	NA
2015	03	16	20	2015-03-16 20:00:00	NA	NA	NA
2015	03	16	21	2015-03-16 21:00:00	NA	NA	NA
2015	03	16	22	2015-03-16 22:00:00	NA	NA	NA
2015	03	16	23	2015-03-16 23:00:00	NA	NA	NA
2015	03	17	00	2015-03-17 00:00:00	NA	NA	NA
2015	03	17	01	2015-03-17 01:00:00	NA	NA	NA
2015	03	17	02	2015-03-17 02:00:00	NA	NA	NA
2015	03	17	03	2015-03-17 03:00:00	NA	NA	NA
2015	03	17	04	2015-03-17 04:00:00	NA	NA	NA
2015	03	17	05	2015-03-17 05:00:00	NA	NA	NA
2015	03	17	06	2015-03-17 06:00:00	NA	NA	NA
2015	03	17	07	2015-03-17 07:00:00	NA	NA	NA
2015	03	17	08	2015-03-17 08:00:00	NA	NA	NA
2015	03	17	09	2015-03-17 09:00:00	NA	NA	NA
2015	03	17	10	2015-03-17 10:00:00	NA	NA	NA
2015	03	17	11	2015-03-17 11:00:00	NA	NA	NA
2015	03	17	12	2015-03-17 12:00:00	NA	NA	NA
2015	03	17	13	2015-03-17 13:00:00	NA	NA	NA
2015	03	17	14	2015-03-17 14:00:00	NA	NA	NA
2015	03	17	15	2015-03-17 15:00:00	NA	NA	NA
2015	03	17	16	2015-03-17 16:00:00	NA	NA	NA
2015	03	17	17	2015-03-17 17:00:00	NA	NA	NA
2015	03	17	18	2015-03-17 18:00:00	NA	NA	NA
2015	03	17	19	2015-03-17 19:00:00	NA	NA	NA
2015	03	17	20	2015-03-17 20:00:00	NA	NA	NA
2015	03	17	21	2015-03-17 21:00:00	NA	NA	NA
2015	03	17	22	2015-03-17 22:00:00	NA	NA	NA
2015	03	17	23	2015-03-17 23:00:00	NA	NA	NA
2015	03	18	00	2015-03-18 00:00:00	NA	NA	NA
2015	03	18	01	2015-03-18 01:00:00	NA	NA	NA
2015	03	18	02	2015-03-18 02:00:00	NA	NA	NA
2015	03	18	03	2015-03-18 03:00:00	NA	NA	NA
2015	03	18	04	2015-03-18 04:00:00	NA	NA	NA
2015	03	18	05	2015-03-18 05:00:00	NA	NA	NA
2015	03	18	06	2015-03-18 06:00:00	NA	NA	NA
2015	03	18	07	2015-03-18 07:00:00	NA	NA	NA
2015	03	18	08	2015-03-18 08:00:00	NA	NA	NA
2015	03	18	09	2015-03-18 09:00:00	NA	NA	NA
2015	03	18	10	2015-03-18 10:00:00	NA	NA	NA
2015	03	18	11	2015-03-18 11:00:00	NA	NA	NA
2015	03	18	12	2015-03-18 12:00:00	NA	NA	NA
2015	03	18	13	2015-03-18 13:00:00	NA	NA	NA
2015	03	18	14	2015-03-18 14:00:00	NA	NA	NA
2015	03	18	15	2015-03-18 15:00:00	NA	NA	NA
2015	03	18	16	2015-03-18 16:00:00	NA	NA	NA
2015	03	18	17	2015-03-18 17:00:00	NA	NA	NA
2015	03	18	18	2015-03-18 18:00:00	NA	NA	NA
2015	03	18	19	2015-03-18 19:00:00	NA	NA	NA
2015	03	18	20	2015-03-18 20:00:00	NA	NA	NA
2015	03	18	21	2015-03-18 21:00:00	NA	NA	NA
2015	03	18	22	2015-03-18 22:00:00	NA	NA	NA
2015	03	18	23	2015-03-18 23:00:00	NA	NA	NA
2015	03	19	00	2015-03-19 00:00:00	NA	NA	NA
2015	03	19	01	2015-03-19 01:00:00	NA	NA	NA
2015	03	19	02	2015-03-19 02:00:00	NA	NA	NA
2015	03	19	03	2015-03-19 03:00:00	NA	NA	NA
2015	03	19	04	2015-03-19 04:00:00	NA	NA	NA
2015	03	19	05	2015-03-19 05:00:00	NA	NA	NA
2015	03	19	06	2015-03-19 06:00:00	NA	NA	NA
2015	03	19	07	2015-03-19 07:00:00	NA	NA	NA
2015	03	19	08	2015-03-19 08:00:00	NA	NA	NA
2015	03	19	09	2015-03-19 09:00:00	NA	NA	NA
2015	03	19	10	2015-03-19 10:00:00	NA	NA	NA
2015	03	19	11	2015-03-19 11:00:00	NA	NA	NA
2015	03	19	12	2015-03-19 12:00:00	NA	NA	NA
2015	03	19	13	2015-03-19 13:00:00	NA	NA	NA
2015	03	19	14	2015-03-19 14:00:00	NA	NA	NA
2015	03	19	15	2015-03-19 15:00:00	NA	NA	NA
2015	03	19	16	2015-03-19 16:00:00	NA	NA	NA
2015	03	19	17	2015-03-19 17:00:00	NA	NA	NA
2015	03	19	18	2015-03-19 18:00:00	NA	NA	NA
2015	03	19	19	2015-03-19 19:00:00	NA	NA	NA
2015	03	19	20	2015-03-19 20:00:00	NA	NA	NA
2015	03	19	21	2015-03-19 21:00:00	NA	NA	NA
2015	03	19	22	2015-03-19 22:00:00	NA	NA	NA
2015	03	19	23	2015-03-19 23:00:00	NA	NA	NA
2015	03	20	00	2015-03-20 00:00:00	NA	NA	NA
2015	03	20	01	2015-03-20 01:00:00	NA	NA	NA
2015	03	20	02	2015-03-20 02:00:00	NA	NA	NA
2015	03	20	03	2015-03-20 03:00:00	NA	NA	NA
2015	03	20	04	2015-03-20 04:00:00	NA	NA	NA
2015	03	20	05	2015-03-20 05:00:00	NA	NA	NA
2015	03	20	06	2015-03-20 06:00:00	NA	NA	NA
2015	03	20	07	2015-03-20 07:00:00	NA	NA	NA
2015	03	20	08	2015-03-20 08:00:00	NA	NA	NA
2015	03	20	09	2015-03-20 09:00:00	NA	NA	NA
2015	03	20	10	2015-03-20 10:00:00	NA	NA	NA
2015	03	20	11	2015-03-20 11:00:00	NA	NA	NA
2015	03	20	12	2015-03-20 12:00:00	NA	NA	NA
2015	03	20	13	2015-03-20 13:00:00	NA	NA	NA
2015	03	20	14	2015-03-20 14:00:00	NA	NA	NA
2015	03	20	15	2015-03-20 15:00:00	NA	NA	NA
2015	03	20	16	2015-03-20 16:00:00	NA	NA	NA
2015	03	20	17	2015-03-20 17:00:00	NA	NA	NA
2015	03	20	18	2015-03-20 18:00:00	NA	NA	NA
2015	03	20	19	2015-03-20 19:00:00	NA	NA	NA
2015	03	20	20	2015-03-20 20:00:00	NA	NA	NA
2015	03	20	21	2015-03-20 21:00:00	NA	NA	NA
2015	03	20	22	2015-03-20 22:00:00	NA	NA	NA
2015	03	20	23	2015-03-20 23:00:00	NA	NA	NA
2015	03	21	00	2015-03-21 00:00:00	NA	NA	NA
2015	03	21	01	2015-03-21 01:00:00	NA	NA	NA
2015	03	21	02	2015-03-21 02:00:00	NA	NA	NA
2015	03	21	03	2015-03-21 03:00:00	NA	NA	NA
2015	03	21	04	2015-03-21 04:00:00	NA	NA	NA
2015	03	21	05	2015-03-21 05:00:00	NA	NA	NA
2015	03	21	06	2015-03-21 06:00:00	NA	NA	NA
2015	03	21	07	2015-03-21 07:00:00	NA	NA	NA
2015	03	21	08	2015-03-21 08:00:00	NA	NA	NA
2015	03	21	09	2015-03-21 09:00:00	NA	NA	NA
2015	03	21	10	2015-03-21 10:00:00	NA	NA	NA
2015	03	21	11	2015-03-21 11:00:00	NA	NA	NA
2015	03	21	12	2015-03-21 12:00:00	NA	NA	NA
2015	03	21	13	2015-03-21 13:00:00	NA	NA	NA
2015	03	21	14	2015-03-21 14:00:00	NA	NA	NA
2015	03	21	15	2015-03-21 15:00:00	NA	NA	NA
2015	03	21	16	2015-03-21 16:00:00	NA	NA	NA
2015	03	21	17	2015-03-21 17:00:00	NA	NA	NA
2015	03	21	18	2015-03-21 18:00:00	NA	NA	NA
2015	03	21	19	2015-03-21 19:00:00	NA	NA	NA
2015	03	21	20	2015-03-21 20:00:00	NA	NA	NA
2015	03	21	21	2015-03-21 21:00:00	NA	NA	NA
2015	03	21	22	2015-03-21 22:00:00	NA	NA	NA
2015	03	21	23	2015-03-21 23:00:00	NA	NA	NA
2015	03	22	00	2015-03-22 00:00:00	NA	NA	NA
2015	03	22	01	2015-03-22 01:00:00	NA	NA	NA
2015	03	22	02	2015-03-22 02:00:00	NA	NA	NA
2015	03	22	03	2015-03-22 03:00:00	NA	NA	NA
2015	03	22	04	2015-03-22 04:00:00	NA	NA	NA
2015	03	22	05	2015-03-22 05:00:00	NA	NA	NA
2015	03	22	06	2015-03-22 06:00:00	NA	NA	NA
2015	03	22	07	2015-03-22 07:00:00	NA	NA	NA
2015	03	22	08	2015-03-22 08:00:00	NA	NA	NA
2015	03	22	09	2015-03-22 09:00:00	NA	NA	NA
2015	03	22	10	2015-03-22 10:00:00	NA	NA	NA
2015	03	22	11	2015-03-22 11:00:00	NA	NA	NA
2015	03	22	12	2015-03-22 12:00:00	NA	NA	NA
2015	03	22	13	2015-03-22 13:00:00	NA	NA	NA
2015	03	22	14	2015-03-22 14:00:00	NA	NA	NA
2015	03	22	15	2015-03-22 15:00:00	NA	NA	NA
2015	03	22	16	2015-03-22 16:00:00	NA	NA	NA
2015	03	22	17	2015-03-22 17:00:00	NA	NA	NA
2015	03	22	18	2015-03-22 18:00:00	NA	NA	NA
2015	03	22	19	2015-03-22 19:00:00	NA	NA	NA
2015	03	22	20	2015-03-22 20:00:00	NA	NA	NA
2015	03	22	21	2015-03-22 21:00:00	NA	NA	NA
2015	03	22	22	2015-03-22 22:00:00	NA	NA	NA
2015	03	22	23	2015-03-22 23:00:00	NA	NA	NA
2015	03	23	00	2015-03-23 00:00:00	NA	NA	NA
2015	03	23	01	2015-03-23 01:00:00	NA	NA	NA
2015	03	23	02	2015-03-23 02:00:00	NA	NA	NA
2015	03	23	03	2015-03-23 03:00:00	NA	NA	NA
2015	03	23	04	2015-03-23 04:00:00	NA	NA	NA
2015	03	23	05	2015-03-23 05:00:00	NA	NA	NA
2015	03	23	06	2015-03-23 06:00:00	NA	NA	NA
2015	03	23	07	2015-03-23 07:00:00	NA	NA	NA
2015	03	23	08	2015-03-23 08:00:00	NA	NA	NA
2015	03	23	09	2015-03-23 09:00:00	NA	NA	NA
2015	03	23	10	2015-03-23 10:00:00	NA	NA	NA
2015	03	23	11	2015-03-23 11:00:00	NA	NA	NA
2015	03	23	12	2015-03-23 12:00:00	NA	NA	NA
2015	03	23	13	2015-03-23 13:00:00	NA	NA	NA
2015	03	23	14	2015-03-23 14:00:00	NA	NA	NA
2015	03	23	15	2015-03-23 15:00:00	NA	NA	NA
2015	03	23	16	2015-03-23 16:00:00	NA	NA	NA
2015	03	23	17	2015-03-23 17:00:00	NA	NA	NA
2015	03	23	18	2015-03-23 18:00:00	NA	NA	NA
2015	03	23	19	2015-03-23 19:00:00	NA	NA	NA
2015	03	23	20	2015-03-23 20:00:00	NA	NA	NA
2015	03	23	21	2015-03-23 21:00:00	NA	NA	NA
2015	03	23	22	2015-03-23 22:00:00	NA	NA	NA
2015	03	23	23	2015-03-23 23:00:00	NA	NA	NA
2015	03	24	00	2015-03-24 00:00:00	NA	NA	NA
2015	03	24	01	2015-03-24 01:00:00	NA	NA	NA
2015	03	24	02	2015-03-24 02:00:00	NA	NA	NA
2015	03	24	03	2015-03-24 03:00:00	NA	NA	NA
2015	03	24	04	2015-03-24 04:00:00	NA	NA	NA
2015	03	24	05	2015-03-24 05:00:00	NA	NA	NA
2015	03	24	06	2015-03-24 06:00:00	NA	NA	NA
2015	03	24	07	2015-03-24 07:00:00	NA	NA	NA
2015	03	24	08	2015-03-24 08:00:00	NA	NA	NA
2015	03	24	09	2015-03-24 09:00:00	NA	NA	NA
2015	03	24	10	2015-03-24 10:00:00	NA	NA	NA
2015	03	24	11	2015-03-24 11:00:00	NA	NA	NA
2015	03	24	12	2015-03-24 12:00:00	NA	NA	NA
2015	03	24	13	2015-03-24 13:00:00	NA	NA	NA
2015	03	24	14	2015-03-24 14:00:00	NA	NA	NA
2015	03	24	15	2015-03-24 15:00:00	NA	NA	NA
2015	03	24	16	2015-03-24 16:00:00	NA	NA	NA
2015	03	24	17	2015-03-24 17:00:00	NA	NA	NA
2015	03	24	18	2015-03-24 18:00:00	NA	NA	NA
2015	03	24	19	2015-03-24 19:00:00	NA	NA	NA
2015	03	24	20	2015-03-24 20:00:00	NA	NA	NA
2015	03	24	21	2015-03-24 21:00:00	NA	NA	NA
2015	03	24	22	2015-03-24 22:00:00	NA	NA	NA
2015	03	24	23	2015-03-24 23:00:00	NA	NA	NA
2015	03	25	00	2015-03-25 00:00:00	NA	NA	NA
2015	03	25	01	2015-03-25 01:00:00	NA	NA	NA
2015	03	25	02	2015-03-25 02:00:00	NA	NA	NA
2015	03	25	03	2015-03-25 03:00:00	NA	NA	NA
2015	03	25	04	2015-03-25 04:00:00	NA	NA	NA
2015	03	25	05	2015-03-25 05:00:00	NA	NA	NA
2015	03	25	06	2015-03-25 06:00:00	NA	NA	NA
2015	03	25	07	2015-03-25 07:00:00	NA	NA	NA
2015	03	25	08	2015-03-25 08:00:00	NA	NA	NA
2015	03	25	09	2015-03-25 09:00:00	NA	NA	NA
2015	03	25	10	2015-03-25 10:00:00	NA	NA	NA
2015	03	25	11	2015-03-25 11:00:00	NA	NA	NA
2015	03	25	12	2015-03-25 12:00:00	NA	NA	NA
2015	03	25	13	2015-03-25 13:00:00	NA	NA	NA
2015	03	25	14	2015-03-25 14:00:00	NA	NA	NA
2015	03	25	15	2015-03-25 15:00:00	NA	NA	NA
2015	03	25	16	2015-03-25 16:00:00	NA	NA	NA
2015	03	25	17	2015-03-25 17:00:00	NA	NA	NA
2015	03	25	18	2015-03-25 18:00:00	NA	NA	NA
2015	03	25	19	2015-03-25 19:00:00	NA	NA	NA
2015	03	25	20	2015-03-25 20:00:00	NA	NA	NA
2015	03	25	21	2015-03-25 21:00:00	NA	NA	NA
2015	03	25	22	2015-03-25 22:00:00	NA	NA	NA
2015	03	25	23	2015-03-25 23:00:00	NA	NA	NA
2015	03	26	00	2015-03-26 00:00:00	NA	NA	NA
2015	03	26	01	2015-03-26 01:00:00	NA	NA	NA
2015	03	26	02	2015-03-26 02:00:00	NA	NA	NA
2015	03	26	03	2015-03-26 03:00:00	NA	NA	NA
2015	03	26	04	2015-03-26 04:00:00	NA	NA	NA
2015	03	26	05	2015-03-26 05:00:00	NA	NA	NA
2015	03	26	06	2015-03-26 06:00:00	NA	NA	NA
2015	03	26	07	2015-03-26 07:00:00	NA	NA	NA
2015	03	26	08	2015-03-26 08:00:00	NA	NA	NA
2015	03	26	09	2015-03-26 09:00:00	NA	NA	NA
2015	03	26	10	2015-03-26 10:00:00	NA	NA	NA
2015	03	26	11	2015-03-26 11:00:00	NA	NA	NA
2015	03	26	12	2015-03-26 12:00:00	NA	NA	NA
2015	03	26	13	2015-03-26 13:00:00	NA	NA	NA
2015	03	26	14	2015-03-26 14:00:00	NA	NA	NA
2015	03	26	15	2015-03-26 15:00:00	NA	NA	NA
2015	03	26	16	2015-03-26 16:00:00	NA	NA	NA
2015	03	26	17	2015-03-26 17:00:00	NA	NA	NA
2015	03	26	18	2015-03-26 18:00:00	NA	NA	NA
2015	03	26	19	2015-03-26 19:00:00	NA	NA	NA
2015	03	26	20	2015-03-26 20:00:00	NA	NA	NA
2015	03	26	21	2015-03-26 21:00:00	NA	NA	NA
2015	03	26	22	2015-03-26 22:00:00	NA	NA	NA
2015	03	26	23	2015-03-26 23:00:00	NA	NA	NA
2015	03	27	00	2015-03-27 00:00:00	NA	NA	NA
2015	03	27	01	2015-03-27 01:00:00	NA	NA	NA
2015	03	27	02	2015-03-27 02:00:00	NA	NA	NA
2015	03	27	03	2015-03-27 03:00:00	NA	NA	NA
2015	03	27	04	2015-03-27 04:00:00	NA	NA	NA
2015	03	27	05	2015-03-27 05:00:00	NA	NA	NA
2015	03	27	06	2015-03-27 06:00:00	NA	NA	NA
2015	03	27	07	2015-03-27 07:00:00	NA	NA	NA
2015	03	27	08	2015-03-27 08:00:00	NA	NA	NA
2015	03	27	09	2015-03-27 09:00:00	NA	NA	NA
2015	03	27	10	2015-03-27 10:00:00	NA	NA	NA
2015	03	27	11	2015-03-27 11:00:00	NA	NA	NA
2015	03	27	12	2015-03-27 12:00:00	NA	NA	NA
2015	03	27	13	2015-03-27 13:00:00	NA	NA	NA
2015	03	27	14	2015-03-27 14:00:00	NA	NA	NA
2015	03	27	15	2015-03-27 15:00:00	NA	NA	NA
2015	03	27	16	2015-03-27 16:00:00	NA	NA	NA
2015	03	27	17	2015-03-27 17:00:00	NA	NA	NA
2015	03	27	18	2015-03-27 18:00:00	NA	NA	NA
2015	03	27	19	2015-03-27 19:00:00	NA	NA	NA
2015	03	27	20	2015-03-27 20:00:00	NA	NA	NA
2015	03	27	21	2015-03-27 21:00:00	NA	NA	NA
2015	03	27	22	2015-03-27 22:00:00	NA	NA	NA
2015	03	27	23	2015-03-27 23:00:00	NA	NA	NA
2015	03	28	00	2015-03-28 00:00:00	NA	NA	NA
2015	03	28	01	2015-03-28 01:00:00	NA	NA	NA
2015	03	28	02	2015-03-28 02:00:00	NA	NA	NA
2015	03	28	03	2015-03-28 03:00:00	NA	NA	NA
2015	03	28	04	2015-03-28 04:00:00	NA	NA	NA
2015	03	28	05	2015-03-28 05:00:00	NA	NA	NA
2015	03	28	06	2015-03-28 06:00:00	NA	NA	NA
2015	03	28	07	2015-03-28 07:00:00	NA	NA	NA
2015	03	28	08	2015-03-28 08:00:00	NA	NA	NA
2015	03	28	09	2015-03-28 09:00:00	NA	NA	NA
2015	03	28	10	2015-03-28 10:00:00	NA	NA	NA
2015	03	28	11	2015-03-28 11:00:00	NA	NA	NA
2015	03	28	12	2015-03-28 12:00:00	NA	NA	NA
2015	03	28	13	2015-03-28 13:00:00	NA	NA	NA
2015	03	28	14	2015-03-28 14:00:00	NA	NA	NA
2015	03	28	15	2015-03-28 15:00:00	NA	NA	NA
2015	03	28	16	2015-03-28 16:00:00	NA	NA	NA
2015	03	28	17	2015-03-28 17:00:00	NA	NA	NA
2015	03	28	18	2015-03-28 18:00:00	NA	NA	NA
2015	03	28	19	2015-03-28 19:00:00	NA	NA	NA
2015	03	28	20	2015-03-28 20:00:00	NA	NA	NA
2015	03	28	21	2015-03-28 21:00:00	NA	NA	NA
2015	03	28	22	2015-03-28 22:00:00	NA	NA	NA
2015	03	28	23	2015-03-28 23:00:00	NA	NA	NA
2015	03	29	00	2015-03-29 00:00:00	NA	NA	NA
2015	03	29	01	2015-03-29 01:00:00	NA	NA	NA
2015	03	29	02	2015-03-29 02:00:00	NA	NA	NA
2015	03	29	03	2015-03-29 03:00:00	NA	NA	NA
2015	03	29	04	2015-03-29 04:00:00	NA	NA	NA
[truncated: 6,649 more rows]
